# Supplementary material for: Bioinformatic Analysis of Autism-Related miRNAs and Their PoTential as Biomarkers for Autism Epigenetic Inheritance
Source: Genes (Basel). 2025 Mar 31;16(4):418. doi: 10.3390/genes16040418 (PMC12026732; doi:10.3390/genes16040418)
Supplement: Supplementary file 1 [file genes-16-00418-s001.zip]

Archive with 45 entries (43 files):
- genes-3497345-supplementary/
- genes-3497345-supplementary/Additional File S1.R
- genes-3497345-supplementary/Figure S1.pdf
- genes-3497345-supplementary/Table_S1.xlsx
- genes-3497345-supplementary/Table_S10.xlsx
- genes-3497345-supplementary/Table_S11.xlsx
- genes-3497345-supplementary/Table_S12.xlsx
- genes-3497345-supplementary/Table_S13.xlsx
- genes-3497345-supplementary/Table_S14.xlsx
- genes-3497345-supplementary/Table_S15.xlsx
- genes-3497345-supplementary/Table_S16.xlsx
- genes-3497345-supplementary/Table_S17.xlsx
- genes-3497345-supplementary/Table_S18.xlsx
- genes-3497345-supplementary/Table_S19.xlsx
- genes-3497345-supplementary/Table_S2.xlsx
- genes-3497345-supplementary/Table_S20.xlsx
- genes-3497345-supplementary/Table_S3.xlsx
- genes-3497345-supplementary/Table_S4.xlsx
- genes-3497345-supplementary/Table_S5.xlsx
- genes-3497345-supplementary/Table_S6.xlsx
- genes-3497345-supplementary/Table_S7.xlsx
- genes-3497345-supplementary/Table_S8.xlsx
- genes-3497345-supplementary/Table_S9.xlsx
- genes-3497345-supplementary/__MACOSX/
- genes-3497345-supplementary/__MACOSX/._Figure S1.pdf
- genes-3497345-supplementary/__MACOSX/._Table_S1.xlsx
- genes-3497345-supplementary/__MACOSX/._Table_S10.xlsx
- genes-3497345-supplementary/__MACOSX/._Table_S11.xlsx
- genes-3497345-supplementary/__MACOSX/._Table_S12.xlsx
- genes-3497345-supplementary/__MACOSX/._Table_S13.xlsx
- genes-3497345-supplementary/__MACOSX/._Table_S14.xlsx
- genes-3497345-supplementary/__MACOSX/._Table_S15.xlsx
- genes-3497345-supplementary/__MACOSX/._Table_S16.xlsx
- genes-3497345-supplementary/__MACOSX/._Table_S17.xlsx
- genes-3497345-supplementary/__MACOSX/._Table_S18.xlsx
- genes-3497345-supplementary/__MACOSX/._Table_S19.xlsx
- genes-3497345-supplementary/__MACOSX/._Table_S2.xlsx
- genes-3497345-supplementary/__MACOSX/._Table_S20.xlsx
- genes-3497345-supplementary/__MACOSX/._Table_S3.xlsx
- genes-3497345-supplementary/__MACOSX/._Table_S4.xlsx
- genes-3497345-supplementary/__MACOSX/._Table_S5.xlsx
- genes-3497345-supplementary/__MACOSX/._Table_S6.xlsx
- genes-3497345-supplementary/__MACOSX/._Table_S7.xlsx
- genes-3497345-supplementary/__MACOSX/._Table_S8.xlsx
- genes-3497345-supplementary/__MACOSX/._Table_S9.xlsx
