# Supplementary material for: Bioinformatic Analysis of Autism-Related miRNAs and Their PoTential as Biomarkers for Autism Epigenetic Inheritance
Source: Genes (Basel). 2025 Mar 31;16(4):418. doi: 10.3390/genes16040418 (PMC12026732; doi:10.3390/genes16040418)
Supplement: Supplementary file 1 [file genes-16-00418-s001.zip › genes-3497345-supplementary/Additional File S1.R]

# Packages
library(enrichMiR)
library(tidyverse)
library(readxl)
library(devtools)
library(S4Vectors)
library(Bio)
library(IRanges)
library(BiocParallel)
library(gprofiler2)

## Opening tables
hsa_mirtarbase <- read_excel("hsa_MTI.xlsx")
background <- read.delim("Gene_ontology/background_genelist (1).txt")
pathways<- read.csv("pathways_genes_in_background.csv")


## Gene names from miRTarBase were converted to ensembl id. Then, only genes present in background 
## (protein-coding genes) were be selected from miRtarbase
head(hsa_mirtarbase)

hsa_mirtarbase_gene_name <- hsa_mirtarbase[,4]
hsa_mirtarbase_gene_name
hsa_mirtarbase_gene_name<- hsa_mirtarbase_gene_name[!duplicated(hsa_mirtarbase_gene_name$`Target Gene`),]
hsa_mirtarbase_gene_name

hsa_mirtarbase.ensg<-gconvert(query = hsa_mirtarbase_gene_name$`Target Gene`, organism = "hsapiens",
                               target="ENSG", mthreshold = 1, filter_na = TRUE)
str(hsa_mirtarbase.ensg)
hsa_mirtarbase.ensg_2 <- hsa_mirtarbase.ensg[,c(2,4)]
str(hsa_mirtarbase.ensg_2)

hsa_mirtarbase_2<-inner_join(hsa_mirtarbase, hsa_mirtarbase.ensg_2,by = c('Target Gene'='input'),
                             relationship="many-to-one")

# write.csv(hsa_mirtarbase_2, file = "hsa_mirtarbase_ensembl.csv", row.names = FALSE)

str(hsa_mirtarbase_2)
hsa_mirtarbase_3<- hsa_mirtarbase_2 %>% 
                    filter(`Species (miRNA)`== 'Homo sapiens' & `Species (Target Gene)`== 'Homo sapiens' ) %>%
                    filter(str_detect(miRNA, '^hsa')) %>%              
                    select(miRNA, target) %>%
                    filter(target %in% background$Gene.stable.ID)

head(hsa_mirtarbase_3)                  
hsa_mirtarbase_3 <- hsa_mirtarbase_3[!duplicated(hsa_mirtarbase_3),]

mirnas_count<- hsa_mirtarbase_3 %>% count(miRNA)%>% filter(n >=5)
mirnas_count_2<- mirnas_count %>% column_to_rownames("miRNA") %>% rename("n_targets"="n")

hsa_mirtarbase_3<-hsa_mirtarbase_3 %>% filter(miRNA %in% mirnas_count$miRNA)#filtering only miRNAs with more than 5 targets

## Only genes present in miRTarbase will be selected from the background

head(background)
background_2 <- background %>% filter(Gene.stable.ID %in% hsa_mirtarbase_3$target)

## Transforming miRTarbase in a DataFrame 
head(hsa_mirtarbase_3)
colnames(hsa_mirtarbase_3) <- c("set","feature") # set = miRNA and feature = genes

hsa_mirtarbase_3$set<- as.factor(hsa_mirtarbase_3$set)
hsa_mirtarbase_3$feature<- as.factor(hsa_mirtarbase_3$feature)

hsa_mirtarbase_3 <- DataFrame(hsa_mirtarbase_3)
head(hsa_mirtarbase_3)

## Overlap test

## Pathways: filtering only genes present in background (14479)
unique(pathways$Pathway)
pathways_2<- pathways %>% filter(Ensembl %in% background_2$Gene.stable.ID) %>% select(Pathway, Ensembl)
table(duplicated(pathways_2))
pathways_2<- pathways_2[!duplicated(pathways_2),]


GO0007416 <- pathways_2 %>% filter(Pathway=="GO0007416")
GO0007420 <- pathways_2 %>% filter(Pathway=="GO0007420")
GO0022008 <- pathways_2 %>% filter(Pathway=="GO0022008")
GO0030900 <- pathways_2 %>% filter(Pathway=="GO0030900")
GO0030901 <- pathways_2 %>% filter(Pathway=="GO0030901")
GO0030902 <- pathways_2 %>% filter(Pathway=="GO0030902")
GO0048699 <- pathways_2 %>% filter(Pathway=="GO0048699")
GO0060074 <- pathways_2 %>% filter(Pathway=="GO0060074")
R_HSA_9675108 <- pathways_2 %>% filter(Pathway=="R-HSA-9675108")
WP4539 <- pathways_2 %>% filter(Pathway=="WP4539")
WP5420 <- pathways_2 %>% filter(Pathway=="WP5420")

################################ GO: SYNAPTIC PATHWAYS ################################ 

synapse_enrichmir <- pathways_2 %>% filter(Pathway=="GO0007416"|Pathway=="GO0060074")
head(synapse_enrichmir)
table(duplicated(synapse_enrichmir$Ensembl))

synapse_enrichmir <- background_2$Gene.stable.ID %in% synapse_enrichmir$Ensembl
names(synapse_enrichmir) <- background_2$Gene.stable.ID
overlap_synapse_enrichmir <- overlap(synapse_enrichmir, hsa_mirtarbase_3, alternative = c("greater"))
overlap_synapse.2<- merge(overlap_synapse_enrichmir, mirnas_count_2, by="row.names", all=TRUE)
overlap_synapse.2 <- overlap_synapse.2[order(overlap_synapse.2$FDR),]
# write.csv(overlap_synapse.2, file = "overlap_synapse.csv", row.names = FALSE)

head(overlap_synapse_enrichmir)
enrichPlot(overlap_synapse_enrichmir,label.enr.thres = 0)

## GO0007416: synapse assembly
GO0007416_enrichmir <- background_2$Gene.stable.ID %in% GO0007416$Ensembl
names(GO0007416_enrichmir) <- background_2$Gene.stable.ID

overlap_GO0007416 <- overlap(GO0007416_enrichmir, hsa_mirtarbase_3, alternative = c("greater"))
head(overlap_GO0007416,10)
enrichPlot(overlap_GO0007416,label.enr.thres = 0)

overlap_GO0007416.2<- merge(overlap_GO0007416, mirnas_count_2, by="row.names", all=TRUE)
overlap_GO0007416.2 <- overlap_GO0007416.2[order(overlap_GO0007416.2$FDR),]
# write.csv(overlap_GO0007416.2, file = "overlap_GO0007416.csv", row.names = FALSE)

## GO0060074: synapse maturation
GO0060074_enrichmir <- background_2$Gene.stable.ID %in% GO0060074$Ensembl
names(GO0060074_enrichmir) <- background_2$Gene.stable.ID
overlap_GO0060074 <- overlap(GO0060074_enrichmir, hsa_mirtarbase_3, alternative = c("greater"))
overlap_GO0060074.2<- merge(overlap_GO0060074, mirnas_count_2, by="row.names", all=TRUE)
overlap_GO0060074.2 <- overlap_GO0060074.2[order(overlap_GO0060074.2$FDR),]

#write.csv(overlap_GO0060074.2, file = "overlap_GO0060074.csv", row.names = FALSE)

head(overlap_GO0060074)
enrichPlot(overlap_GO0060074,label.enr.thres = 0)


################################ GO: Brain development pathways ################################ 
## GO0007420: brain development
GO0007420_enrichmir <- background_2$Gene.stable.ID %in% GO0007420$Ensembl
names(GO0007420_enrichmir) <- background_2$Gene.stable.ID
overlap_GO0007420 <- overlap(GO0007420_enrichmir, hsa_mirtarbase_3, alternative = c("greater"))
overlap_GO0007420.2<- merge(overlap_GO0007420, mirnas_count_2, by="row.names", all=TRUE)
overlap_GO0007420.2 <- overlap_GO0007420.2[order(overlap_GO0007420.2$FDR),]
# write.csv(overlap_GO0007420.2, file = "overlap_GO0007420.csv", row.names = FALSE)

head(overlap_GO0007420,10)
enrichPlot(overlap_GO0007420,label.enr.thres = 0)

## GO0030900: forebrain development

GO0030900_enrichmir <- background_2$Gene.stable.ID %in% GO0030900$Ensembl
names(GO0030900_enrichmir) <- background_2$Gene.stable.ID
overlap_GO0030900 <- overlap(GO0030900_enrichmir, hsa_mirtarbase_3, alternative = c("greater"))
overlap_GO0030900.2<- merge(overlap_GO0030900, mirnas_count_2, by="row.names", all=TRUE)
overlap_GO0030900.2 <- overlap_GO0030900.2[order(overlap_GO0030900.2$FDR),]
# write.csv(overlap_GO0030900.2, file = "overlap_GO0030900.csv", row.names = FALSE)

head(overlap_GO0030900)
enrichPlot(overlap_GO0030900,label.enr.thres = 0)

## GO0030901: midbrain development

GO0030901_enrichmir <- background_2$Gene.stable.ID %in% GO0030901$Ensembl
names(GO0030901_enrichmir) <- background_2$Gene.stable.ID
overlap_GO0030901 <- overlap(GO0030901_enrichmir, hsa_mirtarbase_3, alternative = c("greater"))
overlap_GO0030901.2<- merge(overlap_GO0030901, mirnas_count_2, by="row.names", all=TRUE)
overlap_GO0030901.2 <- overlap_GO0030901.2[order(overlap_GO0030901.2$FDR),]

#write.csv(overlap_GO0030901.2, file = "overlap_GO0030901.csv", row.names = FALSE)

head(overlap_GO0030901)
enrichPlot(overlap_GO0030901,label.enr.thres = 0)
overlap_GO0030901 %>% filter(enrichment>1.0 & FDR < 0.05)

## GO0030902: hindbrain development

GO0030902_enrichmir <- background_2$Gene.stable.ID %in% GO0030902$Ensembl
names(GO0030902_enrichmir) <- background_2$Gene.stable.ID
overlap_GO0030902 <- overlap(GO0030902_enrichmir, hsa_mirtarbase_3, alternative = c("greater"))
overlap_GO0030902.2<- merge(overlap_GO0030902, mirnas_count_2, by="row.names", all=TRUE)
overlap_GO0030902.2 <- overlap_GO0030902.2[order(overlap_GO0030902.2$FDR),]
#write.csv(overlap_GO0030902.2, file = "overlap_GO0030902.csv", row.names = FALSE)

head(overlap_GO0030902)
enrichPlot(overlap_GO0030902,label.enr.thres = 0)
overlap_GO0030902 %>% filter(enrichment>1.0 & FDR < 0.05)

################################ Nervous system development ################################ 
## R_HSA_9675108: Nervous system development
R_HSA_9675108_enrichmir <- background_2$Gene.stable.ID %in% R_HSA_9675108$Ensembl
names(R_HSA_9675108_enrichmir) <- background_2$Gene.stable.ID
overlap_R_HSA_9675108 <- overlap(R_HSA_9675108_enrichmir, hsa_mirtarbase_3, alternative = c("greater"))
overlap_R_HSA_9675108.2<- merge(overlap_R_HSA_9675108, mirnas_count_2, by="row.names", all=TRUE)
overlap_R_HSA_9675108.2 <- overlap_R_HSA_9675108.2[order(overlap_R_HSA_9675108.2$FDR),]
# write.csv(overlap_R_HSA_9675108.2, file = "overlap_R_HSA_9675108.csv", row.names = FALSE)

head(overlap_R_HSA_9675108)
enrichPlot(overlap_R_HSA_9675108,label.enr.thres = 0)

################################ Neurogenesis pathways ################################ 

### GO0022008: neurogenesis

GO0022008_enrichmir <- background_2$Gene.stable.ID %in% GO0022008$Ensembl
names(GO0022008_enrichmir) <- background_2$Gene.stable.ID
overlap_GO0022008 <- overlap(GO0022008_enrichmir, hsa_mirtarbase_3, alternative = c("greater"))
overlap_GO0022008.2<- merge(overlap_GO0022008, mirnas_count_2, by="row.names", all=TRUE)
overlap_GO0022008.2 <- overlap_GO0022008.2[order(overlap_GO0022008.2$FDR),]
# write.csv(overlap_GO0022008.2, file = "overlap_GO0022008.csv", row.names = FALSE)

head(overlap_GO0022008)
enrichPlot(overlap_GO0022008,label.enr.thres = 0)
overlap_GO0022008 %>% filter(enrichment>1.0 & FDR < 0.05)

## GO0048699: generation of neurons

GO0048699_enrichmir <- background_2$Gene.stable.ID %in% GO0048699$Ensembl
names(GO0048699_enrichmir) <- background_2$Gene.stable.ID
overlap_GO0048699 <- overlap(GO0048699_enrichmir, hsa_mirtarbase_3, alternative = c("greater"))
overlap_GO0048699.2<- merge(overlap_GO0048699, mirnas_count_2, by="row.names", all=TRUE)
overlap_GO0048699.2 <- overlap_GO0048699.2[order(overlap_GO0048699.2$FDR),]

# write.csv(overlap_GO0048699.2, file = "overlap_GO0048699.csv", row.names = FALSE)

head(overlap_GO0048699)


enrichPlot(overlap_GO0048699,label.enr.thres = 0)
overlap_GO0048699 %>% filter(enrichment>1.0 & FDR < 0.05)

################################ WikiPathways ################################ 
## WP4539: Synaptic signaling pathways associated with autism spectrum disorder
WP4539_enrichmir <- background_2$Gene.stable.ID %in% WP4539$Ensembl
names(WP4539_enrichmir) <- background_2$Gene.stable.ID
overlap_WP4539 <- overlap(WP4539_enrichmir, hsa_mirtarbase_3, alternative = c("greater"))
overlap_WP4539.2<- merge(overlap_WP4539, mirnas_count_2, by="row.names", all=TRUE)
overlap_WP4539.2 <- overlap_WP4539.2[order(overlap_WP4539.2$FDR),]
#write.csv(overlap_WP4539.2, file = "overlap_WP4539.csv", row.names = FALSE)

head(overlap_WP4539)
enrichPlot(overlap_WP4539,label.enr.thres = 0)
overlap_WP4539 %>% filter(enrichment>1.0 & FDR < 0.05)

## WP5420: ADHD and autism (ASD) linked metabolic pathways and SNP

WP5420_enrichmir <- background_2$Gene.stable.ID %in% WP5420$Ensembl
names(WP5420_enrichmir) <- background_2$Gene.stable.ID
overlap_WP5420 <- overlap(WP5420_enrichmir, hsa_mirtarbase_3, alternative = c("greater"))
overlap_WP5420.2<- merge(overlap_WP5420, mirnas_count_2, by="row.names", all=TRUE)
overlap_WP5420.2 <- overlap_WP5420.2[order(overlap_WP5420.2$FDR),]
# write.csv(overlap_WP5420.2, file = "overlap_WP5420.csv", row.names = FALSE)

head(overlap_WP5420)
enrichPlot(overlap_WP5420,label.enr.thres = 0)

################################ GENES ENVOLVED WITH AUTISM ################################ 
autism_genes<- read.csv("asd_genes.csv")
head(autism_genes)
autism_genes<-select(autism_genes,Ensembl)
table(duplicated(autism_genes$Ensembl))
autism_genes_2<- autism_genes %>% filter(Ensembl %in% background_2$Gene.stable.ID)

autism_genes_enrichmir <- background_2$Gene.stable.ID %in% autism_genes_2$Ensembl
names(autism_genes_enrichmir) <- background_2$Gene.stable.ID
overlap_autism_genes <- overlap(autism_genes_enrichmir, hsa_mirtarbase_3, alternative = c("greater"))
overlap_autism_genes.2<- merge(overlap_autism_genes, mirnas_count_2, by="row.names", all=TRUE)
overlap_autism_genes.2 <- overlap_autism_genes.2[order(overlap_autism_genes.2$FDR),]
# write.csv(overlap_autism_genes.2, file = "overlap_autism_genes.csv", row.names = FALSE)

head(overlap_autism_genes)
enrichPlot(overlap_autism_genes,label.enr.thres = 0)
overlap_autism_genes %>% filter(FDR < 0.05)
