# Supplementary material for: Bioinformatic Analysis of Autism-Related miRNAs and Their PoTential as Biomarkers for Autism Epigenetic Inheritance
Source: Genes (Basel). 2025 Mar 31;16(4):418. doi: 10.3390/genes16040418 (PMC12026732; doi:10.3390/genes16040418)
Supplement: Supplementary file 1 [file genes-16-00418-s001.zip › genes-3497345-supplementary/Table_S1.xlsx]

## Sheet: search_strategies
DATE	DATABASE	SEARCH STRATEGY	FILTER	NUMBER OF STUDIES FOUND	NUMBER OF STUDIES SELECTED AFTER READING TITLE AND ABSTRACT	NUMBER OF STUDIES INCLUDED
2022-12-15	PUBMED	("Autism Spectrum Disorder"[Mesh] OR "Autistic Disorder"[Mesh] OR "Asperger Syndrome"[Mesh] OR "autism") AND ("MicroRNAs"[Mesh] OR "RNA, Small Untranslated"[Mesh] OR "miRNA")	-	299	59	51
2023-01-23	Web of Science	(microRNA (Tópico) or miRNA (Tópico) or "small non coding RNA" (Tópico) or sncRNA (Tópico)) AND ("Autism spectrum disorder" (Tópico) or autism (Tópico) or "Asperger syndrome" (Tópico) or "High functioning autism" (Tópico) or "autistic disorder" (Tópico)	-	278	58
2023-01-27	Embase	autism AND microRNA (filtros: ('human'/de OR 'human cell'/de OR 'human tissue'/de) AND 'article'/it)	-	245	62
2023-02-06	PUBMED	("Autism Spectrum Disorder"[Mesh] OR "Autistic Disorder"[Mesh] OR "Asperger Syndrome"[Mesh] OR "autism") AND ("MicroRNAs"[Mesh] OR "RNA, Small Untranslated"[Mesh] OR "miRNA")	2022-2023	36	2
DATE	DATABASE	SEARCH STRATEGY		NÚMERO DE RESULTADOS
2023-01-26	miRNet	Autism, Autism Spectrum Disorder, Autistic disorder		59 miRNAs
2023-01-30	RNADISEASE	Autism spectrum disorder		253 miRNAs
