# Supplementary material for: Bioinformatic Analysis of Autism-Related miRNAs and Their PoTential as Biomarkers for Autism Epigenetic Inheritance
Source: Genes (Basel). 2025 Mar 31;16(4):418. doi: 10.3390/genes16040418 (PMC12026732; doi:10.3390/genes16040418)
Supplement: Supplementary file 1 [file genes-16-00418-s001.zip › genes-3497345-supplementary/Table_S10.xlsx]

## Sheet: Página1
__mclCluster	Cluster_name	EnrichmentMap::Name	EnrichmentMap::GS_DESCR	EnrichmentMap::fdr_qvalue (gProfiler_hsapiens_01-04-2024_let7a_5p_HPO.gem)	EnrichmentMap::gs_size	EnrichmentMap::fdr_qvalue (gProfiler_hsapiens_01-04-2024_mir106b_5p_HPO.gem)	EnrichmentMap::fdr_qvalue (gProfiler_hsapiens_01-04-2024_mir128_3p_HPO.gem)	EnrichmentMap::fdr_qvalue (gProfiler_hsapiens_01-04-2024_mir130a_3p_HPO.gem)	EnrichmentMap::fdr_qvalue (gProfiler_hsapiens_01-04-2024_mir140_5p_HPO.gem)	EnrichmentMap::fdr_qvalue (gProfiler_hsapiens_01-04-2024_mir143_3p_HPO.gem)	EnrichmentMap::fdr_qvalue (gProfiler_hsapiens_01-04-2024_mir146b_5p_HPO.gem)	EnrichmentMap::fdr_qvalue (gProfiler_hsapiens_01-04-2024_mir15b_5p_HPO.gem)	EnrichmentMap::fdr_qvalue (gProfiler_hsapiens_01-04-2024_mir19b_3P_HPO.gem)	EnrichmentMap::fdr_qvalue (gProfiler_hsapiens_01-04-2024_mir221_3p_HPO.gem)	EnrichmentMap::fdr_qvalue (gProfiler_hsapiens_01-04-2024_mir23a_3p_HPO.gem)	EnrichmentMap::fdr_qvalue (gProfiler_hsapiens_01-04-2024_mir27a_3p_HPO.gem)	EnrichmentMap::fdr_qvalue (gProfiler_hsapiens_01-04-2024_mir335_35_HPO.gem)	EnrichmentMap::fdr_qvalue (gProfiler_hsapiens_01-04-2024_mir484_HPO.gem)	EnrichmentMap::fdr_qvalue (gProfiler_hsapiens_01-04-2024_mir574_3p_HPO.gem)	EnrichmentMap::fdr_qvalue (gProfiler_hsapiens_01-04-2024_mir7_5p_HPO.gem)	EnrichmentMap::fdr_qvalue (gProfiler_hsapiens_01-04-2024_mir93_5p_HPO.gem)	EnrichmentMap::Genes
15	Abnormal superficial reflex	HP:0003487	Babinski sign		288													0.02669495039				ENSG00000130294|ENSG00000130477|ENSG00000160746|ENSG00000164347|ENSG00000100997|ENSG00000159363|ENSG00000147100|ENSG00000133104|ENSG00000123560|ENSG00000116863|ENSG00000182512|ENSG00000155016|ENSG00000131979|ENSG00000145982|ENSG00000107290|ENSG00000150753|ENSG00000169057|ENSG00000173085|ENSG00000103089|ENSG00000076685|ENSG00000115902|ENSG00000165240|ENSG00000197386|ENSG00000117118|ENSG00000106009…
1	Palpebral fissures	HP:0000494	Downslanted palpebral fissures		482					4.17E-05	0.001122961415	0.01367510793		0.01862885302			0.02462125879			2.33E-07		ENSG00000000419|ENSG00000155100|ENSG00000147155|ENSG00000109132|ENSG00000213281|ENSG00000114573|ENSG00000213639|ENSG00000163818|ENSG00000163848|ENSG00000162426|ENSG00000004487|ENSG00000165917|ENSG00000165434|ENSG00000196470|ENSG00000120370|ENSG00000005302|ENSG00000005339|ENSG00000162878|ENSG00000005483|ENSG00000137070|ENSG00000144893|ENSG00000169105|ENSG00000164946|ENSG00000158615|ENSG00000113966…
3	Short attention /hyperactivity	HP:5200044	Reduced attention regulation		500	0.03946568444			0.007588399131	5.00E-04	0.004611801835			6.42E-05		0.008563710176	0.005568603493				0.02868532452	ENSG00000114573|ENSG00000196189|ENSG00000159921|ENSG00000149311|ENSG00000159363|ENSG00000163818|ENSG00000241186|ENSG00000148672|ENSG00000134200|ENSG00000164190|ENSG00000005339|ENSG00000144893|ENSG00000164690|ENSG00000115317|ENSG00000187742|ENSG00000115392|ENSG00000113966|ENSG00000008988|ENSG00000154309|ENSG00000009954|ENSG00000166206|ENSG00000011143|ENSG00000151702|ENSG00000197746|ENSG00000006704…
19	Seizure	HP:0011146	Dialeptic seizure		241			0.003005647734					0.009727003221					0.03723600091				ENSG00000000419|ENSG00000160695|ENSG00000105325|ENSG00000105329|ENSG00000132510|ENSG00000132600|ENSG00000148672|ENSG00000196277|ENSG00000162687|ENSG00000177542|ENSG00000260230|ENSG00000116863|ENSG00000144218|ENSG00000164342|ENSG00000181555|ENSG00000264229|ENSG00000007541|ENSG00000100150|ENSG00000150995|ENSG00000169057|ENSG00000177000|ENSG00000166206|ENSG00000197386|ENSG00000169554|ENSG00000099365…
17	Abnormal repetitive mannerisms	HP:0031432	Restricted or repetitive behaviors or interests		261			9.08E-05	0.003148858006	4.78E-04	9.76E-04									0.001096146764		ENSG00000109685|ENSG00000110066|ENSG00000168280|ENSG00000146938|ENSG00000168282|ENSG00000251322|ENSG00000130449|ENSG00000005339|ENSG00000144218|ENSG00000136535|ENSG00000168237|ENSG00000196628|ENSG00000168993|ENSG00000100150|ENSG00000012232|ENSG00000151150|ENSG00000169057|ENSG00000133884|ENSG00000142599|ENSG00000151348|ENSG00000166206|ENSG00000115902|ENSG00000197386|ENSG00000169554|ENSG00000100393…
13	Abnormal breast/ nipple	HP:0000769	Abnormality of the breast		447								0.03913299837									ENSG00000000419|ENSG00000109472|ENSG00000001497|ENSG00000147655|ENSG00000213281|ENSG00000196189|ENSG00000159921|ENSG00000213639|ENSG00000003400|ENSG00000196230|ENSG00000149311|ENSG00000004399|ENSG00000163848|ENSG00000004487|ENSG00000196367|ENSG00000164120|ENSG00000164190|ENSG00000005884|ENSG00000158813|ENSG00000102172|ENSG00000168646|ENSG00000011275|ENSG00000143622|ENSG00000008988|ENSG00000197299…
1	Palpebral fissures	HP:0000369	Low-set ears	0.01843601537	863																	ENSG00000155100|ENSG00000213281|ENSG00000213639|ENSG00000163818|ENSG00000004399|ENSG00000163848|ENSG00000148660|ENSG00000172432|ENSG00000143970|ENSG00000164190|ENSG00000186472|ENSG00000005302|ENSG00000005339|ENSG00000144218|ENSG00000144354|ENSG00000105771|ENSG00000170270|ENSG00000167447|ENSG00000113966|ENSG00000162928|ENSG00000136944|ENSG00000008988|ENSG00000151445|ENSG00000009954|ENSG00000158163…
9	Overfolded helix	HP:0008544	Abnormally folded helix		86									0.01017512166								ENSG00000147155|ENSG00000171316|ENSG00000070010|ENSG00000119699|ENSG00000066468|ENSG00000101333|ENSG00000123908|ENSG00000157184|ENSG00000213639|ENSG00000110367|ENSG00000196230|ENSG00000015171|ENSG00000110395|ENSG00000101935|ENSG00000147100|ENSG00000105996|ENSG00000155850|ENSG00000165195|ENSG00000165434|ENSG00000063169|ENSG00000143970|ENSG00000005339|ENSG00000171988|ENSG00000203618|ENSG00000149823…
2	5th finger deviation	HP:0004209	Clinodactyly of the 5th finger		402									0.001669613077								ENSG00000163501|ENSG00000196468|ENSG00000213281|ENSG00000130283|ENSG00000163818|ENSG00000004399|ENSG00000251322|ENSG00000004487|ENSG00000196367|ENSG00000196470|ENSG00000164190|ENSG00000005339|ENSG00000196584|ENSG00000164442|ENSG00000115392|ENSG00000113966|ENSG00000011275|ENSG00000136944|ENSG00000143622|ENSG00000151348|ENSG00000197299|ENSG00000009413|ENSG00000009954|ENSG00000148143|ENSG00000177239…
2	5th finger deviation	HP:0004207	Abnormal 5th finger morphology		490									1.20E-04						6.54E-04		ENSG00000163501|ENSG00000196468|ENSG00000213281|ENSG00000130283|ENSG00000163818|ENSG00000004399|ENSG00000251322|ENSG00000004487|ENSG00000156150|ENSG00000196367|ENSG00000196470|ENSG00000164190|ENSG00000005339|ENSG00000162878|ENSG00000196584|ENSG00000164442|ENSG00000115392|ENSG00000113966|ENSG00000011275|ENSG00000136944|ENSG00000143622|ENSG00000151348|ENSG00000197299|ENSG00000009413|ENSG00000009954…
1	Palpebral fissures	HP:0002683	Abnormal calvaria morphology		963						6.17E-04									9.27E-05		ENSG00000000419|ENSG00000155100|ENSG00000213281|ENSG00000149269|ENSG00000213639|ENSG00000163848|ENSG00000251322|ENSG00000004487|ENSG00000164120|ENSG00000164190|ENSG00000186472|ENSG00000005302|ENSG00000005339|ENSG00000005483|ENSG00000105771|ENSG00000164442|ENSG00000151779|ENSG00000167447|ENSG00000007541|ENSG00000162928|ENSG00000011275|ENSG00000136944|ENSG00000147647|ENSG00000151348|ENSG00000188536…
3	Short attention /hyperactivity	HP:0100543	Cognitive impairment		990					0.02196619116				0.01187363078								ENSG00000001631|ENSG00000213281|ENSG00000133019|ENSG00000149311|ENSG00000159363|ENSG00000163818|ENSG00000241186|ENSG00000148672|ENSG00000123560|ENSG00000177542|ENSG00000005156|ENSG00000164190|ENSG00000005339|ENSG00000005381|ENSG00000144893|ENSG00000155016|ENSG00000131979|ENSG00000164342|ENSG00000164690|ENSG00000170270|ENSG00000196449|ENSG00000187742|ENSG00000179148|ENSG00000150995|ENSG00000113966…
4	Atrial septal defect	HP:0033353	Abnormal blood vessel morphology		965															0.02387553842		ENSG00000000419|ENSG00000001631|ENSG00000213281|ENSG00000133019|ENSG00000213639|ENSG00000003400|ENSG00000241186|ENSG00000004399|ENSG00000163848|ENSG00000251322|ENSG00000143373|ENSG00000177542|ENSG00000164120|ENSG00000143970|ENSG00000149782|ENSG00000005339|ENSG00000121691|ENSG00000105771|ENSG00000164442|ENSG00000164690|ENSG00000150630|ENSG00000167447|ENSG00000150995|ENSG00000158615|ENSG00000120697…
1	Palpebral fissures	HP:0000534	Abnormal eyebrow morphology		645						6.62E-04			0.03939588551						0.02207827103		ENSG00000145192|ENSG00000155100|ENSG00000001497|ENSG00000147155|ENSG00000213281|ENSG00000114554|ENSG00000159921|ENSG00000213639|ENSG00000163818|ENSG00000251322|ENSG00000162426|ENSG00000004487|ENSG00000148660|ENSG00000172432|ENSG00000169884|ENSG00000196367|ENSG00000143970|ENSG00000196470|ENSG00000164190|ENSG00000005339|ENSG00000144218|ENSG00000135925|ENSG00000139648|ENSG00000005884|ENSG00000144893…
2	5th finger deviation	HP:0030084	Clinodactyly		551						0.02238344049			3.12E-05								ENSG00000163501|ENSG00000196468|ENSG00000213281|ENSG00000130283|ENSG00000163818|ENSG00000004399|ENSG00000251322|ENSG00000004487|ENSG00000156150|ENSG00000164414|ENSG00000196367|ENSG00000196470|ENSG00000164190|ENSG00000005339|ENSG00000162878|ENSG00000137070|ENSG00000196584|ENSG00000164442|ENSG00000166341|ENSG00000124275|ENSG00000115392|ENSG00000115414|ENSG00000158615|ENSG00000113966|ENSG00000011275…
2	5th finger deviation	HP:0011927	Short digit		599									0.01146585109						0.004548635439		ENSG00000145192|ENSG00000163501|ENSG00000114446|ENSG00000130158|ENSG00000213281|ENSG00000130283|ENSG00000213639|ENSG00000163818|ENSG00000004399|ENSG00000004487|ENSG00000148660|ENSG00000155850|ENSG00000196277|ENSG00000156150|ENSG00000177542|ENSG00000157399|ENSG00000157766|ENSG00000164190|ENSG00000149782|ENSG00000005339|ENSG00000162878|ENSG00000105771|ENSG00000158813|ENSG00000164442|ENSG00000151779…
5	Nervous system electrophysiology	HP:0025373	Interictal EEG abnormality		323															0.02029777099		ENSG00000130294|ENSG00000188641|ENSG00000105325|ENSG00000114573|ENSG00000198130|ENSG00000105329|ENSG00000164347|ENSG00000163848|ENSG00000168282|ENSG00000132639|ENSG00000148672|ENSG00000196277|ENSG00000162687|ENSG00000177542|ENSG00000260230|ENSG00000168237|ENSG00000168993|ENSG00000007541|ENSG00000100150|ENSG00000115355|ENSG00000169057|ENSG00000166206|ENSG00000115902|ENSG00000143858|ENSG00000165240…
1	Palpebral fissures	HP:0200007	Abnormal size of the palpebral fissures		288						0.0369576958											ENSG00000155100|ENSG00000147155|ENSG00000130158|ENSG00000168214|ENSG00000114573|ENSG00000196230|ENSG00000163848|ENSG00000132600|ENSG00000148660|ENSG00000196275|ENSG00000168434|ENSG00000099942|ENSG00000186472|ENSG00000005339|ENSG00000144218|ENSG00000106682|ENSG00000196584|ENSG00000100056|ENSG00000181555|ENSG00000264229|ENSG00000166341|ENSG00000204103|ENSG00000133703|ENSG00000169032|ENSG00000115392…
1	Palpebral fissures	HP:0200006	Slanting of the palpebral fissure		712					2.26E-05	8.34E-06			0.002513633667			0.0166448021	0.02627672799		8.52E-07		ENSG00000000419|ENSG00000114446|ENSG00000155100|ENSG00000147155|ENSG00000109132|ENSG00000213281|ENSG00000114573|ENSG00000213639|ENSG00000196230|ENSG00000163818|ENSG00000163848|ENSG00000162426|ENSG00000004487|ENSG00000165917|ENSG00000165434|ENSG00000196367|ENSG00000196470|ENSG00000120370|ENSG00000005302|ENSG00000005339|ENSG00000162878|ENSG00000005483|ENSG00000137070|ENSG00000144893|ENSG00000196584…
23	Lower limb asymmetry	HP:0100555	Asymmetric growth		66							0.001343725992								0.0393995139		ENSG00000130600|ENSG00000168137|ENSG00000083168|ENSG00000147155|ENSG00000171862|ENSG00000213281|ENSG00000196110|ENSG00000196230|ENSG00000197594|ENSG00000156052|ENSG00000152592|ENSG00000160949|ENSG00000142611|ENSG00000124486|ENSG00000111199|ENSG00000269821|ENSG00000119772|ENSG00000269335|ENSG00000053918|ENSG00000133703|ENSG00000115414|ENSG00000088256|ENSG00000149948|ENSG00000169641|ENSG00000143387…
23	Lower limb asymmetry	HP:0100559	Lower limb asymmetry		46							0.01569060626										ENSG00000100030|ENSG00000130600|ENSG00000157933|ENSG00000168137|ENSG00000083168|ENSG00000147155|ENSG00000171862|ENSG00000174106|ENSG00000145715|ENSG00000196230|ENSG00000197594|ENSG00000156052|ENSG00000152592|ENSG00000160949|ENSG00000166974|ENSG00000142611|ENSG00000121879|ENSG00000130939|ENSG00000142208|ENSG00000124486|ENSG00000142798|ENSG00000106070|ENSG00000111199|ENSG00000065526|ENSG00000167244…
2	5th finger deviation	HP:0009179	Deviation of the 5th finger		403									0.001831016744								ENSG00000163501|ENSG00000196468|ENSG00000213281|ENSG00000130283|ENSG00000163818|ENSG00000004399|ENSG00000251322|ENSG00000004487|ENSG00000196367|ENSG00000196470|ENSG00000164190|ENSG00000005339|ENSG00000196584|ENSG00000164442|ENSG00000115392|ENSG00000113966|ENSG00000011275|ENSG00000136944|ENSG00000143622|ENSG00000151348|ENSG00000197299|ENSG00000009413|ENSG00000009954|ENSG00000148143|ENSG00000177239…
7	Cerebellar atrophy	HP:0001317	Abnormal cerebellum morphology		997													0.0216199705				ENSG00000000419|ENSG00000163508|ENSG00000213281|ENSG00000160695|ENSG00000160746|ENSG00000164347|ENSG00000213639|ENSG00000100997|ENSG00000159363|ENSG00000241186|ENSG00000251322|ENSG00000004487|ENSG00000004766|ENSG00000075891|ENSG00000123560|ENSG00000172432|ENSG00000177542|ENSG00000005156|ENSG00000116863|ENSG00000164190|ENSG00000186472|ENSG00000005339|ENSG00000144218|ENSG00000149823|ENSG00000105771…
5	Nervous system electrophysiology	HP:0001311	Abnormal nervous system electrophysiology		671								0.01452147056							0.004413495395		ENSG00000145192|ENSG00000000419|ENSG00000147155|ENSG00000130158|ENSG00000213281|ENSG00000114573|ENSG00000164347|ENSG00000100997|ENSG00000146938|ENSG00000163848|ENSG00000116171|ENSG00000148672|ENSG00000196277|ENSG00000123560|ENSG00000162687|ENSG00000177542|ENSG00000260230|ENSG00000005156|ENSG00000005339|ENSG00000168237|ENSG00000164342|ENSG00000102172|ENSG00000145982|ENSG00000170270|ENSG00000150753…
6	Anteverted nares	HP:0003196	Short nose		319				0.02775060844													ENSG00000130294|ENSG00000097007|ENSG00000188641|ENSG00000213281|ENSG00000114573|ENSG00000213639|ENSG00000196110|ENSG00000241186|ENSG00000132600|ENSG00000130449|ENSG00000155850|ENSG00000172432|ENSG00000196275|ENSG00000134569|ENSG00000157399|ENSG00000168434|ENSG00000196367|ENSG00000099956|ENSG00000164190|ENSG00000149782|ENSG00000005339|ENSG00000136068|ENSG00000144354|ENSG00000106682|ENSG00000158813…
4	Atrial septal defect	HP:0011994	Abnormal atrial septum morphology	0.03683269386	521																	ENSG00000155100|ENSG00000109472|ENSG00000213281|ENSG00000130283|ENSG00000114573|ENSG00000133019|ENSG00000213639|ENSG00000114686|ENSG00000004399|ENSG00000004487|ENSG00000156925|ENSG00000157399|ENSG00000196367|ENSG00000143970|ENSG00000196470|ENSG00000164190|ENSG00000005339|ENSG00000162878|ENSG00000196510|ENSG00000196584|ENSG00000169105|ENSG00000164442|ENSG00000167447|ENSG00000115392|ENSG00000115415…
1	Palpebral fissures	HP:0000358	Posteriorly rotated ears		449						0.01389280806											ENSG00000147155|ENSG00000109132|ENSG00000213281|ENSG00000002822|ENSG00000213639|ENSG00000196230|ENSG00000163818|ENSG00000163848|ENSG00000155850|ENSG00000165917|ENSG00000156150|ENSG00000196367|ENSG00000157766|ENSG00000143970|ENSG00000196470|ENSG00000164190|ENSG00000105771|ENSG00000169105|ENSG00000164946|ENSG00000167447|ENSG00000115414|ENSG00000113966|ENSG00000162928|ENSG00000169762|ENSG00000143622…
8	Facial hypertrichosis	HP:0000998	Hypertrichosis		269						0.002383934572											ENSG00000171608|ENSG00000188690|ENSG00000159921|ENSG00000196110|ENSG00000004487|ENSG00000132773|ENSG00000165434|ENSG00000168434|ENSG00000143970|ENSG00000099956|ENSG00000164190|ENSG00000005339|ENSG00000144218|ENSG00000102172|ENSG00000164946|ENSG00000186395|ENSG00000170266|ENSG00000168056|ENSG00000158615|ENSG00000133884|ENSG00000147180|ENSG00000066735|ENSG00000197170|ENSG00000197299|ENSG00000177156…
12	Thin upper lip vermilion	HP:0000233	Thin vermilion border		394		0.00144429426	0.01993272123	1.08E-04	0.04368981655	0.001432817074		0.001273422697	7.84E-04				0.009978752957				ENSG00000155100|ENSG00000001497|ENSG00000130283|ENSG00000159921|ENSG00000213639|ENSG00000162426|ENSG00000004487|ENSG00000155850|ENSG00000165434|ENSG00000196367|ENSG00000143970|ENSG00000164190|ENSG00000005339|ENSG00000144218|ENSG00000149823|ENSG00000144893|ENSG00000169105|ENSG00000164442|ENSG00000151779|ENSG00000007541|ENSG00000168487|ENSG00000158615|ENSG00000136944|ENSG00000197170|ENSG00000177156…
1	Palpebral fissures	HP:0000357	Abnormal location of ears		910							0.01317886037		0.0277268472								ENSG00000155100|ENSG00000213281|ENSG00000002822|ENSG00000213639|ENSG00000163818|ENSG00000004399|ENSG00000163848|ENSG00000148660|ENSG00000172432|ENSG00000143970|ENSG00000164190|ENSG00000186472|ENSG00000005302|ENSG00000005339|ENSG00000144218|ENSG00000144354|ENSG00000105771|ENSG00000170270|ENSG00000167447|ENSG00000113966|ENSG00000162928|ENSG00000136944|ENSG00000008988|ENSG00000151445|ENSG00000009954…
18	Cleft hard palate	HP:0410005	Cleft hard palate		74				0.0322091942													ENSG00000187498|ENSG00000128191|ENSG00000101972|ENSG00000101935|ENSG00000084463|ENSG00000214960|ENSG00000063169|ENSG00000119335|ENSG00000196470|ENSG00000073282|ENSG00000156650|ENSG00000085840|ENSG00000138083|ENSG00000084073|ENSG00000100056|ENSG00000119977|ENSG00000264229|ENSG00000156471|ENSG00000110619|ENSG00000133703|ENSG00000169032|ENSG00000172977|ENSG00000198331|ENSG00000009830|ENSG00000140937…
3	Short attention /hyperactivity	HP:0000752	Hyperactivity		546	0.003004587454	2.80E-04	0.004957552679	3.39E-05	4.47E-04	4.90E-05	3.58E-04	0.005192021261	3.97E-04		4.60E-05	7.38E-04			0.005557385603	0.002071825044	ENSG00000147155|ENSG00000114573|ENSG00000196189|ENSG00000159921|ENSG00000149311|ENSG00000241186|ENSG00000251322|ENSG00000148672|ENSG00000196277|ENSG00000134200|ENSG00000177542|ENSG00000164190|ENSG00000005339|ENSG00000144893|ENSG00000164690|ENSG00000007541|ENSG00000115392|ENSG00000151150|ENSG00000009335|ENSG00000197170|ENSG00000008988|ENSG00000147647|ENSG00000154309|ENSG00000009954|ENSG00000166206…
10	Abnormality of the dentition	HP:0000692	Tooth malposition		406			0.04964567713						0.002407853532						5.77E-04		ENSG00000114446|ENSG00000156298|ENSG00000213639|ENSG00000163818|ENSG00000251322|ENSG00000154122|ENSG00000004487|ENSG00000156150|ENSG00000169884|ENSG00000164190|ENSG00000005339|ENSG00000144218|ENSG00000135925|ENSG00000137070|ENSG00000158813|ENSG00000102172|ENSG00000164946|ENSG00000137962|ENSG00000166341|ENSG00000169919|ENSG00000170266|ENSG00000168056|ENSG00000168646|ENSG00000113966|ENSG00000197170…
1	Palpebral fissures	HP:0000177	Abnormal upper lip morphology		926				0.03791155419		1.84E-06			0.001523682253	0.01321331453			0.01537027373		2.05E-05		ENSG00000000419|ENSG00000155100|ENSG00000001497|ENSG00000213281|ENSG00000213639|ENSG00000163818|ENSG00000241186|ENSG00000163848|ENSG00000251322|ENSG00000162426|ENSG00000004487|ENSG00000148660|ENSG00000143970|ENSG00000164190|ENSG00000186472|ENSG00000005302|ENSG00000005339|ENSG00000144218|ENSG00000149823|ENSG00000144893|ENSG00000164690|ENSG00000151779|ENSG00000167447|ENSG00000007541|ENSG00000158615…
5	Nervous system electrophysiology	HP:0002353	EEG abnormality		532								0.005891602209							0.006398922377		ENSG00000145192|ENSG00000000419|ENSG00000130158|ENSG00000213281|ENSG00000114573|ENSG00000164347|ENSG00000146938|ENSG00000163848|ENSG00000148672|ENSG00000196277|ENSG00000123560|ENSG00000162687|ENSG00000177542|ENSG00000260230|ENSG00000005339|ENSG00000168237|ENSG00000164342|ENSG00000102172|ENSG00000145982|ENSG00000170270|ENSG00000196449|ENSG00000007541|ENSG00000115355|ENSG00000196976|ENSG00000162928…
11	Delayed motor development	HP:0002194	Delayed gross motor development		454										0.01319965455							ENSG00000155100|ENSG00000114573|ENSG00000149269|ENSG00000147100|ENSG00000162399|ENSG00000163848|ENSG00000004487|ENSG00000165917|ENSG00000123560|ENSG00000170175|ENSG00000165434|ENSG00000196367|ENSG00000005302|ENSG00000005339|ENSG00000005483|ENSG00000115211|ENSG00000149823|ENSG00000005812|ENSG00000155016|ENSG00000164761|ENSG00000169105|ENSG00000168487|ENSG00000150995|ENSG00000197102|ENSG00000179163…
1	Palpebral fissures	HP:0010938	Abnormal external nose morphology		883			0.00115995611			6.14E-06		0.01291182142	0.001934127187						3.35E-05		ENSG00000001497|ENSG00000213281|ENSG00000213639|ENSG00000241186|ENSG00000163848|ENSG00000251322|ENSG00000004487|ENSG00000259384|ENSG00000177542|ENSG00000143970|ENSG00000164190|ENSG00000005302|ENSG00000149782|ENSG00000005339|ENSG00000144218|ENSG00000149823|ENSG00000005812|ENSG00000144893|ENSG00000105771|ENSG00000164690|ENSG00000167447|ENSG00000007541|ENSG00000158615|ENSG00000162928|ENSG00000136944…
2	5th finger deviation	HP:0004097	Deviation of finger		518									0.001372282341								ENSG00000163501|ENSG00000196468|ENSG00000147155|ENSG00000213281|ENSG00000130283|ENSG00000163818|ENSG00000004399|ENSG00000251322|ENSG00000004487|ENSG00000155850|ENSG00000156150|ENSG00000156925|ENSG00000196367|ENSG00000164120|ENSG00000196470|ENSG00000164190|ENSG00000005339|ENSG00000162878|ENSG00000196584|ENSG00000164442|ENSG00000115392|ENSG00000113966|ENSG00000011275|ENSG00000136944|ENSG00000143622…
19	Seizure	HP:0033259	Non-motor seizure		189			0.03969064063														ENSG00000000419|ENSG00000138814|ENSG00000162129|ENSG00000196876|ENSG00000265107|ENSG00000105325|ENSG00000114859|ENSG00000176884|ENSG00000203879|ENSG00000124155|ENSG00000121634|ENSG00000132600|ENSG00000148672|ENSG00000196277|ENSG00000070808|ENSG00000162687|ENSG00000139718|ENSG00000177542|ENSG00000258947|ENSG00000260230|ENSG00000116863|ENSG00000144218|ENSG00000106462|ENSG00000162923|ENSG00000145331…
3	Short attention /hyperactivity	HP:0000729	Autistic behavior		582	0.006145033774	3.28E-06	4.69E-06	5.81E-06	0.004459158686	1.76E-06	2.81E-05	7.77E-08	2.27E-06		5.98E-10	3.33E-04			3.88E-07	0.00423375748	ENSG00000155100|ENSG00000114554|ENSG00000114573|ENSG00000163818|ENSG00000004399|ENSG00000146938|ENSG00000251322|ENSG00000196277|ENSG00000196305|ENSG00000177542|ENSG00000196367|ENSG00000260230|ENSG00000164190|ENSG00000005339|ENSG00000144218|ENSG00000144893|ENSG00000168237|ENSG00000007541|ENSG00000008056|ENSG00000113966|ENSG00000151150|ENSG00000147180|ENSG00000009335|ENSG00000197170|ENSG00000151348…
18	Cleft hard palate	HP:0100737	Abnormal hard palate morphology		83				0.04771278309													ENSG00000187498|ENSG00000162337|ENSG00000128191|ENSG00000101972|ENSG00000101935|ENSG00000084463|ENSG00000214960|ENSG00000063169|ENSG00000119335|ENSG00000196470|ENSG00000073282|ENSG00000156650|ENSG00000074047|ENSG00000085840|ENSG00000138083|ENSG00000084073|ENSG00000100056|ENSG00000119977|ENSG00000264229|ENSG00000156471|ENSG00000164690|ENSG00000110619|ENSG00000133703|ENSG00000169032|ENSG00000172977…
13	Abnormal breast/ nipple	HP:0004404	Abnormal nipple morphology		246																	ENSG00000000419|ENSG00000109685|ENSG00000171608|ENSG00000147655|ENSG00000213281|ENSG00000132510|ENSG00000159921|ENSG00000213639|ENSG00000196230|ENSG00000163848|ENSG00000168282|ENSG00000004487|ENSG00000168434|ENSG00000196367|ENSG00000164190|ENSG00000158813|ENSG00000102172|ENSG00000196628|ENSG00000186395|ENSG00000168993|ENSG00000133703|ENSG00000169032|ENSG00000107831|ENSG00000108379|ENSG00000011275…
1	Palpebral fissures	HP:0000288	Abnormality of the philtrum		693						0.004573436624			0.01438818587	0.01326199125					3.21E-04		ENSG00000000419|ENSG00000114446|ENSG00000155100|ENSG00000147155|ENSG00000213281|ENSG00000114573|ENSG00000156298|ENSG00000159921|ENSG00000213639|ENSG00000196230|ENSG00000163818|ENSG00000241186|ENSG00000163848|ENSG00000251322|ENSG00000162426|ENSG00000148660|ENSG00000155850|ENSG00000164414|ENSG00000165434|ENSG00000196367|ENSG00000164190|ENSG00000186472|ENSG00000005302|ENSG00000005339|ENSG00000144218…
10	Abnormality of the dentition	HP:0000687	Widely spaced teeth		122															0.006674762537		ENSG00000186197|ENSG00000142949|ENSG00000070018|ENSG00000265107|ENSG00000099381|ENSG00000213639|ENSG00000251322|ENSG00000121634|ENSG00000004487|ENSG00000130449|ENSG00000070831|ENSG00000169884|ENSG00000106305|ENSG00000164190|ENSG00000177565|ENSG00000144218|ENSG00000119650|ENSG00000135925|ENSG00000162923|ENSG00000158813|ENSG00000072501|ENSG00000196628|ENSG00000147099|ENSG00000169919|ENSG00000170266…
3	Short attention /hyperactivity	HP:0007018	Attention deficit hyperactivity disorder		396	0.009738221174	0.003634896374		0.003594617008	6.57E-05	7.63E-04	0.001217573956	0.04900699968	0.00438140403		8.94E-04	0.002250318449				0.007176704836	ENSG00000114573|ENSG00000196189|ENSG00000159921|ENSG00000149311|ENSG00000241186|ENSG00000148672|ENSG00000134200|ENSG00000164190|ENSG00000144893|ENSG00000164690|ENSG00000115392|ENSG00000008988|ENSG00000154309|ENSG00000009954|ENSG00000166206|ENSG00000151702|ENSG00000006704|ENSG00000116062|ENSG00000008083|ENSG00000162869|ENSG00000049540|ENSG00000149970|ENSG00000197912|ENSG00000009950|ENSG00000110344…
4	Atrial septal defect	HP:0001671	Abnormal cardiac septum morphology		752															0.02182803275		ENSG00000155100|ENSG00000109472|ENSG00000147655|ENSG00000213281|ENSG00000130283|ENSG00000114573|ENSG00000133019|ENSG00000213639|ENSG00000114686|ENSG00000004399|ENSG00000251322|ENSG00000004487|ENSG00000160014|ENSG00000196277|ENSG00000156925|ENSG00000177542|ENSG00000157399|ENSG00000196367|ENSG00000143970|ENSG00000196470|ENSG00000164190|ENSG00000005339|ENSG00000162878|ENSG00000196510|ENSG00000196584…
6	Anteverted nares	HP:0000463	Anteverted nares		469						0.03009780662									0.01172752588		ENSG00000213281|ENSG00000114573|ENSG00000213639|ENSG00000241186|ENSG00000004487|ENSG00000155850|ENSG00000196277|ENSG00000177542|ENSG00000196367|ENSG00000164190|ENSG00000005302|ENSG00000149782|ENSG00000005339|ENSG00000149823|ENSG00000144893|ENSG00000105771|ENSG00000102172|ENSG00000164690|ENSG00000007541|ENSG00000168056|ENSG00000158615|ENSG00000162928|ENSG00000169762|ENSG00000154309|ENSG00000148143…
11	Delayed motor development	HP:0001270	Motor delay		954										3.16E-04			0.01436150825				ENSG00000155100|ENSG00000109472|ENSG00000213281|ENSG00000149269|ENSG00000004399|ENSG00000147100|ENSG00000162399|ENSG00000163848|ENSG00000251322|ENSG00000254647|ENSG00000004487|ENSG00000168827|ENSG00000123560|ENSG00000172432|ENSG00000005302|ENSG00000005339|ENSG00000005483|ENSG00000149823|ENSG00000005812|ENSG00000144893|ENSG00000155016|ENSG00000006611|ENSG00000006715|ENSG00000150995|ENSG00000147180…
7	Cerebellar atrophy	HP:0001273	Abnormal corpus callosum morphology		914						0.03911070692											ENSG00000155100|ENSG00000163508|ENSG00000155906|ENSG00000213281|ENSG00000160695|ENSG00000164347|ENSG00000159363|ENSG00000241186|ENSG00000163848|ENSG00000251322|ENSG00000004487|ENSG00000168827|ENSG00000004766|ENSG00000123560|ENSG00000162687|ENSG00000172432|ENSG00000177542|ENSG00000005156|ENSG00000186472|ENSG00000005339|ENSG00000005483|ENSG00000149823|ENSG00000144893|ENSG00000155016|ENSG00000105771…
7	Cerebellar atrophy	HP:0001272	Cerebellar atrophy		436													0.04332178581				ENSG00000000419|ENSG00000157353|ENSG00000160695|ENSG00000114573|ENSG00000160746|ENSG00000164347|ENSG00000196230|ENSG00000100997|ENSG00000159363|ENSG00000251322|ENSG00000004766|ENSG00000196277|ENSG00000123560|ENSG00000172432|ENSG00000177542|ENSG00000260230|ENSG00000005156|ENSG00000116863|ENSG00000186472|ENSG00000196655|ENSG00000145982|ENSG00000146282|ENSG00000006715|ENSG00000170270|ENSG00000196449…
12	Thin upper lip vermilion	HP:0011339	Abnormality of upper lip vermillion		442			0.0429526318	7.29E-04		0.001829727135			0.01225392508				0.04076953164		0.002154057411		ENSG00000000419|ENSG00000155100|ENSG00000001497|ENSG00000159921|ENSG00000213639|ENSG00000241186|ENSG00000004487|ENSG00000155850|ENSG00000165917|ENSG00000165434|ENSG00000196367|ENSG00000143970|ENSG00000164190|ENSG00000005302|ENSG00000005339|ENSG00000144218|ENSG00000149823|ENSG00000144893|ENSG00000158813|ENSG00000169105|ENSG00000166341|ENSG00000164690|ENSG00000007541|ENSG00000158615|ENSG00000197170…
1	Palpebral fissures	HP:0008050	Abnormality of the palpebral fissures		850					3.69E-05	2.31E-07			4.17E-04			0.01706204471	5.25E-04		2.83E-07		ENSG00000000419|ENSG00000155100|ENSG00000213281|ENSG00000213639|ENSG00000163818|ENSG00000163848|ENSG00000162426|ENSG00000004487|ENSG00000148660|ENSG00000186472|ENSG00000005302|ENSG00000005339|ENSG00000144218|ENSG00000005483|ENSG00000144893|ENSG00000170270|ENSG00000158615|ENSG00000113966|ENSG00000162928|ENSG00000136944|ENSG00000009954|ENSG00000188536|ENSG00000148143|ENSG00000165240|ENSG00000077152…
5	Nervous system electrophysiology	HP:0011182	Interictal epileptiform activity		320															0.01507737723		ENSG00000130294|ENSG00000188641|ENSG00000105325|ENSG00000114573|ENSG00000198130|ENSG00000105329|ENSG00000164347|ENSG00000163848|ENSG00000168282|ENSG00000132639|ENSG00000148672|ENSG00000196277|ENSG00000162687|ENSG00000177542|ENSG00000260230|ENSG00000168237|ENSG00000168993|ENSG00000007541|ENSG00000100150|ENSG00000115355|ENSG00000169057|ENSG00000166206|ENSG00000115902|ENSG00000143858|ENSG00000165240…
13	Abnormal breast/ nipple	HP:0031093	Abnormal breast morphology		441								0.02399469531									ENSG00000000419|ENSG00000109472|ENSG00000001497|ENSG00000147655|ENSG00000213281|ENSG00000196189|ENSG00000159921|ENSG00000213639|ENSG00000003400|ENSG00000196230|ENSG00000149311|ENSG00000004399|ENSG00000163848|ENSG00000004487|ENSG00000196367|ENSG00000164120|ENSG00000164190|ENSG00000005884|ENSG00000158813|ENSG00000102172|ENSG00000168646|ENSG00000011275|ENSG00000143622|ENSG00000008988|ENSG00000197299…
12	Thin upper lip vermilion	HP:0000219	Thin upper lip vermilion		302		6.19E-04	0.04090066844	6.04E-05		0.002165116037			0.006519899815								ENSG00000155100|ENSG00000001497|ENSG00000159921|ENSG00000213639|ENSG00000004487|ENSG00000155850|ENSG00000165434|ENSG00000196367|ENSG00000099942|ENSG00000132842|ENSG00000143970|ENSG00000099956|ENSG00000164190|ENSG00000005339|ENSG00000144218|ENSG00000149823|ENSG00000144893|ENSG00000169105|ENSG00000264229|ENSG00000168993|ENSG00000007541|ENSG00000158615|ENSG00000133884|ENSG00000197170|ENSG00000169375…
3	Short attention /hyperactivity	HP:0000736	Short attention span		493	0.02196609676			0.004526802384	2.61E-04	0.002699137078	0.03474158801		7.28E-05		0.004704376298	0.002644214839				0.01586016683	ENSG00000114573|ENSG00000196189|ENSG00000159921|ENSG00000149311|ENSG00000159363|ENSG00000163818|ENSG00000241186|ENSG00000148672|ENSG00000134200|ENSG00000164190|ENSG00000005339|ENSG00000144893|ENSG00000164690|ENSG00000115317|ENSG00000187742|ENSG00000115392|ENSG00000113966|ENSG00000008988|ENSG00000154309|ENSG00000009954|ENSG00000166206|ENSG00000011143|ENSG00000151702|ENSG00000197746|ENSG00000006704…
17	Abnormal repetitive mannerisms	HP:0000733	Abnormal repetitive mannerisms		261			9.08E-05	0.003148858006	4.78E-04	9.76E-04									0.001096146764		ENSG00000109685|ENSG00000110066|ENSG00000168280|ENSG00000146938|ENSG00000168282|ENSG00000251322|ENSG00000130449|ENSG00000005339|ENSG00000144218|ENSG00000136535|ENSG00000168237|ENSG00000196628|ENSG00000168993|ENSG00000100150|ENSG00000012232|ENSG00000151150|ENSG00000169057|ENSG00000133884|ENSG00000142599|ENSG00000151348|ENSG00000166206|ENSG00000115902|ENSG00000197386|ENSG00000169554|ENSG00000100393…
1	Palpebral fissures	HP:0000218	High palate		769						0.006687670667									0.007598460747		ENSG00000000419|ENSG00000155100|ENSG00000213281|ENSG00000213639|ENSG00000163818|ENSG00000241186|ENSG00000004399|ENSG00000251322|ENSG00000164120|ENSG00000164190|ENSG00000186472|ENSG00000005339|ENSG00000149823|ENSG00000005812|ENSG00000144893|ENSG00000105771|ENSG00000164690|ENSG00000008277|ENSG00000113966|ENSG00000162928|ENSG00000008988|ENSG00000009413|ENSG00000154309|ENSG00000188536|ENSG00000165240…
7	Cerebellar atrophy	HP:0002119	Ventriculomegaly		752													0.01337208979				ENSG00000206557|ENSG00000000419|ENSG00000155100|ENSG00000163508|ENSG00000147155|ENSG00000130158|ENSG00000213281|ENSG00000160695|ENSG00000114573|ENSG00000164347|ENSG00000213639|ENSG00000196230|ENSG00000163848|ENSG00000251322|ENSG00000165917|ENSG00000172432|ENSG00000164976|ENSG00000196367|ENSG00000143970|ENSG00000164190|ENSG00000005302|ENSG00000144218|ENSG00000115211|ENSG00000149823|ENSG00000196584…
3	Short attention /hyperactivity	HP:0000734	Disinhibition		620	0.007819686143	3.18E-05	0.001936149922	6.30E-05	0.001009288875	2.10E-04	0.003330325396	0.001970501499	1.41E-04		1.20E-05	0.001020237279			0.00195263467	4.86E-04	ENSG00000147155|ENSG00000114573|ENSG00000196189|ENSG00000159921|ENSG00000149311|ENSG00000241186|ENSG00000146938|ENSG00000251322|ENSG00000148672|ENSG00000196277|ENSG00000114867|ENSG00000134200|ENSG00000177542|ENSG00000164190|ENSG00000005339|ENSG00000144893|ENSG00000164690|ENSG00000115317|ENSG00000007541|ENSG00000115392|ENSG00000151150|ENSG00000009335|ENSG00000197170|ENSG00000008988|ENSG00000147647…
14	Nasal tip morphology	HP:0000455	Broad nasal tip		150						0.007734030555			0.01743337321			0.006696055348					ENSG00000142949|ENSG00000188641|ENSG00000001497|ENSG00000171608|ENSG00000213281|ENSG00000114573|ENSG00000139613|ENSG00000132600|ENSG00000143442|ENSG00000130449|ENSG00000156150|ENSG00000132773|ENSG00000157399|ENSG00000143970|ENSG00000099956|ENSG00000177565|ENSG00000047410|ENSG00000136068|ENSG00000187049|ENSG00000105771|ENSG00000133103|ENSG00000140873|ENSG00000181555|ENSG00000108001|ENSG00000147099…
9	Overfolded helix	HP:0000396	Overfolded helix		78							0.03360593734		0.006894191415								ENSG00000147155|ENSG00000171316|ENSG00000070010|ENSG00000119699|ENSG00000066468|ENSG00000101333|ENSG00000123908|ENSG00000157184|ENSG00000213639|ENSG00000110367|ENSG00000196230|ENSG00000015171|ENSG00000110395|ENSG00000101935|ENSG00000105996|ENSG00000155850|ENSG00000165195|ENSG00000165434|ENSG00000063169|ENSG00000143970|ENSG00000005339|ENSG00000171988|ENSG00000203618|ENSG00000149823|ENSG00000102030…
11	Delayed motor development	HP:0031936	Delayed ability to walk		282										0.004799049685							ENSG00000114573|ENSG00000149269|ENSG00000147100|ENSG00000162399|ENSG00000163848|ENSG00000132600|ENSG00000004487|ENSG00000130449|ENSG00000132639|ENSG00000123560|ENSG00000170175|ENSG00000165434|ENSG00000196367|ENSG00000005302|ENSG00000005339|ENSG00000174010|ENSG00000005483|ENSG00000115211|ENSG00000005812|ENSG00000136535|ENSG00000155016|ENSG00000168993|ENSG00000150995|ENSG00000169057|ENSG00000133884…
6	Anteverted nares	HP:0005288	Abnormal nostril morphology		486						0.00155261257		0.03954865716							0.006920235965		ENSG00000213281|ENSG00000114573|ENSG00000213639|ENSG00000241186|ENSG00000004487|ENSG00000155850|ENSG00000196277|ENSG00000177542|ENSG00000196367|ENSG00000164190|ENSG00000005302|ENSG00000149782|ENSG00000005339|ENSG00000149823|ENSG00000144893|ENSG00000105771|ENSG00000102172|ENSG00000164690|ENSG00000007541|ENSG00000168056|ENSG00000158615|ENSG00000162928|ENSG00000169762|ENSG00000154309|ENSG00000148143…
6	Anteverted nares	HP:0000429	Abnormal morphology of the nasal alae		560															0.004816173672		ENSG00000213281|ENSG00000114573|ENSG00000213639|ENSG00000241186|ENSG00000004487|ENSG00000155850|ENSG00000196277|ENSG00000177542|ENSG00000157399|ENSG00000196367|ENSG00000164190|ENSG00000005302|ENSG00000149782|ENSG00000005339|ENSG00000149823|ENSG00000144893|ENSG00000105771|ENSG00000158813|ENSG00000102172|ENSG00000164690|ENSG00000007541|ENSG00000168056|ENSG00000158615|ENSG00000162928|ENSG00000169762…
16	Pointed chin	HP:0000307	Pointed chin		133															0.00524255752		ENSG00000097007|ENSG00000265107|ENSG00000114573|ENSG00000124006|ENSG00000163848|ENSG00000251322|ENSG00000121634|ENSG00000106089|ENSG00000143442|ENSG00000142611|ENSG00000196275|ENSG00000165434|ENSG00000099942|ENSG00000106397|ENSG00000263001|ENSG00000106682|ENSG00000144893|ENSG00000181555|ENSG00000115414|ENSG00000165171|ENSG00000152192|ENSG00000142599|ENSG00000009954|ENSG00000140937|ENSG00000169375…
1	Palpebral fissures	HP:0000309	Abnormal midface morphology		622									0.004704481197						0.001218909921		ENSG00000000419|ENSG00000109472|ENSG00000001497|ENSG00000147155|ENSG00000213281|ENSG00000130283|ENSG00000002822|ENSG00000114573|ENSG00000149257|ENSG00000213639|ENSG00000251322|ENSG00000155850|ENSG00000123560|ENSG00000156150|ENSG00000196305|ENSG00000157766|ENSG00000120370|ENSG00000186472|ENSG00000005302|ENSG00000005339|ENSG00000005483|ENSG00000137070|ENSG00000164442|ENSG00000166341|ENSG00000164690…
1	Palpebral fissures	HP:0000028	Cryptorchidism		755						0.005266879179											ENSG00000155100|ENSG00000109472|ENSG00000001497|ENSG00000147155|ENSG00000147655|ENSG00000213281|ENSG00000130283|ENSG00000114573|ENSG00000133019|ENSG00000164347|ENSG00000213639|ENSG00000196230|ENSG00000163818|ENSG00000147100|ENSG00000004487|ENSG00000004766|ENSG00000075891|ENSG00000155850|ENSG00000165917|ENSG00000196367|ENSG00000196470|ENSG00000164190|ENSG00000005339|ENSG00000144354|ENSG00000005483…
16	Pointed chin	HP:0000306	Abnormality of the chin		390			0.03016800888												0.004736434562		ENSG00000114573|ENSG00000163848|ENSG00000251322|ENSG00000154122|ENSG00000155850|ENSG00000165434|ENSG00000157766|ENSG00000120370|ENSG00000144218|ENSG00000137070|ENSG00000144893|ENSG00000158813|ENSG00000102172|ENSG00000170266|ENSG00000168056|ENSG00000115414|ENSG00000136944|ENSG00000197321|ENSG00000009954|ENSG00000177239|ENSG00000174705|ENSG00000167202|ENSG00000177189|ENSG00000177706|ENSG00000006704…
4	Atrial septal defect	HP:0001631	Atrial septal defect	0.02970806024	518																	ENSG00000155100|ENSG00000109472|ENSG00000213281|ENSG00000130283|ENSG00000114573|ENSG00000133019|ENSG00000213639|ENSG00000114686|ENSG00000004399|ENSG00000004487|ENSG00000156925|ENSG00000157399|ENSG00000196367|ENSG00000143970|ENSG00000196470|ENSG00000164190|ENSG00000005339|ENSG00000162878|ENSG00000196510|ENSG00000196584|ENSG00000169105|ENSG00000164442|ENSG00000167447|ENSG00000115392|ENSG00000115415…
8	Facial hypertrichosis	HP:0000664	Synophrys		184						4.82E-04											ENSG00000265107|ENSG00000159921|ENSG00000124205|ENSG00000131711|ENSG00000196110|ENSG00000121634|ENSG00000177030|ENSG00000004487|ENSG00000104907|ENSG00000070831|ENSG00000106290|ENSG00000132773|ENSG00000139719|ENSG00000143970|ENSG00000164190|ENSG00000144218|ENSG00000145331|ENSG00000072364|ENSG00000072501|ENSG00000102172|ENSG00000108001|ENSG00000136160|ENSG00000147099|ENSG00000164946|ENSG00000127241…
10	Abnormality of the dentition	HP:0000164	Abnormality of the dentition		984									0.03972072697						0.003531693087		ENSG00000213281|ENSG00000213639|ENSG00000163818|ENSG00000241186|ENSG00000004399|ENSG00000251322|ENSG00000004487|ENSG00000164190|ENSG00000005339|ENSG00000144218|ENSG00000121691|ENSG00000149823|ENSG00000112378|ENSG00000006611|ENSG00000145982|ENSG00000164690|ENSG00000170270|ENSG00000167447|ENSG00000196449|ENSG00000179148|ENSG00000158615|ENSG00000113966|ENSG00000009335|ENSG00000136944|ENSG00000009413…
1	Palpebral fissures	HP:0000286	Epicanthus		595									0.01609875083								ENSG00000213281|ENSG00000159921|ENSG00000213639|ENSG00000196230|ENSG00000004399|ENSG00000163848|ENSG00000251322|ENSG00000155850|ENSG00000156150|ENSG00000165434|ENSG00000196367|ENSG00000143970|ENSG00000196470|ENSG00000005302|ENSG00000005339|ENSG00000144354|ENSG00000149823|ENSG00000196584|ENSG00000166341|ENSG00000169919|ENSG00000151779|ENSG00000115355|ENSG00000115392|ENSG00000158615|ENSG00000162928…
5	Nervous system electrophysiology	HP:0030178	Abnormality of central nervous system electrophysiology		566								0.002099225035							0.007694316678		ENSG00000145192|ENSG00000000419|ENSG00000147155|ENSG00000130158|ENSG00000213281|ENSG00000114573|ENSG00000164347|ENSG00000146938|ENSG00000163848|ENSG00000148672|ENSG00000196277|ENSG00000123560|ENSG00000162687|ENSG00000177542|ENSG00000260230|ENSG00000005339|ENSG00000168237|ENSG00000164342|ENSG00000102172|ENSG00000145982|ENSG00000170270|ENSG00000196449|ENSG00000007541|ENSG00000115355|ENSG00000196976…
15	Abnormal superficial reflex	HP:0031828	Abnormal superficial reflex		288													0.02669495039				ENSG00000130294|ENSG00000130477|ENSG00000160746|ENSG00000164347|ENSG00000100997|ENSG00000159363|ENSG00000147100|ENSG00000133104|ENSG00000123560|ENSG00000116863|ENSG00000182512|ENSG00000155016|ENSG00000131979|ENSG00000145982|ENSG00000107290|ENSG00000150753|ENSG00000169057|ENSG00000173085|ENSG00000103089|ENSG00000076685|ENSG00000115902|ENSG00000165240|ENSG00000197386|ENSG00000117118|ENSG00000106009…
9	Overfolded helix	HP:0011039	Abnormal helix morphology	0.01800589059	179									0.0170700263								ENSG00000109685|ENSG00000147155|ENSG00000070010|ENSG00000213281|ENSG00000123908|ENSG00000213639|ENSG00000131711|ENSG00000196230|ENSG00000147100|ENSG00000155850|ENSG00000204020|ENSG00000126458|ENSG00000139687|ENSG00000165434|ENSG00000143970|ENSG00000164190|ENSG00000005339|ENSG00000124479|ENSG00000171988|ENSG00000203618|ENSG00000149823|ENSG00000072364|ENSG00000102030|ENSG00000100084|ENSG00000072501…
2	5th finger deviation	HP:0009484	Deviation of the hand or of fingers of the hand		544									3.36E-04								ENSG00000163501|ENSG00000196468|ENSG00000147155|ENSG00000213281|ENSG00000130283|ENSG00000163818|ENSG00000004399|ENSG00000251322|ENSG00000004487|ENSG00000155850|ENSG00000156150|ENSG00000156925|ENSG00000196367|ENSG00000164120|ENSG00000196470|ENSG00000164190|ENSG00000005339|ENSG00000162878|ENSG00000196584|ENSG00000164442|ENSG00000164690|ENSG00000115392|ENSG00000113966|ENSG00000011275|ENSG00000136944…
3	Short attention /hyperactivity	HP:0000717	Autism		255											0.01483715358						ENSG00000188641|ENSG00000105325|ENSG00000114573|ENSG00000163818|ENSG00000004399|ENSG00000251322|ENSG00000196275|ENSG00000164190|ENSG00000005339|ENSG00000203618|ENSG00000136535|ENSG00000106682|ENSG00000100084|ENSG00000181555|ENSG00000113966|ENSG00000169057|ENSG00000142599|ENSG00000151348|ENSG00000009413|ENSG00000009954|ENSG00000169375|ENSG00000177239|ENSG00000143951|ENSG00000100360|ENSG00000117118…
8	Facial hypertrichosis	HP:0002219	Facial hypertrichosis		195						0.00219396684											ENSG00000188690|ENSG00000159921|ENSG00000196110|ENSG00000004487|ENSG00000132773|ENSG00000143970|ENSG00000164190|ENSG00000005339|ENSG00000144218|ENSG00000102172|ENSG00000164946|ENSG00000158615|ENSG00000147180|ENSG00000066735|ENSG00000197170|ENSG00000177156|ENSG00000115902|ENSG00000134250|ENSG00000004848|ENSG00000100393|ENSG00000008083|ENSG00000187676|ENSG00000182450|ENSG00000008441|ENSG00000152217…
14	Nasal tip morphology	HP:0000436	Abnormal nasal tip morphology		360						1.39E-07		0.00724661463	0.001516708738			0.02971520636			0.00220263125		ENSG00000188641|ENSG00000001497|ENSG00000147155|ENSG00000171608|ENSG00000130158|ENSG00000213281|ENSG00000114573|ENSG00000251322|ENSG00000132600|ENSG00000004487|ENSG00000130449|ENSG00000156150|ENSG00000132773|ENSG00000157399|ENSG00000165434|ENSG00000196367|ENSG00000143970|ENSG00000099956|ENSG00000136068|ENSG00000144218|ENSG00000203618|ENSG00000005812|ENSG00000144893|ENSG00000100056|ENSG00000105771…
1	Palpebral fissures	HP:0000316	Hypertelorism		799						0.01183796449									0.01795773177		ENSG00000000419|ENSG00000213281|ENSG00000213639|ENSG00000163818|ENSG00000251322|ENSG00000162426|ENSG00000004487|ENSG00000123560|ENSG00000143970|ENSG00000149782|ENSG00000005339|ENSG00000144218|ENSG00000144354|ENSG00000149823|ENSG00000005884|ENSG00000144893|ENSG00000105771|ENSG00000151779|ENSG00000170270|ENSG00000196449|ENSG00000113966|ENSG00000008988|ENSG00000151348|ENSG00000188536|ENSG00000148143…
1	Palpebral fissures	HP:0000431	Wide nasal bridge		497									0.02945626707								ENSG00000114446|ENSG00000155100|ENSG00000213281|ENSG00000114573|ENSG00000159921|ENSG00000251322|ENSG00000154122|ENSG00000004487|ENSG00000165917|ENSG00000156150|ENSG00000196367|ENSG00000005339|ENSG00000162878|ENSG00000005812|ENSG00000105771|ENSG00000164946|ENSG00000166341|ENSG00000168056|ENSG00000115392|ENSG00000162928|ENSG00000169762|ENSG00000197170|ENSG00000008988|ENSG00000009954|ENSG00000188536…
4	Atrial septal defect	HP:0001643	Patent ductus arteriosus		372															0.02935161128		ENSG00000000419|ENSG00000213281|ENSG00000133019|ENSG00000213639|ENSG00000196110|ENSG00000004399|ENSG00000163848|ENSG00000168282|ENSG00000251322|ENSG00000160014|ENSG00000142303|ENSG00000156925|ENSG00000196275|ENSG00000157399|ENSG00000196367|ENSG00000164120|ENSG00000143970|ENSG00000099956|ENSG00000149782|ENSG00000005339|ENSG00000203618|ENSG00000106682|ENSG00000168237|ENSG00000196584|ENSG00000100084…
2	5th finger deviation	HP:0040019	Finger clinodactyly		434									0.001483689912								ENSG00000163501|ENSG00000196468|ENSG00000213281|ENSG00000130283|ENSG00000163818|ENSG00000004399|ENSG00000251322|ENSG00000004487|ENSG00000156150|ENSG00000196367|ENSG00000196470|ENSG00000164190|ENSG00000005339|ENSG00000162878|ENSG00000196584|ENSG00000164442|ENSG00000115392|ENSG00000113966|ENSG00000011275|ENSG00000136944|ENSG00000143622|ENSG00000151348|ENSG00000197299|ENSG00000009413|ENSG00000009954…
