# Supplementary material for: Bioinformatic Analysis of Autism-Related miRNAs and Their PoTential as Biomarkers for Autism Epigenetic Inheritance
Source: Genes (Basel). 2025 Mar 31;16(4):418. doi: 10.3390/genes16040418 (PMC12026732; doi:10.3390/genes16040418)
Supplement: Supplementary file 1 [file genes-16-00418-s001.zip › genes-3497345-supplementary/Table_S13.xlsx]

## Sheet: Página1
Ensembl
ENSG00000183044
ENSG00000154263
ENSG00000179869
ENSG00000064687
ENSG00000164163
ENSG00000143322
ENSG00000159640
ENSG00000087085
ENSG00000075624
ENSG00000077080
ENSG00000130402
ENSG00000243989
ENSG00000196839
ENSG00000138031
ENSG00000173175
ENSG00000072071
ENSG00000156110
ENSG00000101126
ENSG00000282608
ENSG00000239900
ENSG00000035687
ENSG00000155966
ENSG00000157985
ENSG00000135439
ENSG00000172650
ENSG00000186094
ENSG00000187546
ENSG00000092847
ENSG00000123908
ENSG00000126070
ENSG00000134698
ENSG00000180772
ENSG00000126705
ENSG00000135541
ENSG00000124942
ENSG00000127914
ENSG00000184254
ENSG00000144908
ENSG00000112294
ENSG00000088035
ENSG00000116748
ENSG00000145020
ENSG00000145362
ENSG00000151150
ENSG00000167522
ENSG00000132466
ENSG00000185046
ENSG00000140350
ENSG00000135046
ENSG00000182287
ENSG00000161203
ENSG00000042753
ENSG00000034053
ENSG00000166313
ENSG00000117362
ENSG00000134287
ENSG00000285077
ENSG00000134909
ENSG00000100852
ENSG00000104728
ENSG00000116584
ENSG00000128271
ENSG00000169252
ENSG00000131089
ENSG00000049618
ENSG00000169083
ENSG00000189079
ENSG00000172379
ENSG00000004848
ENSG00000151693
ENSG00000239388
ENSG00000116539
ENSG00000196433
ENSG00000066279
ENSG00000148219
ENSG00000141431
ENSG00000206190
ENSG00000163399
ENSG00000105409
ENSG00000070961
ENSG00000157087
ENSG00000185344
ENSG00000085224
ENSG00000158321
ENSG00000166148
ENSG00000160862
ENSG00000186318
ENSG00000006453
ENSG00000123636
ENSG00000140463
ENSG00000064787
ENSG00000103507
ENSG00000119866
ENSG00000127152
ENSG00000085185
ENSG00000063169
ENSG00000115760
ENSG00000157764
ENSG00000139618
ENSG00000141867
ENSG00000162670
ENSG00000174672
ENSG00000165288
ENSG00000109743
ENSG00000095564
ENSG00000166167
ENSG00000111678
ENSG00000188277
ENSG00000224389
ENSG00000131686
ENSG00000141837
ENSG00000198049
ENSG00000135127
ENSG00000148408
ENSG00000151067
ENSG00000157388
ENSG00000198216
ENSG00000102001
ENSG00000006283
ENSG00000196557
ENSG00000100346
ENSG00000153956
ENSG00000157445
ENSG00000067191
ENSG00000165995
ENSG00000166862
ENSG00000182985
ENSG00000175161
ENSG00000163618
ENSG00000081803
ENSG00000070808
ENSG00000058404
ENSG00000152495
ENSG00000108509
ENSG00000182472
ENSG00000135387
ENSG00000145349
ENSG00000198286
ENSG00000147044
ENSG00000167971
ENSG00000130940
ENSG00000121691
ENSG00000108468
ENSG00000132024
ENSG00000015133
ENSG00000123106
ENSG00000185972
ENSG00000113328
ENSG00000090061
ENSG00000184305
ENSG00000115484
ENSG00000103855
ENSG00000004468
ENSG00000198752
ENSG00000040731
ENSG00000140937
ENSG00000140945
ENSG00000170558
ENSG00000150394
ENSG00000113100
ENSG00000065883
ENSG00000102225
ENSG00000155111
ENSG00000136861
ENSG00000132964
ENSG00000008086
ENSG00000064309
ENSG00000099954
ENSG00000048740
ENSG00000101489
ENSG00000140488
ENSG00000174799
ENSG00000198707
ENSG00000106477
ENSG00000113163
ENSG00000128849
ENSG00000198824
ENSG00000153922
ENSG00000173575
ENSG00000170004
ENSG00000171316
ENSG00000100888
ENSG00000177200
ENSG00000100288
ENSG00000188419
ENSG00000131165
ENSG00000133019
ENSG00000175344
ENSG00000147432
ENSG00000175040
ENSG00000136425
ENSG00000079432
ENSG00000074054
ENSG00000073464
ENSG00000182372
ENSG00000070371
ENSG00000153815
ENSG00000134326
ENSG00000170289
ENSG00000149970
ENSG00000125107
ENSG00000088038
ENSG00000102181
ENSG00000149654
ENSG00000106665
ENSG00000118432
ENSG00000113805
ENSG00000144619
ENSG00000149972
ENSG00000134115
ENSG00000174469
ENSG00000106714
ENSG00000152910
ENSG00000155052
ENSG00000215018
ENSG00000102879
ENSG00000113742
ENSG00000149532
ENSG00000157184
ENSG00000109625
ENSG00000005339
ENSG00000009307
ENSG00000183117
ENSG00000164796
ENSG00000213923
ENSG00000169118
ENSG00000101266
ENSG00000204435
ENSG00000102974
ENSG00000066032
ENSG00000183230
ENSG00000168036
ENSG00000169862
ENSG00000198730
ENSG00000077063
ENSG00000036257
ENSG00000044090
ENSG00000257923
ENSG00000111249
ENSG00000168329
ENSG00000273749
ENSG00000155833
ENSG00000135929
ENSG00000134780
ENSG00000070190
ENSG00000187323
ENSG00000132437
ENSG00000085788
ENSG00000174243
ENSG00000215301
ENSG00000184735
ENSG00000177030
ENSG00000139726
ENSG00000100150
ENSG00000157680
ENSG00000172893
ENSG00000132153
ENSG00000135829
ENSG00000160305
ENSG00000151240
ENSG00000181744
ENSG00000162946
ENSG00000150764
ENSG00000075711
ENSG00000150672
ENSG00000132535
ENSG00000170579
ENSG00000198010
ENSG00000116544
ENSG00000198719
ENSG00000064195
ENSG00000006377
ENSG00000198947
ENSG00000104936
ENSG00000185800
ENSG00000104093
ENSG00000197653
ENSG00000187775
ENSG00000158486
ENSG00000187957
ENSG00000106976
ENSG00000119772
ENSG00000160882
ENSG00000115844
ENSG00000150760
ENSG00000128512
ENSG00000107099
ENSG00000175283
ENSG00000175497
ENSG00000254986
ENSG00000197635
ENSG00000130226
ENSG00000188641
ENSG00000092964
ENSG00000113657
ENSG00000184845
ENSG00000149295
ENSG00000151577
ENSG00000171587
ENSG00000151914
ENSG00000149599
ENSG00000161202
ENSG00000170788
ENSG00000133665
ENSG00000197102
ENSG00000157540
ENSG00000108001
ENSG00000136813
ENSG00000101210
ENSG00000132294
ENSG00000179388
ENSG00000181090
ENSG00000130811
ENSG00000151247
ENSG00000114867
ENSG00000132507
ENSG00000107105
ENSG00000196361
ENSG00000197977
ENSG00000134759
ENSG00000109911
ENSG00000158636
ENSG00000164778
ENSG00000197594
ENSG00000100393
ENSG00000183495
ENSG00000135999
ENSG00000146904
ENSG00000154928
ENSG00000133216
ENSG00000261150
ENSG00000112851
ENSG00000136541
ENSG00000140009
ENSG00000119715
ENSG00000105379
ENSG00000180104
ENSG00000070367
ENSG00000138190
ENSG00000144036
ENSG00000182197
ENSG00000170323
ENSG00000164687
ENSG00000185448
ENSG00000130244
ENSG00000198690
ENSG00000157554
ENSG00000083857
ENSG00000166147
ENSG00000112787
ENSG00000161040
ENSG00000138081
ENSG00000165355
ENSG00000163833
ENSG00000181036
ENSG00000153266
ENSG00000171560
ENSG00000129682
ENSG00000102466
ENSG00000077782
ENSG00000189283
ENSG00000196924
ENSG00000102081
ENSG00000176165
ENSG00000114861
ENSG00000128573
ENSG00000109536
ENSG00000111816
ENSG00000169933
ENSG00000165060
ENSG00000138757
ENSG00000136928
ENSG00000011677
ENSG00000109158
ENSG00000145864
ENSG00000166206
ENSG00000171877
ENSG00000075539
ENSG00000113327
ENSG00000182256
ENSG00000164574
ENSG00000144278
ENSG00000158089
ENSG00000143641
ENSG00000130035
ENSG00000148935
ENSG00000171766
ENSG00000114480
ENSG00000119125
ENSG00000131095
ENSG00000278311
ENSG00000146830
ENSG00000204120
ENSG00000174332
ENSG00000124767
ENSG00000101958
ENSG00000127955
ENSG00000087460
ENSG00000185838
ENSG00000172354
ENSG00000076716
ENSG00000179399
ENSG00000183098
ENSG00000115159
ENSG00000171723
ENSG00000170775
ENSG00000164604
ENSG00000233276
ENSG00000106070
ENSG00000155511
ENSG00000120251
ENSG00000125675
ENSG00000182771
ENSG00000152208
ENSG00000215045
ENSG00000164418
ENSG00000163873
ENSG00000149403
ENSG00000105737
ENSG00000176884
ENSG00000183454
ENSG00000273079
ENSG00000155974
ENSG00000125388
ENSG00000168959
ENSG00000196277
ENSG00000134184
ENSG00000263001
ENSG00000152402
ENSG00000168298
ENSG00000124635
ENSG00000197238
ENSG00000197061
ENSG00000276966
ENSG00000085382
ENSG00000172534
ENSG00000164588
ENSG00000068024
ENSG00000147099
ENSG00000115677
ENSG00000173064
ENSG00000138411
ENSG00000165478
ENSG00000103657
ENSG00000128731
ENSG00000010818
ENSG00000127124
ENSG00000206503
ENSG00000234745
ENSG00000223865
ENSG00000196126
ENSG00000204632
ENSG00000205581
ENSG00000138668
ENSG00000169813
ENSG00000126945
ENSG00000165119
ENSG00000125944
ENSG00000153187
ENSG00000214753
ENSG00000152413
ENSG00000105991
ENSG00000174775
ENSG00000249853
ENSG00000117594
ENSG00000135312
ENSG00000166736
ENSG00000178084
ENSG00000086758
ENSG00000157423
ENSG00000003147
ENSG00000017427
ENSG00000185811
ENSG00000115590
ENSG00000169306
ENSG00000189108
ENSG00000143621
ENSG00000184903
ENSG00000151689
ENSG00000164880
ENSG00000102786
ENSG00000183856
ENSG00000124313
ENSG00000119669
ENSG00000077943
ENSG00000259207
ENSG00000150995
ENSG00000205726
ENSG00000008083
ENSG00000171988
ENSG00000107104
ENSG00000120071
ENSG00000114166
ENSG00000083168
ENSG00000156650
ENSG00000102781
ENSG00000167216
ENSG00000177301
ENSG00000177272
ENSG00000158445
ENSG00000129159
ENSG00000166006
ENSG00000184408
ENSG00000171385
ENSG00000140015
ENSG00000177807
ENSG00000157551
ENSG00000173338
ENSG00000156113
ENSG00000075043
ENSG00000184156
ENSG00000170745
ENSG00000174943
ENSG00000165097
ENSG00000173120
ENSG00000089094
ENSG00000115548
ENSG00000120733
ENSG00000127663
ENSG00000107077
ENSG00000073614
ENSG00000117139
ENSG00000126012
ENSG00000147050
ENSG00000132510
ENSG00000112232
ENSG00000170871
ENSG00000168116
ENSG00000197892
ENSG00000118193
ENSG00000130294
ENSG00000168280
ENSG00000149571
ENSG00000129911
ENSG00000118263
ENSG00000076321
ENSG00000118058
ENSG00000055609
ENSG00000005483
ENSG00000110066
ENSG00000113889
ENSG00000118162
ENSG00000111615
ENSG00000186393
ENSG00000101680
ENSG00000091136
ENSG00000001497
ENSG00000198728
ENSG00000130164
ENSG00000174106
ENSG00000166477
ENSG00000174697
ENSG00000106689
ENSG00000131042
ENSG00000104863
ENSG00000142235
ENSG00000144320
ENSG00000198589
ENSG00000156564
ENSG00000165379
ENSG00000123384
ENSG00000081479
ENSG00000137269
ENSG00000128594
ENSG00000148948
ENSG00000099949
ENSG00000127603
ENSG00000172264
ENSG00000254585
ENSG00000189221
ENSG00000069535
ENSG00000166963
ENSG00000131711
ENSG00000104814
ENSG00000071054
ENSG00000102882
ENSG00000121653
ENSG00000186868
ENSG00000116141
ENSG00000072518
ENSG00000099308
ENSG00000141644
ENSG00000071655
ENSG00000129071
ENSG00000204406
ENSG00000166987
ENSG00000125505
ENSG00000104738
ENSG00000076003
ENSG00000147316
ENSG00000139915
ENSG00000169057
ENSG00000088970
ENSG00000136944
ENSG00000107816
ENSG00000165509
ENSG00000264589
ENSG00000144893
ENSG00000108510
ENSG00000123066
ENSG00000112282
ENSG00000081189
ENSG00000145794
ENSG00000157890
ENSG00000134138
ENSG00000162959
ENSG00000105976
ENSG00000130731
ENSG00000235718
ENSG00000101752
ENSG00000141503
ENSG00000284202
ENSG00000150051
ENSG00000120215
ENSG00000186260
ENSG00000120458
ENSG00000174579
ENSG00000005302
ENSG00000038945
ENSG00000175806
ENSG00000120149
ENSG00000188786
ENSG00000177000
ENSG00000198793
ENSG00000132613
ENSG00000205277
ENSG00000145113
ENSG00000005810
ENSG00000133026
ENSG00000264424
ENSG00000100345
ENSG00000065534
ENSG00000041515
ENSG00000157483
ENSG00000197535
ENSG00000128833
ENSG00000099331
ENSG00000141052
ENSG00000186487
ENSG00000102030
ENSG00000164134
ENSG00000177694
ENSG00000070444
ENSG00000160877
ENSG00000132780
ENSG00000166833
ENSG00000067798
ENSG00000172915
ENSG00000025770
ENSG00000061676
ENSG00000176771
ENSG00000084676
ENSG00000141027
ENSG00000128609
ENSG00000172260
ENSG00000067141
ENSG00000050030
ENSG00000196712
ENSG00000050344
ENSG00000162599
ENSG00000147862
ENSG00000008441
ENSG00000101004
ENSG00000170113
ENSG00000140157
ENSG00000164190
ENSG00000125820
ENSG00000169760
ENSG00000169992
ENSG00000196338
ENSG00000146938
ENSG00000165246
ENSG00000104967
ENSG00000170485
ENSG00000056291
ENSG00000126368
ENSG00000148400
ENSG00000156642
ENSG00000175745
ENSG00000151623
ENSG00000153234
ENSG00000091129
ENSG00000118257
ENSG00000179915
ENSG00000110076
ENSG00000021645
ENSG00000165671
ENSG00000109685
ENSG00000185115
ENSG00000162631
ENSG00000196358
ENSG00000198400
ENSG00000148053
ENSG00000140538
ENSG00000074590
ENSG00000170584
ENSG00000069248
ENSG00000113569
ENSG00000162231
ENSG00000122584
ENSG00000122126
ENSG00000046651
ENSG00000079482
ENSG00000221888
ENSG00000184022
ENSG00000197790
ENSG00000169918
ENSG00000101405
ENSG00000180914
ENSG00000083454
ENSG00000072682
ENSG00000070756
ENSG00000175115
ENSG00000179364
ENSG00000168092
ENSG00000171759
ENSG00000149269
ENSG00000180370
ENSG00000115421
ENSG00000116117
ENSG00000132849
ENSG00000196092
ENSG00000007372
ENSG00000185630
ENSG00000171180
ENSG00000115507
ENSG00000173599
ENSG00000175198
ENSG00000114054
ENSG00000138650
ENSG00000102290
ENSG00000150275
ENSG00000165194
ENSG00000184226
ENSG00000204970
ENSG00000250120
ENSG00000249158
ENSG00000251664
ENSG00000239389
ENSG00000204969
ENSG00000255408
ENSG00000204967
ENSG00000204965
ENSG00000081842
ENSG00000204963
ENSG00000204962
ENSG00000204961
ENSG00000248383
ENSG00000243232
ENSG00000186472
ENSG00000078674
ENSG00000188389
ENSG00000154678
ENSG00000152270
ENSG00000005882
ENSG00000165650
ENSG00000134020
ENSG00000179094
ENSG00000132326
ENSG00000112357
ENSG00000167085
ENSG00000109118
ENSG00000106443
ENSG00000197724
ENSG00000131828
ENSG00000135365
ENSG00000118482
ENSG00000010318
ENSG00000172943
ENSG00000146247
ENSG00000081913
ENSG00000070047
ENSG00000121879
ENSG00000105851
ENSG00000105647
ENSG00000069011
ENSG00000181191
ENSG00000011422
ENSG00000182621
ENSG00000115556
ENSG00000106086
ENSG00000198523
ENSG00000117600
ENSG00000130827
ENSG00000221866
ENSG00000164050
ENSG00000130653
ENSG00000143442
ENSG00000014138
ENSG00000181222
ENSG00000148606
ENSG00000085998
ENSG00000130714
ENSG00000128513
ENSG00000198914
ENSG00000131626
ENSG00000170836
ENSG00000131771
ENSG00000177380
ENSG00000108819
ENSG00000113575
ENSG00000137713
ENSG00000112640
ENSG00000138814
ENSG00000011485
ENSG00000124126
ENSG00000139174
ENSG00000163637
ENSG00000188191
ENSG00000154229
ENSG00000166501
ENSG00000184304
ENSG00000105287
ENSG00000253729
ENSG00000185345
ENSG00000100033
ENSG00000110107
ENSG00000185246
ENSG00000174231
ENSG00000126464
ENSG00000183530
ENSG00000106772
ENSG00000156011
ENSG00000108671
ENSG00000197170
ENSG00000163636
ENSG00000117569
ENSG00000165186
ENSG00000233067
ENSG00000156471
ENSG00000171862
ENSG00000073756
ENSG00000112655
ENSG00000179295
ENSG00000088179
ENSG00000127329
ENSG00000081237
ENSG00000196090
ENSG00000130508
ENSG00000163564
ENSG00000198218
ENSG00000135631
ENSG00000104388
ENSG00000155961
ENSG00000172780
ENSG00000136238
ENSG00000164754
ENSG00000244588
ENSG00000108557
ENSG00000005421
ENSG00000006451
ENSG00000170471
ENSG00000204764
ENSG00000091428
ENSG00000266094
ENSG00000117222
ENSG00000078328
ENSG00000091009
ENSG00000165476
ENSG00000189056
ENSG00000142599
ENSG00000080298
ENSG00000111783
ENSG00000181827
ENSG00000182901
ENSG00000106615
ENSG00000079841
ENSG00000176406
ENSG00000117016
ENSG00000131263
ENSG00000181481
ENSG00000163481
ENSG00000137075
ENSG00000185008
ENSG00000069667
ENSG00000198963
ENSG00000089169
ENSG00000147403
ENSG00000071242
ENSG00000177189
ENSG00000174891
ENSG00000079102
ENSG00000151835
ENSG00000142230
ENSG00000187634
ENSG00000111961
ENSG00000182568
ENSG00000119042
ENSG00000100241
ENSG00000126461
ENSG00000156304
ENSG00000184178
ENSG00000079689
ENSG00000144285
ENSG00000136531
ENSG00000101883
ENSG00000152214
ENSG00000007314
ENSG00000196876
ENSG00000169432
ENSG00000116171
ENSG00000169439
ENSG00000112902
ENSG00000079387
ENSG00000106366
ENSG00000119335
ENSG00000152217
ENSG00000099381
ENSG00000139718
ENSG00000181555
ENSG00000168137
ENSG00000143379
ENSG00000136169
ENSG00000174938
ENSG00000115524
ENSG00000181523
ENSG00000100359
ENSG00000112701
ENSG00000154447
ENSG00000172985
ENSG00000161681
ENSG00000162105
ENSG00000251322
ENSG00000185960
ENSG00000142178
ENSG00000169375
ENSG00000127511
ENSG00000157933
ENSG00000124140
ENSG00000106688
ENSG00000110436
ENSG00000149742
ENSG00000170482
ENSG00000155886
ENSG00000115840
ENSG00000013306
ENSG00000167114
ENSG00000164638
ENSG00000176273
ENSG00000157637
ENSG00000162426
ENSG00000144290
ENSG00000157103
ENSG00000142319
ENSG00000108576
ENSG00000130821
ENSG00000165349
ENSG00000103257
ENSG00000155465
ENSG00000198689
ENSG00000181804
ENSG00000111700
ENSG00000166750
ENSG00000185985
ENSG00000165300
ENSG00000141646
ENSG00000080503
ENSG00000127616
ENSG00000139613
ENSG00000072501
ENSG00000108055
ENSG00000070366
ENSG00000198742
ENSG00000132639
ENSG00000064692
ENSG00000197157
ENSG00000172554
ENSG00000135317
ENSG00000089006
ENSG00000142168
ENSG00000159140
ENSG00000156395
ENSG00000100485
ENSG00000134532
ENSG00000110693
ENSG00000152583
ENSG00000021574
ENSG00000065526
ENSG00000163393
ENSG00000153291
ENSG00000121073
ENSG00000072080
ENSG00000136158
ENSG00000115306
ENSG00000080603
ENSG00000196220
ENSG00000182934
ENSG00000167978
ENSG00000136450
ENSG00000116754
ENSG00000149136
ENSG00000004866
ENSG00000140557
ENSG00000118007
ENSG00000106089
ENSG00000136854
ENSG00000164506
ENSG00000060140
ENSG00000092201
ENSG00000169895
ENSG00000147642
ENSG00000171772
ENSG00000008056
ENSG00000157152
ENSG00000135316
ENSG00000131018
ENSG00000197283
ENSG00000159082
ENSG00000102003
ENSG00000067715
ENSG00000147133
ENSG00000103168
ENSG00000130699
ENSG00000106290
ENSG00000170921
ENSG00000160551
ENSG00000149930
ENSG00000036054
ENSG00000156787
ENSG00000131374
ENSG00000154114
ENSG00000145348
ENSG00000177565
ENSG00000136535
ENSG00000184058
ENSG00000122145
ENSG00000172465
ENSG00000100207
ENSG00000196628
ENSG00000148737
ENSG00000109927
ENSG00000120156
ENSG00000167014
ENSG00000132604
ENSG00000168769
ENSG00000187605
ENSG00000162851
ENSG00000068323
ENSG00000092295
ENSG00000137801
ENSG00000126351
ENSG00000140332
ENSG00000146872
ENSG00000145107
ENSG00000198648
ENSG00000103528
ENSG00000101849
ENSG00000151790
ENSG00000168955
ENSG00000101337
ENSG00000172663
ENSG00000121775
ENSG00000185973
ENSG00000064419
ENSG00000100354
ENSG00000078687
ENSG00000111077
ENSG00000077097
ENSG00000100038
ENSG00000115705
ENSG00000131653
ENSG00000167515
ENSG00000182400
ENSG00000167632
ENSG00000113595
ENSG00000119401
ENSG00000197323
ENSG00000171206
ENSG00000038382
ENSG00000153827
ENSG00000072315
ENSG00000137672
ENSG00000134160
ENSG00000083067
ENSG00000119121
ENSG00000196367
ENSG00000165699
ENSG00000103197
ENSG00000179981
ENSG00000121297
ENSG00000048140
ENSG00000214063
ENSG00000156298
ENSG00000005379
ENSG00000129696
ENSG00000155657
ENSG00000275835
ENSG00000063244
ENSG00000143569
ENSG00000114062
ENSG00000009335
ENSG00000133107
ENSG00000186591
ENSG00000157741
ENSG00000159459
ENSG00000104517
ENSG00000087206
ENSG00000130477
ENSG00000156687
ENSG00000133958
ENSG00000144406
ENSG00000151461
ENSG00000125351
ENSG00000042781
ENSG00000135655
ENSG00000135093
ENSG00000123552
ENSG00000187555
ENSG00000124486
ENSG00000114374
ENSG00000220205
ENSG00000071246
ENSG00000165280
ENSG00000111424
ENSG00000136451
ENSG00000127831
ENSG00000132549
ENSG00000143952
ENSG00000155659
ENSG00000204396
ENSG00000095787
ENSG00000112290
ENSG00000163625
ENSG00000273820
ENSG00000128815
ENSG00000162923
ENSG00000047056
ENSG00000196363
ENSG00000196632
ENSG00000125084
ENSG00000186153
ENSG00000123124
ENSG00000154767
ENSG00000082898
ENSG00000196419
ENSG00000163872
ENSG00000047188
ENSG00000108953
ENSG00000170027
ENSG00000164924
ENSG00000100811
ENSG00000109906
ENSG00000179456
ENSG00000181722
ENSG00000173276
ENSG00000114853
ENSG00000178951
ENSG00000058673
ENSG00000130749
ENSG00000072121
ENSG00000108175
ENSG00000121741
ENSG00000147130
ENSG00000015171
ENSG00000101040
ENSG00000154957
ENSG00000188994
ENSG00000144331
ENSG00000148143
ENSG00000197363
ENSG00000188785
ENSG00000140836
ENSG00000005889
ENSG00000188321
ENSG00000188171
ENSG00000147180
ENSG00000178665
ENSG00000196391
ENSG00000170396
ENSG00000151612
ENSG00000130449
ENSG00000174442
ENSG00000242769
ENSG00000202569
ENSG00000107874
ENSG00000166170
ENSG00000252469
ENSG00000226875
ENSG00000162267
ENSG00000286625
ENSG00000251574
ENSG00000037749
ENSG00000216915
ENSG00000243729
ENSG00000280236
ENSG00000171056
ENSG00000092377
ENSG00000067048
ENSG00000183878
ENSG00000012817
ENSG00000198692
ENSG00000229236
ENSG00000255310
ENSG00000147535
ENSG00000239218
ENSG00000105928
ENSG00000227207
ENSG00000163938
ENSG00000275956
ENSG00000168237
ENSG00000055955
ENSG00000164088
ENSG00000114904
ENSG00000216901
ENSG00000112812
ENSG00000226314
ENSG00000219392
ENSG00000197062
ENSG00000235109
ENSG00000137185
ENSG00000270326
ENSG00000137338
ENSG00000198315
ENSG00000218016
ENSG00000230521
