# Supplementary material for: Bioinformatic Analysis of Autism-Related miRNAs and Their PoTential as Biomarkers for Autism Epigenetic Inheritance
Source: Genes (Basel). 2025 Mar 31;16(4):418. doi: 10.3390/genes16040418 (PMC12026732; doi:10.3390/genes16040418)
Supplement: Supplementary file 1 [file genes-16-00418-s001.zip › genes-3497345-supplementary/Table_S14.xlsx]

## Sheet: Página1
miRNA	overlap	enrichment	pvalue	FDR	n_targets
hsa-miR-19a-3p	85	1.063	3.81E-11	4.96E-08	555
hsa-miR-19b-3p	100	0.97	3.27E-11	4.96E-08	697
hsa-miR-6867-5p	67	1.044	8.17E-09	7.08E-06	443
hsa-miR-574-5p	60	1.024	8.10E-08	5.27E-05	402
hsa-miR-15b-5p	91	0.727	9.51E-07	0.0003535876351	751
hsa-miR-21-5p	80	0.787	8.51E-07	0.0003535876351	633
hsa-miR-615-3p	102	0.687	7.80E-07	0.0003535876351	866
hsa-miR-320a	72	0.794	2.57E-06	0.0008344658158	567
hsa-miR-424-5p	59	0.795	1.99E-05	0.005755231969	464
hsa-miR-195-5p	74	0.689	2.53E-05	0.006587201238	627
hsa-miR-218-5p	90	0.611	2.84E-05	0.006715161023	805
hsa-miR-16-5p	151	0.447	3.34E-05	0.007242596502	1515
hsa-miR-511-3p	37	0.986	4.23E-05	0.008461353051	254
hsa-miR-204-5p	52	0.808	4.73E-05	0.008794334841	405
hsa-miR-223-5p	39	0.943	5.28E-05	0.009162839797	276
hsa-miR-144-3p	32	1.035	6.86E-05	0.01115567275	212
hsa-miR-744-5p	53	0.77	8.22E-05	0.01257477047	424
hsa-miR-5010-3p	26	1.136	9.42E-05	0.01361218726	160
hsa-miR-181a-5p	64	0.678	0.0001086421738	0.0148782598	546
hsa-miR-567	29	1.049	0.0001209863177	0.01574031993	190
hsa-miR-190a-3p	72	0.627	0.0001293548354	0.01602768009	637
hsa-miR-92a-3p	136	0.432	0.0001394573318	0.01649399897	1379
hsa-miR-18b-5p	20	1.264	0.0001606203411	0.01817104903	112
hsa-miR-6074	16	1.415	0.000185327991	0.02009264302	80
hsa-miR-297	28	1.029	0.0001996526242	0.02077984513	186
hsa-miR-18a-5p	36	0.891	0.000208068064	0.02082281164	264
hsa-miR-497-5p	54	0.692	0.0002855810281	0.02653863697	456
hsa-miR-765	44	0.777	0.0002839286556	0.02653863697	350
hsa-miR-221-3p	45	0.749	0.0003755850342	0.03369904341	365
hsa-miR-1250-3p	29	0.935	0.0004908782384	0.03853373203	206
hsa-miR-1468-3p	34	0.853	0.0005035153302	0.03853373203	256
hsa-miR-181b-5p	44	0.741	0.0004927345701	0.03853373203	359
hsa-miR-3662	33	0.873	0.0004699464374	0.03853373203	245
hsa-miR-450a-2-3p	17	1.262	0.0004739511478	0.03853373203	95
hsa-miR-4455	24	1.013	0.0006394535096	0.04753880091	161
hsa-miR-30a-3p	28	0.926	0.0006655268728	0.04810280342	200
hsa-let-7f-2-3p	17	1.205	0.0007740450918	0.05242381605	99
hsa-miR-1185-1-3p	19	1.129	0.0007963614926	0.05242381605	117
hsa-miR-15a-5p	74	0.529	0.0008059003237	0.05242381605	701
hsa-miR-211-5p	40	0.75	0.0007552739932	0.05242381605	324
hsa-miR-6838-5p	49	0.664	0.0008331087814	0.05287192803	422
hsa-miR-185-3p	18	1.152	0.0008849331906	0.05450421637	109
hsa-miR-34a-3p	16	1.221	0.0009487122228	0.05450421637	92
hsa-miR-5011-5p	68	0.547	0.0009292016659	0.05450421637	636
hsa-miR-647	12	1.425	0.0009845112103	0.05450421637	59
hsa-miR-6818-5p	23	0.997	0.0009578147111	0.05450421637	156
hsa-miR-6857-5p	17	1.177	0.0009769444902	0.05450421637	101
hsa-miR-153-5p	32	0.823	0.001035270487	0.05524293696	246
hsa-miR-9-5p	41	0.717	0.001040316645	0.05524293696	340
hsa-miR-29a-3p	34	0.794	0.001068160575	0.05558707631	267
hsa-miR-1185-2-3p	19	1.094	0.001090261341	0.05562470608	120
hsa-miR-548bb-3p	35	0.767	0.001263151292	0.06075624053	280
hsa-miR-548h-3p	35	0.767	0.001263151292	0.06075624053	280
hsa-miR-6825-5p	44	0.674	0.001284240288	0.06075624053	376
hsa-miR-942-5p	27	0.889	0.001230372361	0.06075624053	198
hsa-miR-4789-5p	32	0.8	0.001355515724	0.06187810375	250
hsa-miR-548z	35	0.762	0.001344485171	0.06187810375	281
hsa-miR-548ac	35	0.757	0.001430347823	0.0641683627	282
hsa-miR-6515-5p	19	1.059	0.001472200243	0.06492652596	123
hsa-miR-6846-3p	10	1.505	0.001503692665	0.06521013858	46
hsa-miR-486-3p	28	0.844	0.001647424398	0.069138682	212
hsa-miR-6763-5p	24	0.92	0.001634889629	0.069138682	172
hsa-miR-30c-5p	56	0.57	0.001747202706	0.06976959548	515
hsa-miR-3150a-3p	24	0.912	0.001770291887	0.06976959548	173
hsa-miR-505-5p	20	1.012	0.001718349325	0.06976959548	134
hsa-miR-548d-3p	35	0.737	0.001823340697	0.06976959548	286
hsa-miR-6731-5p	41	0.676	0.00181162809	0.06976959548	350
hsa-miR-8085	41	0.676	0.00181162809	0.06976959548	350
hsa-miR-148a-3p	28	0.83	0.00189669374	0.07050281589	214
hsa-miR-541-3p	23	0.926	0.001890490645	0.07050281589	164
hsa-miR-140-5p	17	1.083	0.002079257115	0.07620038047	108
hsa-miR-548aw	32	0.761	0.002125356024	0.07680800518	257
hsa-miR-17-3p	24	0.879	0.002412001855	0.08597299763	177
hsa-miR-3175	33	0.73	0.002625900206	0.09233232888	271
hsa-miR-3177-5p	13	1.209	0.002845308275	0.09371509028	75
hsa-miR-486-5p	13	1.209	0.002845308275	0.09371509028	75
hsa-miR-654-5p	22	0.907	0.002781784453	0.09371509028	159
hsa-miR-922	22	0.907	0.002781784453	0.09371509028	159
hsa-miR-92a-2-5p	30	0.766	0.002711372316	0.09371509028	240
hsa-miR-525-5p	20	0.95	0.002913732256	0.09413663793	140
hsa-miR-6756-5p	29	0.772	0.002966642702	0.09413663793	231
hsa-miR-6766-5p	29	0.772	0.002966642702	0.09413663793	231
hsa-miR-491-5p	23	0.876	0.003021206646	0.09471300836	170
hsa-miR-1277-5p	63	0.499	0.003100042277	0.09602750005	609
hsa-miR-185-5p	40	0.632	0.003526990252	0.0976726752	352
hsa-miR-194-5p	15	1.099	0.003242165239	0.0976726752	94
hsa-miR-2110	19	0.96	0.003360905007	0.0976726752	132
hsa-miR-382-5p	16	1.05	0.003509562095	0.0976726752	104
hsa-miR-520a-5p	20	0.93	0.003441794671	0.0976726752	142
hsa-miR-548aj-5p	31	0.727	0.003566066158	0.0976726752	255
hsa-miR-548f-5p	31	0.732	0.003360393981	0.0976726752	254
hsa-miR-548g-5p	31	0.727	0.003566066158	0.0976726752	255
hsa-miR-548x-5p	31	0.727	0.003566066158	0.0976726752	255
hsa-miR-6776-3p	11	1.302	0.00326797463	0.0976726752	59
hsa-miR-718	5	1.964	0.00333579121	0.0976726752	15
hsa-miR-3133	24	0.832	0.003738731808	0.1013352101	183
hsa-miR-3162-3p	9	1.417	0.003964833729	0.1063556429	44
hsa-miR-4699-3p	14	1.109	0.004048587747	0.1073820616	87
hsa-miR-548c-3p	55	0.52	0.004085635705	0.1073820616	524
hsa-miR-103a-3p	48	0.558	0.004205456557	0.1094259796	445
hsa-miR-27b-3p	45	0.576	0.004352417428	0.1121286153	412
hsa-miR-362-3p	55	0.514	0.004421142841	0.112782487	526
hsa-miR-127-3p	7	1.57	0.005005333447	0.1135498445	30
hsa-miR-149-5p	43	0.582	0.004852508842	0.1135498445	392
hsa-miR-26a-5p	49	0.547	0.004516590318	0.1135498445	458
hsa-miR-30e-3p	22	0.846	0.004724415279	0.1135498445	166
hsa-miR-3613-5p	9	1.386	0.004641599462	0.1135498445	45
hsa-miR-423-3p	28	0.734	0.005018536554	0.1135498445	229
hsa-miR-432-5p	15	1.041	0.004854861952	0.1135498445	98
hsa-miR-4479	5	1.887	0.004563477136	0.1135498445	16
hsa-miR-4540	7	1.57	0.005005333447	0.1135498445	30
hsa-miR-4783-5p	7	1.57	0.005005333447	0.1135498445	30
hsa-miR-484	84	0.399	0.004989364326	0.1135498445	871
hsa-miR-5187-5p	11	1.235	0.004859253207	0.1135498445	62
hsa-miR-6083	23	0.827	0.004675042109	0.1135498445	176
hsa-miR-147a	20	0.882	0.005119514321	0.113854498	147
hsa-miR-30d-3p	21	0.858	0.005114501073	0.113854498	157
hsa-miR-296-3p	30	0.702	0.005243472851	0.11562302	251
hsa-miR-127-5p	17	0.959	0.005313907902	0.1161914988	118
hsa-miR-27b-5p	11	1.213	0.005508126802	0.1164148138	63
hsa-miR-301b-3p	41	0.589	0.00540464127	0.1164148138	372
hsa-miR-4668-5p	43	0.571	0.005551128686	0.1164148138	395
hsa-miR-6794-5p	21	0.849	0.005504652585	0.1164148138	158
hsa-miR-6889-5p	13	1.103	0.005629316358	0.1164148138	81
hsa-miR-7111-5p	30	0.697	0.005549458491	0.1164148138	252
hsa-miR-802	12	1.152	0.005637304589	0.1164148138	72
hsa-miR-3158-5p	15	1.013	0.005876461519	0.1203980541	100
hsa-miR-6778-5p	24	0.779	0.006012038391	0.1222134679	190
hsa-miR-4700-3p	13	1.086	0.006254614619	0.1261589708	82
hsa-miR-3171	8	1.412	0.006357531441	0.1262992376	39
hsa-miR-4716-3p	21	0.831	0.006358647243	0.1262992376	160
hsa-miR-6743-5p	15	0.999	0.006448576994	0.1271151313	101
hsa-miR-331-3p	43	0.553	0.006904675899	0.1350824563	400
hsa-miR-4260	12	1.115	0.007043782703	0.1361631706	74
hsa-miR-4688	15	0.985	0.007064576489	0.1361631706	102
hsa-miR-137	20	0.834	0.007419824186	0.1401339638	152
hsa-miR-210-3p	18	0.883	0.007486018817	0.1401339638	132
hsa-miR-4704-5p	8	1.379	0.007449663166	0.1401339638	40
hsa-miR-5195-5p	8	1.379	0.007449663166	0.1401339638	40
hsa-miR-4711-3p	13	1.053	0.007670432966	0.1403928639	84
hsa-miR-4723-5p	29	0.677	0.007641850447	0.1403928639	247
hsa-miR-4755-5p	30	0.663	0.007715672385	0.1403928639	258
hsa-miR-664a-3p	13	1.053	0.007670432966	0.1403928639	84
hsa-miR-126-5p	17	0.901	0.008051418393	0.1418781009	123
hsa-miR-2113	20	0.825	0.007967943453	0.1418781009	153
hsa-miR-4307	16	0.934	0.007937737861	0.1418781009	113
hsa-miR-503-5p	29	0.671	0.008069930413	0.1418781009	248
hsa-miR-513b-3p	11	1.149	0.007871204844	0.1418781009	66
hsa-miR-4735-3p	14	1.001	0.008126686496	0.1419170353	94
hsa-miR-203a-3p	34	0.609	0.008595710633	0.1461832619	304
hsa-miR-6751-5p	15	0.958	0.008437544489	0.1461832619	104
hsa-miR-6832-3p	34	0.609	0.008595710633	0.1461832619	304
hsa-miR-6870-5p	29	0.665	0.008517600642	0.1461832619	249
hsa-miR-3687	4	1.915	0.008724327503	0.1464561301	12
hsa-miR-8088	4	1.915	0.008724327503	0.1464561301	12
hsa-miR-30d-5p	39	0.56	0.009031105283	0.1496747512	361
hsa-miR-5006-3p	29	0.66	0.008985515912	0.1496747512	250
hsa-miR-22-3p	22	0.763	0.009341278942	0.1498487826	176
hsa-miR-31-5p	27	0.682	0.009302242612	0.1498487826	229
hsa-miR-335-3p	34	0.599	0.00945835224	0.1498487826	306
hsa-miR-34c-5p	22	0.763	0.009341278942	0.1498487826	176
hsa-miR-4469	34	0.599	0.00945835224	0.1498487826	306
hsa-miR-4510	33	0.609	0.009502324797	0.1498487826	295
hsa-miR-6878-5p	28	0.667	0.009403872853	0.1498487826	240
hsa-miR-766-5p	27	0.682	0.009302242612	0.1498487826	229
hsa-miR-6728-5p	12	1.06	0.009654980534	0.1513389117	77
hsa-miR-3163	36	0.578	0.009759062569	0.1520543761	329
hsa-miR-5701	11	1.108	0.009839434485	0.1523940984	68
hsa-miR-587	15	0.932	0.01001443353	0.1541867222	106
hsa-miR-3654	7	1.407	0.01025185133	0.1561829812	34
hsa-miR-505-3p	26	0.685	0.01026413904	0.1561829812	220
hsa-miR-8485	80	0.367	0.01033361076	0.1563259024	848
hsa-miR-6873-5p	24	0.713	0.01050495107	0.1579993218	199
hsa-miR-3150b-3p	26	0.679	0.01085192026	0.162279865	221
hsa-miR-10a-5p	46	0.494	0.01106425654	0.1629223194	446
hsa-miR-1249-5p	30	0.625	0.01108272503	0.1629223194	265
hsa-miR-4779	31	0.614	0.01106596162	0.1629223194	276
hsa-miR-101-3p	41	0.525	0.01128573806	0.1649746653	389
hsa-miR-4784	26	0.672	0.0114667032	0.1666835851	222
hsa-miR-130a-3p	42	0.516	0.01153821786	0.1667913493	401
hsa-miR-6797-5p	30	0.62	0.01164917435	0.1674649263	266
hsa-miR-6781-5p	12	1.024	0.01177535452	0.1683487498	79
hsa-miR-203b-5p	7	1.369	0.01202686048	0.1700754944	35
hsa-miR-6718-5p	7	1.369	0.01202686048	0.1700754944	35
hsa-miR-5586-5p	11	1.068	0.01216588459	0.1701915683	70
hsa-miR-6130	32	0.594	0.01212705628	0.1701915683	289
hsa-miR-145-5p	29	0.626	0.01225608193	0.1705364984	256
hsa-miR-4670-3p	13	0.972	0.01232427209	0.1705731701	89
hsa-miR-148b-3p	41	0.514	0.01273654155	0.1735103723	392
hsa-miR-6129	32	0.589	0.01271040078	0.1735103723	290
hsa-miR-6840-5p	5	1.617	0.01269150521	0.1735103723	20
hsa-miR-4766-5p	15	0.893	0.01280527578	0.1735381644	109
hsa-miR-1295a	6	1.445	0.01405431721	0.1776204231	28
hsa-miR-181c-5p	31	0.594	0.01341571164	0.1776204231	280
hsa-miR-3678-3p	15	0.88	0.013859111	0.1776204231	110
hsa-miR-4668-3p	21	0.729	0.01403835424	0.1776204231	172
hsa-miR-513b-5p	18	0.8	0.01343564548	0.1776204231	140
hsa-miR-548ae-3p	31	0.588	0.01406218569	0.1776204231	281
hsa-miR-548aj-3p	31	0.588	0.01406218569	0.1776204231	281
hsa-miR-548aq-3p	31	0.588	0.01406218569	0.1776204231	281
hsa-miR-548j-3p	31	0.594	0.01341571164	0.1776204231	280
hsa-miR-548x-3p	31	0.588	0.01406218569	0.1776204231	281
hsa-miR-5681b	9	1.166	0.01377383536	0.1776204231	53
hsa-miR-6803-5p	15	0.88	0.013859111	0.1776204231	110
hsa-miR-6831-3p	7	1.332	0.01401323452	0.1776204231	36
hsa-miR-92a-1-5p	13	0.957	0.0134726561	0.1776204231	90
hsa-miR-329-3p	52	0.442	0.01417338676	0.1780923056	523
hsa-miR-6777-5p	12	0.99	0.01423643334	0.1780923056	81
hsa-miR-425-5p	18	0.79	0.0143863907	0.1791071225	141
hsa-miR-4419a	32	0.574	0.01459843691	0.1791751549	293
hsa-miR-6127	32	0.574	0.01459843691	0.1791751549	293
hsa-miR-6133	32	0.574	0.01459843691	0.1791751549	293
hsa-let-7a-3p	17	0.812	0.01467659905	0.1792887827	131
hsa-miR-5692b	21	0.721	0.01491680214	0.1805279961	173
hsa-miR-5692c	21	0.721	0.01491680214	0.1805279961	173
hsa-let-7i-3p	4	1.739	0.01569061358	0.1824344542	14
hsa-miR-1233-5p	23	0.681	0.01545518474	0.1824344542	195
hsa-miR-224-5p	17	0.802	0.01573955439	0.1824344542	132
hsa-miR-30e-5p	36	0.531	0.0157480521	0.1824344542	340
hsa-miR-3195	5	1.557	0.01567741568	0.1824344542	21
hsa-miR-3924	27	0.621	0.01577546202	0.1824344542	239
hsa-miR-4285	5	1.557	0.01567741568	0.1824344542	21
hsa-miR-4708-3p	10	1.079	0.01534738646	0.1824344542	63
hsa-miR-617	9	1.14	0.01548971456	0.1824344542	54
hsa-miR-6875-3p	29	0.598	0.01566565547	0.1824344542	261
hsa-miR-152-3p	19	0.752	0.01597191936	0.1838890893	153
hsa-miR-604	7	1.295	0.01622342807	0.1859619376	37
hsa-miR-130b-3p	55	0.414	0.01693633199	0.1922802919	564
hsa-miR-217	12	0.956	0.01707023344	0.1922802919	83
hsa-miR-4732-3p	12	0.956	0.01707023344	0.1922802919	83
hsa-miR-6882-3p	10	1.057	0.01703701146	0.1922802919	64
hsa-miR-455-5p	14	0.874	0.01751411683	0.1964298793	103
hsa-miR-22-5p	12	0.939	0.01863686686	0.2036375362	84
hsa-miR-27a-3p	44	0.459	0.01870460075	0.2036375362	437
hsa-miR-4529-3p	7	1.26	0.01866942555	0.2036375362	38
hsa-miR-4795-3p	16	0.803	0.0184544593	0.2036375362	124
hsa-miR-545-3p	20	0.71	0.01854734401	0.2036375362	166
hsa-miR-6842-3p	12	0.939	0.01863686686	0.2036375362	84
hsa-miR-96-5p	24	0.644	0.01833973635	0.2036375362	209
hsa-miR-504-5p	14	0.86	0.01892602809	0.2051896879	104
hsa-miR-23b-3p	34	0.526	0.01924393117	0.2069798793	322
hsa-miR-7113-3p	23	0.652	0.01925024242	0.2069798793	199
hsa-miR-4460	8	1.163	0.01942246916	0.2071199375	47
hsa-miR-4758-5p	9	1.091	0.01938430328	0.2071199375	56
hsa-miR-3977	11	0.973	0.01980010741	0.2102852223	75
hsa-miR-301a-3p	40	0.478	0.01988104048	0.2102864525	392
hsa-miR-6739-5p	23	0.645	0.02030427154	0.2138935811	200
hsa-miR-4450	10	1.015	0.02082249745	0.2175909171	66
hsa-miR-6512-5p	10	1.015	0.02082249745	0.2175909171	66
hsa-miR-3180-5p	18	0.732	0.02124486033	0.2199694818	147
hsa-miR-4691-3p	16	0.781	0.02117754608	0.2199694818	126
hsa-miR-548ah-3p	30	0.552	0.02138827013	0.2199694818	279
hsa-miR-548am-3p	30	0.552	0.02138827013	0.2199694818	279
hsa-miR-17-5p	103	0.277	0.021848607	0.2210623562	1163
hsa-miR-519d-5p	17	0.749	0.02197756096	0.2210623562	137
hsa-miR-548b-3p	11	0.955	0.02167645544	0.2210623562	76
hsa-miR-561-3p	17	0.749	0.02197756096	0.2210623562	137
hsa-miR-6748-5p	14	0.834	0.02200627924	0.2210623562	106
hsa-miR-6835-5p	12	0.907	0.02208924389	0.2210623562	86
hsa-miR-6885-3p	17	0.749	0.02197756096	0.2210623562	137
hsa-miR-1470	22	0.647	0.02248703606	0.2224763036	191
hsa-miR-4311	22	0.647	0.02248703606	0.2224763036	191
hsa-miR-6868-3p	21	0.665	0.02234152045	0.2224763036	180
hsa-miR-6847-3p	18	0.722	0.02259722508	0.2227196199	148
hsa-miR-128-2-5p	10	0.994	0.02292944069	0.2247170975	67
hsa-miR-933	5	1.443	0.02297261642	0.2247170975	23
hsa-miR-183-5p	36	0.489	0.02349096602	0.2280727372	350
hsa-miR-4442	3	1.84	0.0234079479	0.2280727372	9
hsa-miR-6715a-3p	11	0.937	0.0236800346	0.2284411853	77
hsa-miR-93-5p	105	0.269	0.02370450424	0.2284411853	1192
hsa-miR-34c-3p	9	1.043	0.02394195022	0.2298780608	58
hsa-miR-6758-5p	27	0.569	0.02428908131	0.2323536381	248
hsa-miR-6769b-5p	19	0.689	0.02444488946	0.2329875545	160
hsa-miR-548as-3p	20	0.668	0.02473831962	0.2349237505	171
hsa-miR-1305	22	0.632	0.02498838619	0.2364355668	193
hsa-miR-30a-5p	67	0.341	0.02535739952	0.2386502429	723
hsa-miR-544a	18	0.703	0.02549760473	0.2386502429	150
hsa-miR-676-5p	14	0.808	0.0254475757	0.2386502429	108
hsa-miR-4276	12	0.875	0.02599264959	0.2424117356	88
hsa-miR-1238-5p	9	1.02	0.02648584767	0.2461291987	59
hsa-miR-132-5p	5	1.39	0.02732212588	0.2496216732	24
hsa-miR-4489	8	1.08	0.02737868134	0.2496216732	50
hsa-miR-4766-3p	7	1.159	0.02753321299	0.2496216732	41
hsa-miR-6770-5p	24	0.59	0.02743341577	0.2496216732	217
hsa-miR-6826-3p	18	0.694	0.02704917906	0.2496216732	151
hsa-miR-6826-5p	7	1.159	0.02753321299	0.2496216732	41
hsa-miR-877-3p	56	0.371	0.0273924595	0.2496216732	592
hsa-miR-382-3p	11	0.901	0.02808641995	0.2506009933	79
hsa-miR-4519	12	0.859	0.02812278634	0.2506009933	89
hsa-miR-4667-3p	27	0.552	0.02780694362	0.2506009933	251
hsa-miR-506-5p	12	0.859	0.02812278634	0.2506009933	89
hsa-miR-6795-3p	12	0.859	0.02812278634	0.2506009933	89
hsa-miR-4659a-3p	25	0.572	0.02850214526	0.2522536802	229
hsa-miR-4659b-3p	25	0.572	0.02850214526	0.2522536802	229
hsa-miR-374a-5p	29	0.524	0.02934935675	0.2588712755	275
hsa-miR-106b-3p	11	0.884	0.03049767017	0.2601801239	80
hsa-miR-128-1-5p	10	0.934	0.0301704224	0.2601801239	70
hsa-miR-296-5p	11	0.884	0.03049767017	0.2601801239	80
hsa-miR-34a-5p	63	0.339	0.03039289683	0.2601801239	681
hsa-miR-423-5p	34	0.478	0.02975116204	0.2601801239	333
hsa-miR-424-3p	6	1.232	0.03032342927	0.2601801239	33
hsa-miR-4481	15	0.746	0.03037174728	0.2601801239	121
hsa-miR-4717-5p	11	0.884	0.03049767017	0.2601801239	80
hsa-miR-4745-5p	15	0.746	0.03037174728	0.2601801239	121
hsa-miR-6729-3p	11	0.884	0.03049767017	0.2601801239	80
hsa-miR-548e-5p	22	0.603	0.03062446222	0.2604080088	197
hsa-miR-6856-5p	26	0.55	0.03082184364	0.2612326943	242
hsa-miR-626	7	1.127	0.03102989588	0.2621421723	42
hsa-miR-454-3p	39	0.438	0.03132524842	0.2629782881	393
hsa-miR-6863	4	1.51	0.03133100281	0.2629782881	17
hsa-miR-23a-3p	27	0.535	0.03170399461	0.2635584472	254
hsa-miR-369-5p	3	1.729	0.03165513661	0.2635584472	10
hsa-miR-553	3	1.729	0.03165513661	0.2635584472	10
hsa-miR-1179	9	0.975	0.03213430609	0.2647577604	61
hsa-miR-136-5p	18	0.666	0.03213038916	0.2647577604	154
hsa-miR-6810-5p	13	0.796	0.03215351741	0.2647577604	101
hsa-miR-3666	36	0.453	0.03277956963	0.2690613255	359
hsa-miR-4433b-5p	11	0.867	0.03305300739	0.2704525951	81
hsa-miR-208a-5p	14	0.757	0.03350212684	0.2724141689	112
hsa-miR-4698	23	0.576	0.03347887461	0.2724141689	210
hsa-miR-4295	36	0.449	0.0339650686	0.2745187833	360
hsa-miR-579-3p	18	0.657	0.03397196319	0.2745187833	155
hsa-miR-193b-3p	75	0.298	0.03435335203	0.2767412445	834
hsa-miR-1-3p	81	0.285	0.03457936446	0.2768477118	909
hsa-miR-944	15	0.723	0.03449473751	0.2768477118	123
hsa-miR-1275	19	0.628	0.0359676415	0.2777086148	167
hsa-miR-130b-5p	34	0.457	0.0357937515	0.2777086148	338
hsa-miR-155-5p	81	0.284	0.03534953975	0.2777086148	910
hsa-miR-200b-3p	21	0.596	0.03572272624	0.2777086148	189
hsa-miR-208b-5p	14	0.744	0.0357753623	0.2777086148	113
hsa-miR-222-3p	38	0.43	0.03567384671	0.2777086148	385
hsa-miR-3147	9	0.952	0.03525012424	0.2777086148	62
hsa-miR-485-3p	10	0.895	0.03581351983	0.2777086148	72
hsa-miR-5696	18	0.648	0.03589021822	0.2777086148	156
hsa-miR-627-3p	31	0.481	0.03578798449	0.2777086148	303
hsa-miR-6793-5p	7	1.096	0.03481237816	0.2777086148	43
hsa-miR-6870-3p	10	0.895	0.03581351983	0.2777086148	72
hsa-miR-186-5p	67	0.314	0.03608770488	0.2778112666	737
hsa-miR-139-5p	15	0.712	0.03670211524	0.280879129	124
hsa-miR-324-5p	30	0.487	0.03662801531	0.280879129	292
hsa-miR-1246	8	1.001	0.0373483814	0.2849867695	53
hsa-miR-4796-5p	5	1.288	0.0375025701	0.2853265713	26
hsa-miR-2681-5p	17	0.66	0.0377103984	0.2860713022	146
hsa-miR-2277-5p	4	1.441	0.0380194508	0.2867437999	18
hsa-miR-3648	4	1.441	0.0380194508	0.2867437999	18
hsa-miR-410-3p	26	0.521	0.03826166271	0.2877365502	247
hsa-miR-3119	11	0.833	0.03861106879	0.2886954052	83
hsa-miR-4467	9	0.93	0.0385672472	0.2886954052	63
hsa-miR-5007-3p	10	0.876	0.03889329507	0.2899723603	73
hsa-miR-30b-5p	40	0.407	0.03968458576	0.2940711838	412
hsa-miR-548l	19	0.612	0.03989512985	0.2940711838	169
hsa-miR-548p	17	0.65	0.03986358415	0.2940711838	147
hsa-miR-8064	16	0.674	0.03956039958	0.2940711838	136
hsa-miR-409-3p	14	0.72	0.0406507231	0.2979077844	115
hsa-miR-4263	12	0.783	0.0406963424	0.2979077844	94
hsa-miR-590-3p	38	0.416	0.04075909733	0.2979077844	389
hsa-miR-5581-3p	8	0.975	0.04114988868	0.2990838278	54
hsa-miR-629-5p	8	0.975	0.04114988868	0.2990838278	54
hsa-miR-192-3p	15	0.689	0.04141937881	0.2993700657	126
hsa-miR-6792-3p	24	0.533	0.04139909288	0.2993700657	226
hsa-miR-198	10	0.857	0.04215061141	0.3021374404	74
hsa-miR-214-3p	23	0.543	0.04208794182	0.3021374404	215
hsa-miR-4283	10	0.857	0.04215061141	0.3021374404	74
hsa-miR-377-3p	27	0.496	0.04239992577	0.3024131948	261
hsa-miR-623	25	0.517	0.04242152809	0.3024131948	238
hsa-miR-219a-5p	7	1.035	0.04326395808	0.3057177662	45
hsa-miR-25-3p	48	0.36	0.04302622705	0.3057177662	511
hsa-miR-645	7	1.035	0.04326395808	0.3057177662	45
hsa-miR-6786-5p	5	1.24	0.04335505601	0.3057177662	27
hsa-miR-324-3p	33	0.44	0.0439316208	0.3089461549	332
hsa-miR-1238-3p	16	0.653	0.04430657848	0.3107431731	138
hsa-miR-330-3p	17	0.631	0.04443403536	0.3107993549	149
hsa-miR-1180-3p	9	0.888	0.0458238011	0.311575228	65
hsa-miR-1181	2	1.87	0.04598189375	0.311575228	5
hsa-miR-181d-5p	28	0.479	0.04482095794	0.311575228	274
hsa-miR-1908-3p	4	1.375	0.04546059779	0.311575228	19
hsa-miR-200c-3p	23	0.53	0.04595144294	0.311575228	217
hsa-miR-223-3p	14	0.695	0.04597981787	0.311575228	117
hsa-miR-3145-3p	8	0.951	0.0451996525	0.311575228	55
hsa-miR-328-5p	14	0.695	0.04597981787	0.311575228	117
hsa-miR-3677-5p	8	0.951	0.0451996525	0.311575228	55
hsa-miR-532-3p	23	0.53	0.04595144294	0.311575228	217
hsa-miR-579	2	1.87	0.04598189375	0.311575228	5
hsa-miR-6733-5p	21	0.559	0.04534273583	0.311575228	194
hsa-miR-539-5p	22	0.54	0.0467432521	0.3159115376	206
hsa-miR-425-3p	7	1.005	0.04794527496	0.323195869	46
hsa-miR-5196-3p	14	0.684	0.04881983813	0.3277229164	118
hsa-miR-6845-3p	26	0.486	0.04886875157	0.3277229164	253
hsa-miR-4665-5p	18	0.594	0.0490970224	0.3284073323	162
hsa-miR-381-3p	16	0.633	0.0494442514	0.3294239188	140
hsa-miR-487a-3p	8	0.926	0.04950221071	0.3294239188	56
hsa-miR-3153	21	0.544	0.04967302049	0.3297173452	196
hsa-miR-107	30	0.443	0.05122400319	0.339147217	301
hsa-miR-1301-3p	21	0.537	0.05194585983	0.3410902246	197
hsa-miR-302a-5p	14	0.672	0.05177945752	0.3410902246	119
hsa-miR-4795-5p	17	0.603	0.05197330876	0.3410902246	152
hsa-miR-6749-5p	3	1.528	0.05204182135	0.3410902246	12
hsa-miR-196a-5p	30	0.439	0.0530755742	0.3452566101	302
hsa-miR-5187-3p	7	0.977	0.05293676598	0.3452566101	47
hsa-miR-6505-5p	10	0.803	0.0530230699	0.3452566101	77
hsa-miR-4462	4	1.312	0.05365287093	0.3472755477	20
hsa-miR-487b-3p	4	1.312	0.05365287093	0.3472755477	20
hsa-let-7b-5p	102	0.221	0.05408395879	0.3480921582	1197
hsa-miR-5088-3p	18	0.577	0.05418037051	0.3480921582	164
hsa-miR-6782-3p	8	0.902	0.05406144533	0.3480921582	57
hsa-miR-302b-3p	43	0.356	0.05502676749	0.352659234	459
hsa-miR-597-3p	6	1.046	0.05563985211	0.3557122732	38
hsa-let-7c-3p	12	0.711	0.05675139272	0.3619292251	99
hsa-miR-3619-5p	17	0.585	0.05747193375	0.3656282924	154
hsa-miR-4446-5p	24	0.483	0.05769765272	0.3657194186	234
hsa-miR-513a-3p	20	0.534	0.05776736397	0.3657194186	188
hsa-miR-627-5p	9	0.826	0.05832212151	0.3674434871	68
hsa-miR-6859-3p	7	0.948	0.05824202198	0.3674434871	48
hsa-miR-4658	8	0.878	0.05888056455	0.3691740457	58
hsa-miR-6815-3p	8	0.878	0.05888056455	0.3691740457	58
hsa-miR-548d-5p	21	0.516	0.05920702885	0.3703285795	200
hsa-miR-384	12	0.697	0.06040791382	0.3751345866	100
hsa-miR-6769a-5p	17	0.575	0.06036685766	0.3751345866	155
hsa-miR-8063	20	0.526	0.06037619684	0.3751345866	189
hsa-miR-4644	25	0.465	0.06080730621	0.3767157399	247
hsa-let-7b-3p	14	0.637	0.06139341917	0.3779134431	122
hsa-miR-1229-3p	21	0.509	0.06177802763	0.3779134431	201
hsa-miR-3184-5p	19	0.538	0.06147456583	0.3779134431	178
hsa-miR-519a-3p	33	0.398	0.06142768486	0.3779134431	342
hsa-miR-5587-3p	6	1.012	0.06187207024	0.3779134431	39
hsa-miR-6834-3p	6	1.012	0.06187207024	0.3779134431	39
hsa-miR-152-5p	7	0.92	0.06386359659	0.3801904961	49
hsa-miR-181c-3p	5	1.104	0.06402444312	0.3801904961	30
hsa-miR-378a-3p	18	0.551	0.06247896955	0.3801904961	167
hsa-miR-3974	9	0.806	0.06293068791	0.3801904961	69
hsa-miR-4287	27	0.437	0.06428134831	0.3801904961	272
hsa-miR-4751	8	0.855	0.06396208877	0.3801904961	59
hsa-miR-4798-5p	3	1.437	0.0640893964	0.3801904961	13
hsa-miR-499b-5p	9	0.806	0.06293068791	0.3801904961	69
hsa-miR-548ap-3p	19	0.53	0.0642904759	0.3801904961	179
hsa-miR-548t-3p	19	0.53	0.0642904759	0.3801904961	179
hsa-miR-6505-3p	7	0.92	0.06386359659	0.3801904961	49
hsa-miR-6762-3p	7	0.92	0.06386359659	0.3801904961	49
hsa-miR-6790-5p	8	0.855	0.06396208877	0.3801904961	59
hsa-miR-96-3p	8	0.855	0.06396208877	0.3801904961	59
hsa-miR-573	14	0.625	0.06484829571	0.3826196495	123
hsa-miR-4440	2	1.709	0.06568317913	0.3849270993	6
hsa-miR-519c-3p	33	0.389	0.0654543684	0.3849270993	344
hsa-miR-670	2	1.709	0.06568317913	0.3849270993	6
hsa-miR-3941	39	0.353	0.06638690131	0.3876958511	417
hsa-miR-761	17	0.557	0.06645363167	0.3876958511	157
hsa-miR-1260b	27	0.432	0.06660433974	0.3877057987	273
hsa-miR-92b-3p	61	0.276	0.06676337949	0.3877640925	689
hsa-miR-124-5p	9	0.786	0.0677641697	0.3909586908	70
hsa-miR-4760-3p	9	0.786	0.0677641697	0.3909586908	70
hsa-miR-615-5p	9	0.786	0.0677641697	0.3909586908	70
hsa-miR-511-5p	12	0.669	0.06818167169	0.3924971454	102
hsa-miR-6820-5p	6	0.978	0.06849998396	0.3925924191	40
hsa-miR-7975	6	0.978	0.06849998396	0.3925924191	40
hsa-miR-345-3p	10	0.733	0.07019176775	0.3944686386	81
hsa-miR-3960	7	0.893	0.0698030014	0.3944686386	50
hsa-miR-4516	21	0.488	0.06995446506	0.3944686386	204
hsa-miR-4772-5p	8	0.832	0.06930784086	0.3944686386	60
hsa-miR-503-3p	7	0.893	0.0698030014	0.3944686386	50
hsa-miR-513c-3p	19	0.514	0.07018518598	0.3944686386	181
hsa-miR-6759-5p	7	0.893	0.0698030014	0.3944686386	50
hsa-miR-8072	7	0.893	0.0698030014	0.3944686386	50
hsa-miR-92b-5p	8	0.832	0.06930784086	0.3944686386	60
hsa-miR-3154	16	0.564	0.07068250834	0.3963704455	147
hsa-let-7f-1-3p	13	0.627	0.07243109989	0.400139537	114
hsa-miR-1247-5p	4	1.194	0.07225294256	0.400139537	22
hsa-miR-1911-5p	5	1.062	0.07195114556	0.400139537	31
hsa-miR-216b-3p	13	0.627	0.07243109989	0.400139537	114
hsa-miR-298	18	0.526	0.07161120384	0.400139537	170
hsa-miR-554	4	1.194	0.07225294256	0.400139537	22
hsa-miR-95-5p	14	0.603	0.07214128101	0.400139537	125
hsa-miR-4680-3p	9	0.766	0.07282403616	0.4006091799	71
hsa-miR-892b	9	0.766	0.07282403616	0.4006091799	71
hsa-miR-338-3p	16	0.554	0.07414653884	0.4061669349	148
hsa-miR-582-5p	16	0.554	0.07414653884	0.4061669349	148
hsa-miR-3942-5p	10	0.716	0.07497447726	0.4064241455	82
hsa-miR-421	23	0.453	0.07465562305	0.4064241455	229
hsa-miR-4277	8	0.809	0.07491894045	0.4064241455	61
hsa-miR-4501	8	0.809	0.07491894045	0.4064241455	61
hsa-miR-6509-5p	8	0.809	0.07491894045	0.4064241455	61
hsa-miR-548an	14	0.592	0.07598151879	0.4088663786	126
hsa-miR-660-5p	7	0.866	0.07606070822	0.4088663786	51
hsa-miR-6752-3p	14	0.592	0.07598151879	0.4088663786	126
hsa-miR-6830-3p	11	0.675	0.07613854817	0.4088663786	93
hsa-miR-93-3p	26	0.42	0.07621068164	0.4088663786	265
hsa-miR-548aa	19	0.499	0.07643566028	0.409229605	183
hsa-miR-29c-5p	3	1.352	0.07728906444	0.4129489644	14
hsa-miR-4691-5p	23	0.447	0.07749960538	0.4132253549	230
hsa-miR-2116-3p	16	0.545	0.07772097535	0.413558237	149
hsa-miR-5582-3p	24	0.435	0.07809798884	0.4147162591	242
hsa-miR-4328	15	0.561	0.07894315136	0.4175001623	138
hsa-miR-519b-3p	32	0.37	0.07889298632	0.4175001623	338
hsa-miR-3140-3p	14	0.58	0.07995208971	0.4202927341	127
hsa-miR-3606-3p	19	0.491	0.07969602715	0.4202927341	184
hsa-miR-6090	10	0.699	0.07995576609	0.4202927341	83
hsa-miR-602	5	1.02	0.08038887256	0.4208689062	32
hsa-miR-6749-3p	35	0.35	0.08029390043	0.4208689062	375
hsa-miR-3679-5p	8	0.787	0.08079580211	0.4213039621	62
hsa-miR-98-3p	13	0.603	0.08067487025	0.4213039621	116
hsa-miR-376b-5p	6	0.913	0.08293835283	0.4231482237	42
hsa-miR-376c-5p	6	0.913	0.08293835283	0.4231482237	42
hsa-miR-4477a	15	0.551	0.08282833348	0.4231482237	139
hsa-miR-4734	4	1.138	0.08262774807	0.4231482237	23
hsa-miR-4767	7	0.84	0.08263615805	0.4231482237	52
hsa-miR-5094	7	0.84	0.08263615805	0.4231482237	52
hsa-miR-517-5p	6	0.913	0.08293835283	0.4231482237	42
hsa-miR-524-5p	18	0.501	0.08160029962	0.4231482237	173
hsa-miR-591	6	0.913	0.08293835283	0.4231482237	42
hsa-miR-601	4	1.138	0.08262774807	0.4231482237	23
hsa-miR-6892-5p	6	0.913	0.08293835283	0.4231482237	42
hsa-miR-129-2-3p	9	0.728	0.08362627808	0.4258230441	73
hsa-miR-4306	24	0.424	0.08387754398	0.4262682997	244
hsa-miR-5703	20	0.468	0.08422457998	0.4271975772	197
hsa-let-7e-5p	53	0.272	0.08533213771	0.427233819	600
hsa-miR-3911	11	0.646	0.08570947483	0.427233819	95
hsa-miR-4525	16	0.526	0.08520379295	0.427233819	151
hsa-miR-4703-5p	10	0.682	0.0851361561	0.427233819	84
hsa-miR-4796-3p	27	0.396	0.08452102658	0.427233819	280
hsa-miR-6871-5p	12	0.616	0.08560720475	0.427233819	106
hsa-miR-7159-5p	10	0.682	0.0851361561	0.427233819	84
hsa-miR-770-5p	10	0.682	0.0851361561	0.427233819	84
hsa-miR-8068	11	0.646	0.08570947483	0.427233819	95
hsa-miR-190a-5p	8	0.765	0.08693813736	0.4300628012	63
hsa-miR-3134	8	0.765	0.08693813736	0.4300628012	63
hsa-miR-4753-3p	30	0.37	0.08690998496	0.4300628012	317
hsa-miR-5584-5p	15	0.541	0.08683442333	0.4300628012	140
hsa-miR-4685-3p	26	0.399	0.08728391223	0.430065203	269
hsa-miR-513b	2	1.563	0.08759975311	0.430065203	7
hsa-miR-6761-3p	2	1.563	0.08759975311	0.430065203	7
hsa-miR-7-2-3p	17	0.504	0.08715488084	0.430065203	163
hsa-miR-4672	14	0.558	0.08828681613	0.4326220255	129
hsa-miR-1197	9	0.709	0.08936906269	0.4329949326	74
hsa-miR-208a-3p	7	0.814	0.08952777623	0.4329949326	53
hsa-miR-3616-5p	13	0.579	0.0894926554	0.4329949326	118
hsa-miR-5010-5p	16	0.517	0.08911326167	0.4329949326	152
hsa-miR-578	16	0.517	0.08911326167	0.4329949326	152
hsa-miR-652-3p	16	0.517	0.08911326167	0.4329949326	152
hsa-miR-7-1-3p	18	0.485	0.08874438633	0.4329949326	175
hsa-miR-1343-5p	19	0.468	0.09002423102	0.434557066	187
hsa-miR-5692a	27	0.386	0.09018478695	0.434557066	282
hsa-miR-1248	17	0.496	0.09096825959	0.4351092122	164
hsa-miR-2909	6	0.882	0.09074256494	0.4351092122	43
hsa-miR-490-5p	6	0.882	0.09074256494	0.4351092122	43
hsa-miR-510-3p	17	0.496	0.09096825959	0.4351092122	164
hsa-miR-1321	27	0.381	0.093109132	0.4414172518	283
hsa-miR-138-5p	14	0.548	0.09265187046	0.4414172518	130
hsa-miR-429	16	0.508	0.09313530794	0.4414172518	153
hsa-miR-4756-5p	27	0.381	0.093109132	0.4414172518	283
hsa-miR-6795-5p	14	0.548	0.09265187046	0.4414172518	130
hsa-miR-1296-5p	13	0.567	0.09411785891	0.4452630343	119
hsa-miR-125b-2-3p	12	0.589	0.09527083246	0.4453720107	108
hsa-miR-2054	9	0.691	0.09533905072	0.4453720107	75
hsa-miR-4753-5p	12	0.589	0.09527083246	0.4453720107	108
hsa-miR-520d-5p	17	0.487	0.09488660336	0.4453720107	165
hsa-miR-548i	20	0.446	0.09457436172	0.4453720107	200
hsa-miR-605-5p	12	0.589	0.09527083246	0.4453720107	108
hsa-miR-6875-5p	12	0.589	0.09527083246	0.4453720107	108
hsa-miR-6740-5p	7	0.789	0.09673299353	0.4510739232	54
hsa-miR-141-3p	16	0.498	0.09727019191	0.4519589988	154
hsa-miR-664b-3p	16	0.498	0.09727019191	0.4519589988	154
hsa-miR-3126-3p	6	0.851	0.09893009633	0.4547987821	44
hsa-miR-32-3p	13	0.555	0.09888744576	0.4547987821	120
hsa-miR-4278	6	0.851	0.09893009633	0.4547987821	44
hsa-miR-433-5p	5	0.941	0.09876096626	0.4547987821	34
hsa-miR-451a	6	0.851	0.09893009633	0.4547987821	44
hsa-miR-4520-2-3p	5	0.941	0.09876096626	0.4547987821	34
hsa-miR-1185-5p	8	0.723	0.1000145967	0.4573602471	65
hsa-miR-4666b	8	0.723	0.1000145967	0.4573602471	65
hsa-miR-5009-3p	8	0.723	0.1000145967	0.4573602471	65
hsa-miR-33a-5p	18	0.461	0.100196037	0.4573861197	178
hsa-miR-1265	9	0.673	0.1015351833	0.4618785785	76
hsa-miR-3609	29	0.353	0.1013888004	0.4618785785	310
hsa-miR-4434	20	0.432	0.1019095313	0.461966203	202
hsa-miR-6887-5p	14	0.526	0.1017784073	0.461966203	132
hsa-miR-4739	27	0.366	0.1022548459	0.4627254072	286
hsa-miR-466	17	0.47	0.1030390094	0.465464414	167
hsa-miR-10b-5p	29	0.348	0.1044140698	0.4684231199	311
hsa-miR-4427	7	0.764	0.1042482724	0.4684231199	55
hsa-miR-616-3p	7	0.764	0.1042482724	0.4684231199	55
hsa-miR-6809-3p	29	0.348	0.1044140698	0.4684231199	311
hsa-miR-1205	11	0.588	0.1069718068	0.4705173474	99
hsa-miR-1250-5p	3	1.195	0.106836812	0.4705173474	16
hsa-miR-1255a	11	0.588	0.1069718068	0.4705173474	99
hsa-miR-126-3p	8	0.702	0.1069446962	0.4705173474	66
hsa-miR-129-1-3p	8	0.702	0.1069446962	0.4705173474	66
hsa-miR-1293	13	0.532	0.1088591249	0.4705173474	122
hsa-miR-31-3p	9	0.654	0.1079559042	0.4705173474	77
hsa-miR-3197	6	0.821	0.1074941176	0.4705173474	45
hsa-miR-325	5	0.903	0.108671152	0.4705173474	35
hsa-miR-3607-3p	11	0.588	0.1069718068	0.4705173474	99
hsa-miR-4267	16	0.48	0.1058789325	0.4705173474	156
hsa-miR-4798-3p	4	1.033	0.1054084063	0.4705173474	25
hsa-miR-492	6	0.821	0.1074941176	0.4705173474	45
hsa-miR-493-3p	10	0.618	0.1078457833	0.4705173474	88
hsa-miR-520g-5p	5	0.903	0.108671152	0.4705173474	35
hsa-miR-559	20	0.425	0.1057082795	0.4705173474	203
hsa-miR-656-3p	13	0.532	0.1088591249	0.4705173474	122
hsa-miR-6723-5p	3	1.195	0.106836812	0.4705173474	16
hsa-miR-6757-3p	9	0.654	0.1079559042	0.4705173474	77
hsa-miR-6861-3p	5	0.903	0.108671152	0.4705173474	35
hsa-miR-7109-5p	13	0.532	0.1088591249	0.4705173474	122
hsa-miR-7973	6	0.821	0.1074941176	0.4705173474	45
hsa-miR-3126-5p	12	0.551	0.1109569374	0.4787893055	111
hsa-miR-193a-3p	14	0.505	0.1114330169	0.4800475333	134
hsa-miR-184	7	0.74	0.1120691384	0.4811945513	56
hsa-miR-8069	7	0.74	0.1120691384	0.4811945513	56
hsa-miR-670-5p	11	0.574	0.1127268947	0.4832213838	100
hsa-miR-197-5p	8	0.681	0.1141322478	0.4884409684	67
hsa-miR-3688-5p	9	0.637	0.1145991675	0.4888312031	78
hsa-miR-541-5p	9	0.637	0.1145991675	0.4888312031	78
hsa-miR-212-5p	16	0.462	0.1149392276	0.4894793294	158
hsa-miR-4789-3p	27	0.346	0.1153244098	0.4903171804	290
hsa-miR-182-3p	6	0.791	0.116426444	0.4919197151	46
hsa-miR-4428	14	0.495	0.1164575498	0.4919197151	135
hsa-miR-5193	26	0.352	0.1159691321	0.4919197151	278
hsa-miR-520e	40	0.278	0.1162476802	0.4919197151	451
hsa-miR-646	24	0.366	0.1170061645	0.4934360456	254
hsa-miR-494-5p	4	0.983	0.117754922	0.4949891874	26
hsa-miR-642a-5p	21	0.393	0.1177052253	0.4949891874	218
hsa-miR-144-5p	5	0.866	0.1190443741	0.4963104818	36
hsa-miR-3685	11	0.56	0.1186558213	0.4963104818	101
hsa-miR-3915	13	0.509	0.1194044434	0.4963104818	124
hsa-miR-4791	5	0.866	0.1190443741	0.4963104818	36
hsa-miR-542-5p	5	0.866	0.1190443741	0.4963104818	36
hsa-miR-6766-3p	5	0.866	0.1190443741	0.4963104818	36
hsa-miR-6804-5p	13	0.509	0.1194044434	0.4963104818	124
hsa-miR-133a-3p	14	0.484	0.1216128147	0.4982246732	136
hsa-miR-3613-3p	44	0.258	0.1212229595	0.4982246732	503
hsa-miR-4425	10	0.586	0.1203807231	0.4982246732	90
hsa-miR-4433a-5p	8	0.661	0.121573598	0.4982246732	68
hsa-miR-4499	9	0.619	0.1214624473	0.4982246732	79
hsa-miR-4687-5p	8	0.661	0.121573598	0.4982246732	68
hsa-miR-520c-3p	40	0.271	0.1217797433	0.4982246732	453
hsa-miR-6719-3p	7	0.716	0.1201902154	0.4982246732	57
hsa-miR-7844-5p	9	0.619	0.1214624473	0.4982246732	79
hsa-miR-939-5p	19	0.409	0.1216294462	0.4982246732	195
hsa-miR-524-3p	3	1.123	0.1230166282	0.5024949242	17
hsa-let-7g-3p	11	0.546	0.1247570921	0.5036268362	102
hsa-miR-136-3p	6	0.762	0.1257176164	0.5036268362	47
hsa-miR-181a-2-3p	9	0.602	0.1285427488	0.5036268362	80
hsa-miR-205-5p	18	0.414	0.1257593605	0.5036268362	184
hsa-miR-26a-2-3p	7	0.692	0.1286052655	0.5036268362	58
hsa-miR-3123	13	0.498	0.1248903461	0.5036268362	125
hsa-miR-3191-3p	8	0.641	0.1292644714	0.5036268362	69
hsa-miR-3913-3p	6	0.762	0.1257176164	0.5036268362	47
hsa-miR-4286	12	0.514	0.1280568869	0.5036268362	114
hsa-miR-4528	9	0.602	0.1285427488	0.5036268362	80
hsa-miR-4749-5p	9	0.602	0.1285427488	0.5036268362	80
hsa-miR-548ab	19	0.394	0.130455222	0.5036268362	197
hsa-miR-548ad-5p	19	0.394	0.130455222	0.5036268362	197
hsa-miR-548ae-5p	19	0.394	0.130455222	0.5036268362	197
hsa-miR-548ak	19	0.394	0.130455222	0.5036268362	197
hsa-miR-548am-5p	19	0.394	0.130455222	0.5036268362	197
hsa-miR-548ap-5p	19	0.394	0.130455222	0.5036268362	197
hsa-miR-548aq-5p	19	0.394	0.130455222	0.5036268362	197
hsa-miR-548ar-5p	19	0.394	0.130455222	0.5036268362	197
hsa-miR-548as-5p	19	0.394	0.130455222	0.5036268362	197
hsa-miR-548au-5p	19	0.394	0.130455222	0.5036268362	197
hsa-miR-548ay-5p	19	0.394	0.130455222	0.5036268362	197
hsa-miR-548b-5p	19	0.394	0.130455222	0.5036268362	197
hsa-miR-548bb-5p	19	0.394	0.130455222	0.5036268362	197
hsa-miR-548h-5p	19	0.394	0.130455222	0.5036268362	197
hsa-miR-548o-3p	12	0.514	0.1280568869	0.5036268362	114
hsa-miR-548o-5p	19	0.394	0.130455222	0.5036268362	197
hsa-miR-548w	19	0.394	0.130455222	0.5036268362	197
hsa-miR-548y	19	0.394	0.130455222	0.5036268362	197
hsa-miR-5695	13	0.498	0.1248903461	0.5036268362	125
hsa-miR-603	43	0.257	0.1254978711	0.5036268362	492
hsa-miR-653-3p	8	0.641	0.1292644714	0.5036268362	69
hsa-miR-6739-3p	9	0.602	0.1285427488	0.5036268362	80
hsa-miR-6876-3p	5	0.83	0.12986343	0.5036268362	37
hsa-miR-7151-5p	8	0.641	0.1292644714	0.5036268362	69
hsa-miR-891b	7	0.692	0.1286052655	0.5036268362	58
hsa-miR-9-3p	11	0.546	0.1247570921	0.5036268362	102
hsa-miR-329-5p	11	0.533	0.1310289256	0.5050922437	103
hsa-miR-103a-2-5p	9	0.584	0.1358366214	0.5131922672	81
hsa-miR-1284	6	0.734	0.135356987	0.5131922672	48
hsa-miR-3065-3p	11	0.519	0.1374692584	0.5131922672	104
hsa-miR-3141	6	0.734	0.135356987	0.5131922672	48
hsa-miR-3166	9	0.584	0.1358366214	0.5131922672	81
hsa-miR-3691-5p	6	0.734	0.135356987	0.5131922672	48
hsa-miR-4271	22	0.359	0.1337411616	0.5131922672	234
hsa-miR-4746-5p	2	1.31	0.1364163009	0.5131922672	9
hsa-miR-488-5p	7	0.669	0.1373072316	0.5131922672	59
hsa-miR-518e-3p	2	1.31	0.1364163009	0.5131922672	9
hsa-miR-518e-5p	7	0.669	0.1373072316	0.5131922672	59
hsa-miR-518f-5p	7	0.669	0.1373072316	0.5131922672	59
hsa-miR-519a-5p	7	0.669	0.1373072316	0.5131922672	59
hsa-miR-523-5p	7	0.669	0.1373072316	0.5131922672	59
hsa-miR-548a-5p	19	0.387	0.1350053943	0.5131922672	198
hsa-miR-548c-5p	19	0.387	0.1350053943	0.5131922672	198
hsa-miR-548j-5p	19	0.387	0.1350053943	0.5131922672	198
hsa-miR-663b	7	0.669	0.1373072316	0.5131922672	59
hsa-miR-6782-5p	10	0.556	0.1336837679	0.5131922672	92
hsa-miR-6844	11	0.519	0.1374692584	0.5131922672	104
hsa-miR-8070	8	0.621	0.1371999942	0.5131922672	70
hsa-miR-8084	10	0.556	0.1336837679	0.5131922672	92
hsa-miR-1237-3p	14	0.453	0.1378545101	0.5138931739	139
hsa-miR-372-3p	40	0.252	0.139364184	0.5180365812	459
hsa-miR-548ah-5p	28	0.307	0.1392464322	0.5180365812	309
hsa-miR-8078	3	1.054	0.1400160637	0.519717258	18
hsa-miR-4483	12	0.489	0.1402261414	0.5197233576	116
hsa-miR-644a	10	0.541	0.1406169269	0.5197233576	93
hsa-miR-6728-3p	10	0.541	0.1406169269	0.5197233576	93
hsa-miR-3201	5	0.795	0.1411094267	0.5208038699	38
hsa-miR-100-5p	23	0.34	0.1413304315	0.5208807123	248
hsa-miR-1538	4	0.888	0.1441889037	0.5257487749	28
hsa-miR-2277-3p	7	0.646	0.1462882832	0.5257487749	60
hsa-miR-361-5p	16	0.41	0.1447984813	0.5257487749	164
hsa-miR-412-3p	14	0.443	0.1435234087	0.5257487749	140
hsa-miR-4323	9	0.567	0.1433401734	0.5257487749	82
hsa-miR-4524a-5p	18	0.384	0.1447537074	0.5257487749	188
hsa-miR-4524b-5p	18	0.384	0.1447537074	0.5257487749	188
hsa-miR-4643	17	0.396	0.1449095812	0.5257487749	176
hsa-miR-4745-3p	4	0.888	0.1441889037	0.5257487749	28
hsa-miR-515-5p	18	0.384	0.1447537074	0.5257487749	188
hsa-miR-518d-5p	7	0.646	0.1462882832	0.5257487749	60
hsa-miR-519b-5p	7	0.646	0.1462882832	0.5257487749	60
hsa-miR-519c-5p	7	0.646	0.1462882832	0.5257487749	60
hsa-miR-520c-5p	7	0.646	0.1462882832	0.5257487749	60
hsa-miR-522-5p	7	0.646	0.1462882832	0.5257487749	60
hsa-miR-526a	7	0.646	0.1462882832	0.5257487749	60
hsa-miR-642b-5p	6	0.706	0.1453328089	0.5257487749	49
hsa-miR-6738-3p	9	0.567	0.1433401734	0.5257487749	82
hsa-miR-520d-3p	39	0.248	0.1475475882	0.5295432063	449
hsa-miR-33a-3p	14	0.433	0.1493175953	0.5351575521	141
hsa-miR-4508	5	0.76	0.1527619791	0.5445022872	39
hsa-miR-4515	5	0.76	0.1527619791	0.5445022872	39
hsa-miR-4782-3p	5	0.76	0.1527619791	0.5445022872	39
hsa-miR-625-5p	21	0.342	0.1522268906	0.5445022872	226
hsa-miR-3178	8	0.582	0.1537826523	0.5451532171	72
hsa-miR-4289	8	0.582	0.1537826523	0.5451532171	72
hsa-miR-6750-5p	8	0.582	0.1537826523	0.5451532171	72
hsa-miR-6822-5p	8	0.582	0.1537826523	0.5451532171	72
hsa-miR-4482-5p	6	0.679	0.1556323282	0.5464984047	50
hsa-miR-527	15	0.407	0.1556121648	0.5464984047	154
hsa-miR-582-3p	7	0.623	0.1555398647	0.5464984047	61
hsa-miR-6124	17	0.38	0.1553433077	0.5464984047	178
hsa-miR-663a	14	0.423	0.1552355102	0.5464984047	142
hsa-miR-6732-5p	10	0.511	0.1550307109	0.5464984047	95
hsa-miR-7705	6	0.679	0.1556323282	0.5464984047	50
hsa-miR-520a-3p	39	0.238	0.1573523086	0.5517934056	452
hsa-miR-1539	3	0.988	0.1577452136	0.5524267103	19
hsa-miR-4689	12	0.454	0.1595970818	0.5566643525	119
hsa-miR-6798-5p	12	0.454	0.1595970818	0.5566643525	119
hsa-miR-935	12	0.454	0.1595970818	0.5566643525	119
hsa-miR-128-3p	45	0.215	0.1627947527	0.5579974773	530
hsa-miR-26a-1-3p	8	0.563	0.162417283	0.5579974773	73
hsa-miR-3186-3p	2	1.198	0.1626065919	0.5579974773	10
hsa-miR-3939	2	1.198	0.1626065919	0.5579974773	10
hsa-miR-4453	8	0.563	0.162417283	0.5579974773	73
hsa-miR-452-5p	8	0.563	0.162417283	0.5579974773	73
hsa-miR-4538	8	0.563	0.162417283	0.5579974773	73
hsa-miR-568	8	0.563	0.162417283	0.5579974773	73
hsa-miR-636	10	0.497	0.162504034	0.5579974773	96
hsa-miR-648	8	0.563	0.162417283	0.5579974773	73
hsa-miR-671-5p	15	0.398	0.161407962	0.5579974773	155
hsa-miR-6734-3p	20	0.337	0.1629815845	0.5579974773	216
hsa-miR-6837-3p	10	0.497	0.162504034	0.5579974773	96
hsa-miR-99a-5p	13	0.432	0.160710769	0.5579974773	131
hsa-miR-1251-3p	7	0.601	0.1650527454	0.5613950896	62
hsa-miR-1264	11	0.467	0.1648647862	0.5613950896	108
hsa-miR-3936	7	0.601	0.1650527454	0.5613950896	62
hsa-miR-4746-3p	7	0.601	0.1650527454	0.5613950896	62
hsa-miR-5003-5p	7	0.601	0.1650527454	0.5613950896	62
hsa-miR-1229-5p	6	0.652	0.1662418775	0.563965274	51
hsa-miR-3130-5p	6	0.652	0.1662418775	0.563965274	51
hsa-miR-4270	21	0.323	0.1664967152	0.5640943398	229
hsa-miR-148a-5p	9	0.518	0.1670637143	0.5652793039	85
hsa-miR-4684-5p	25	0.291	0.1686771757	0.5699974171	279
hsa-miR-3148	22	0.311	0.1696922569	0.5726838552	242
hsa-miR-624-3p	10	0.482	0.1701495936	0.5734834748	97
hsa-miR-302d-3p	39	0.225	0.1710021817	0.5750306276	456
hsa-miR-5572	8	0.544	0.1712716127	0.5750306276	74
hsa-miR-6511a-3p	8	0.544	0.1712716127	0.5750306276	74
hsa-miR-519e-5p	17	0.356	0.1717326865	0.5758356318	181
hsa-miR-28-5p	11	0.454	0.1721072404	0.576348828	109
hsa-let-7a-2-3p	10	0.468	0.1779629837	0.5766791164	98
hsa-miR-1208	7	0.579	0.1748170714	0.5766791164	63
hsa-miR-125a-5p	24	0.285	0.1799311217	0.5766791164	269
hsa-miR-1272	9	0.501	0.1753588272	0.5766791164	86
hsa-miR-1278	6	0.626	0.1771469713	0.5766791164	52
hsa-miR-145-3p	8	0.526	0.1803381873	0.5766791164	75
hsa-miR-151a-5p	8	0.526	0.1803381873	0.5766791164	75
hsa-miR-1914-5p	9	0.501	0.1753588272	0.5766791164	86
hsa-miR-199a-3p	12	0.419	0.1802499226	0.5766791164	122
hsa-miR-203a-5p	8	0.526	0.1803381873	0.5766791164	75
hsa-miR-3115	4	0.799	0.172689456	0.5766791164	30
hsa-miR-338-5p	11	0.441	0.1795002678	0.5766791164	110
hsa-miR-4262	13	0.411	0.1737147261	0.5766791164	133
hsa-miR-4319	9	0.501	0.1753588272	0.5766791164	86
hsa-miR-4443	11	0.441	0.1795002678	0.5766791164	110
hsa-miR-4457	11	0.441	0.1795002678	0.5766791164	110
hsa-miR-449a	15	0.38	0.1733324796	0.5766791164	157
hsa-miR-4706	9	0.501	0.1753588272	0.5766791164	86
hsa-miR-4729	13	0.4	0.1804061494	0.5766791164	134
hsa-miR-4738-3p	11	0.441	0.1795002678	0.5766791164	110
hsa-miR-4752	7	0.579	0.1748170714	0.5766791164	63
hsa-miR-4803	10	0.468	0.1779629837	0.5766791164	98
hsa-miR-509-3p	5	0.694	0.1771989276	0.5766791164	41
hsa-miR-515-3p	6	0.626	0.1771469713	0.5766791164	52
hsa-miR-518a-5p	15	0.38	0.1733324796	0.5766791164	157
hsa-miR-525-3p	3	0.925	0.1761144505	0.5766791164	20
hsa-miR-569	7	0.579	0.1748170714	0.5766791164	63
hsa-miR-600	6	0.626	0.1771469713	0.5766791164	52
hsa-miR-608	18	0.339	0.1760717696	0.5766791164	194
hsa-miR-6511b-3p	8	0.526	0.1803381873	0.5766791164	75
hsa-miR-662	3	0.925	0.1761144505	0.5766791164	20
hsa-miR-675-3p	6	0.626	0.1771469713	0.5766791164	52
hsa-miR-6770-3p	3	0.925	0.1761144505	0.5766791164	20
hsa-miR-6777-3p	10	0.468	0.1779629837	0.5766791164	98
hsa-miR-6838-3p	6	0.626	0.1771469713	0.5766791164	52
hsa-miR-7154-3p	13	0.4	0.1804061494	0.5766791164	134
hsa-miR-769-3p	15	0.38	0.1733324796	0.5766791164	157
hsa-miR-302e	38	0.22	0.180782099	0.5771718055	446
hsa-miR-670-3p	18	0.332	0.1816082771	0.5790989425	195
hsa-miR-1224-5p	9	0.485	0.1838381439	0.5847761009	87
hsa-miR-4272	9	0.485	0.1838381439	0.5847761009	87
hsa-miR-331-5p	7	0.557	0.1848224184	0.5864730886	64
hsa-miR-6071	7	0.557	0.1848224184	0.5864730886	64
hsa-miR-1255b-5p	10	0.454	0.1859395204	0.5871536798	99
hsa-miR-212-3p	10	0.454	0.1859395204	0.5871536798	99
hsa-miR-548u	10	0.454	0.1859395204	0.5871536798	99
hsa-miR-6827-5p	10	0.454	0.1859395204	0.5871536798	99
hsa-miR-1245a	11	0.428	0.1870400341	0.5891987515	111
hsa-miR-26b-5p	143	0.101	0.1869118886	0.5891987515	1824
hsa-miR-8056	4	0.757	0.1876136501	0.5902910732	31
hsa-miR-431-3p	2	1.094	0.1895830684	0.595767082	11
hsa-miR-5579-5p	5	0.662	0.1899368431	0.5961588247	42
hsa-miR-6887-3p	16	0.342	0.1905877158	0.5974810079	172
hsa-miR-100-3p	11	0.416	0.1947224887	0.6006396605	112
hsa-miR-1283	9	0.47	0.1924955015	0.6006396605	88
hsa-miR-181b-3p	7	0.536	0.1950578452	0.6006396605	65
hsa-miR-33b-5p	10	0.44	0.1940742566	0.6006396605	100
hsa-miR-3667-3p	20	0.298	0.1941580332	0.6006396605	222
hsa-miR-3938	7	0.536	0.1950578452	0.6006396605	65
hsa-miR-4662a-5p	14	0.365	0.193235308	0.6006396605	148
hsa-miR-548f-3p	15	0.353	0.1920240113	0.6006396605	160
hsa-miR-6743-3p	3	0.865	0.1950354803	0.6006396605	21
hsa-miR-6768-3p	10	0.44	0.1940742566	0.6006396605	100
hsa-miR-6792-5p	10	0.44	0.1940742566	0.6006396605	100
hsa-miR-6858-5p	12	0.396	0.1946913786	0.6006396605	124
hsa-miR-7515	14	0.365	0.193235308	0.6006396605	148
hsa-miR-888-3p	7	0.536	0.1950578452	0.6006396605	65
hsa-miR-889-3p	10	0.44	0.1940742566	0.6006396605	100
hsa-miR-5580-3p	19	0.304	0.1964715765	0.6035643945	210
hsa-miR-6769b-3p	19	0.304	0.1964715765	0.6035643945	210
hsa-miR-139-3p	10	0.426	0.2023619968	0.6064025879	101
hsa-miR-199b-3p	9	0.454	0.20132443	0.6064025879	89
hsa-miR-302a-3p	39	0.201	0.2002232623	0.6064025879	464
hsa-miR-326	14	0.356	0.1999633712	0.6064025879	149
hsa-miR-342-5p	12	0.385	0.2021038776	0.6064025879	125
hsa-miR-3529-3p	11	0.403	0.2025433752	0.6064025879	113
hsa-miR-3649	5	0.63	0.2029887218	0.6064025879	43
hsa-miR-450b-5p	18	0.31	0.1987349329	0.6064025879	198
hsa-miR-4762-5p	12	0.385	0.2021038776	0.6064025879	125
hsa-miR-5009-5p	4	0.715	0.2029314754	0.6064025879	32
hsa-miR-5090	4	0.715	0.2029314754	0.6064025879	32
hsa-miR-5197-3p	15	0.344	0.1984609525	0.6064025879	161
hsa-miR-548ar-3p	15	0.344	0.1984609525	0.6064025879	161
hsa-miR-548at-3p	9	0.454	0.20132443	0.6064025879	89
hsa-miR-548ay-3p	9	0.454	0.20132443	0.6064025879	89
hsa-miR-548az-3p	15	0.344	0.1984609525	0.6064025879	161
hsa-miR-548e-3p	15	0.344	0.1984609525	0.6064025879	161
hsa-miR-5684	5	0.63	0.2029887218	0.6064025879	43
hsa-miR-6760-3p	8	0.489	0.1990761695	0.6064025879	77
hsa-miR-6853-5p	4	0.715	0.2029314754	0.6064025879	32
hsa-miR-7161-5p	10	0.426	0.2023619968	0.6064025879	101
hsa-miR-8058	4	0.715	0.2029314754	0.6064025879	32
hsa-miR-877-5p	20	0.292	0.1996247012	0.6064025879	223
hsa-miR-892c-3p	6	0.575	0.1997823263	0.6064025879	54
hsa-miR-302c-3p	42	0.188	0.205542135	0.6112235833	504
hsa-miR-4744	7	0.515	0.2055119476	0.6112235833	66
hsa-miR-4804-3p	7	0.515	0.2055119476	0.6112235833	66
hsa-miR-7106-3p	7	0.515	0.2055119476	0.6112235833	66
hsa-miR-3679-3p	14	0.346	0.2067975365	0.6142547831	150
hsa-miR-520b	38	0.198	0.2073485006	0.6151890519	453
hsa-miR-151a-3p	8	0.472	0.208730684	0.6164781383	78
hsa-miR-4654	8	0.472	0.208730684	0.6164781383	78
hsa-miR-4720-3p	8	0.472	0.208730684	0.6164781383	78
hsa-miR-6165	13	0.359	0.2083704485	0.6164781383	138
hsa-miR-134-5p	10	0.412	0.2107973125	0.6175891499	102
hsa-miR-3121-5p	11	0.391	0.2104982429	0.6175891499	114
hsa-miR-3136-3p	6	0.55	0.2114803738	0.6175891499	55
hsa-miR-4475	6	0.55	0.2114803738	0.6175891499	55
hsa-miR-4536-5p	6	0.55	0.2114803738	0.6175891499	55
hsa-miR-493-5p	11	0.391	0.2104982429	0.6175891499	114
hsa-miR-588	20	0.279	0.2107788025	0.6175891499	225
hsa-miR-6885-5p	10	0.412	0.2107973125	0.6175891499	102
hsa-miR-7155-3p	6	0.55	0.2114803738	0.6175891499	55
hsa-miR-892c-5p	9	0.438	0.2103181753	0.6175891499	90
hsa-miR-548ao-3p	3	0.807	0.2144221967	0.6247777782	22
hsa-miR-6077	24	0.248	0.214414852	0.6247777782	276
hsa-miR-150-3p	5	0.599	0.2163295712	0.6251253139	44
hsa-miR-3657	5	0.599	0.2163295712	0.6251253139	44
hsa-miR-3908	7	0.495	0.2161729126	0.6251253139	67
hsa-miR-4727-3p	5	0.599	0.2163295712	0.6251253139	44
hsa-miR-5699-5p	7	0.495	0.2161729126	0.6251253139	67
hsa-miR-607	20	0.273	0.2164634542	0.6251253139	226
hsa-miR-6767-3p	5	0.599	0.2163295712	0.6251253139	44
hsa-miR-7112-3p	5	0.599	0.2163295712	0.6251253139	44
hsa-miR-369-3p	15	0.318	0.2183589807	0.6284547573	164
hsa-miR-4666a-5p	8	0.454	0.2185637248	0.6284547573	79
hsa-miR-4769-5p	8	0.454	0.2185637248	0.6284547573	79
hsa-miR-543	11	0.379	0.2185824579	0.6284547573	115
hsa-miR-2052	9	0.423	0.219469721	0.6292310598	91
hsa-miR-3183	19	0.277	0.21958372	0.6292310598	214
hsa-miR-4723-3p	19	0.277	0.21958372	0.6292310598	214
hsa-miR-6873-3p	32	0.207	0.2198197668	0.6292310598	379
hsa-miR-3179	16	0.302	0.2223670616	0.6358231804	177
hsa-miR-1255b-2-3p	6	0.525	0.223409722	0.6374036148	56
hsa-miR-581	6	0.525	0.223409722	0.6374036148	56
hsa-miR-7110-3p	29	0.213	0.2262747729	0.644870711	342
hsa-miR-3144-5p	7	0.474	0.2270285716	0.6448999381	68
hsa-miR-449b-3p	11	0.366	0.2267912148	0.6448999381	116
hsa-miR-4678	7	0.474	0.2270285716	0.6448999381	68
hsa-miR-200a-3p	14	0.318	0.2279082244	0.6456600632	153
hsa-miR-4441	20	0.26	0.2280405834	0.6456600632	228
hsa-miR-6780b-5p	20	0.26	0.2280405834	0.6456600632	228
hsa-miR-4799-5p	9	0.408	0.2287718123	0.6463238388	92
hsa-miR-6833-5p	9	0.408	0.2287718123	0.6463238388	92
hsa-miR-1227-5p	5	0.569	0.2299340029	0.6489026849	45
hsa-miR-4701-5p	21	0.251	0.230242244	0.6490686012	241
hsa-miR-4713-5p	17	0.28	0.232291734	0.6534303697	191
hsa-miR-548a-3p	15	0.301	0.2320884481	0.6534303697	166
hsa-miR-194-3p	12	0.34	0.232944092	0.6538517016	129
hsa-miR-328-3p	12	0.34	0.232944092	0.6538517016	129
hsa-miR-191-3p	3	0.751	0.234191364	0.6542075131	23
hsa-miR-3619-3p	4	0.636	0.2345794042	0.6542075131	34
hsa-miR-381-5p	3	0.751	0.234191364	0.6542075131	23
hsa-miR-409-5p	4	0.636	0.2345794042	0.6542075131	34
hsa-miR-6786-3p	3	0.751	0.234191364	0.6542075131	23
hsa-miR-6886-5p	3	0.751	0.234191364	0.6542075131	23
hsa-miR-1323	11	0.354	0.2351195491	0.6550118488	117
hsa-miR-1911-3p	7	0.454	0.2380664539	0.6573070819	69
hsa-miR-299-3p	7	0.454	0.2380664539	0.6573070819	69
hsa-miR-3605-5p	10	0.372	0.2369312711	0.6573070819	105
hsa-miR-3692-5p	7	0.454	0.2380664539	0.6573070819	69
hsa-miR-4645-3p	7	0.454	0.2380664539	0.6573070819	69
hsa-miR-5002-5p	7	0.454	0.2380664539	0.6573070819	69
hsa-miR-548av-3p	9	0.393	0.2382169786	0.6573070819	93
hsa-miR-5588-3p	10	0.372	0.2369312711	0.6573070819	105
hsa-miR-7850-5p	9	0.393	0.2382169786	0.6573070819	93
hsa-miR-3151-5p	8	0.419	0.2387281852	0.6580198495	81
hsa-miR-4725-3p	20	0.248	0.239884354	0.6598087623	230
hsa-miR-6721-5p	20	0.248	0.239884354	0.6598087623	230
hsa-miR-6867-3p	18	0.261	0.2415050034	0.6635649619	205
hsa-miR-1226-3p	19	0.251	0.2438551604	0.6665032852	218
hsa-miR-3661	5	0.54	0.2437763881	0.6665032852	46
hsa-miR-370-3p	11	0.343	0.2435623487	0.6665032852	118
hsa-miR-548n	22	0.231	0.2434990202	0.6665032852	256
hsa-miR-6754-5p	19	0.251	0.2438551604	0.6665032852	218
hsa-miR-518b	2	0.907	0.2449098489	0.6665851746	13
hsa-miR-518c-3p	2	0.907	0.2449098489	0.6665851746	13
hsa-miR-6082	2	0.907	0.2449098489	0.6665851746	13
hsa-miR-95-3p	2	0.907	0.2449098489	0.6665851746	13
hsa-miR-551b-5p	13	0.308	0.245783632	0.6682643788	143
hsa-miR-552-3p	15	0.284	0.2461639275	0.6685997278	168
hsa-miR-3620-5p	6	0.478	0.2478933389	0.6718942373	58
hsa-miR-649	6	0.478	0.2478933389	0.6718942373	58
hsa-miR-3139	7	0.434	0.2492738383	0.6721352614	70
hsa-miR-3173-3p	12	0.319	0.249020776	0.6721352614	131
hsa-miR-4504	7	0.434	0.2492738383	0.6721352614	70
hsa-miR-450b-3p	8	0.402	0.2490404027	0.6721352614	82
hsa-miR-5581-5p	8	0.402	0.2490404027	0.6721352614	82
hsa-miR-1269a	4	0.598	0.2508256303	0.673527647	35
hsa-miR-1301-5p	4	0.598	0.2508256303	0.673527647	35
hsa-miR-6502-5p	4	0.598	0.2508256303	0.673527647	35
hsa-miR-6775-5p	4	0.598	0.2508256303	0.673527647	35
hsa-miR-3680-3p	15	0.275	0.2533242242	0.6795357026	169
hsa-miR-4637	3	0.698	0.2542631486	0.6806509388	24
hsa-miR-4718	3	0.698	0.2542631486	0.6806509388	24
hsa-miR-19b-2-5p	10	0.345	0.2549832503	0.6811770197	107
hsa-miR-383-5p	10	0.345	0.2549832503	0.6811770197	107
hsa-miR-1268b	5	0.511	0.2578310038	0.6817848291	47
hsa-miR-1273d	5	0.511	0.2578310038	0.6817848291	47
hsa-miR-133a-5p	5	0.511	0.2578310038	0.6817848291	47
hsa-miR-208b-3p	5	0.511	0.2578310038	0.6817848291	47
hsa-miR-422a	5	0.511	0.2578310038	0.6817848291	47
hsa-miR-4530	12	0.308	0.2572079778	0.6817848291	132
hsa-miR-4773	9	0.363	0.2575057152	0.6817848291	95
hsa-miR-507	16	0.262	0.2562645208	0.6817848291	182
hsa-miR-605-3p	12	0.308	0.2572079778	0.6817848291	132
hsa-miR-6760-5p	19	0.238	0.2563901834	0.6817848291	220
hsa-miR-16-2-3p	8	0.386	0.2594928096	0.6822672172	83
hsa-miR-4297	8	0.386	0.2594928096	0.6822672172	83
hsa-miR-4470	8	0.386	0.2594928096	0.6822672172	83
hsa-miR-4742-3p	11	0.319	0.2607702332	0.6822672172	120
hsa-miR-548ag	7	0.415	0.2606378045	0.6822672172	71
hsa-miR-548at-5p	11	0.319	0.2607702332	0.6822672172	120
hsa-miR-548ba	7	0.415	0.2606378045	0.6822672172	71
hsa-miR-6081	11	0.319	0.2607702332	0.6822672172	120
hsa-miR-651-5p	6	0.454	0.2604125208	0.6822672172	59
hsa-miR-6752-5p	13	0.289	0.2614221428	0.6822672172	145
hsa-miR-6828-3p	6	0.454	0.2604125208	0.6822672172	59
hsa-miR-6842-5p	13	0.289	0.2614221428	0.6822672172	145
hsa-miR-7110-5p	13	0.289	0.2614221428	0.6822672172	145
hsa-miR-557	16	0.254	0.2632707963	0.6864034187	183
hsa-miR-146a-3p	10	0.332	0.2641790119	0.6880818708	108
hsa-miR-6891-5p	12	0.297	0.2654883003	0.6908005575	133
hsa-miR-1269b	4	0.561	0.2672982873	0.6921409979	36
hsa-miR-4281	4	0.561	0.2672982873	0.6921409979	36
hsa-miR-4681	4	0.561	0.2672982873	0.6921409979	36
hsa-miR-5189-3p	9	0.349	0.2673334754	0.6921409979	96
hsa-miR-7-5p	47	0.136	0.2669712279	0.6921409979	585
hsa-miR-183-3p	11	0.307	0.2695244689	0.6964276743	121
hsa-miR-300	11	0.307	0.2695244689	0.6964276743	121
hsa-miR-3150a-5p	3	0.646	0.2745615225	0.698951822	25
hsa-miR-3150b-5p	3	0.646	0.2745615225	0.698951822	25
hsa-miR-3912-3p	2	0.822	0.2728466464	0.698951822	14
hsa-miR-4424	7	0.396	0.2721452824	0.698951822	72
hsa-miR-4639-5p	6	0.432	0.2730929917	0.698951822	60
hsa-miR-5196-5p	25	0.188	0.2747992752	0.698951822	300
hsa-miR-521	3	0.646	0.2745615225	0.698951822	25
hsa-miR-6078	3	0.646	0.2745615225	0.698951822	25
hsa-miR-6087	22	0.204	0.272744988	0.698951822	261
hsa-miR-6508-5p	7	0.396	0.2721452824	0.698951822	72
hsa-miR-6869-3p	2	0.822	0.2728466464	0.698951822	14
hsa-miR-7156-3p	12	0.287	0.2738570365	0.698951822	134
hsa-miR-7849-3p	7	0.396	0.2721452824	0.698951822	72
hsa-miR-8053	2	0.822	0.2728466464	0.698951822	14
hsa-miR-8079	10	0.319	0.2734791908	0.698951822	109
hsa-miR-8089	10	0.319	0.2734791908	0.698951822	109
hsa-miR-651-3p	19	0.218	0.2756481551	0.700426269	223
hsa-miR-548av-5p	13	0.27	0.2773985238	0.7014489397	147
hsa-miR-548k	13	0.27	0.2773985238	0.7014489397	147
hsa-miR-6816-5p	9	0.334	0.277272736	0.7014489397	97
hsa-miR-8054	13	0.27	0.2773985238	0.7014489397	147
hsa-miR-8066	9	0.334	0.277272736	0.7014489397	97
hsa-miR-1244	6	0.409	0.2859169692	0.7059437187	61
hsa-miR-1587	6	0.409	0.2859169692	0.7059437187	61
hsa-miR-188-5p	10	0.307	0.2828770832	0.7059437187	110
hsa-miR-195-3p	9	0.32	0.2873152952	0.7059437187	98
hsa-miR-19a-5p	10	0.307	0.2828770832	0.7059437187	110
hsa-miR-2681-3p	5	0.455	0.2864743685	0.7059437187	49
hsa-miR-3064-3p	7	0.377	0.2837831005	0.7059437187	73
hsa-miR-3118	8	0.353	0.2807778618	0.7059437187	85
hsa-miR-3157-5p	11	0.284	0.2873056518	0.7059437187	123
hsa-miR-4288	4	0.525	0.2839570579	0.7059437187	37
hsa-miR-4305	4	0.525	0.2839570579	0.7059437187	37
hsa-miR-4465	16	0.231	0.2846940601	0.7059437187	186
hsa-miR-4529-5p	6	0.409	0.2859169692	0.7059437187	61
hsa-miR-4642	6	0.409	0.2859169692	0.7059437187	61
hsa-miR-4652-3p	10	0.307	0.2828770832	0.7059437187	110
hsa-miR-4661-3p	4	0.525	0.2839570579	0.7059437187	37
hsa-miR-4799-3p	5	0.455	0.2864743685	0.7059437187	49
hsa-miR-550a-3p	5	0.455	0.2864743685	0.7059437187	49
hsa-miR-631	5	0.455	0.2864743685	0.7059437187	49
hsa-miR-6748-3p	7	0.377	0.2837831005	0.7059437187	73
hsa-miR-6750-3p	5	0.455	0.2864743685	0.7059437187	49
hsa-miR-6821-5p	4	0.525	0.2839570579	0.7059437187	37
hsa-miR-6833-3p	27	0.17	0.2863913071	0.7059437187	328
hsa-miR-6835-3p	12	0.276	0.2823093967	0.7059437187	135
hsa-miR-6846-5p	9	0.32	0.2873152952	0.7059437187	98
hsa-miR-6848-5p	9	0.32	0.2873152952	0.7059437187	98
hsa-miR-6849-5p	6	0.409	0.2859169692	0.7059437187	61
hsa-miR-6892-3p	17	0.222	0.2863287768	0.7059437187	199
hsa-miR-8067	7	0.377	0.2837831005	0.7059437187	73
hsa-miR-888-5p	7	0.377	0.2837831005	0.7059437187	73
hsa-miR-5787	15	0.234	0.2902288164	0.7117581342	174
hsa-miR-6722-3p	15	0.234	0.2902288164	0.7117581342	174
hsa-miR-4747-5p	25	0.173	0.2917687116	0.7128471245	303
hsa-miR-548ao-5p	8	0.336	0.2915900705	0.7128471245	86
hsa-miR-5585-3p	8	0.336	0.2915900705	0.7128471245	86
hsa-miR-8071	8	0.336	0.2915900705	0.7128471245	86
hsa-miR-1290	7	0.358	0.295538032	0.7180111666	74
hsa-miR-15b-3p	7	0.358	0.295538032	0.7180111666	74
hsa-miR-374a-3p	7	0.358	0.295538032	0.7180111666	74
hsa-miR-653-5p	7	0.358	0.295538032	0.7180111666	74
hsa-miR-7114-5p	7	0.358	0.295538032	0.7180111666	74
hsa-miR-8077	7	0.358	0.295538032	0.7180111666	74
hsa-miR-3919	14	0.237	0.2959666797	0.7183818102	162
hsa-miR-1204	2	0.741	0.3007360517	0.7198843699	15
hsa-miR-1322	5	0.428	0.301012373	0.7198843699	50
hsa-miR-200c-5p	5	0.428	0.301012373	0.7198843699	50
hsa-miR-2116-5p	6	0.387	0.2988667074	0.7198843699	62
hsa-miR-219a-2-3p	6	0.387	0.2988667074	0.7198843699	62
hsa-miR-3144-3p	4	0.49	0.3007626615	0.7198843699	38
hsa-miR-3681-5p	6	0.387	0.2988667074	0.7198843699	62
hsa-miR-4506	5	0.428	0.301012373	0.7198843699	50
hsa-miR-4652-5p	6	0.387	0.2988667074	0.7198843699	62
hsa-miR-4671-5p	2	0.741	0.3007360517	0.7198843699	15
hsa-miR-4720-5p	5	0.428	0.301012373	0.7198843699	50
hsa-miR-4756-3p	12	0.256	0.2994454751	0.7198843699	137
hsa-miR-497-3p	9	0.306	0.2974528727	0.7198843699	99
hsa-miR-5588-5p	5	0.428	0.301012373	0.7198843699	50
hsa-miR-7978	4	0.49	0.3007626615	0.7198843699	38
hsa-miR-8083	5	0.428	0.301012373	0.7198843699	50
hsa-miR-3188	8	0.32	0.302501658	0.7221186369	87
hsa-miR-6866-3p	8	0.32	0.302501658	0.7221186369	87
hsa-miR-373-3p	42	0.122	0.3036372346	0.7241650637	528
hsa-miR-1909-3p	15	0.218	0.3054454244	0.7258164331	176
hsa-miR-3665	15	0.218	0.3054454244	0.7258164331	176
hsa-miR-4505	15	0.218	0.3054454244	0.7258164331	176
hsa-miR-562	11	0.262	0.3054123457	0.7258164331	125
hsa-miR-1297	16	0.209	0.3066631991	0.727796269	189
hsa-miR-21-3p	9	0.292	0.3076771314	0.727796269	100
hsa-miR-320c	9	0.292	0.3076771314	0.727796269	100
hsa-miR-4741	7	0.339	0.3073968396	0.727796269	75
hsa-miR-595	9	0.292	0.3076771314	0.727796269	100
hsa-miR-4768-5p	27	0.153	0.3084819747	0.729037328	332
hsa-miR-1268a	5	0.401	0.3156613399	0.7329258248	51
hsa-miR-202-5p	8	0.304	0.3135022737	0.7329258248	88
hsa-miR-27a	1	1.022	0.3157608953	0.7329258248	5
hsa-miR-27b	1	1.022	0.3157608953	0.7329258248	5
hsa-miR-3132	6	0.365	0.3119245639	0.7329258248	63
hsa-miR-3659	6	0.365	0.3119245639	0.7329258248	63
hsa-miR-3940-3p	5	0.401	0.3156613399	0.7329258248	51
hsa-miR-4312	6	0.365	0.3119245639	0.7329258248	63
hsa-miR-4477b	8	0.304	0.3135022737	0.7329258248	88
hsa-miR-4715-5p	3	0.548	0.3155546234	0.7329258248	27
hsa-miR-4788	1	1.022	0.3157608953	0.7329258248	5
hsa-miR-4999-5p	3	0.548	0.3155546234	0.7329258248	27
hsa-miR-519e-3p	5	0.401	0.3156613399	0.7329258248	51
hsa-miR-539-3p	6	0.365	0.3119245639	0.7329258248	63
hsa-miR-548ax	8	0.304	0.3135022737	0.7329258248	88
hsa-miR-5688	14	0.22	0.3118738225	0.7329258248	164
hsa-miR-580-5p	8	0.304	0.3135022737	0.7329258248	88
hsa-miR-6068	1	1.022	0.3157608953	0.7329258248	5
hsa-miR-609	5	0.401	0.3156613399	0.7329258248	51
hsa-miR-6715b-3p	8	0.304	0.3135022737	0.7329258248	88
hsa-miR-3121-3p	12	0.235	0.3168569298	0.7347985583	139
hsa-miR-4291	9	0.278	0.3179796989	0.7347985583	101
hsa-miR-576-5p	9	0.278	0.3179796989	0.7347985583	101
hsa-miR-652-5p	4	0.455	0.3176770252	0.7347985583	39
hsa-miR-6731-3p	4	0.455	0.3176770252	0.7347985583	39
hsa-miR-4663	7	0.321	0.3193463175	0.7359956759	76
hsa-miR-4675	7	0.321	0.3193463175	0.7359956759	76
hsa-miR-5702	7	0.321	0.3193463175	0.7359956759	76
hsa-miR-1294	10	0.257	0.321309071	0.7392097284	114
hsa-miR-19b-1-5p	10	0.257	0.321309071	0.7392097284	114
hsa-miR-140-3p	19	0.175	0.3224128467	0.7400175909	230
hsa-miR-2861	6	0.343	0.3250730617	0.7400175909	64
hsa-miR-3120-3p	11	0.239	0.3237980085	0.7400175909	127
hsa-miR-4313	6	0.343	0.3250730617	0.7400175909	64
hsa-miR-4802-5p	8	0.289	0.3245815669	0.7400175909	89
hsa-miR-5088-5p	6	0.343	0.3250730617	0.7400175909	64
hsa-miR-6780b-3p	8	0.289	0.3245815669	0.7400175909	89
hsa-miR-6806-3p	6	0.343	0.3250730617	0.7400175909	64
hsa-miR-6861-5p	6	0.343	0.3250730617	0.7400175909	64
hsa-miR-7108-5p	6	0.343	0.3250730617	0.7400175909	64
hsa-miR-762	11	0.239	0.3237980085	0.7400175909	127
hsa-miR-8087	8	0.289	0.3245815669	0.7400175909	89
hsa-miR-3616-3p	9	0.264	0.3283521879	0.7450656704	102
hsa-miR-450a-5p	2	0.665	0.3284359431	0.7450656704	16
hsa-miR-4737	2	0.665	0.3284359431	0.7450656704	16
hsa-miR-6805-5p	9	0.264	0.3283521879	0.7450656704	102
hsa-let-7a-5p	50	0.096	0.3295294426	0.7468951304	640
hsa-miR-99b-5p	5	0.374	0.330396911	0.7482095408	52
hsa-miR-3129-5p	7	0.303	0.3313733323	0.7491167772	77
hsa-miR-8076	7	0.303	0.3313733323	0.7491167772	77
hsa-miR-342-3p	25	0.141	0.3326700062	0.7513952744	310
hsa-miR-552-5p	11	0.228	0.3330807378	0.7516704942	128
hsa-miR-149-3p	63	0.081	0.3362282824	0.7528967218	815
hsa-miR-154-3p	4	0.422	0.3346634273	0.7528967218	40
hsa-miR-203b-3p	14	0.194	0.3361368744	0.7528967218	167
hsa-miR-29c-3p	20	0.158	0.3357618671	0.7528967218	245
hsa-miR-374b-5p	19	0.162	0.3361642137	0.7528967218	232
hsa-miR-4738-5p	3	0.501	0.3361185097	0.7528967218	28
hsa-miR-548g-3p	8	0.273	0.3357292148	0.7528967218	90
hsa-miR-632	4	0.422	0.3346634273	0.7528967218	40
hsa-miR-656-5p	3	0.501	0.3361185097	0.7528967218	28
hsa-miR-1285-5p	6	0.322	0.3382949481	0.7549257761	65
hsa-miR-3189-5p	6	0.322	0.3382949481	0.7549257761	65
hsa-miR-3928-5p	6	0.322	0.3382949481	0.7549257761	65
hsa-miR-590-5p	6	0.322	0.3382949481	0.7549257761	65
hsa-miR-3174	9	0.25	0.3387862163	0.7553742372	103
hsa-miR-132-3p	21	0.148	0.3418352537	0.7615086809	259
hsa-miR-3653-3p	11	0.217	0.3424155099	0.7615086809	129
hsa-miR-5192	11	0.217	0.3424155099	0.7615086809	129
hsa-miR-2053	7	0.285	0.343464861	0.761888805	78
hsa-miR-3145-5p	7	0.285	0.343464861	0.761888805	78
hsa-miR-3160-5p	7	0.285	0.343464861	0.761888805	78
hsa-miR-1261	5	0.349	0.3451952975	0.7624772191	53
hsa-miR-3912-5p	5	0.349	0.3451952975	0.7624772191	53
hsa-miR-4676-3p	5	0.349	0.3451952975	0.7624772191	53
hsa-miR-5011-3p	5	0.349	0.3451952975	0.7624772191	53
hsa-miR-5571-3p	5	0.349	0.3451952975	0.7624772191	53
hsa-miR-586	8	0.258	0.3469349492	0.765669837	91
hsa-miR-32-5p	43	0.094	0.3474415412	0.7661380426	551
hsa-miR-1243	4	0.389	0.3516866164	0.7681846993	41
hsa-miR-1253	16	0.164	0.3519124372	0.7681846993	195
hsa-miR-1287-3p	4	0.389	0.3516866164	0.7681846993	41
hsa-miR-224-3p	10	0.22	0.3508213502	0.7681846993	117
hsa-miR-4669	4	0.389	0.3516866164	0.7681846993	41
hsa-miR-4690-5p	6	0.301	0.3515732481	0.7681846993	66
hsa-miR-4764-5p	6	0.301	0.3515732481	0.7681846993	66
hsa-miR-496	10	0.22	0.3508213502	0.7681846993	117
hsa-miR-499a-5p	6	0.301	0.3515732481	0.7681846993	66
hsa-miR-5001-5p	10	0.22	0.3508213502	0.7681846993	117
hsa-miR-618	4	0.389	0.3516866164	0.7681846993	41
hsa-miR-6502-3p	6	0.301	0.3515732481	0.7681846993	66
hsa-miR-1277-3p	2	0.592	0.3558251851	0.7715476097	17
hsa-miR-222-5p	7	0.268	0.355608027	0.7715476097	79
hsa-miR-3177-3p	2	0.592	0.3558251851	0.7715476097	17
hsa-miR-340-5p	27	0.119	0.3541576041	0.7715476097	340
hsa-miR-4444	2	0.592	0.3558251851	0.7715476097	17
hsa-miR-4648	7	0.268	0.355608027	0.7715476097	79
hsa-miR-4728-5p	63	0.072	0.3550316824	0.7715476097	820
hsa-miR-489-3p	7	0.268	0.355608027	0.7715476097	79
hsa-miR-1-5p	5	0.323	0.3600333558	0.7742075277	54
hsa-miR-1298-5p	5	0.323	0.3600333558	0.7742075277	54
hsa-miR-141-5p	11	0.196	0.3612175014	0.7742075277	131
hsa-miR-33b-3p	5	0.323	0.3600333558	0.7742075277	54
hsa-miR-3646	16	0.157	0.359587549	0.7742075277	196
hsa-miR-4632-5p	11	0.196	0.3612175014	0.7742075277	131
hsa-miR-4667-5p	9	0.223	0.3598055034	0.7742075277	105
hsa-miR-4686	5	0.323	0.3600333558	0.7742075277	54
hsa-miR-555	5	0.323	0.3600333558	0.7742075277	54
hsa-miR-622	9	0.223	0.3598055034	0.7742075277	105
hsa-miR-637	9	0.223	0.3598055034	0.7742075277	105
hsa-miR-6507-5p	11	0.196	0.3612175014	0.7742075277	131
hsa-miR-7843-5p	11	0.196	0.3612175014	0.7742075277	131
hsa-miR-7976	5	0.323	0.3600333558	0.7742075277	54
hsa-miR-125a-3p	25	0.118	0.3627861541	0.7762907672	315
hsa-miR-6817-3p	25	0.118	0.3627861541	0.7762907672	315
hsa-miR-197	1	0.861	0.3657764385	0.7807631609	6
hsa-miR-3676-3p	1	0.861	0.3657764385	0.7807631609	6
hsa-miR-370	1	0.861	0.3657764385	0.7807631609	6
hsa-miR-4797-5p	17	0.146	0.3662741174	0.7811846339	210
hsa-miR-1184	10	0.185	0.380714956	0.7832726051	120
hsa-miR-1226-5p	7	0.233	0.3799986966	0.7832726051	81
hsa-miR-142-3p	30	0.096	0.3779876514	0.7832726051	384
hsa-miR-146a-5p	19	0.126	0.3781775182	0.7832726051	238
hsa-miR-155-3p	7	0.233	0.3799986966	0.7832726051	81
hsa-miR-2276-5p	15	0.155	0.3682327882	0.7832726051	184
hsa-miR-24-2-5p	3	0.412	0.3770872579	0.7832726051	30
hsa-miR-337-3p	7	0.233	0.3799986966	0.7832726051	81
hsa-miR-3591-5p	8	0.213	0.3807993257	0.7832726051	94
hsa-miR-361-3p	12	0.176	0.370338559	0.7832726051	145
hsa-miR-3620-3p	8	0.213	0.3807993257	0.7832726051	94
hsa-miR-370-5p	5	0.298	0.374888654	0.7832726051	55
hsa-miR-376a-5p	6	0.26	0.3782328696	0.7832726051	68
hsa-miR-3942-3p	11	0.174	0.3801567711	0.7832726051	133
hsa-miR-4433b-3p	8	0.213	0.3807993257	0.7832726051	94
hsa-miR-4509	5	0.298	0.374888654	0.7832726051	55
hsa-miR-4517	9	0.21	0.3703741936	0.7832726051	106
hsa-miR-4646-3p	6	0.26	0.3782328696	0.7832726051	68
hsa-miR-4662a-3p	7	0.233	0.3799986966	0.7832726051	81
hsa-miR-4664-5p	8	0.213	0.3807993257	0.7832726051	94
hsa-miR-4666a-3p	9	0.21	0.3703741936	0.7832726051	106
hsa-miR-4696	11	0.174	0.3801567711	0.7832726051	133
hsa-miR-4724-3p	4	0.357	0.3687129083	0.7832726051	42
hsa-miR-4759	3	0.412	0.3770872579	0.7832726051	30
hsa-miR-4777-5p	5	0.298	0.374888654	0.7832726051	55
hsa-miR-495-3p	15	0.147	0.376239645	0.7832726051	185
hsa-miR-5004-5p	6	0.26	0.3782328696	0.7832726051	68
hsa-miR-501-3p	6	0.26	0.3782328696	0.7832726051	68
hsa-miR-5195-3p	7	0.233	0.3799986966	0.7832726051	81
hsa-miR-548m	8	0.228	0.3694800262	0.7832726051	93
hsa-miR-5680	15	0.147	0.376239645	0.7832726051	185
hsa-miR-5687	3	0.412	0.3770872579	0.7832726051	30
hsa-miR-584-3p	5	0.298	0.374888654	0.7832726051	55
hsa-miR-6125	3	0.412	0.3770872579	0.7832726051	30
hsa-miR-628-3p	3	0.412	0.3770872579	0.7832726051	30
hsa-miR-628-5p	5	0.298	0.374888654	0.7832726051	55
hsa-miR-655-5p	10	0.196	0.3707195624	0.7832726051	119
hsa-miR-6730-3p	6	0.26	0.3782328696	0.7832726051	68
hsa-miR-6735-5p	11	0.174	0.3801567711	0.7832726051	133
hsa-miR-6784-3p	7	0.233	0.3799986966	0.7832726051	81
hsa-miR-6791-5p	10	0.196	0.3707195624	0.7832726051	119
hsa-miR-6893-3p	8	0.213	0.3807993257	0.7832726051	94
hsa-miR-708-5p	9	0.21	0.3703741936	0.7832726051	106
hsa-miR-7848-3p	3	0.412	0.3770872579	0.7832726051	30
hsa-miR-921	6	0.26	0.3782328696	0.7832726051	68
hsa-miR-20a-5p	80	0.052	0.3818627425	0.7848395386	1056
hsa-miR-1199-3p	2	0.524	0.3828013253	0.7849086276	18
hsa-miR-181a-3p	2	0.524	0.3828013253	0.7849086276	18
hsa-miR-4304	2	0.524	0.3828013253	0.7849086276	18
hsa-miR-4728-3p	4	0.325	0.3857102608	0.7890341635	43
hsa-miR-5579-3p	4	0.325	0.3857102608	0.7890341635	43
hsa-miR-6745	14	0.145	0.3857230807	0.7890341635	173
hsa-miR-1178-3p	6	0.24	0.3915820521	0.7935927423	69
hsa-miR-187-5p	7	0.216	0.3922214707	0.7935927423	82
hsa-miR-191-5p	7	0.216	0.3922214707	0.7935927423	82
hsa-miR-20a-3p	8	0.198	0.3921366692	0.7935927423	95
hsa-miR-211-3p	10	0.173	0.390732117	0.7935927423	121
hsa-miR-3978	10	0.173	0.390732117	0.7935927423	121
hsa-miR-4700-5p	9	0.184	0.3915888037	0.7935927423	108
hsa-miR-4725-5p	6	0.24	0.3915820521	0.7935927423	69
hsa-miR-548ai	6	0.24	0.3915820521	0.7935927423	69
hsa-miR-5689	5	0.274	0.3897395297	0.7935927423	56
hsa-miR-592	5	0.274	0.3897395297	0.7935927423	56
hsa-miR-6807-3p	5	0.274	0.3897395297	0.7935927423	56
hsa-miR-6837-5p	10	0.173	0.390732117	0.7935927423	121
hsa-miR-6854-5p	7	0.216	0.3922214707	0.7935927423	82
hsa-miR-1193	8	0.183	0.4034824141	0.8000082076	96
hsa-miR-1200	13	0.141	0.3958195815	0.8000082076	161
hsa-miR-142-5p	18	0.11	0.4016665386	0.8000082076	228
hsa-miR-206	11	0.153	0.3991865773	0.8000082076	135
hsa-miR-3167	6	0.22	0.4049234471	0.8000082076	70
hsa-miR-3180	8	0.183	0.4034824141	0.8000082076	96
hsa-miR-3180-3p	8	0.183	0.4034824141	0.8000082076	96
hsa-miR-3607-5p	6	0.22	0.4049234471	0.8000082076	70
hsa-miR-374b-3p	8	0.183	0.4034824141	0.8000082076	96
hsa-miR-4464	7	0.199	0.4044464789	0.8000082076	83
hsa-miR-4492	10	0.161	0.4007643153	0.8000082076	122
hsa-miR-4498	10	0.161	0.4007643153	0.8000082076	122
hsa-miR-4512	4	0.295	0.4026483298	0.8000082076	44
hsa-miR-4651	15	0.125	0.4003868981	0.8000082076	188
hsa-miR-4674	5	0.25	0.4045651389	0.8000082076	57
hsa-miR-4712-3p	6	0.22	0.4049234471	0.8000082076	70
hsa-miR-4800-5p	3	0.37	0.3973880016	0.8000082076	31
hsa-miR-5000-3p	6	0.22	0.4049234471	0.8000082076	70
hsa-miR-508-3p	5	0.25	0.4045651389	0.8000082076	57
hsa-miR-5092	3	0.37	0.3973880016	0.8000082076	31
hsa-miR-516b-5p	7	0.199	0.4044464789	0.8000082076	83
hsa-miR-556-3p	5	0.25	0.4045651389	0.8000082076	57
hsa-miR-5704	4	0.295	0.4026483298	0.8000082076	44
hsa-miR-6741-5p	5	0.25	0.4045651389	0.8000082076	57
hsa-miR-6779-3p	5	0.25	0.4045651389	0.8000082076	57
hsa-miR-6828-5p	12	0.147	0.397528729	0.8000082076	148
hsa-miR-6881-5p	3	0.37	0.3973880016	0.8000082076	31
hsa-miR-7153-5p	7	0.199	0.4044464789	0.8000082076	83
hsa-miR-758-3p	5	0.25	0.4045651389	0.8000082076	57
hsa-miR-873-3p	12	0.147	0.397528729	0.8000082076	148
hsa-miR-941	5	0.25	0.4045651389	0.8000082076	57
hsa-miR-1225-3p	12	0.137	0.4066249922	0.802760417	149
hsa-miR-182-5p	15	0.117	0.4084665273	0.8043373835	189
hsa-miR-3684	2	0.458	0.4092785149	0.8043373835	19
hsa-miR-4436b-3p	11	0.143	0.4087210305	0.8043373835	136
hsa-miR-449b-5p	11	0.143	0.4087210305	0.8043373835	136
hsa-miR-585-3p	2	0.458	0.4092785149	0.8043373835	19
hsa-miR-6879-5p	11	0.143	0.4087210305	0.8043373835	136
hsa-miR-363-5p	14	0.12	0.4108333398	0.8061752263	176
hsa-miR-6787-5p	10	0.15	0.410804905	0.8061752263	123
hsa-miR-105-3p	1	0.715	0.4121392194	0.8063054504	7
hsa-miR-4670-5p	1	0.715	0.4121392194	0.8063054504	7
hsa-miR-4754	1	0.715	0.4121392194	0.8063054504	7
hsa-miR-6814-3p	1	0.715	0.4121392194	0.8063054504	7
hsa-miR-1276	10	0.139	0.4208473352	0.8083587832	124
hsa-miR-1296-3p	8	0.169	0.4148271043	0.8083587832	97
hsa-miR-133b	7	0.183	0.4166620357	0.8083587832	84
hsa-miR-138-1-3p	5	0.226	0.4193454974	0.8083587832	58
hsa-miR-1537-5p	3	0.328	0.4175041939	0.8083587832	32
hsa-miR-1915-5p	5	0.226	0.4193454974	0.8083587832	58
hsa-miR-2467-3p	33	0.064	0.420955477	0.8083587832	432
hsa-miR-3668	6	0.201	0.4182421218	0.8083587832	71
hsa-miR-380-3p	6	0.201	0.4182421218	0.8083587832	71
hsa-miR-3945	4	0.264	0.419498508	0.8083587832	45
hsa-miR-4308	8	0.169	0.4148271043	0.8083587832	97
hsa-miR-4480	10	0.139	0.4208473352	0.8083587832	124
hsa-miR-4495	10	0.139	0.4208473352	0.8083587832	124
hsa-miR-4685-5p	10	0.139	0.4208473352	0.8083587832	124
hsa-miR-502-3p	6	0.201	0.4182421218	0.8083587832	71
hsa-miR-5681a	11	0.133	0.4182609599	0.8083587832	137
hsa-miR-6724-5p	4	0.264	0.419498508	0.8083587832	45
hsa-miR-6773-5p	4	0.264	0.419498508	0.8083587832	45
hsa-miR-6816-3p	3	0.328	0.4175041939	0.8083587832	32
hsa-miR-6834-5p	8	0.169	0.4148271043	0.8083587832	97
hsa-miR-6853-3p	5	0.226	0.4193454974	0.8083587832	58
hsa-miR-6862-3p	7	0.183	0.4166620357	0.8083587832	84
hsa-miR-6883-3p	5	0.226	0.4193454974	0.8083587832	58
hsa-miR-6888-5p	12	0.128	0.4157294246	0.8083587832	150
hsa-miR-7159-3p	7	0.183	0.4166620357	0.8083587832	84
hsa-miR-658	13	0.115	0.4219818519	0.8097321377	164
hsa-miR-6747-5p	9	0.146	0.4234842883	0.8120162993	111
hsa-miR-4719	12	0.119	0.4248371436	0.8140104916	151
hsa-miR-29a-5p	8	0.155	0.4261614873	0.8159471596	98
hsa-miR-320b	11	0.123	0.4278007898	0.8178821859	138
hsa-miR-494-3p	11	0.123	0.4278007898	0.8178821859	138
hsa-miR-589-3p	7	0.166	0.4288567693	0.8192990556	85
hsa-miR-129-5p	47	0.046	0.4310784939	0.8207781757	623
hsa-miR-320d	6	0.182	0.4315236527	0.8207781757	72
hsa-miR-4721	6	0.182	0.4315236527	0.8207781757	72
hsa-miR-4797-3p	6	0.182	0.4315236527	0.8207781757	72
hsa-miR-7843-3p	6	0.182	0.4315236527	0.8207781757	72
hsa-miR-876-5p	6	0.182	0.4315236527	0.8207781757	72
hsa-miR-23b-5p	12	0.109	0.433943328	0.82379873	152
hsa-miR-3671	12	0.109	0.433943328	0.82379873	152
hsa-miR-561-5p	5	0.203	0.4340615138	0.82379873	59
hsa-miR-1263	2	0.395	0.4351856331	0.8242678725	20
hsa-miR-1324	11	0.112	0.4373350278	0.8242678725	139
hsa-miR-3196	8	0.141	0.4374765303	0.8242678725	99
hsa-miR-3670	4	0.235	0.436233948	0.8242678725	46
hsa-miR-4694-5p	3	0.288	0.4373945369	0.8242678725	33
hsa-miR-5590-3p	16	0.087	0.4374509236	0.8242678725	206
hsa-miR-5591-3p	4	0.235	0.436233948	0.8242678725	46
hsa-miR-6811-3p	14	0.096	0.4360148372	0.8242678725	179
hsa-miR-7853-5p	8	0.141	0.4374765303	0.8242678725	99
hsa-miR-924	8	0.141	0.4374765303	0.8242678725	99
hsa-miR-4650-5p	7	0.15	0.4410196413	0.8297419427	86
hsa-miR-6753-5p	7	0.15	0.4410196413	0.8297419427	86
hsa-miR-2355-5p	14	0.088	0.4444067671	0.831955642	180
hsa-miR-3650	12	0.1	0.443043224	0.831955642	153
hsa-miR-455-3p	58	0.034	0.4438855807	0.831955642	775
hsa-miR-4761-5p	6	0.163	0.4447541499	0.831955642	73
hsa-miR-6785-5p	60	0.034	0.4433174658	0.831955642	802
hsa-miR-6813-5p	6	0.163	0.4447541499	0.831955642	73
hsa-miR-6859-5p	14	0.088	0.4444067671	0.831955642	180
hsa-miR-6883-5p	60	0.034	0.4433174658	0.831955642	802
hsa-miR-3611	8	0.127	0.4487634346	0.8364487513	100
hsa-miR-454-5p	5	0.18	0.4486950158	0.8364487513	60
hsa-miR-4711-5p	5	0.18	0.4486950158	0.8364487513	60
hsa-miR-5697	13	0.09	0.4481588681	0.8364487513	167
hsa-miR-6820-3p	5	0.18	0.4486950158	0.8364487513	60
hsa-miR-1183	7	0.134	0.4531399649	0.8397935816	87
hsa-miR-18a-3p	26	0.052	0.4522700322	0.8397935816	343
hsa-miR-2467-5p	7	0.134	0.4531399649	0.8397935816	87
hsa-miR-3686	7	0.134	0.4531399649	0.8397935816	87
hsa-miR-4274	4	0.206	0.4528295707	0.8397935816	47
hsa-miR-4437	7	0.134	0.4531399649	0.8397935816	87
hsa-miR-5008-3p	4	0.206	0.4528295707	0.8397935816	47
hsa-miR-5190	7	0.134	0.4531399649	0.8397935816	87
hsa-miR-1274a	1	0.583	0.4551157746	0.8410591232	8
hsa-miR-4664-3p	1	0.583	0.4551157746	0.8410591232	8
hsa-miR-614	1	0.583	0.4551157746	0.8410591232	8
hsa-miR-6774-3p	1	0.583	0.4551157746	0.8410591232	8
hsa-miR-1279	6	0.144	0.457920278	0.8426510348	74
hsa-miR-219b-5p	3	0.249	0.4570218078	0.8426510348	34
hsa-miR-3660	6	0.144	0.457920278	0.8426510348	74
hsa-miR-4999-3p	3	0.249	0.4570218078	0.8426510348	34
hsa-miR-5584-3p	6	0.144	0.457920278	0.8426510348	74
hsa-miR-7109-3p	6	0.144	0.457920278	0.8426510348	74
hsa-miR-147b	2	0.334	0.4604645966	0.8443473435	21
hsa-miR-449c-3p	2	0.334	0.4604645966	0.8443473435	21
hsa-miR-548ad-3p	2	0.334	0.4604645966	0.8443473435	21
hsa-miR-572	2	0.334	0.4604645966	0.8443473435	21
hsa-miR-6503-3p	2	0.334	0.4604645966	0.8443473435	21
hsa-miR-5089-5p	27	0.045	0.4610648067	0.8448525543	358
hsa-miR-1273g-5p	5	0.157	0.46322877	0.845246325	61
hsa-miR-190b	5	0.157	0.46322877	0.845246325	61
hsa-miR-5585-5p	5	0.157	0.46322877	0.845246325	61
hsa-miR-5682	5	0.157	0.46322877	0.845246325	61
hsa-miR-659-3p	5	0.157	0.46322877	0.845246325	61
hsa-miR-758-5p	5	0.157	0.46322877	0.845246325	61
hsa-miR-3688-3p	9	0.096	0.4658286493	0.8470203672	115
hsa-miR-4709-5p	7	0.118	0.4652074197	0.8470203672	88
hsa-miR-522-3p	9	0.096	0.4658286493	0.8470203672	115
hsa-miR-5591-5p	7	0.118	0.4652074197	0.8470203672	88
hsa-miR-6726-5p	7	0.118	0.4652074197	0.8470203672	88
hsa-miR-3202	20	0.051	0.4670422099	0.8486339596	264
hsa-miR-1298-3p	4	0.178	0.4692620618	0.8502923989	48
hsa-miR-4445-5p	4	0.178	0.4692620618	0.8502923989	48
hsa-miR-6755-5p	4	0.178	0.4692620618	0.8502923989	48
hsa-miR-6880-5p	23	0.045	0.4690036654	0.8502923989	305
hsa-miR-4436a	6	0.125	0.4710092726	0.8508754499	75
hsa-miR-4526	6	0.125	0.4710092726	0.8508754499	75
hsa-miR-520f-3p	8	0.099	0.4712188791	0.8508754499	102
hsa-miR-6507-3p	8	0.099	0.4712188791	0.8508754499	102
hsa-miR-6758-3p	8	0.099	0.4712188791	0.8508754499	102
hsa-miR-378e	3	0.211	0.4763526994	0.8534060445	35
hsa-miR-378f	3	0.211	0.4763526994	0.8534060445	35
hsa-miR-378h	3	0.211	0.4763526994	0.8534060445	35
hsa-miR-378i	3	0.211	0.4763526994	0.8534060445	35
hsa-miR-3944-5p	9	0.084	0.4763339491	0.8534060445	116
hsa-miR-495-5p	7	0.102	0.4772120656	0.8534060445	89
hsa-miR-500a-5p	11	0.072	0.4753095367	0.8534060445	143
hsa-miR-516b-3p	7	0.102	0.4772120656	0.8534060445	89
hsa-miR-520g-3p	30	0.034	0.4741655907	0.8534060445	401
hsa-miR-5694	9	0.084	0.4763339491	0.8534060445	116
hsa-miR-6755-3p	3	0.211	0.4763526994	0.8534060445	35
hsa-miR-6850-3p	3	0.211	0.4763526994	0.8534060445	35
hsa-miR-7162-5p	7	0.102	0.4772120656	0.8534060445	89
hsa-miR-920	7	0.102	0.4772120656	0.8534060445	89
hsa-miR-6744-5p	5	0.135	0.4776464947	0.853596277	62
hsa-miR-6736-5p	12	0.064	0.4792875449	0.8559411063	157
hsa-miR-769-5p	17	0.048	0.4796405403	0.8559840095	225
hsa-miR-106a-5p	52	0.013	0.4932829026	0.8585638357	705
hsa-miR-1226	1	0.462	0.4949532088	0.8585638357	9
hsa-miR-154-5p	5	0.113	0.4919328681	0.8585638357	63
hsa-miR-2115-5p	7	0.087	0.4891443543	0.8585638357	90
hsa-miR-214-5p	14	0.05	0.4861872647	0.8585638357	185
hsa-miR-216a-5p	12	0.046	0.4972543045	0.8585638357	159
hsa-miR-29b-3p	20	0.035	0.4878895481	0.8585638357	267
hsa-miR-302c-5p	11	0.063	0.4847368468	0.8585638357	144
hsa-miR-3135a	4	0.15	0.4855098568	0.8585638357	49
hsa-miR-3189-3p	6	0.107	0.4840089545	0.8585638357	76
hsa-miR-340-3p	10	0.061	0.4906700208	0.8585638357	131
hsa-miR-3677-3p	1	0.462	0.4949532088	0.8585638357	9
hsa-miR-378b	3	0.174	0.495357646	0.8585638357	36
hsa-miR-378d	3	0.174	0.495357646	0.8585638357	36
hsa-miR-3917	1	0.462	0.4949532088	0.8585638357	9
hsa-miR-4264	8	0.085	0.4823711033	0.8585638357	103
hsa-miR-4292	9	0.06	0.4972003538	0.8585638357	118
hsa-miR-4300	7	0.087	0.4891443543	0.8585638357	90
hsa-miR-4310	12	0.046	0.4972543045	0.8585638357	159
hsa-miR-4321	1	0.462	0.4949532088	0.8585638357	9
hsa-miR-4484	5	0.113	0.4919328681	0.8585638357	63
hsa-miR-4520-5p	1	0.462	0.4949532088	0.8585638357	9
hsa-miR-4701-3p	12	0.055	0.488287463	0.8585638357	158
hsa-miR-4705	5	0.113	0.4919328681	0.8585638357	63
hsa-miR-4750-3p	3	0.174	0.495357646	0.8585638357	36
hsa-miR-4776-5p	3	0.174	0.495357646	0.8585638357	36
hsa-miR-509-5p	8	0.072	0.4934625764	0.8585638357	104
hsa-miR-548az-5p	20	0.035	0.4878895481	0.8585638357	267
hsa-miR-548q	4	0.15	0.4855098568	0.8585638357	49
hsa-miR-548t-5p	20	0.035	0.4878895481	0.8585638357	267
hsa-miR-6085	6	0.089	0.4969077394	0.8585638357	77
hsa-miR-630	6	0.089	0.4969077394	0.8585638357	77
hsa-miR-641	8	0.085	0.4823711033	0.8585638357	103
hsa-miR-6513-3p	12	0.055	0.488287463	0.8585638357	158
hsa-miR-6769a-3p	6	0.089	0.4969077394	0.8585638357	77
hsa-miR-6774-5p	5	0.113	0.4919328681	0.8585638357	63
hsa-miR-6776-5p	14	0.05	0.4861872647	0.8585638357	185
hsa-miR-6801-3p	7	0.087	0.4891443543	0.8585638357	90
hsa-miR-6810-3p	7	0.087	0.4891443543	0.8585638357	90
hsa-miR-6829-5p	6	0.107	0.4840089545	0.8585638357	76
hsa-miR-6865-3p	8	0.072	0.4934625764	0.8585638357	104
hsa-miR-6872-5p	1	0.462	0.4949532088	0.8585638357	9
hsa-miR-6894-5p	14	0.042	0.4944828593	0.8585638357	186
hsa-miR-711	4	0.15	0.4855098568	0.8585638357	49
hsa-miR-7157-5p	12	0.055	0.488287463	0.8585638357	158
hsa-miR-7856-5p	10	0.061	0.4906700208	0.8585638357	131
hsa-miR-8075	4	0.15	0.4855098568	0.8585638357	49
hsa-miR-8080	5	0.113	0.4919328681	0.8585638357	63
hsa-miR-885-3p	6	0.089	0.4969077394	0.8585638357	77
hsa-miR-125b-5p	35	0.015	0.5001646101	0.8624610728	474
hsa-miR-146b-5p	10	0.051	0.5005058493	0.8624610728	132
hsa-miR-1908-5p	10	0.051	0.5005058493	0.8624610728	132
hsa-miR-3162-5p	4	0.123	0.5015531163	0.8625520215	50
hsa-miR-6874-5p	4	0.123	0.5015531163	0.8625520215	50
hsa-miR-7153-3p	4	0.123	0.5015531163	0.8625520215	50
hsa-miR-483-5p	11	0.043	0.5034775265	0.8652896459	146
hsa-miR-1237-5p	8	0.058	0.5044858402	0.8653683378	105
hsa-miR-1262	12	0.037	0.5061839393	0.8653683378	160
hsa-miR-1266-3p	5	0.092	0.5060735296	0.8653683378	64
hsa-miR-181b-2-3p	5	0.092	0.5060735296	0.8653683378	64
hsa-miR-4697-5p	8	0.058	0.5044858402	0.8653683378	105
hsa-miR-6757-5p	5	0.092	0.5060735296	0.8653683378	64
hsa-miR-892a	5	0.092	0.5060735296	0.8653683378	64
hsa-miR-942-3p	5	0.092	0.5060735296	0.8653683378	64
hsa-miR-20b-5p	66	0.005	0.5073538122	0.866562947	900
hsa-miR-4496	9	0.048	0.5075487822	0.866562947	119
hsa-miR-3923	2	0.221	0.5089619292	0.8678367889	23
hsa-miR-4655-5p	2	0.221	0.5089619292	0.8678367889	23
hsa-miR-4778-5p	6	0.071	0.509694646	0.8685170064	78
hsa-miR-3136-5p	7	0.056	0.512755678	0.871494236	92
hsa-miR-4439	7	0.056	0.512755678	0.871494236	92
hsa-miR-6742-5p	7	0.056	0.512755678	0.871494236	92
hsa-miR-7113-5p	11	0.034	0.5127815816	0.871494236	147
hsa-miR-6784-5p	3	0.138	0.514010639	0.8730128478	37
hsa-miR-4488	8	0.045	0.5154337297	0.8742885036	106
hsa-miR-7111-3p	16	0.019	0.5151803876	0.8742885036	216
hsa-miR-105-5p	8	0.032	0.5262993788	0.8754564522	107
hsa-miR-10a-3p	5	0.05	0.5338650642	0.8754564522	66
hsa-miR-1249-3p	1	0.35	0.5318806107	0.8754564522	10
hsa-miR-1909-5p	3	0.103	0.5322890371	0.8754564522	38
hsa-miR-200a-5p	4	0.07	0.5329550915	0.8754564522	52
hsa-miR-3117-5p	4	0.07	0.5329550915	0.8754564522	52
hsa-miR-3127-3p	12	0.019	0.5239156051	0.8754564522	162
hsa-miR-3127-5p	5	0.05	0.5338650642	0.8754564522	66
hsa-miR-3185	12	0.011	0.5327099226	0.8754564522	163
hsa-miR-323b-5p	2	0.167	0.5321163638	0.8754564522	24
hsa-miR-3682-3p	4	0.07	0.5329550915	0.8754564522	52
hsa-miR-374c-5p	7	0.026	0.535973147	0.8754564522	94
hsa-miR-3928-3p	9	0.025	0.5280460381	0.8754564522	121
hsa-miR-3934-3p	7	0.026	0.535973147	0.8754564522	94
hsa-miR-4296	5	0.05	0.5338650642	0.8754564522	66
hsa-miR-4420	5	0.05	0.5338650642	0.8754564522	66
hsa-miR-4435	18	0.002	0.5333044484	0.8754564522	246
hsa-miR-4447	13	0.007	0.5341206559	0.8754564522	177
hsa-miR-4472	13	0.007	0.5341206559	0.8754564522	177
hsa-miR-4494	7	0.026	0.535973147	0.8754564522	94
hsa-miR-4635	24	0.006	0.5221301572	0.8754564522	327
hsa-miR-4636	1	0.35	0.5318806107	0.8754564522	10
hsa-miR-4641	4	0.07	0.5329550915	0.8754564522	52
hsa-miR-4653-3p	5	0.05	0.5338650642	0.8754564522	66
hsa-miR-4703-3p	4	0.096	0.517373693	0.8754564522	51
hsa-miR-4712-5p	5	0.07	0.5200550781	0.8754564522	65
hsa-miR-4760-5p	5	0.07	0.5200550781	0.8754564522	65
hsa-miR-498	23	-0.001	0.5332942378	0.8754564522	315
hsa-miR-506-3p	10	0.019	0.5296848564	0.8754564522	135
hsa-miR-516a-3p	7	0.041	0.5244176496	0.8754564522	93
hsa-miR-517b-3p	1	0.35	0.5318806107	0.8754564522	10
hsa-miR-519d-3p	65	-0.002	0.525537834	0.8754564522	891
hsa-miR-526b-3p	46	0.001	0.520736141	0.8754564522	629
hsa-miR-548au-3p	7	0.026	0.535973147	0.8754564522	94
hsa-miR-5589-5p	24	0.006	0.5221301572	0.8754564522	327
hsa-miR-584-5p	5	0.07	0.5200550781	0.8754564522	65
hsa-miR-598-3p	2	0.167	0.5321163638	0.8754564522	24
hsa-miR-598-5p	1	0.35	0.5318806107	0.8754564522	10
hsa-miR-625-3p	3	0.103	0.5322890371	0.8754564522	38
hsa-miR-629-3p	14	0.019	0.5191880946	0.8754564522	189
hsa-miR-639	1	0.35	0.5318806107	0.8754564522	10
hsa-miR-6756-3p	13	0.007	0.5341206559	0.8754564522	177
hsa-miR-6762-5p	5	0.05	0.5338650642	0.8754564522	66
hsa-miR-6765-5p	7	0.041	0.5244176496	0.8754564522	93
hsa-miR-6771-3p	18	0.008	0.526129702	0.8754564522	245
hsa-miR-6785-3p	1	0.35	0.5318806107	0.8754564522	10
hsa-miR-6804-3p	5	0.07	0.5200550781	0.8754564522	65
hsa-miR-6808-3p	3	0.103	0.5322890371	0.8754564522	38
hsa-miR-6823-5p	8	0.032	0.5262993788	0.8754564522	107
hsa-miR-6845-5p	5	0.05	0.5338650642	0.8754564522	66
hsa-miR-6868-5p	5	0.05	0.5338650642	0.8754564522	66
hsa-miR-6895-5p	6	0.036	0.5348919346	0.8754564522	80
hsa-miR-708-3p	3	0.103	0.5322890371	0.8754564522	38
hsa-miR-7106-5p	56	-0.001	0.5237997585	0.8754564522	767
hsa-miR-7150	10	0.03	0.5200183172	0.8754564522	134
hsa-miR-7704	4	0.07	0.5329550915	0.8754564522	52
hsa-miR-7974	5	0.07	0.5200550781	0.8754564522	65
hsa-miR-936	6	0.036	0.5348919346	0.8754564522	80
hsa-miR-937-3p	1	0.35	0.5318806107	0.8754564522	10
hsa-miR-4793-5p	10	0.009	0.5392851601	0.8803136678	136
hsa-miR-192-5p	70	-0.009	0.5417561789	0.8837928386	964
hsa-miR-106b-5p	78	-0.011	0.5487062986	0.8842193406	1076
hsa-miR-1251-5p	3	0.068	0.5501733714	0.8842193406	39
hsa-miR-1252-5p	12	-0.007	0.5501371089	0.8842193406	165
hsa-miR-188-3p	10	-0.002	0.5488146247	0.8842193406	137
hsa-miR-1914-3p	10	-0.002	0.5488146247	0.8842193406	137
hsa-miR-26b-3p	4	0.044	0.5482824216	0.8842193406	53
hsa-miR-3615	3	0.068	0.5501733714	0.8842193406	39
hsa-miR-3667-5p	4	0.044	0.5482824216	0.8842193406	53
hsa-miR-3675-3p	11	-0.004	0.5494535808	0.8842193406	151
hsa-miR-3925-5p	9	0.002	0.5482397269	0.8842193406	123
hsa-miR-3927-5p	3	0.068	0.5501733714	0.8842193406	39
hsa-miR-3943	6	0.019	0.5472833937	0.8842193406	81
hsa-miR-4265	5	0.029	0.5474919795	0.8842193406	67
hsa-miR-432-3p	5	0.029	0.5474919795	0.8842193406	67
hsa-miR-4322	5	0.029	0.5474919795	0.8842193406	67
hsa-miR-4423-3p	5	0.029	0.5474919795	0.8842193406	67
hsa-miR-4683	8	0.006	0.5477580115	0.8842193406	109
hsa-miR-4775	21	-0.008	0.5438200877	0.8842193406	289
hsa-miR-638	4	0.044	0.5482824216	0.8842193406	53
hsa-miR-668-3p	3	0.068	0.5501733714	0.8842193406	39
hsa-miR-6799-3p	4	0.044	0.5482824216	0.8842193406	53
hsa-miR-6876-5p	14	-0.003	0.5435549383	0.8842193406	192
hsa-miR-885-5p	5	0.029	0.5474919795	0.8842193406	67
hsa-miR-889-5p	4	0.044	0.5482824216	0.8842193406	53
hsa-miR-4476	14	-0.01	0.5515880758	0.885945786	193
hsa-miR-187-3p	2	0.116	0.554512437	0.887902376	25
hsa-miR-410-5p	2	0.116	0.554512437	0.887902376	25
hsa-miR-5739	2	0.116	0.554512437	0.887902376	25
hsa-miR-659-5p	2	0.116	0.554512437	0.887902376	25
hsa-miR-934	2	0.116	0.554512437	0.887902376	25
hsa-miR-1273h-3p	5	0.009	0.5609252422	0.8904987677	68
hsa-miR-15a-3p	6	0.002	0.5595251245	0.8904987677	82
hsa-miR-218-2-3p	5	0.009	0.5609252422	0.8904987677	68
hsa-miR-3125	13	-0.017	0.5591379102	0.8904987677	180
hsa-miR-3614-3p	5	0.009	0.5609252422	0.8904987677	68
hsa-miR-3714	16	-0.02	0.5605675241	0.8904987677	222
hsa-miR-4316	8	-0.007	0.5583387914	0.8904987677	110
hsa-miR-4511	6	0.002	0.5595251245	0.8904987677	82
hsa-miR-4714-5p	5	0.009	0.5609252422	0.8904987677	68
hsa-miR-4726-3p	15	-0.019	0.560051801	0.8904987677	208
hsa-miR-513c-5p	8	-0.007	0.5583387914	0.8904987677	110
hsa-miR-6126	5	0.009	0.5609252422	0.8904987677	68
hsa-miR-6857-3p	8	-0.007	0.5583387914	0.8904987677	110
hsa-miR-7641	10	-0.012	0.5582688305	0.8904987677	138
hsa-miR-6513-5p	27	-0.021	0.5614902284	0.8908521795	375
hsa-miR-2117	4	0.018	0.5633423468	0.8921587258	54
hsa-miR-6822-3p	4	0.018	0.5633423468	0.8921587258	54
hsa-miR-7160-3p	4	0.018	0.5633423468	0.8921587258	54
hsa-miR-1266	1	0.246	0.5661103649	0.8929975128	11
hsa-miR-196b-5p	11	-0.023	0.5674061439	0.8929975128	153
hsa-miR-199a-5p	12	-0.024	0.5673258653	0.8929975128	167
hsa-miR-330-5p	10	-0.022	0.5676435439	0.8929975128	139
hsa-miR-378c	3	0.035	0.5676471507	0.8929975128	40
hsa-miR-4536-3p	1	0.246	0.5661103649	0.8929975128	11
hsa-miR-5002-3p	3	0.035	0.5676471507	0.8929975128	40
hsa-miR-518a-3p	1	0.246	0.5661103649	0.8929975128	11
hsa-miR-518d-3p	1	0.246	0.5661103649	0.8929975128	11
hsa-miR-624-5p	3	0.035	0.5676471507	0.8929975128	40
hsa-miR-766	1	0.246	0.5661103649	0.8929975128	11
hsa-miR-376a-3p	8	-0.019	0.5688129275	0.8932113684	111
hsa-miR-4422	8	-0.019	0.5688129275	0.8932113684	111
hsa-miR-449c-5p	8	-0.019	0.5688129275	0.8932113684	111
hsa-miR-10b-3p	6	-0.015	0.5716091748	0.8938263658	83
hsa-miR-16-1-3p	7	-0.017	0.5699280526	0.8938263658	97
hsa-miR-379-3p	6	-0.015	0.5716091748	0.8938263658	83
hsa-miR-4303	7	-0.017	0.5699280526	0.8938263658	97
hsa-miR-5700	6	-0.015	0.5716091748	0.8938263658	83
hsa-miR-6516-3p	6	-0.015	0.5716091748	0.8938263658	83
hsa-miR-937-5p	6	-0.015	0.5716091748	0.8938263658	83
hsa-miR-301a-5p	5	-0.011	0.5741551789	0.8945819016	69
hsa-miR-3128	5	-0.011	0.5741551789	0.8945819016	69
hsa-miR-570-5p	5	-0.011	0.5741551789	0.8945819016	69
hsa-miR-589-5p	5	-0.011	0.5741551789	0.8945819016	69
hsa-miR-6813-3p	5	-0.011	0.5741551789	0.8945819016	69
hsa-miR-7852-3p	5	-0.011	0.5741551789	0.8945819016	69
hsa-miR-23a-5p	11	-0.032	0.576273374	0.8952019817	154
hsa-miR-4785	2	0.066	0.5761372603	0.8952019817	26
hsa-miR-526b-5p	17	-0.032	0.5754749857	0.8952019817	238
hsa-miR-6746-5p	14	-0.032	0.5753811369	0.8952019817	196
hsa-miR-6763-3p	2	0.066	0.5761372603	0.8952019817	26
hsa-miR-6864-3p	22	-0.032	0.5767317302	0.8953794523	308
hsa-miR-4490	4	-0.006	0.5781230286	0.8959357478	55
hsa-miR-4520-3p	4	-0.006	0.5781230286	0.8959357478	55
hsa-miR-6836-5p	9	-0.032	0.5778709635	0.8959357478	126
hsa-miR-1199-5p	6	-0.032	0.5835281855	0.9018049699	84
hsa-miR-1303	14	-0.039	0.5832013527	0.9018049699	197
hsa-miR-3916	13	-0.04	0.5836431857	0.9018049699	183
hsa-miR-4533	16	-0.039	0.582696056	0.9018049699	225
hsa-miR-4748	6	-0.032	0.5835281855	0.9018049699	84
hsa-miR-4707-5p	3	0.002	0.5846966666	0.9018570233	41
hsa-miR-520h	29	-0.036	0.5850359262	0.9018570233	407
hsa-miR-6772-5p	3	0.002	0.5846966666	0.9018570233	41
hsa-miR-7158-3p	11	-0.041	0.5850632803	0.9018570233	155
hsa-miR-3165	9	-0.043	0.587553527	0.9040888689	127
hsa-miR-6132	9	-0.043	0.587553527	0.9040888689	127
hsa-miR-6734-5p	9	-0.043	0.587553527	0.9040888689	127
hsa-miR-199b-5p	8	-0.044	0.5894202732	0.904820974	113
hsa-miR-514b-5p	8	-0.044	0.5894202732	0.904820974	113
hsa-miR-545-5p	8	-0.044	0.5894202732	0.904820974	113
hsa-miR-6510-5p	8	-0.044	0.5894202732	0.904820974	113
hsa-miR-490-3p	15	-0.046	0.5904011655	0.9057923542	212
hsa-miR-2682-3p	7	-0.046	0.5919062955	0.9064980464	99
hsa-miR-3143	7	-0.046	0.5919062955	0.9064980464	99
hsa-miR-4485-5p	13	-0.048	0.5916846574	0.9064980464	184
hsa-miR-3140-5p	4	-0.031	0.592614067	0.9070481191	56
hsa-miR-3973	11	-0.05	0.593772587	0.9082870496	156
hsa-miR-3194-5p	6	-0.048	0.5952753816	0.9095164668	85
hsa-miR-6768-5p	10	-0.052	0.5952512114	0.9095164668	142
hsa-miR-1304-5p	9	-0.054	0.5971317354	0.9096947594	128
hsa-miR-1468-5p	1	0.15	0.5978393692	0.9096947594	12
hsa-miR-3193	1	0.15	0.5978393692	0.9096947594	12
hsa-miR-4524b-3p	16	-0.051	0.5971992708	0.9096947594	227
hsa-miR-517a-3p	1	0.15	0.5978393692	0.9096947594	12
hsa-miR-517c-3p	1	0.15	0.5978393692	0.9096947594	12
hsa-miR-6070	1	0.15	0.5978393692	0.9096947594	12
hsa-miR-1257	8	-0.057	0.599543759	0.9107163599	114
hsa-miR-3655	3	-0.03	0.6013108018	0.9107163599	42
hsa-miR-411-3p	5	-0.051	0.5999707986	0.9107163599	71
hsa-miR-4429	5	-0.051	0.5999707986	0.9107163599	71
hsa-miR-4634	3	-0.03	0.6013108018	0.9107163599	42
hsa-miR-5089-3p	3	-0.03	0.6013108018	0.9107163599	42
hsa-miR-654-3p	5	-0.051	0.5999707986	0.9107163599	71
hsa-miR-660-3p	26	-0.048	0.6012032645	0.9107163599	368
hsa-miR-4671-3p	7	-0.06	0.6026804893	0.9117294379	100
hsa-miR-655-3p	7	-0.06	0.6026804893	0.9117294379	100
hsa-miR-3130-3p	6	-0.064	0.6068445621	0.9119584001	86
hsa-miR-3173-5p	4	-0.055	0.606806439	0.9119584001	57
hsa-miR-375	34	-0.048	0.6070376437	0.9119584001	481
hsa-miR-4473	4	-0.055	0.606806439	0.9119584001	57
hsa-miR-4680-5p	10	-0.062	0.6042693824	0.9119584001	143
hsa-miR-4709-3p	9	-0.065	0.6066016876	0.9119584001	129
hsa-miR-4714-3p	6	-0.064	0.6068445621	0.9119584001	86
hsa-miR-4731-5p	26	-0.052	0.6068642455	0.9119584001	369
hsa-miR-4771	4	-0.055	0.606806439	0.9119584001	57
hsa-miR-6738-5p	9	-0.065	0.6066016876	0.9119584001	129
hsa-miR-6751-3p	6	-0.064	0.6068445621	0.9119584001	86
hsa-miR-6797-3p	4	-0.055	0.606806439	0.9119584001	57
hsa-miR-2276-3p	11	-0.068	0.610937069	0.9172869322	158
hsa-miR-4682	5	-0.07	0.6125414811	0.9191654751	72
hsa-miR-1271-5p	6	-0.08	0.6182300879	0.9192198221	87
hsa-miR-1286	7	-0.074	0.6133046158	0.9192198221	101
hsa-miR-4418	7	-0.074	0.6133046158	0.9192198221	101
hsa-miR-4513	6	-0.08	0.6182300879	0.9192198221	87
hsa-miR-4677-5p	6	-0.08	0.6182300879	0.9192198221	87
hsa-miR-4761-3p	3	-0.062	0.6174808424	0.9192198221	43
hsa-miR-4774-5p	3	-0.062	0.6174808424	0.9192198221	43
hsa-miR-483-3p	13	-0.071	0.6153923833	0.9192198221	187
hsa-miR-488-3p	9	-0.076	0.6159597193	0.9192198221	130
hsa-miR-5186	17	-0.068	0.61742566	0.9192198221	244
hsa-miR-5194	9	-0.076	0.6159597193	0.9192198221	130
hsa-miR-6080	2	-0.029	0.6170504375	0.9192198221	28
hsa-miR-6509-3p	6	-0.08	0.6182300879	0.9192198221	87
hsa-miR-6855-3p	6	-0.08	0.6182300879	0.9192198221	87
hsa-miR-7855-5p	6	-0.08	0.6182300879	0.9192198221	87
hsa-miR-8081	6	-0.08	0.6182300879	0.9192198221	87
hsa-miR-135b-3p	4	-0.079	0.6206924346	0.9197276281	58
hsa-miR-3074-3p	4	-0.079	0.6206924346	0.9197276281	58
hsa-miR-4743-5p	4	-0.079	0.6206924346	0.9197276281	58
hsa-miR-6076	4	-0.079	0.6206924346	0.9197276281	58
hsa-miR-6839-3p	4	-0.079	0.6206924346	0.9197276281	58
hsa-miR-943	4	-0.079	0.6206924346	0.9197276281	58
hsa-miR-4534	14	-0.075	0.6213642294	0.9201990465	202
hsa-miR-130a-5p	9	-0.087	0.625202402	0.9221820097	131
hsa-miR-3187-3p	16	-0.076	0.625538527	0.9221820097	231
hsa-miR-5008-5p	7	-0.087	0.6237740911	0.9221820097	102
hsa-miR-5586-3p	12	-0.082	0.6252505538	0.9221820097	174
hsa-miR-6809-5p	7	-0.087	0.6237740911	0.9221820097	102
hsa-miR-6852-3p	5	-0.089	0.6248787849	0.9221820097	73
hsa-miR-7108-3p	5	-0.089	0.6248787849	0.9221820097	73
hsa-miR-767-5p	13	-0.078	0.6231482492	0.9221820097	188
hsa-miR-7706	1	0.059	0.6272501625	0.924181723	13
hsa-miR-1299	6	-0.096	0.6294268685	0.9258161174	88
hsa-miR-6877-3p	8	-0.093	0.6291415629	0.9258161174	117
hsa-miR-7155-5p	6	-0.096	0.6294268685	0.9258161174	88
hsa-miR-1910-5p	4	-0.102	0.6342655925	0.9298691026	59
hsa-miR-3176	7	-0.101	0.6340847256	0.9298691026	103
hsa-miR-4474-5p	3	-0.092	0.6332002945	0.9298691026	44
hsa-miR-5003-3p	9	-0.097	0.63432654	0.9298691026	132
hsa-miR-6514-3p	12	-0.09	0.6332052835	0.9298691026	175
hsa-miR-7154-5p	4	-0.102	0.6342655925	0.9298691026	59
hsa-miR-3934-5p	19	-0.08	0.6349049749	0.9301929869	275
hsa-miR-4656	5	-0.108	0.6369772274	0.9316552815	74
hsa-miR-4677-3p	5	-0.108	0.6369772274	0.9316552815	74
hsa-miR-634	5	-0.108	0.6369772274	0.9316552815	74
hsa-miR-4694-3p	8	-0.105	0.6387372872	0.9331804723	118
hsa-miR-6732-3p	8	-0.105	0.6387372872	0.9331804723	118
hsa-miR-3921	6	-0.112	0.6404303482	0.9351289372	89
hsa-miR-3614-5p	15	-0.092	0.6412532978	0.9358054295	219
hsa-miR-215-5p	52	-0.058	0.6433540236	0.938344826	741
hsa-miR-509-3-5p	7	-0.115	0.6442327158	0.9385742029	104
hsa-miR-6811-5p	7	-0.115	0.6442327158	0.9385742029	104
hsa-miR-30c-2-3p	37	-0.068	0.6449206912	0.939050721	531
hsa-miR-3675-5p	3	-0.123	0.6484647078	0.9421022724	45
hsa-miR-5004-3p	3	-0.123	0.6484647078	0.9421022724	45
hsa-miR-6819-3p	8	-0.117	0.6481923146	0.9421022724	119
hsa-miR-6877-5p	3	-0.123	0.6484647078	0.9421022724	45
hsa-miR-138-2-3p	6	-0.127	0.6512364906	0.9445470171	90
hsa-miR-4653-5p	6	-0.127	0.6512364906	0.9445470171	90
hsa-miR-7847-3p	21	-0.089	0.650725025	0.9445470171	306
hsa-miR-30c-1-3p	36	-0.075	0.6544391425	0.9450578964	519
hsa-miR-3605-3p	1	-0.026	0.6545119715	0.9450578964	14
hsa-miR-574-3p	2	-0.118	0.6548575662	0.9450578964	30
hsa-miR-6084	1	-0.026	0.6545119715	0.9450578964	14
hsa-miR-6511b-5p	7	-0.128	0.6542146354	0.9450578964	105
hsa-miR-6771-5p	11	-0.112	0.6522381281	0.9450578964	163
hsa-miR-6789-5p	2	-0.118	0.6548575662	0.9450578964	30
hsa-miR-6803-3p	1	-0.026	0.6545119715	0.9450578964	14
hsa-miR-8082	13	-0.108	0.6533821498	0.9450578964	192
hsa-miR-1281	12	-0.114	0.6565383805	0.9464337208	178
hsa-miR-3658	10	-0.12	0.6562219362	0.9464337208	149
hsa-miR-1260a	11	-0.121	0.6602031717	0.9477561866	164
hsa-miR-3164	4	-0.147	0.6604533961	0.9477561866	61
hsa-miR-320e	4	-0.147	0.6604533961	0.9477561866	61
hsa-miR-4417	4	-0.147	0.6604533961	0.9477561866	61
hsa-miR-4502	4	-0.147	0.6604533961	0.9477561866	61
hsa-miR-4717-3p	5	-0.145	0.6604393438	0.9477561866	76
hsa-miR-760	11	-0.121	0.6602031717	0.9477561866	164
hsa-miR-7851-3p	13	-0.115	0.6607339441	0.9477561866	193
hsa-miR-8061	4	-0.147	0.6604533961	0.9477561866	61
hsa-miR-1256	3	-0.152	0.663271505	0.9482595913	46
hsa-miR-376a-2-5p	3	-0.152	0.663271505	0.9482595913	46
hsa-miR-3922-3p	6	-0.143	0.6618417626	0.9482595913	91
hsa-miR-4266	6	-0.143	0.6618417626	0.9482595913	91
hsa-miR-6737-3p	3	-0.152	0.663271505	0.9482595913	46
hsa-miR-7157-3p	3	-0.152	0.663271505	0.9482595913	46
hsa-miR-6788-5p	35	-0.084	0.6686701423	0.9554528887	508
hsa-miR-2392	9	-0.139	0.6695817383	0.9562303419	136
hsa-miR-4742-5p	6	-0.158	0.6722431173	0.9589783943	92
hsa-miR-6796-3p	6	-0.158	0.6722431173	0.9589783943	92
hsa-miR-1225-5p	2	-0.161	0.6726140879	0.9589818393	31
hsa-miR-6740-3p	4	-0.17	0.6730607686	0.9590931653	62
hsa-miR-4722-5p	40	-0.083	0.674489287	0.9606026956	580
hsa-miR-1178-5p	3	-0.181	0.6776198187	0.9619022195	47
hsa-miR-210-5p	3	-0.181	0.6776198187	0.9619022195	47
hsa-miR-3158-3p	3	-0.181	0.6776198187	0.9619022195	47
hsa-miR-4320	3	-0.181	0.6776198187	0.9619022195	47
hsa-miR-4693-5p	3	-0.181	0.6776198187	0.9619022195	47
hsa-miR-4713-3p	3	-0.181	0.6776198187	0.9619022195	47
hsa-miR-6858-3p	9	-0.15	0.6780731759	0.9620209399	137
hsa-miR-3672	21	-0.113	0.679690903	0.9628698592	311
hsa-miR-518f-3p	1	-0.107	0.67978168	0.9628698592	15
hsa-miR-6726-3p	1	-0.107	0.67978168	0.9628698592	15
hsa-miR-3191-5p	6	-0.173	0.6824379771	0.966106429	93
hsa-miR-610	5	-0.18	0.6828985175	0.9662327039	78
hsa-miR-1233-3p	8	-0.163	0.6845511685	0.9675188162	123
hsa-miR-34b-5p	8	-0.163	0.6845511685	0.9675188162	123
hsa-miR-514b-3p	4	-0.192	0.6853406262	0.9681087456	63
hsa-miR-6783-5p	12	-0.145	0.6863415232	0.9689965509	182
hsa-miR-3138	3	-0.209	0.6915103359	0.9710201574	48
hsa-miR-3149	11	-0.155	0.691014656	0.9710201574	168
hsa-miR-346	6	-0.188	0.6924242156	0.9710201574	94
hsa-miR-371a-3p	2	-0.202	0.6896214142	0.9710201574	32
hsa-miR-3918	5	-0.198	0.6937457619	0.9710201574	79
hsa-miR-3922-5p	5	-0.198	0.6937457619	0.9710201574	79
hsa-miR-4325	10	-0.157	0.6886198266	0.9710201574	153
hsa-miR-4448	5	-0.198	0.6937457619	0.9710201574	79
hsa-miR-4650-3p	7	-0.18	0.6924257634	0.9710201574	109
hsa-miR-4687-3p	3	-0.209	0.6915103359	0.9710201574	48
hsa-miR-4769-3p	5	-0.198	0.6937457619	0.9710201574	79
hsa-miR-549a	3	-0.209	0.6915103359	0.9710201574	48
hsa-miR-550b-3p	3	-0.209	0.6915103359	0.9710201574	48
hsa-miR-593-5p	5	-0.198	0.6937457619	0.9710201574	79
hsa-miR-6824-5p	3	-0.209	0.6915103359	0.9710201574	48
hsa-miR-874-3p	5	-0.198	0.6937457619	0.9710201574	79
hsa-miR-4782-5p	4	-0.213	0.697291766	0.9744109426	64
hsa-miR-514a-3p	4	-0.213	0.697291766	0.9744109426	64
hsa-miR-5706	4	-0.213	0.697291766	0.9744109426	64
hsa-miR-5571-5p	14	-0.15	0.6988600909	0.9760783448	213
hsa-miR-3617-3p	3	-0.237	0.7049451497	0.9769874945	49
hsa-miR-3618	2	-0.242	0.7058941159	0.9769874945	33
hsa-miR-3689f	3	-0.237	0.7049451497	0.9769874945	49
hsa-miR-3909	5	-0.215	0.7043360171	0.9769874945	80
hsa-miR-3920	3	-0.237	0.7049451497	0.9769874945	49
hsa-miR-4633-3p	3	-0.237	0.7049451497	0.9769874945	49
hsa-miR-4692	11	-0.172	0.7057700458	0.9769874945	170
hsa-miR-4765	3	-0.237	0.7049451497	0.9769874945	49
hsa-miR-4781-5p	3	-0.237	0.7049451497	0.9769874945	49
hsa-miR-4790-5p	1	-0.183	0.7032047291	0.9769874945	16
hsa-miR-548al	1	-0.183	0.7032047291	0.9769874945	16
hsa-miR-611	1	-0.183	0.7032047291	0.9769874945	16
hsa-miR-6500-5p	3	-0.237	0.7049451497	0.9769874945	49
hsa-miR-6812-5p	6	-0.202	0.702200139	0.9769874945	95
hsa-miR-7152-3p	2	-0.242	0.7058941159	0.9769874945	33
hsa-miR-875-3p	7	-0.193	0.7015384703	0.9769874945	110
hsa-miR-99b-3p	3	-0.237	0.7049451497	0.9769874945	49
hsa-miR-5698	33	-0.111	0.7062762787	0.9769967449	488
hsa-miR-335-5p	175	-0.049	0.7072653724	0.977845111	2477
hsa-miR-1273g-3p	33	-0.12	0.7192623309	0.9787327157	491
hsa-miR-1289	8	-0.208	0.7184739524	0.9787327157	127
hsa-miR-1295b-5p	5	-0.233	0.7146684265	0.9787327157	81
hsa-miR-1912	5	-0.233	0.7146684265	0.9787327157	81
hsa-miR-1913	8	-0.208	0.7184739524	0.9787327157	127
hsa-miR-205-3p	9	-0.19	0.7106934025	0.9787327157	141
hsa-miR-2114-5p	6	-0.232	0.7211163198	0.9787327157	97
hsa-miR-24-1-5p	2	-0.281	0.7214486352	0.9787327157	34
hsa-miR-301b-5p	4	-0.255	0.7202073135	0.9787327157	66
hsa-miR-3065-5p	8	-0.208	0.7184739524	0.9787327157	127
hsa-miR-3152-3p	4	-0.255	0.7202073135	0.9787327157	66
hsa-miR-3184-3p	4	-0.234	0.7089138439	0.9787327157	65
hsa-miR-3591-3p	4	-0.255	0.7202073135	0.9787327157	66
hsa-miR-3689a-5p	3	-0.264	0.7179276199	0.9787327157	50
hsa-miR-3689b-5p	3	-0.264	0.7179276199	0.9787327157	50
hsa-miR-3689e	3	-0.264	0.7179276199	0.9787327157	50
hsa-miR-4471	4	-0.255	0.7202073135	0.9787327157	66
hsa-miR-450a-1-3p	25	-0.131	0.7140175671	0.9787327157	375
hsa-miR-4514	11	-0.188	0.7200790778	0.9787327157	172
hsa-miR-4522	6	-0.217	0.7117644682	0.9787327157	96
hsa-miR-4537	20	-0.15	0.7206465215	0.9787327157	304
hsa-miR-4632-3p	2	-0.281	0.7214486352	0.9787327157	34
hsa-miR-4777-3p	3	-0.264	0.7179276199	0.9787327157	50
hsa-miR-5096	20	-0.14	0.7098141079	0.9787327157	302
hsa-miR-520f-5p	4	-0.234	0.7089138439	0.9787327157	65
hsa-miR-6079	8	-0.197	0.7102269965	0.9787327157	126
hsa-miR-633	5	-0.233	0.7146684265	0.9787327157	81
hsa-miR-635	3	-0.264	0.7179276199	0.9787327157	50
hsa-miR-642a-3p	5	-0.233	0.7146684265	0.9787327157	81
hsa-miR-642b-3p	5	-0.233	0.7146684265	0.9787327157	81
hsa-miR-6737-5p	6	-0.217	0.7117644682	0.9787327157	96
hsa-miR-6780a-3p	12	-0.184	0.7213645005	0.9787327157	187
hsa-miR-6819-5p	6	-0.232	0.7211163198	0.9787327157	97
hsa-miR-6841-3p	3	-0.264	0.7179276199	0.9787327157	50
hsa-miR-6851-5p	22	-0.14	0.7154786652	0.9787327157	332
hsa-miR-9500	13	-0.173	0.7163398423	0.9787327157	201
hsa-miR-1285	1	-0.256	0.7249159506	0.9824121373	17
hsa-miR-4449	1	-0.256	0.7249159506	0.9824121373	17
hsa-miR-1206	6	-0.246	0.7302551872	0.9832109042	98
hsa-miR-339-5p	15	-0.174	0.7263528247	0.9832109042	232
hsa-miR-345-5p	3	-0.291	0.7304622404	0.9832109042	51
hsa-miR-3606-5p	4	-0.276	0.7311733665	0.9832109042	67
hsa-miR-3617-5p	6	-0.246	0.7302551872	0.9832109042	98
hsa-miR-4684-3p	3	-0.291	0.7304622404	0.9832109042	51
hsa-miR-4715-3p	7	-0.231	0.7277970551	0.9832109042	113
hsa-miR-4749-3p	4	-0.276	0.7311733665	0.9832109042	67
hsa-miR-4762-3p	7	-0.231	0.7277970551	0.9832109042	113
hsa-miR-4801	6	-0.246	0.7302551872	0.9832109042	98
hsa-miR-5580-5p	3	-0.291	0.7304622404	0.9832109042	51
hsa-miR-6802-3p	4	-0.276	0.7311733665	0.9832109042	67
hsa-miR-6814-5p	11	-0.196	0.7270639585	0.9832109042	173
hsa-miR-7161-3p	3	-0.291	0.7304622404	0.9832109042	51
hsa-miR-7845-5p	6	-0.246	0.7302551872	0.9832109042	98
hsa-miR-1245b-3p	5	-0.266	0.7345589164	0.9842030384	83
hsa-miR-376b-3p	5	-0.266	0.7345589164	0.9842030384	83
hsa-miR-4268	5	-0.266	0.7345589164	0.9842030384	83
hsa-miR-4301	5	-0.266	0.7345589164	0.9842030384	83
hsa-miR-4733-5p	5	-0.266	0.7345589164	0.9842030384	83
hsa-miR-542-3p	11	-0.205	0.7339348018	0.9842030384	174
hsa-miR-6895-3p	11	-0.205	0.7339348018	0.9842030384	174
hsa-miR-3200-3p	2	-0.319	0.7363029343	0.9845119399	35
hsa-miR-4521	2	-0.319	0.7363029343	0.9845119399	35
hsa-miR-4535	2	-0.319	0.7363029343	0.9845119399	35
hsa-miR-564	7	-0.243	0.7361874576	0.9845119399	114
hsa-miR-1180-5p	3	-0.317	0.7425545148	0.9857790038	52
hsa-miR-124-3p	100	-0.078	0.7394086759	0.9857790038	1445
hsa-miR-134-3p	4	-0.296	0.7418138743	0.9857790038	68
hsa-miR-25-5p	13	-0.201	0.7418937717	0.9857790038	205
hsa-miR-3129-3p	3	-0.317	0.7425545148	0.9857790038	52
hsa-miR-377-5p	37	-0.126	0.7384044487	0.9857790038	553
hsa-miR-3935	3	-0.317	0.7425545148	0.9857790038	52
hsa-miR-4259	3	-0.317	0.7425545148	0.9857790038	52
hsa-miR-448	6	-0.26	0.7391809222	0.9857790038	99
hsa-miR-4704-3p	4	-0.296	0.7418138743	0.9857790038	68
hsa-miR-4731-3p	6	-0.26	0.7391809222	0.9857790038	99
hsa-miR-5100	4	-0.296	0.7418138743	0.9857790038	68
hsa-miR-577	8	-0.241	0.7422675801	0.9857790038	130
hsa-miR-6128	6	-0.26	0.7391809222	0.9857790038	99
hsa-miR-3131	1	-0.324	0.7450403404	0.9875674812	18
hsa-miR-516a-5p	1	-0.324	0.7450403404	0.9875674812	18
hsa-miR-6827-3p	7	-0.255	0.7443960146	0.9875674812	115
hsa-miR-4792	6	-0.274	0.7478937158	0.990844933	100
hsa-miR-204-3p	8	-0.252	0.7498815754	0.9924678836	131
hsa-miR-23c	8	-0.252	0.7498815754	0.9924678836	131
hsa-miR-4256	2	-0.356	0.7504761866	0.992749892	36
hsa-let-7c-5p	34	-0.143	0.7544986578	0.9930225128	514
hsa-miR-1236-5p	3	-0.343	0.7542108404	0.9930225128	53
hsa-miR-28-3p	3	-0.343	0.7542108404	0.9930225128	53
hsa-miR-3682-5p	3	-0.343	0.7542108404	0.9930225128	53
hsa-miR-3914	3	-0.343	0.7542108404	0.9930225128	53
hsa-miR-4446-3p	5	-0.299	0.7534204761	0.9930225128	85
hsa-miR-4463	5	-0.299	0.7534204761	0.9930225128	85
hsa-miR-4763-3p	18	-0.188	0.7535947146	0.9930225128	281
hsa-miR-499a-3p	4	-0.316	0.7521313324	0.9930225128	69
hsa-miR-5583-5p	3	-0.343	0.7542108404	0.9930225128	53
hsa-miR-548v	6	-0.288	0.75639408	0.9950138504	101
hsa-miR-500a-3p	8	-0.262	0.7573367389	0.9957504774	132
hsa-miR-1288-3p	2	-0.393	0.7639885036	0.9998346957	37
hsa-miR-2115-3p	5	-0.316	0.762468372	0.9998346957	86
hsa-miR-27a-5p	3	-0.369	0.7654383988	0.9998346957	54
hsa-miR-3117-3p	2	-0.393	0.7639885036	0.9998346957	37
hsa-miR-3680-5p	3	-0.369	0.7654383988	0.9998346957	54
hsa-miR-4445-3p	1	-0.39	0.7636937751	0.9998346957	19
hsa-miR-4633-5p	2	-0.393	0.7639885036	0.9998346957	37
hsa-miR-4665-3p	1	-0.39	0.7636937751	0.9998346957	19
hsa-miR-487a-5p	2	-0.393	0.7639885036	0.9998346957	37
hsa-miR-5590-5p	4	-0.336	0.7621288069	0.9998346957	70
hsa-miR-6727-5p	1	-0.39	0.7636937751	0.9998346957	19
hsa-miR-6772-3p	3	-0.369	0.7654383988	0.9998346957	54
hsa-miR-8052	8	-0.273	0.7646332235	0.9998346957	133
hsa-let-7d-3p	0	-1.739	1	1	8
hsa-let-7d-5p	21	-0.458	0.9559949825	1	396
hsa-let-7e-3p	0	-2.348	1	1	14
hsa-let-7f-5p	23	-0.328	0.899493873	1	396
hsa-let-7g-5p	16	-0.627	0.9809076069	1	340
hsa-let-7i-5p	19	-0.348	0.8937833105	1	332
hsa-miR-101-5p	4	-0.356	0.771809882	1	71
[truncated: 603 more rows]
