# Supplementary material for: Bioinformatic Analysis of Autism-Related miRNAs and Their PoTential as Biomarkers for Autism Epigenetic Inheritance
Source: Genes (Basel). 2025 Mar 31;16(4):418. doi: 10.3390/genes16040418 (PMC12026732; doi:10.3390/genes16040418)
Supplement: Supplementary file 1 [file genes-16-00418-s001.zip › genes-3497345-supplementary/Table_S15.xlsx]

## Sheet: Página1
miRNA	overlap	enrichment	pvalue	FDR	n_targets
hsa-miR-200c-3p	27	1.48	9.98E-07	0.001298270972	217
hsa-miR-223-3p	19	1.839	7.44E-07	0.001298270972	117
hsa-miR-126-3p	13	2.075	4.70E-06	0.003057508899	66
hsa-miR-320a	49	0.971	4.36E-06	0.003057508899	567
hsa-miR-138-5p	18	1.617	1.46E-05	0.007269372947	130
hsa-miR-218-5p	61	0.785	1.96E-05	0.007269372947	805
hsa-miR-6740-5p	11	2.103	1.81E-05	0.007269372947	54
hsa-miR-200b-3p	22	1.382	2.86E-05	0.009308344644	189
hsa-miR-34a-3p	14	1.734	4.48E-05	0.0116666655	92
hsa-miR-429	19	1.468	4.07E-05	0.0116666655	153
hsa-miR-6806-5p	10	2.018	7.31E-05	0.01729235795	52
hsa-let-7c-3p	14	1.634	0.0001019668651	0.02040906023	99
hsa-miR-9-5p	31	1.043	9.66E-05	0.02040906023	340
hsa-miR-31-3p	12	1.756	0.0001227906344	0.02282151648	77
hsa-miR-9-3p	14	1.593	0.0001413792072	0.0245245798	102
hsa-miR-205-5p	20	1.283	0.0001691363911	0.0275058056	184
hsa-miR-155-5p	63	0.655	0.0002002580205	0.03065125702	910
hsa-miR-133b	12	1.639	0.0002855333763	0.03731966297	84
hsa-miR-206	16	1.397	0.0002790764377	0.03731966297	135
hsa-miR-21-5p	47	0.754	0.0002868536739	0.03731966297	633
hsa-miR-145-3p	11	1.668	0.0004022395614	0.04186509355	75
hsa-miR-145-5p	24	1.079	0.0003853409148	0.04186509355	256
hsa-miR-4260	11	1.686	0.0003571117569	0.04186509355	74
hsa-miR-4699-3p	12	1.591	0.0003977113252	0.04186509355	87
hsa-miR-96-5p	21	1.174	0.0003495783147	0.04186509355	209
hsa-miR-491-5p	18	1.244	0.0004849094362	0.04770524843	170
hsa-miR-663a	16	1.327	0.0004950198722	0.04770524843	142
hsa-miR-1-3p	61	0.611	0.0005697349016	0.0529446505	909
hsa-miR-224-5p	15	1.336	0.0006714803792	0.06024799816	132
hsa-miR-34c-5p	18	1.195	0.0007333383128	0.06160437724	176
hsa-miR-708-5p	13	1.435	0.0007339491524	0.06160437724	106
hsa-miR-1181	3	2.792	0.0007856992726	0.0638871721	5
hsa-miR-2277-5p	5	2.337	0.0008496572777	0.06699418899	18
hsa-miR-203a-3p	26	0.951	0.0009071638344	0.06942471462	304
hsa-miR-431-3p	4	2.537	0.0009447038311	0.07023198196	11
hsa-miR-101-3p	31	0.852	0.000996143432	0.07199903361	389
hsa-miR-132-3p	23	1.002	0.001065831755	0.07275515597	259
hsa-miR-137	16	1.232	0.001042698101	0.07275515597	152
hsa-miR-152-3p	16	1.223	0.001118449746	0.07275515597	153
hsa-miR-200a-3p	16	1.223	0.001118449746	0.07275515597	153
hsa-miR-330-5p	15	1.265	0.001148451863	0.07288467678	139
hsa-miR-3196	12	1.416	0.001286506646	0.07970214984	99
hsa-miR-33b-5p	12	1.402	0.001405098077	0.08453641625	100
hsa-miR-487b-3p	5	2.22	0.001429516647	0.08453641625	20
hsa-miR-130a-3p	31	0.809	0.001617906715	0.08957006962	401
hsa-miR-29a-3p	23	0.959	0.001595837452	0.08957006962	267
hsa-miR-486-5p	10	1.534	0.001550290908	0.08957006962	75
hsa-miR-621	6	1.997	0.001674832911	0.09078990071	30
hsa-miR-125b-5p	35	0.745	0.001834649106	0.09360307791	474
hsa-miR-1266-3p	9	1.597	0.001804617883	0.09360307791	64
hsa-miR-196a-5p	25	0.904	0.001777104157	0.09360307791	302
hsa-miR-22-3p	17	1.114	0.001903415411	0.09524397883	176
hsa-miR-744-5p	32	0.775	0.002011490844	0.09875281467	424
hsa-miR-148b-3p	30	0.794	0.002225296985	0.106680969	392
hsa-miR-326	15	1.168	0.002301366598	0.106680969	149
hsa-miR-369-3p	16	1.127	0.002307456463	0.106680969	164
hsa-miR-374a-5p	23	0.917	0.002336977414	0.106680969	275
hsa-miR-133a-3p	14	1.197	0.002584763292	0.1084766788	136
hsa-miR-223-5p	23	0.912	0.002447459218	0.1084766788	276
hsa-miR-376c-3p	10	1.447	0.002532673567	0.1084766788	80
hsa-miR-885-5p	9	1.537	0.002494290404	0.1084766788	67
hsa-miR-92a-3p	82	0.438	0.002580612362	0.1084766788	1379
hsa-miR-31-5p	20	0.976	0.002670390618	0.1102913713	229
hsa-miR-561-3p	14	1.187	0.002766325944	0.1124684392	137
hsa-miR-6787-5p	13	1.231	0.002877812382	0.1152010434	123
hsa-miR-1237-3p	14	1.167	0.003160933647	0.1175911225	139
hsa-miR-191-5p	10	1.414	0.003043640822	0.1175911225	82
hsa-miR-30a-3p	18	1.016	0.003096870207	0.1175911225	200
hsa-miR-3180	11	1.335	0.003163481388	0.1175911225	96
hsa-miR-3180-3p	11	1.335	0.003163481388	0.1175911225	96
hsa-miR-128-1-5p	9	1.478	0.003378110217	0.1238006026	70
hsa-miR-6816-5p	11	1.321	0.003430731896	0.1239828388	97
hsa-miR-448	11	1.293	0.004019430961	0.1432679364	99
hsa-miR-655-3p	11	1.279	0.004342550756	0.1526934739	100
hsa-miR-5010-3p	15	1.069	0.004541884985	0.1575731297	160
hsa-miR-577	13	1.155	0.004643281022	0.1589712792	130
hsa-miR-198	9	1.404	0.004919619875	0.1641134732	74
hsa-miR-92b-3p	45	0.571	0.004885432547	0.1641134732	689
hsa-miR-4779	22	0.849	0.00510914668	0.1682784767	276
hsa-miR-33a-5p	16	1.012	0.005186412047	0.1686880518	178
hsa-miR-1908-5p	13	1.134	0.005282409424	0.1696892509	132
hsa-miR-142-5p	19	0.909	0.005597431768	0.1709449416	228
hsa-miR-221-3p	27	0.745	0.005683382196	0.1709449416	365
hsa-miR-331-3p	29	0.717	0.005611184522	0.1709449416	400
hsa-miR-504-5p	11	1.225	0.005847079092	0.1709449416	104
hsa-miR-548ap-3p	16	1.004	0.00547180023	0.1709449416	179
hsa-miR-548t-3p	16	1.004	0.00547180023	0.1709449416	179
hsa-miR-6808-3p	6	1.705	0.005788129636	0.1709449416	38
hsa-miR-6872-5p	3	2.334	0.005783089431	0.1709449416	9
hsa-miR-4467	8	1.453	0.006036787375	0.1745302306	63
hsa-miR-18a-5p	21	0.845	0.006281533129	0.1796104308	264
hsa-miR-1185-2-3p	12	1.152	0.006399938761	0.1808943329	120
hsa-miR-199a-5p	15	1.01	0.006722265151	0.1808943329	167
hsa-miR-339-5p	19	0.885	0.006718883979	0.1808943329	232
hsa-miR-374b-5p	19	0.885	0.006718883979	0.1808943329	232
hsa-miR-378a-3p	15	1.01	0.006722265151	0.1808943329	167
hsa-miR-548aa	16	0.973	0.006743562755	0.1808943329	183
hsa-miR-583	14	1.043	0.006992875449	0.1856679788	152
hsa-miR-6867-5p	31	0.667	0.007078754334	0.1860496846	443
hsa-miR-1264	11	1.174	0.007734404032	0.1886988032	108
hsa-miR-135a-5p	10	1.244	0.007493576067	0.1886988032	93
hsa-miR-140-5p	11	1.174	0.007734404032	0.1886988032	108
hsa-miR-218-1-3p	6	1.641	0.00747515863	0.1886988032	40
hsa-miR-34b-5p	12	1.118	0.007759712509	0.1886988032	123
hsa-miR-494-3p	13	1.072	0.007631651526	0.1886988032	138
hsa-miR-495-3p	16	0.958	0.007463292537	0.1886988032	185
hsa-miR-6781-5p	9	1.316	0.007556765127	0.1886988032	79
hsa-miR-106b-3p	9	1.299	0.008193621803	0.190500292	80
hsa-miR-1276	12	1.107	0.008260074237	0.190500292	124
hsa-miR-146b-3p	8	1.392	0.007986729066	0.190500292	66
hsa-miR-185-3p	11	1.161	0.008273071868	0.190500292	109
hsa-miR-4450	8	1.392	0.007986729066	0.190500292	66
hsa-miR-8089	11	1.161	0.008273071868	0.190500292	109
hsa-miR-128-2-5p	8	1.372	0.008731466512	0.1977076768	67
hsa-miR-146a-5p	19	0.849	0.008738041057	0.1977076768	238
hsa-miR-762	12	1.074	0.00991366057	0.2223736621	127
hsa-miR-10b-5p	23	0.743	0.01022603657	0.2225737898	311
hsa-miR-217	9	1.25	0.01035028	0.2225737898	83
hsa-miR-27a-3p	30	0.64	0.01030322155	0.2225737898	437
hsa-miR-3119	9	1.25	0.01035028	0.2225737898	83
hsa-miR-34a-5p	43	0.522	0.01032663444	0.2225737898	681
hsa-miR-3529-3p	11	1.112	0.01072408778	0.2287219377	113
hsa-miR-212-3p	10	1.158	0.0114537712	0.2419436767	99
hsa-miR-29c-3p	19	0.808	0.01168353766	0.2419436767	245
hsa-miR-3184-5p	15	0.921	0.0117692127	0.2419436767	178
hsa-miR-3662	19	0.808	0.01168353766	0.2419436767	245
hsa-miR-423-5p	24	0.707	0.0118858942	0.2419436767	333
hsa-miR-758-3p	7	1.399	0.01190191799	0.2419436767	57
hsa-miR-21-3p	10	1.145	0.0122439068	0.2431957672	100
hsa-miR-4429	8	1.294	0.01223737971	0.2431957672	71
hsa-miR-502-3p	8	1.294	0.01223737971	0.2431957672	71
hsa-miR-1227-5p	6	1.491	0.01319862657	0.2454819245	45
hsa-miR-140-3p	18	0.82	0.01272933968	0.2454819245	230
hsa-miR-146b-5p	12	1.02	0.01322693922	0.2454819245	132
hsa-miR-210-3p	12	1.02	0.01322693922	0.2454819245	132
hsa-miR-301b-3p	26	0.664	0.01313078903	0.2454819245	372
hsa-miR-338-3p	13	0.975	0.01330244095	0.2454819245	148
hsa-miR-34c-3p	7	1.376	0.0130392191	0.2454819245	58
hsa-miR-4291	10	1.131	0.01307444685	0.2454819245	101
hsa-miR-6884-3p	8	1.276	0.01325549736	0.2454819245	72
hsa-miR-760	14	0.937	0.01319129404	0.2454819245	164
hsa-miR-1185-1-3p	11	1.064	0.0136965176	0.2509742168	117
hsa-miR-125b-1-3p	4	1.807	0.01427476542	0.2537246964	22
hsa-miR-26a-1-3p	8	1.257	0.0143341777	0.2537246964	73
hsa-miR-452-5p	8	1.257	0.0143341777	0.2537246964	73
hsa-miR-454-3p	27	0.64	0.01431506757	0.2537246964	393
hsa-miR-548ao-3p	4	1.807	0.01427476542	0.2537246964	22
hsa-miR-30e-3p	14	0.92	0.01454513652	0.2540029881	166
hsa-miR-370-3p	11	1.052	0.01452852406	0.2540029881	118
hsa-miR-125a-5p	20	0.749	0.01509839988	0.26190691	269
hsa-miR-130b-3p	36	0.537	0.01546794394	0.2638816159	564
hsa-miR-6793-3p	13	0.947	0.01551648241	0.2638816159	151
hsa-miR-6798-5p	11	1.041	0.01539806928	0.2638816159	119
hsa-miR-18a-3p	24	0.665	0.01652375841	0.2782404463	343
hsa-miR-511-3p	19	0.757	0.01657466148	0.2782404463	254
hsa-miR-381-5p	4	1.756	0.01669419786	0.2784506591	23
hsa-miR-1179	7	1.309	0.01691716399	0.2785978526	61
hsa-miR-622	10	1.078	0.0168247566	0.2785978526	105
hsa-miR-518c-3p	3	1.987	0.01727464118	0.2809288522	13
hsa-miR-6082	3	1.987	0.01727464118	0.2809288522	13
hsa-miR-141-3p	13	0.92	0.0180009614	0.2856006193	154
hsa-miR-32-5p	35	0.53	0.01795483831	0.2856006193	551
hsa-miR-483-3p	15	0.852	0.0177817516	0.2856006193	187
hsa-miR-548n	19	0.746	0.01785238142	0.2856006193	256
hsa-miR-4718	4	1.706	0.01935509655	0.3033853086	24
hsa-miR-5590-3p	16	0.808	0.01935133926	0.3033853086	206
hsa-miR-146a-3p	10	1.04	0.02012031678	0.3079592015	108
hsa-miR-4267	13	0.902	0.01981688743	0.3079592015	156
hsa-miR-605-5p	10	1.04	0.02012031678	0.3079592015	108
hsa-miR-873-5p	19	0.73	0.0199109966	0.3079592015	259
hsa-miR-139-5p	11	0.984	0.02034312308	0.3095485745	124
hsa-miR-30d-3p	13	0.893	0.02077482039	0.3102466752	157
hsa-miR-375	31	0.55	0.02086593704	0.3102466752	481
hsa-miR-449a	13	0.893	0.02077482039	0.3102466752	157
hsa-miR-769-5p	17	0.77	0.02072370289	0.3102466752	225
hsa-miR-4311	15	0.822	0.02110788224	0.3120608499	191
hsa-let-7e-3p	3	1.911	0.02128241676	0.3128635503	14
hsa-miR-3123	11	0.973	0.02145835023	0.3136776815	125
hsa-miR-222-5p	8	1.151	0.02218313856	0.3188979367	79
hsa-miR-374c-5p	9	1.081	0.0219989323	0.3188979367	94
hsa-miR-489-3p	8	1.151	0.02218313856	0.3188979367	79
hsa-miR-3678-3p	10	1.014	0.02256466932	0.3226003822	110
hsa-miR-4666b	7	1.225	0.02326611884	0.3290132676	65
hsa-miR-8059	7	1.225	0.02326611884	0.3290132676	65
hsa-miR-301a-3p	26	0.59	0.02380169913	0.3347676818	392
hsa-miR-107	21	0.66	0.02453781784	0.3417272932	301
hsa-miR-1253	15	0.793	0.02488442869	0.3417272932	195
hsa-miR-129-1-3p	7	1.205	0.0250789278	0.3417272932	66
hsa-miR-1471	2	2.133	0.02560984711	0.3417272932	6
hsa-miR-208a-5p	10	0.99	0.02521729388	0.3417272932	112
hsa-miR-3591-3p	7	1.205	0.0250789278	0.3417272932	66
hsa-miR-4471	7	1.205	0.0250789278	0.3417272932	66
hsa-miR-4767	6	1.304	0.02554573133	0.3417272932	52
hsa-miR-670	2	2.133	0.02560984711	0.3417272932	6
hsa-miR-675-3p	6	1.304	0.02554573133	0.3417272932	52
hsa-miR-148a-3p	16	0.754	0.02651459218	0.3507027747	214
hsa-miR-208b-5p	10	0.977	0.02662440127	0.3507027747	113
hsa-miR-3666	24	0.6	0.02680111662	0.3507027747	359
hsa-miR-4508	5	1.421	0.02682161882	0.3507027747	39
hsa-miR-6868-3p	14	0.807	0.02722057956	0.3541397401	180
hsa-miR-4295	24	0.596	0.02757734204	0.3569962387	360
hsa-let-7a-2-3p	9	1.024	0.02795413424	0.3583086567	98
hsa-miR-432-5p	9	1.024	0.02795413424	0.3583086567	98
hsa-miR-4464	8	1.085	0.02885622431	0.3626493575	83
hsa-miR-4999-5p	4	1.567	0.02884080963	0.3626493575	27
hsa-miR-501-3p	7	1.165	0.02898964887	0.3626493575	68
hsa-miR-5688	13	0.832	0.02847655768	0.3626493575	164
hsa-miR-6882-5p	7	1.165	0.02898964887	0.3626493575	68
hsa-miR-1203	5	1.389	0.02958539884	0.3650713354	40
hsa-miR-6820-5p	5	1.389	0.02958539884	0.3650713354	40
hsa-miR-7853-5p	9	1.01	0.02960417055	0.3650713354	99
hsa-miR-4748	8	1.068	0.03071937597	0.3770368692	84
hsa-miR-4725-5p	7	1.146	0.03109129671	0.3798101129	69
hsa-miR-320c	9	0.997	0.03132111971	0.3808296892	100
hsa-miR-20a-5p	59	0.348	0.03177071148	0.3844994943	1056
hsa-miR-618	5	1.358	0.03252227801	0.3899675916	41
hsa-miR-6826-5p	5	1.358	0.03252227801	0.3899675916	41
hsa-miR-4418	9	0.983	0.03310612032	0.3915551139	101
hsa-miR-5001-5p	10	0.93	0.0328153606	0.3915551139	117
hsa-miR-576-5p	9	0.983	0.03310612032	0.3915551139	101
hsa-miR-5586-5p	7	1.127	0.0332927869	0.391981138	70
hsa-miR-16-5p	81	0.285	0.03374870508	0.3937853391	1515
hsa-miR-204-5p	26	0.543	0.03373499352	0.3937853391	405
hsa-miR-186-5p	43	0.409	0.03405485076	0.3955835789	737
hsa-miR-3150b-3p	16	0.709	0.03426619865	0.3962695506	221
hsa-let-7g-3p	9	0.97	0.03496026738	0.3972341298	102
hsa-miR-297	14	0.761	0.03462644233	0.3972341298	186
hsa-miR-6507-3p	9	0.97	0.03496026738	0.3972341298	102
hsa-miR-6814-3p	2	2.014	0.03482427667	0.3972341298	7
hsa-miR-592	6	1.208	0.0352335773	0.3985989919	56
hsa-miR-4784	16	0.702	0.03549597911	0.3998291673	222
hsa-miR-324-3p	22	0.587	0.03583138427	0.401867508	332
hsa-miR-10a-5p	28	0.512	0.03622701239	0.4032193151	446
hsa-miR-4689	10	0.906	0.03626184464	0.4032193151	119
hsa-miR-2113	12	0.816	0.03690321698	0.4086049812	153
hsa-miR-30a-5p	42	0.403	0.03808773763	0.4146623151	723
hsa-miR-3178	7	1.089	0.03800159241	0.4146623151	72
hsa-miR-320d	7	1.089	0.03800159241	0.4146623151	72
hsa-miR-6870-3p	7	1.089	0.03800159241	0.4146623151	72
hsa-miR-181a-5p	33	0.459	0.03887701017	0.4162959313	546
hsa-miR-377-3p	18	0.642	0.03903774298	0.4162959313	261
hsa-miR-382-5p	9	0.943	0.03888015195	0.4162959313	104
hsa-miR-509-3-5p	9	0.943	0.03888015195	0.4162959313	104
hsa-miR-509-5p	9	0.943	0.03888015195	0.4162959313	104
hsa-miR-3620-5p	6	1.162	0.04085608524	0.4211514454	58
hsa-miR-4710	12	0.798	0.040146025	0.4211514454	155
hsa-miR-548at-3p	8	0.99	0.04127348908	0.4211514454	89
hsa-miR-548ay-3p	8	0.99	0.04127348908	0.4211514454	89
hsa-miR-548bb-3p	19	0.619	0.03983100314	0.4211514454	280
hsa-miR-548h-3p	19	0.619	0.03983100314	0.4211514454	280
hsa-miR-548z	19	0.614	0.04104989006	0.4211514454	281
hsa-miR-567	14	0.731	0.04031015589	0.4211514454	190
hsa-miR-6748-3p	7	1.071	0.04051177276	0.4211514454	73
hsa-miR-6769a-5p	12	0.798	0.040146025	0.4211514454	155
hsa-miR-6853-3p	6	1.162	0.04085608524	0.4211514454	58
hsa-miR-4492	10	0.872	0.04189028631	0.4241187742	122
hsa-miR-4498	10	0.872	0.04189028631	0.4241187742	122
hsa-miR-548ac	19	0.609	0.04229569641	0.4265635739	282
hsa-miR-1290	7	1.053	0.04312751986	0.4283122392	74
hsa-miR-4283	7	1.053	0.04312751986	0.4283122392	74
hsa-miR-5572	7	1.053	0.04312751986	0.4283122392	74
hsa-miR-5787	13	0.75	0.0428289543	0.4283122392	174
hsa-miR-153-5p	17	0.644	0.04329410184	0.4283317604	246
hsa-miR-1910-5p	6	1.139	0.0438678112	0.4309694745	59
hsa-miR-944	10	0.861	0.04389197185	0.4309694745	123
hsa-miR-93-3p	18	0.62	0.04419452796	0.4323088788	265
hsa-miR-340-5p	22	0.553	0.04463174072	0.4349505219	340
hsa-miR-6774-3p	2	1.905	0.04510423608	0.4379150085	8
hsa-miR-105-5p	9	0.904	0.04530324729	0.4382120798	107
hsa-miR-193b-3p	47	0.36	0.04570823982	0.4404920001	834
hsa-miR-33a-3p	11	0.806	0.04591164411	0.4408195497	141
hsa-miR-4505	13	0.734	0.0462166658	0.4421167809	176
hsa-miR-144-3p	15	0.676	0.04670271262	0.4451298836	212
hsa-miR-29b-3p	18	0.61	0.04694895025	0.4458436809	267
hsa-miR-216a-5p	12	0.762	0.04722006101	0.4467876318	159
hsa-miR-548d-3p	19	0.59	0.04755366895	0.448313937	286
hsa-miR-26a-5p	28	0.474	0.04792048565	0.4490650986	458
hsa-miR-6756-3p	13	0.726	0.04797851553	0.4490650986	177
hsa-miR-1537-5p	4	1.362	0.04984258753	0.4528583	32
hsa-miR-1587	6	1.095	0.05029825085	0.4528583	61
hsa-miR-182-3p	5	1.211	0.04987347712	0.4528583	46
hsa-miR-190a-3p	37	0.402	0.04940412542	0.4528583	637
hsa-miR-2682-5p	9	0.879	0.04995740829	0.4528583	109
hsa-miR-4789-5p	17	0.621	0.04906811276	0.4528583	250
hsa-miR-514a-5p	6	1.095	0.05029825085	0.4528583	61
hsa-miR-602	4	1.362	0.04984258753	0.4528583	32
hsa-miR-6509-5p	6	1.095	0.05029825085	0.4528583	61
hsa-miR-6769b-5p	12	0.753	0.04911438513	0.4528583	160
hsa-miR-6816-3p	4	1.362	0.04984258753	0.4528583	32
hsa-miR-296-3p	17	0.616	0.05059281531	0.4539396739	251
hsa-miR-4455	12	0.745	0.05106005459	0.4565576015	161
hsa-miR-214-3p	15	0.656	0.05163102585	0.4569521404	215
hsa-miR-6505-5p	7	0.999	0.05161891278	0.4569521404	77
hsa-miR-6757-3p	7	0.999	0.05161891278	0.4569521404	77
hsa-miR-6132	10	0.817	0.05254537911	0.4634680558	127
hsa-miR-133a-5p	5	1.184	0.05388574102	0.4698744033	47
hsa-miR-4263	8	0.916	0.05399402251	0.4698744033	94
hsa-miR-4735-3p	8	0.916	0.05399402251	0.4698744033	94
hsa-miR-5003-5p	6	1.074	0.05371876543	0.4698744033	62
hsa-miR-23a-3p	17	0.599	0.05536649011	0.4731246799	254
hsa-miR-3185	12	0.727	0.05510728327	0.4731246799	163
hsa-miR-449c-5p	9	0.854	0.05491604618	0.4731246799	111
hsa-miR-4694-5p	4	1.324	0.05482893717	0.4731246799	33
hsa-miR-6075	3	1.528	0.05493195864	0.4731246799	20
hsa-miR-7113-3p	14	0.667	0.05545850399	0.4731246799	199
hsa-miR-1915	2	1.803	0.05633884941	0.4759535265	9
hsa-miR-4321	2	1.803	0.05633884941	0.4759535265	9
hsa-miR-4746-5p	2	1.803	0.05633884941	0.4759535265	9
hsa-miR-20a-3p	8	0.902	0.05680786325	0.4768195489	95
hsa-miR-450a-2-3p	8	0.902	0.05680786325	0.4768195489	95
hsa-miR-27b-5p	6	1.053	0.05727700068	0.4773473086	63
hsa-miR-7-5p	34	0.403	0.05737733421	0.4773473086	585
hsa-miR-8485	47	0.336	0.05742110207	0.4773473086	848
hsa-miR-128-3p	31	0.412	0.06292800176	0.5007867904	530
hsa-miR-1296-3p	8	0.873	0.06271026953	0.5007867904	97
hsa-miR-152-5p	5	1.13	0.06245539334	0.5007867904	49
hsa-miR-296-5p	7	0.948	0.06109390209	0.5007867904	80
hsa-miR-3617-3p	5	1.13	0.06245539334	0.5007867904	49
hsa-miR-3924	16	0.599	0.06157747415	0.5007867904	239
hsa-miR-4474-3p	6	1.032	0.06097334325	0.5007867904	64
hsa-miR-4765	5	1.13	0.06245539334	0.5007867904	49
hsa-miR-493-5p	9	0.817	0.06293515775	0.5007867904	114
hsa-miR-545-3p	12	0.702	0.06157416244	0.5007867904	166
hsa-miR-624-3p	8	0.873	0.06271026953	0.5007867904	97
hsa-miR-642b-5p	5	1.13	0.06245539334	0.5007867904	49
hsa-miR-6762-3p	5	1.13	0.06245539334	0.5007867904	49
hsa-miR-936	7	0.948	0.06109390209	0.5007867904	80
hsa-miR-345-3p	7	0.931	0.06447349327	0.5114635045	81
hsa-miR-6733-3p	6	1.011	0.06480797624	0.512554268	65
hsa-miR-1206	8	0.859	0.06579970378	0.5156952688	98
hsa-miR-1269a	4	1.252	0.06557604973	0.5156952688	35
hsa-miR-5589-3p	9	0.805	0.06576504358	0.5156952688	115
hsa-miR-200c-5p	5	1.104	0.06701191466	0.5236186244	50
hsa-miR-3148	16	0.581	0.0672633528	0.5240097126	242
hsa-miR-181c-5p	18	0.543	0.06788120624	0.5263183952	280
hsa-miR-433-3p	7	0.915	0.06796425088	0.5263183952	82
hsa-let-7f-2-3p	8	0.845	0.06898172868	0.5279131118	99
hsa-miR-639	2	1.708	0.06842489037	0.5279131118	10
hsa-miR-6502-3p	6	0.991	0.06878088109	0.5279131118	66
hsa-miR-7106-3p	6	0.991	0.06878088109	0.5279131118	66
hsa-miR-30c-5p	30	0.406	0.06926538991	0.5285294561	515
hsa-miR-10b-3p	7	0.898	0.07156630596	0.5311061586	83
hsa-miR-1269b	4	1.217	0.07133066665	0.5311061586	36
hsa-miR-181b-5p	22	0.476	0.07164403329	0.5311061586	359
hsa-miR-3158-5p	8	0.832	0.07225656424	0.5311061586	100
hsa-miR-4732-3p	7	0.898	0.07156630596	0.5311061586	83
hsa-miR-4795-5p	11	0.702	0.07093963144	0.5311061586	152
hsa-miR-497-5p	27	0.428	0.07004340884	0.5311061586	456
hsa-miR-5011-5p	36	0.365	0.06987806089	0.5311061586	636
hsa-miR-542-5p	4	1.217	0.07133066665	0.5311061586	36
hsa-miR-578	11	0.702	0.07093963144	0.5311061586	152
hsa-miR-595	8	0.832	0.07225656424	0.5311061586	100
hsa-miR-609	5	1.078	0.07174840832	0.5311061586	51
hsa-miR-670-5p	8	0.832	0.07225656424	0.5311061586	100
hsa-miR-3606-5p	6	0.971	0.07289184005	0.5327656399	67
hsa-miR-607	15	0.586	0.07276015207	0.5327656399	226
hsa-miR-196b-5p	11	0.693	0.0735762551	0.5362616688	153
hsa-miR-127-5p	9	0.77	0.07472990308	0.5415581669	118
hsa-miR-5196-3p	9	0.77	0.07472990308	0.5415581669	118
hsa-miR-6852-5p	15	0.579	0.07492734055	0.5415581669	227
hsa-miR-664a-3p	7	0.882	0.07527966323	0.5425974619	84
hsa-miR-23a-5p	11	0.684	0.07627438313	0.5482484666	154
hsa-miR-200a-5p	5	1.053	0.07666358673	0.5495279688	52
hsa-miR-106b-5p	57	0.271	0.07758133935	0.5504535978	1076
hsa-miR-1470	13	0.619	0.07763892021	0.5504535978	191
hsa-miR-4646-3p	6	0.951	0.0771404392	0.5504535978	68
hsa-miR-933	3	1.369	0.07755804519	0.5504535978	23
hsa-miR-574-5p	24	0.44	0.07811244483	0.5523059278	402
hsa-miR-5692b	12	0.644	0.07855890314	0.5524601783	173
hsa-miR-5692c	12	0.644	0.07855890314	0.5524601783	173
hsa-miR-4463	7	0.866	0.07910420196	0.5533041223	85
hsa-miR-579-3p	11	0.675	0.07903418826	0.5533041223	155
hsa-miR-100-5p	16	0.546	0.07966962426	0.5557650464	248
hsa-miR-1238-3p	10	0.702	0.08190493828	0.557896988	138
hsa-miR-1246	5	1.028	0.08175584033	0.557896988	53
hsa-miR-32-3p	9	0.747	0.08110442129	0.557896988	120
hsa-miR-4645-3p	6	0.932	0.08152607181	0.557896988	69
hsa-miR-548at-5p	9	0.747	0.08110442129	0.557896988	120
hsa-miR-5696	11	0.666	0.08185580725	0.557896988	156
hsa-miR-638	5	1.028	0.08175584033	0.557896988	53
hsa-miR-6818-5p	11	0.666	0.08185580725	0.557896988	156
hsa-miR-7151-5p	6	0.932	0.08152607181	0.557896988	69
hsa-miR-4319	7	0.85	0.08303967701	0.5641494506	86
hsa-miR-7-1-3p	12	0.628	0.08390779404	0.5685627086	175
hsa-let-7b-3p	9	0.724	0.08779795291	0.5722047972	122
hsa-miR-1-5p	5	1.004	0.0870232497	0.5722047972	54
hsa-miR-124-5p	6	0.913	0.08604794227	0.5722047972	70
hsa-miR-1277-5p	34	0.345	0.08818375237	0.5722047972	609
hsa-miR-1298-5p	5	1.004	0.0870232497	0.5722047972	54
hsa-miR-199a-3p	9	0.724	0.08779795291	0.5722047972	122
hsa-miR-3139	6	0.913	0.08604794227	0.5722047972	70
hsa-miR-3163	20	0.464	0.08809648371	0.5722047972	329
hsa-miR-4456	5	1.004	0.0870232497	0.5722047972	54
hsa-miR-4504	6	0.913	0.08604794227	0.5722047972	70
hsa-miR-4643	12	0.62	0.08666568147	0.5722047972	176
hsa-miR-598-3p	3	1.319	0.08587275213	0.5722047972	24
hsa-miR-6129	18	0.493	0.0877613619	0.5722047972	290
hsa-miR-6130	18	0.498	0.085620141	0.5722047972	289
hsa-miR-6751-5p	8	0.778	0.08628540138	0.5722047972	104
hsa-miR-6811-5p	8	0.778	0.08628540138	0.5722047972	104
hsa-miR-7855-5p	7	0.835	0.08708572024	0.5722047972	87
hsa-miR-183-5p	21	0.446	0.09095610585	0.5790518853	350
hsa-miR-20b-5p	48	0.281	0.09116903261	0.5790518853	900
hsa-miR-4276	7	0.819	0.09124184203	0.5790518853	88
hsa-miR-4667-5p	8	0.765	0.09002458126	0.5790518853	105
hsa-miR-4709-5p	7	0.819	0.09124184203	0.5790518853	88
hsa-miR-6511b-5p	8	0.765	0.09002458126	0.5790518853	105
hsa-miR-654-5p	11	0.639	0.09069237093	0.5790518853	159
hsa-miR-6731-5p	21	0.446	0.09095610585	0.5790518853	350
hsa-miR-8085	21	0.446	0.09095610585	0.5790518853	350
hsa-miR-3136-3p	5	0.98	0.09246359807	0.5839569956	55
hsa-miR-7155-3p	5	0.98	0.09246359807	0.5839569956	55
hsa-miR-185-5p	21	0.438	0.09503081477	0.5847302142	352
hsa-miR-199b-3p	7	0.804	0.09550743313	0.5847302142	89
hsa-miR-4419a	18	0.478	0.09439187846	0.5847302142	293
hsa-miR-4480	9	0.701	0.0948099449	0.5847302142	124
hsa-miR-4488	8	0.752	0.09385609048	0.5847302142	106
hsa-miR-4517	8	0.752	0.09385609048	0.5847302142	106
hsa-miR-501-5p	11	0.63	0.09376188667	0.5847302142	160
hsa-miR-587	8	0.752	0.09385609048	0.5847302142	106
hsa-miR-6127	18	0.478	0.09439187846	0.5847302142	293
hsa-miR-6133	18	0.478	0.09439187846	0.5847302142	293
hsa-miR-6858-5p	9	0.701	0.0948099449	0.5847302142	124
hsa-miR-7849-3p	6	0.875	0.09549629556	0.5847302142	72
hsa-miR-802	6	0.875	0.09549629556	0.5847302142	72
hsa-miR-942-5p	13	0.569	0.09611134238	0.5870462744	198
hsa-miR-5002-3p	4	1.084	0.0967891995	0.5898021009	40
hsa-miR-1468-3p	16	0.502	0.09840464581	0.5901559068	256
hsa-miR-19b-3p	38	0.312	0.09711547231	0.5901559068	697
hsa-miR-500a-5p	10	0.652	0.0980234822	0.5901559068	143
hsa-miR-562	9	0.69	0.09843492066	0.5901559068	125
hsa-miR-581	5	0.956	0.09807438442	0.5901559068	56
hsa-miR-8069	5	0.956	0.09807438442	0.5901559068	56
hsa-miR-95-5p	9	0.69	0.09843492066	0.5901559068	125
hsa-miR-4510	18	0.469	0.09898520408	0.5916527982	295
hsa-miR-642a-5p	14	0.539	0.09913936203	0.5916527982	218
hsa-miR-125a-3p	19	0.453	0.1000278806	0.5925024388	315
hsa-miR-129-2-3p	6	0.857	0.1004202827	0.5925024388	73
hsa-miR-3127-3p	11	0.613	0.1000866919	0.5925024388	162
hsa-miR-4461	6	0.857	0.1004202827	0.5925024388	73
hsa-miR-5007-3p	6	0.857	0.1004202827	0.5925024388	73
hsa-miR-4700-5p	8	0.726	0.1017945084	0.5978991215	108
hsa-miR-6749-3p	22	0.414	0.1017188951	0.5978991215	375
hsa-miR-6836-5p	9	0.679	0.1021388576	0.5985705125	126
hsa-miR-106a-3p	12	0.573	0.1043834601	0.6022300737	182
hsa-miR-17-5p	60	0.233	0.1041515105	0.6022300737	1163
hsa-miR-363-3p	20	0.434	0.103033579	0.6022300737	336
hsa-miR-4266	7	0.774	0.1043640004	0.6022300737	91
hsa-miR-4707-5p	4	1.053	0.1037369748	0.6022300737	41
hsa-miR-494-5p	3	1.225	0.1035627754	0.6022300737	26
hsa-miR-576-3p	7	0.774	0.1043640004	0.6022300737	91
hsa-miR-9500	13	0.548	0.1047871584	0.6032216509	201
hsa-miR-1279	6	0.838	0.1054755264	0.6044024377	74
hsa-miR-3065-5p	9	0.668	0.1059214111	0.6044024377	127
hsa-miR-3140-3p	9	0.668	0.1059214111	0.6044024377	127
hsa-miR-4656	6	0.838	0.1054755264	0.6044024377	74
hsa-miR-1248	11	0.596	0.1066584656	0.6059504966	164
hsa-miR-541-3p	11	0.596	0.1066584656	0.6059504966	164
hsa-miR-106a-5p	38	0.295	0.1094776031	0.615252671	705
hsa-miR-2054	6	0.82	0.1106603574	0.615252671	75
hsa-miR-29b-1-5p	6	0.82	0.1106603574	0.615252671	75
hsa-miR-3667-3p	14	0.513	0.1104509463	0.615252671	222
hsa-miR-4741	6	0.82	0.1106603574	0.615252671	75
hsa-miR-4799-5p	7	0.759	0.1089531792	0.615252671	92
hsa-miR-552-5p	9	0.658	0.1097821764	0.615252671	128
hsa-miR-6803-5p	8	0.701	0.1100966582	0.615252671	110
hsa-miR-6815-3p	5	0.91	0.1097959267	0.615252671	58
hsa-miR-943	5	0.91	0.1097959267	0.615252671	58
hsa-miR-7854-3p	10	0.614	0.1121674667	0.6223022351	147
hsa-miR-7850-5p	7	0.744	0.1136482373	0.6291759863	93
hsa-miR-4516	13	0.527	0.1139173436	0.6293268111	204
hsa-miR-4662a-5p	10	0.605	0.1158750017	0.6326239201	148
hsa-miR-4675	6	0.803	0.1159729477	0.6326239201	76
hsa-miR-488-5p	5	0.888	0.1159003819	0.6326239201	59
hsa-miR-548b-3p	6	0.803	0.1159729477	0.6326239201	76
hsa-miR-561-5p	5	0.888	0.1159003819	0.6326239201	59
hsa-miR-6829-5p	6	0.803	0.1159729477	0.6326239201	76
hsa-miR-195-5p	34	0.304	0.1176061971	0.6394226152	627
hsa-miR-3591-5p	7	0.73	0.1184480017	0.6394226152	94
hsa-miR-3620-3p	7	0.73	0.1184480017	0.6394226152	94
hsa-miR-4433b-3p	7	0.73	0.1184480017	0.6394226152	94
hsa-miR-4761-3p	4	0.993	0.1182883179	0.6394226152	43
hsa-miR-18b-5p	8	0.676	0.1187572578	0.6397647719	112
hsa-miR-330-3p	10	0.595	0.1196504317	0.6432446761	149
hsa-miR-143-3p	15	0.472	0.1212021393	0.6468020555	245
hsa-miR-1538	3	1.137	0.1225493518	0.6468020555	28
hsa-miR-204-3p	9	0.626	0.1218288128	0.6468020555	131
hsa-miR-2355-3p	5	0.866	0.1221627015	0.6468020555	60
hsa-miR-3129-5p	6	0.785	0.1214113168	0.6468020555	77
hsa-miR-4711-5p	5	0.866	0.1221627015	0.6468020555	60
hsa-miR-4745-3p	3	1.137	0.1225493518	0.6468020555	28
hsa-miR-519c-3p	20	0.401	0.1219518619	0.6468020555	344
hsa-miR-630	6	0.785	0.1214113168	0.6468020555	77
hsa-let-7i-3p	2	1.381	0.1234616997	0.6489845308	14
hsa-miR-29c-5p	2	1.381	0.1234616997	0.6489845308	14
hsa-miR-5699-3p	11	0.554	0.1241578695	0.6513281782	169
hsa-miR-150-3p	4	0.963	0.1258777959	0.6570034652	44
hsa-miR-451a	4	0.963	0.1258777959	0.6570034652	44
hsa-miR-605-3p	9	0.615	0.1259972057	0.6570034652	132
hsa-miR-4529-5p	5	0.844	0.1285791704	0.6625009926	61
hsa-miR-4736	11	0.546	0.1278388526	0.6625009926	170
hsa-miR-5189-3p	7	0.701	0.1283564364	0.6625009926	96
hsa-miR-659-3p	5	0.844	0.1285791704	0.6625009926	61
hsa-miR-8061	5	0.844	0.1285791704	0.6625009926	61
hsa-miR-8065	5	0.844	0.1285791704	0.6625009926	61
hsa-miR-1207-5p	17	0.426	0.129037264	0.6635473534	287
hsa-miR-1228-3p	15	0.455	0.1302548784	0.6671716408	248
hsa-miR-503-5p	15	0.455	0.1302548784	0.6671716408	248
hsa-miR-23b-5p	10	0.568	0.1313794828	0.6699989136	152
hsa-miR-3671	10	0.568	0.1313794828	0.6699989136	152
hsa-miR-548as-3p	11	0.538	0.1315793408	0.6699989136	171
hsa-miR-219a-5p	4	0.935	0.1336665662	0.6701356554	45
hsa-miR-3197	4	0.935	0.1336665662	0.6701356554	45
hsa-miR-3922-5p	6	0.751	0.1326567452	0.6701356554	79
hsa-miR-4648	6	0.751	0.1326567452	0.6701356554	79
hsa-miR-492	4	0.935	0.1336665662	0.6701356554	45
hsa-miR-522-3p	8	0.64	0.1324056512	0.6701356554	115
hsa-miR-615-3p	45	0.243	0.1331809237	0.6701356554	866
hsa-miR-7973	4	0.935	0.1336665662	0.6701356554	45
hsa-miR-4685-3p	16	0.432	0.13425224	0.6717775547	269
hsa-miR-4646-5p	9	0.594	0.134559191	0.6720211419	134
hsa-miR-4421	11	0.53	0.1353788951	0.6722440557	172
hsa-miR-4652-5p	5	0.822	0.1351458725	0.6722440557	62
hsa-miR-6763-5p	11	0.53	0.1353788951	0.6722440557	172
hsa-miR-98-3p	8	0.628	0.1371265173	0.679625139	116
hsa-miR-15a-5p	37	0.265	0.1389523001	0.6808924383	701
hsa-miR-195-3p	7	0.673	0.1386670606	0.6808924383	98
hsa-miR-342-3p	18	0.398	0.1378490422	0.6808924383	310
hsa-miR-4671-5p	2	1.309	0.1384936745	0.6808924383	15
hsa-miR-6074	6	0.734	0.1384591379	0.6808924383	80
hsa-miR-6835-3p	9	0.584	0.1389512344	0.6808924383	135
hsa-miR-3150a-3p	11	0.522	0.1392370427	0.6810052354	173
hsa-miR-664b-3p	10	0.549	0.1395291168	0.6811533995	154
hsa-miR-30b-5p	23	0.344	0.1405050619	0.6846332789	412
hsa-miR-1208	5	0.801	0.1418587063	0.686089877	63
hsa-miR-1256	4	0.906	0.1416468604	0.686089877	46
hsa-miR-149-5p	22	0.351	0.1414006438	0.686089877	392
hsa-miR-6846-3p	4	0.906	0.1416468604	0.686089877	46
hsa-miR-181c-3p	3	1.054	0.1426866005	0.6888136078	30
hsa-miR-155-3p	6	0.717	0.1443779895	0.6893055572	81
hsa-miR-4287	16	0.416	0.1434629414	0.6893055572	272
hsa-miR-4662a-3p	6	0.717	0.1443779895	0.6893055572	81
hsa-miR-5195-3p	6	0.717	0.1443779895	0.6893055572	81
hsa-miR-548u	7	0.659	0.1439692054	0.6893055572	99
hsa-miR-6722-3p	11	0.513	0.1431532774	0.6893055572	174
hsa-miR-608	12	0.484	0.1457580947	0.6946200777	194
hsa-miR-331-5p	5	0.78	0.1487133981	0.703549567	64
hsa-miR-4313	5	0.78	0.1487133981	0.703549567	64
hsa-miR-6882-3p	5	0.78	0.1487133981	0.703549567	64
hsa-miR-6885-3p	9	0.564	0.1479531539	0.703549567	137
hsa-miR-1233-5p	12	0.477	0.1495526397	0.7036234719	195
hsa-miR-3913-3p	4	0.879	0.1498106854	0.7036234719	47
hsa-miR-4671-3p	7	0.645	0.1493669311	0.7036234719	100
hsa-miR-4792	7	0.645	0.1493669311	0.7036234719	100
hsa-miR-1909-3p	11	0.497	0.1511578183	0.7086714295	176
hsa-miR-1245b-3p	6	0.684	0.1565543684	0.7096767712	83
hsa-miR-1250-5p	2	1.241	0.1538945151	0.7096767712	16
hsa-miR-135b-5p	6	0.684	0.1565543684	0.7096767712	83
hsa-miR-139-3p	7	0.632	0.1548584003	0.7096767712	101
hsa-miR-16-2-3p	6	0.684	0.1565543684	0.7096767712	83
hsa-miR-17-3p	11	0.49	0.1552449495	0.7096767712	177
hsa-miR-1911-5p	3	1.014	0.1531404517	0.7096767712	31
hsa-miR-320b	9	0.554	0.1525611689	0.7096767712	138
hsa-miR-4496	8	0.593	0.1517873533	0.7096767712	119
hsa-miR-4737	2	1.241	0.1538945151	0.7096767712	16
hsa-miR-4760-5p	5	0.76	0.1557055166	0.7096767712	65
hsa-miR-4790-3p	6	0.684	0.1565543684	0.7096767712	83
hsa-miR-5092	3	1.014	0.1531404517	0.7096767712	31
hsa-miR-590-5p	5	0.76	0.1557055166	0.7096767712	65
hsa-miR-6077	16	0.395	0.1562759065	0.7096767712	276
hsa-miR-6804-3p	5	0.76	0.1557055166	0.7096767712	65
hsa-miR-6810-5p	7	0.632	0.1548584003	0.7096767712	101
hsa-miR-6857-5p	7	0.632	0.1548584003	0.7096767712	101
hsa-miR-7161-5p	7	0.632	0.1548584003	0.7096767712	101
hsa-miR-1324	9	0.544	0.1572392312	0.7105609712	139
hsa-miR-5703	12	0.463	0.1572955878	0.7105609712	197
hsa-miR-1284	4	0.852	0.1581498569	0.7107183553	48
hsa-miR-3138	4	0.852	0.1581498569	0.7107183553	48
hsa-miR-4445-5p	4	0.852	0.1581498569	0.7107183553	48
hsa-miR-6124	11	0.482	0.1593878185	0.7150467304	178
hsa-miR-130b-5p	19	0.353	0.1608040383	0.7201585329	338
hsa-miR-1236-3p	14	0.415	0.1629663983	0.7211540278	238
hsa-miR-22-5p	6	0.668	0.1628062688	0.7211540278	84
hsa-miR-365a-3p	8	0.57	0.1619635545	0.7211540278	121
hsa-miR-4653-3p	5	0.739	0.1628304867	0.7211540278	66
hsa-miR-6762-5p	5	0.739	0.1628304867	0.7211540278	66
hsa-miR-6845-5p	5	0.739	0.1628304867	0.7211540278	66
hsa-miR-6862-3p	6	0.668	0.1628062688	0.7211540278	84
hsa-miR-5090	3	0.975	0.1638264376	0.7212798489	32
hsa-miR-6853-5p	3	0.975	0.1638264376	0.7212798489	32
hsa-miR-7702	3	0.975	0.1638264376	0.7212798489	32
hsa-miR-6892-3p	12	0.448	0.1652401962	0.7262753219	199
hsa-miR-1292-5p	4	0.825	0.1666560315	0.7275822045	49
hsa-miR-455-5p	7	0.605	0.1661148194	0.7275822045	103
hsa-miR-597-5p	4	0.825	0.1666560315	0.7275822045	49
hsa-miR-99b-3p	4	0.825	0.1666560315	0.7275822045	49
hsa-miR-656-3p	8	0.559	0.1671681582	0.728595557	122
hsa-miR-1277-3p	2	1.176	0.1696030958	0.7312916157	17
hsa-miR-148a-5p	6	0.652	0.1691633878	0.7312916157	85
hsa-miR-1537-3p	2	1.176	0.1696030958	0.7312916157	17
hsa-miR-424-5p	25	0.294	0.1684036162	0.7312916157	464
hsa-miR-432-3p	5	0.719	0.1700836034	0.7312916157	67
hsa-miR-524-3p	2	1.176	0.1696030958	0.7312916157	17
hsa-miR-6863	2	1.176	0.1696030958	0.7312916157	17
hsa-miR-6878-5p	14	0.403	0.1703161872	0.7312916157	240
hsa-miR-92a-2-5p	14	0.403	0.1703161872	0.7312916157	240
hsa-miR-6844	7	0.592	0.1718757053	0.735560173	104
hsa-miR-8062	7	0.592	0.1718757053	0.735560173	104
hsa-miR-1229-3p	12	0.434	0.1733819324	0.7357815458	201
hsa-miR-126-5p	8	0.548	0.1724484325	0.7357815458	123
hsa-miR-3618	3	0.937	0.1747261877	0.7357815458	33
hsa-miR-4489	4	0.799	0.1753207373	0.7357815458	50
hsa-miR-4720-5p	4	0.799	0.1753207373	0.7357815458	50
hsa-miR-4763-3p	16	0.37	0.1731244687	0.7357815458	281
hsa-miR-519a-3p	19	0.336	0.1730762278	0.7357815458	342
hsa-miR-635	4	0.799	0.1753207373	0.7357815458	50
hsa-miR-6841-3p	4	0.799	0.1753207373	0.7357815458	50
hsa-miR-6875-3p	15	0.383	0.1737442733	0.7357815458	261
hsa-miR-7110-3p	19	0.336	0.1730762278	0.7357815458	342
hsa-miR-7152-3p	3	0.937	0.1747261877	0.7357815458	33
hsa-miR-1237-5p	7	0.579	0.1777222141	0.7414149264	105
hsa-miR-4434	12	0.427	0.1775252002	0.7414149264	202
hsa-miR-4697-5p	7	0.579	0.1777222141	0.7414149264	105
hsa-miR-6804-5p	8	0.536	0.177802811	0.7414149264	124
hsa-miR-93-5p	59	0.174	0.1782404286	0.7420505525	1192
hsa-miR-222-3p	21	0.311	0.1789528547	0.7426400763	385
hsa-miR-519d-3p	45	0.202	0.1787660655	0.7426400763	891
hsa-miR-7-2-3p	10	0.47	0.1793124382	0.7429473953	163
hsa-miR-1321	16	0.36	0.1801151511	0.7439041639	283
hsa-miR-4756-5p	16	0.36	0.1801151511	0.7439041639	283
hsa-miR-1224-5p	6	0.62	0.1821809584	0.7476890439	87
hsa-miR-302c-5p	9	0.495	0.1816418495	0.7476890439	144
hsa-miR-5190	6	0.62	0.1821809584	0.7476890439	87
hsa-miR-877-5p	13	0.402	0.1819141281	0.7476890439	223
hsa-miR-3692-3p	8	0.525	0.1832296752	0.7508088425	125
hsa-miR-1229-5p	4	0.773	0.1841354036	0.7509722886	51
hsa-miR-4666a-3p	7	0.566	0.1836521421	0.7509722886	106
hsa-miR-4684-3p	4	0.773	0.1841354036	0.7509722886	51
hsa-miR-181a-3p	2	1.114	0.1855629273	0.7531271273	18
hsa-miR-4520-2-3p	3	0.9	0.1858215279	0.7531271273	34
hsa-miR-5002-5p	5	0.68	0.1849548866	0.7531271273	69
hsa-miR-5091	2	1.114	0.1855629273	0.7531271273	18
hsa-let-7a-5p	33	0.232	0.1888777949	0.756662338	640
hsa-let-7c-5p	27	0.258	0.1904067474	0.756662338	514
hsa-miR-1249-5p	15	0.361	0.1884515168	0.756662338	265
hsa-miR-19a-3p	29	0.25	0.1876200266	0.756662338	555
hsa-miR-2681-5p	9	0.475	0.1918530007	0.756662338	146
hsa-miR-3124-3p	12	0.407	0.1902367293	0.756662338	205
hsa-miR-3167	5	0.661	0.1925631131	0.756662338	70
hsa-miR-3607-5p	5	0.661	0.1925631131	0.756662338	70
hsa-miR-3682-3p	4	0.748	0.1930913883	0.756662338	52
hsa-miR-3935	4	0.748	0.1930913883	0.756662338	52
hsa-miR-4469	17	0.336	0.1893174653	0.756662338	306
hsa-miR-4691-3p	8	0.514	0.1887273578	0.756662338	126
hsa-miR-4739	16	0.345	0.1908617319	0.756662338	286
hsa-miR-4760-3p	5	0.661	0.1925631131	0.756662338	70
hsa-miR-493-3p	6	0.605	0.1888350401	0.756662338	88
hsa-miR-580-5p	6	0.605	0.1888350401	0.756662338	88
hsa-miR-600	4	0.748	0.1930913883	0.756662338	52
hsa-miR-6797-5p	15	0.356	0.1922201608	0.756662338	266
hsa-miR-6838-3p	4	0.748	0.1930913883	0.756662338	52
hsa-miR-6867-3p	12	0.407	0.1902367293	0.756662338	205
hsa-miR-7155-5p	6	0.605	0.1888350401	0.756662338	88
hsa-miR-8070	5	0.661	0.1925631131	0.756662338	70
hsa-miR-1250-3p	12	0.4	0.1945654964	0.7601492819	206
hsa-miR-539-5p	12	0.4	0.1945654964	0.7601492819	206
hsa-miR-4519	6	0.59	0.1955816141	0.762415734	89
hsa-miR-548az-5p	15	0.351	0.1960246449	0.762415734	267
hsa-miR-548t-5p	15	0.351	0.1960246449	0.762415734	267
hsa-miR-147a	9	0.466	0.1970498833	0.7640069499	147
hsa-miR-4644	14	0.363	0.1973146312	0.7640069499	247
hsa-miR-6775-5p	3	0.865	0.1970945415	0.7640069499	35
hsa-miR-15b-5p	38	0.205	0.1995848153	0.7673465306	751
hsa-miR-1908-3p	2	1.055	0.2017218697	0.7673465306	19
hsa-miR-1910	1	1.413	0.2008995936	0.7673465306	5
hsa-miR-200b-5p	4	0.723	0.2021800045	0.7673465306	53
hsa-miR-26b-3p	4	0.723	0.2021800045	0.7673465306	53
hsa-miR-28-5p	7	0.527	0.2019194972	0.7673465306	109
hsa-miR-3668	5	0.642	0.2002796315	0.7673465306	71
hsa-miR-3912-5p	4	0.723	0.2021800045	0.7673465306	53
hsa-miR-4676-3p	4	0.723	0.2021800045	0.7673465306	53
hsa-miR-5011-3p	4	0.723	0.2021800045	0.7673465306	53
hsa-miR-582-5p	9	0.457	0.2023058109	0.7673465306	148
hsa-miR-6727-5p	2	1.055	0.2017218697	0.7673465306	19
hsa-miR-6758-5p	14	0.357	0.2013267531	0.7673465306	248
hsa-miR-892b	5	0.642	0.2002796315	0.7673465306	71
hsa-miR-194-3p	8	0.482	0.2056279504	0.7754259811	129
hsa-miR-4709-3p	8	0.482	0.2056279504	0.7754259811	129
hsa-miR-5192	8	0.482	0.2056279504	0.7754259811	129
hsa-miR-6870-5p	14	0.351	0.2053760596	0.7754259811	249
hsa-miR-182-5p	11	0.398	0.2084271586	0.7762358655	189
hsa-miR-338-5p	7	0.515	0.2081598843	0.7762358655	110
hsa-miR-4443	7	0.515	0.2081598843	0.7762358655	110
hsa-miR-4681	3	0.83	0.2085276211	0.7762358655	36
hsa-miR-629-3p	11	0.398	0.2084271586	0.7762358655	189
hsa-miR-6750-5p	5	0.624	0.2080992835	0.7762358655	72
hsa-miR-6766-3p	3	0.83	0.2085276211	0.7762358655	36
hsa-miR-6822-5p	5	0.624	0.2080992835	0.7762358655	72
hsa-miR-876-5p	5	0.624	0.2080992835	0.7762358655	72
hsa-miR-586	6	0.559	0.2093387281	0.778141958	91
hsa-miR-27a-5p	4	0.699	0.2113925449	0.7809372509	54
hsa-miR-3175	15	0.33	0.2115913766	0.7809372509	271
hsa-miR-5581-3p	4	0.699	0.2113925449	0.7809372509	54
hsa-miR-6772-3p	4	0.699	0.2113925449	0.7809372509	54
hsa-miR-892c-3p	4	0.699	0.2113925449	0.7809372509	54
hsa-miR-6769b-3p	12	0.373	0.2123187063	0.7825117194	210
hsa-miR-544a	9	0.438	0.2129891191	0.7834625155	150
hsa-miR-6778-5p	11	0.39	0.2131788858	0.7834625155	190
hsa-miR-3187-3p	13	0.352	0.215365223	0.7871757805	231
hsa-miR-4453	5	0.605	0.2160168571	0.7871757805	73
hsa-miR-4538	5	0.605	0.2160168571	0.7871757805	73
hsa-miR-6756-5p	13	0.352	0.215365223	0.7871757805	231
hsa-miR-6766-5p	13	0.352	0.215365223	0.7871757805	231
hsa-miR-6813-5p	5	0.605	0.2160168571	0.7871757805	73
hsa-miR-6825-5p	20	0.275	0.2166094769	0.7871757805	376
hsa-miR-8084	6	0.545	0.2163423711	0.7871757805	92
hsa-miR-525-3p	2	0.997	0.2180318598	0.7912397479	20
hsa-miR-6826-3p	9	0.429	0.2184135802	0.7915210804	151
hsa-miR-1288-3p	3	0.795	0.2201035146	0.7954296457	37
hsa-miR-604	3	0.795	0.2201035146	0.7954296457	37
hsa-miR-6824-3p	4	0.675	0.2207203054	0.7954490784	55
hsa-miR-7112-5p	4	0.675	0.2207203054	0.7954490784	55
hsa-miR-1197	5	0.587	0.2240270984	0.7974261423	74
hsa-miR-2110	8	0.45	0.2231016511	0.7974261423	132
hsa-miR-4530	8	0.45	0.2231016511	0.7974261423	132
hsa-miR-500a-3p	8	0.45	0.2231016511	0.7974261423	132
hsa-miR-502-5p	5	0.587	0.2240270984	0.7974261423	74
hsa-miR-5584-3p	5	0.587	0.2240270984	0.7974261423	74
hsa-miR-653-5p	5	0.587	0.2240270984	0.7974261423	74
hsa-miR-7109-3p	5	0.587	0.2240270984	0.7974261423	74
hsa-miR-8077	5	0.587	0.2240270984	0.7974261423	74
hsa-let-7b-5p	58	0.143	0.2278364349	0.7984699659	1197
hsa-let-7f-1-3p	7	0.466	0.2338115805	0.7984699659	114
hsa-miR-1291	4	0.651	0.230154607	0.7984699659	56
hsa-miR-136-5p	9	0.401	0.235000071	0.7984699659	154
hsa-miR-193a-3p	8	0.429	0.2350438206	0.7984699659	134
hsa-miR-203a-5p	5	0.569	0.2321247228	0.7984699659	75
hsa-miR-214	1	1.285	0.2359575429	0.7984699659	6
hsa-miR-25-3p	26	0.212	0.2431092537	0.7984699659	511
hsa-miR-299-5p	4	0.651	0.230154607	0.7984699659	56
hsa-miR-3140-5p	4	0.651	0.230154607	0.7984699659	56
hsa-miR-3144-3p	3	0.762	0.2318053649	0.7984699659	38
hsa-miR-3177-5p	5	0.569	0.2321247228	0.7984699659	75
hsa-miR-3183	12	0.346	0.2307344545	0.7984699659	214
hsa-miR-346	6	0.515	0.230582229	0.7984699659	94
hsa-miR-3622b-3p	7	0.442	0.2470154136	0.7984699659	116
hsa-miR-3646	11	0.347	0.2425975589	0.7984699659	196
hsa-miR-370	1	1.285	0.2359575429	0.7984699659	6
hsa-miR-3927-5p	3	0.729	0.2436167437	0.7984699659	39
hsa-miR-4285	2	0.942	0.2344486553	0.7984699659	21
hsa-miR-4428	8	0.419	0.2410968969	0.7984699659	135
hsa-miR-4483	7	0.442	0.2470154136	0.7984699659	116
hsa-miR-449b-5p	8	0.409	0.2472019411	0.7984699659	136
hsa-miR-449c-3p	2	0.942	0.2344486553	0.7984699659	21
hsa-miR-4515	3	0.729	0.2436167437	0.7984699659	39
hsa-miR-4529-3p	3	0.762	0.2318053649	0.7984699659	38
hsa-miR-4723-3p	12	0.346	0.2307344545	0.7984699659	214
hsa-miR-4762-3p	7	0.478	0.2273002421	0.7984699659	113
hsa-miR-4773	6	0.501	0.2378112875	0.7984699659	95
hsa-miR-4778-3p	10	0.387	0.2288780869	0.7984699659	173
hsa-miR-4782-3p	3	0.729	0.2436167437	0.7984699659	39
hsa-miR-487b-5p	3	0.729	0.2436167437	0.7984699659	39
hsa-miR-5087	5	0.569	0.2321247228	0.7984699659	75
hsa-miR-512-5p	8	0.44	0.2290447382	0.7984699659	133
hsa-miR-519b-3p	18	0.276	0.2300792678	0.7984699659	338
hsa-miR-543	7	0.454	0.2403841871	0.7984699659	115
hsa-miR-548ab	11	0.34	0.2476422992	0.7984699659	197
hsa-miR-548ad-5p	11	0.34	0.2476422992	0.7984699659	197
hsa-miR-548ae-5p	11	0.34	0.2476422992	0.7984699659	197
hsa-miR-548aj-5p	14	0.318	0.2304195289	0.7984699659	255
hsa-miR-548ak	11	0.34	0.2476422992	0.7984699659	197
hsa-miR-548am-5p	11	0.34	0.2476422992	0.7984699659	197
hsa-miR-548ap-5p	11	0.34	0.2476422992	0.7984699659	197
hsa-miR-548aq-5p	11	0.34	0.2476422992	0.7984699659	197
hsa-miR-548ar-5p	11	0.34	0.2476422992	0.7984699659	197
hsa-miR-548as-5p	11	0.34	0.2476422992	0.7984699659	197
hsa-miR-548au-5p	11	0.34	0.2476422992	0.7984699659	197
hsa-miR-548ay-5p	11	0.34	0.2476422992	0.7984699659	197
hsa-miR-548b-5p	11	0.34	0.2476422992	0.7984699659	197
hsa-miR-548bb-5p	11	0.34	0.2476422992	0.7984699659	197
hsa-miR-548e-5p	11	0.34	0.2476422992	0.7984699659	197
hsa-miR-548f-5p	14	0.323	0.2261597015	0.7984699659	254
hsa-miR-548g-5p	14	0.318	0.2304195289	0.7984699659	255
hsa-miR-548h-5p	11	0.34	0.2476422992	0.7984699659	197
hsa-miR-548o-5p	11	0.34	0.2476422992	0.7984699659	197
hsa-miR-548w	11	0.34	0.2476422992	0.7984699659	197
hsa-miR-548x-5p	14	0.318	0.2304195289	0.7984699659	255
hsa-miR-548y	11	0.34	0.2476422992	0.7984699659	197
hsa-miR-550a-5p	6	0.501	0.2378112875	0.7984699659	95
hsa-miR-5683	6	0.487	0.2451082776	0.7984699659	96
hsa-miR-5702	5	0.551	0.2403044252	0.7984699659	76
hsa-miR-572	2	0.942	0.2344486553	0.7984699659	21
hsa-miR-597-3p	3	0.762	0.2318053649	0.7984699659	38
hsa-miR-646	14	0.323	0.2261597015	0.7984699659	254
hsa-miR-6503-3p	2	0.942	0.2344486553	0.7984699659	21
hsa-miR-668-3p	3	0.729	0.2436167437	0.7984699659	39
hsa-miR-670-3p	11	0.354	0.2375914971	0.7984699659	195
hsa-miR-671-5p	9	0.392	0.2406280848	0.7984699659	155
hsa-miR-6764-3p	4	0.651	0.230154607	0.7984699659	56
hsa-miR-6770-5p	12	0.327	0.2449481402	0.7984699659	217
hsa-miR-6782-3p	4	0.628	0.2396868161	0.7984699659	57
hsa-miR-6814-5p	10	0.387	0.2288780869	0.7984699659	173
hsa-miR-6866-5p	4	0.628	0.2396868161	0.7984699659	57
hsa-miR-7111-3p	12	0.333	0.2401737625	0.7984699659	216
hsa-miR-7978	3	0.762	0.2318053649	0.7984699659	38
hsa-miR-8064	8	0.409	0.2472019411	0.7984699659	136
hsa-miR-8068	6	0.501	0.2378112875	0.7984699659	95
hsa-miR-6085	5	0.534	0.2485608911	0.8004398993	77
hsa-miR-3192-3p	4	0.605	0.2493083634	0.800864644	58
hsa-miR-4743-5p	4	0.605	0.2493083634	0.800864644	58
hsa-miR-1247-5p	2	0.889	0.2509315926	0.8038990757	22
hsa-miR-2114-5p	6	0.473	0.2524695541	0.8038990757	97
hsa-miR-548a-5p	11	0.333	0.2527246133	0.8038990757	198
hsa-miR-548c-5p	11	0.333	0.2527246133	0.8038990757	198
hsa-miR-548j-5p	11	0.333	0.2527246133	0.8038990757	198
hsa-miR-554	2	0.889	0.2509315926	0.8038990757	22
hsa-miR-6736-3p	13	0.304	0.251230096	0.8038990757	239
hsa-miR-6834-5p	6	0.473	0.2524695541	0.8038990757	97
hsa-miR-224-3p	7	0.43	0.2537025883	0.8060245844	117
hsa-miR-151a-3p	5	0.516	0.2568888057	0.8085149198	78
hsa-miR-154-3p	3	0.697	0.2555216797	0.8085149198	40
hsa-miR-211-5p	17	0.255	0.256972267	0.8085149198	324
hsa-miR-3145-5p	5	0.516	0.2568888057	0.8085149198	78
hsa-miR-4255	5	0.516	0.2568888057	0.8085149198	78
hsa-miR-4654	5	0.516	0.2568888057	0.8085149198	78
hsa-miR-5195-5p	3	0.697	0.2555216797	0.8085149198	40
hsa-miR-624-5p	3	0.697	0.2555216797	0.8085149198	40
hsa-miR-6873-5p	11	0.326	0.2578433824	0.8092985296	199
hsa-miR-7157-5p	9	0.366	0.2577872611	0.8092985296	158
hsa-miR-29a-5p	6	0.459	0.2598914559	0.810613321	98
hsa-miR-3663-3p	4	0.583	0.2590107621	0.810613321	59
hsa-miR-4292	7	0.418	0.2604430193	0.810613321	118
hsa-miR-4531	8	0.389	0.2595597191	0.810613321	138
hsa-miR-651-5p	4	0.583	0.2590107621	0.810613321	59
hsa-miR-6732-3p	7	0.418	0.2604430193	0.810613321	118
hsa-miR-6760-5p	12	0.308	0.2594789885	0.810613321	220
hsa-miR-105-3p	1	1.166	0.2694797539	0.8143859694	7
hsa-miR-1287-5p	4	0.561	0.2687856236	0.8143859694	60
hsa-miR-191-3p	2	0.838	0.267443359	0.8143859694	23
hsa-miR-2355-5p	10	0.332	0.2663517797	0.8143859694	180
hsa-miR-27b-3p	21	0.214	0.2689258576	0.8143859694	412
hsa-miR-3121-3p	8	0.379	0.2658082985	0.8143859694	139
hsa-miR-3622a-3p	7	0.407	0.2672339985	0.8143859694	119
hsa-miR-3923	2	0.838	0.267443359	0.8143859694	23
hsa-miR-4310	9	0.357	0.2635932298	0.8143859694	159
hsa-miR-4661-5p	2	0.838	0.267443359	0.8143859694	23
hsa-miR-4666a-5p	5	0.499	0.2652828638	0.8143859694	79
hsa-miR-4670-5p	1	1.166	0.2694797539	0.8143859694	7
hsa-miR-4732-5p	5	0.499	0.2652828638	0.8143859694	79
hsa-miR-4754	1	1.166	0.2694797539	0.8143859694	7
hsa-miR-4769-5p	5	0.499	0.2652828638	0.8143859694	79
hsa-miR-497-3p	6	0.445	0.2673703108	0.8143859694	99
hsa-miR-548d-5p	11	0.319	0.2629974738	0.8143859694	200
hsa-miR-548i	11	0.319	0.2629974738	0.8143859694	200
hsa-miR-6722-5p	4	0.561	0.2687856236	0.8143859694	60
hsa-miR-6761-3p	1	1.166	0.2694797539	0.8143859694	7
hsa-miR-6772-5p	3	0.666	0.2675046827	0.8143859694	41
hsa-miR-6783-3p	12	0.301	0.2643886625	0.8143859694	221
hsa-miR-6791-5p	7	0.407	0.2672339985	0.8143859694	119
hsa-miR-6856-5p	13	0.287	0.2652232092	0.8143859694	242
hsa-miR-874	1	1.166	0.2694797539	0.8143859694	7
hsa-miR-381-3p	8	0.369	0.2721005415	0.8213522147	140
hsa-miR-6729-3p	5	0.482	0.2737377789	0.8253368489	80
hsa-miR-1343-3p	12	0.288	0.2743012499	0.8259770814	223
hsa-miR-4306	13	0.275	0.274699007	0.8259770814	244
hsa-miR-6792-5p	6	0.431	0.2749024414	0.8259770814	100
hsa-miR-1286	6	0.417	0.2824841703	0.8314748994	101
hsa-miR-183-3p	7	0.384	0.2809567055	0.8314748994	121
hsa-miR-300	7	0.384	0.2809567055	0.8314748994	121
hsa-miR-3151-5p	5	0.465	0.2822482913	0.8314748994	81
hsa-miR-329-3p	26	0.179	0.2814536467	0.8314748994	523
hsa-miR-3943	5	0.465	0.2822482913	0.8314748994	81
hsa-miR-425-5p	8	0.359	0.2784343339	0.8314748994	141
hsa-miR-4433b-5p	5	0.465	0.2822482913	0.8314748994	81
hsa-miR-4486	8	0.359	0.2784343339	0.8314748994	141
hsa-miR-4501	4	0.539	0.2786246729	0.8314748994	61
hsa-miR-4747-3p	3	0.636	0.2795507629	0.8314748994	42
hsa-miR-5089-3p	3	0.636	0.2795507629	0.8314748994	42
hsa-miR-548ah-5p	16	0.236	0.2824059371	0.8314748994	309
hsa-miR-559	11	0.298	0.2786601688	0.8314748994	203
hsa-miR-5682	4	0.539	0.2786246729	0.8314748994	61
hsa-miR-6069	3	0.636	0.2795507629	0.8314748994	42
hsa-miR-6072	5	0.465	0.2822482913	0.8314748994	81
hsa-miR-6837-5p	7	0.384	0.2809567055	0.8314748994	121
hsa-miR-588	12	0.276	0.2843315215	0.8359668012	225
hsa-miR-548c-3p	26	0.176	0.2847483306	0.8362473545	524
hsa-miR-1293	7	0.372	0.2878829649	0.8397409645	122
hsa-miR-3609	16	0.231	0.2866978892	0.8397409645	310
hsa-miR-3936	4	0.517	0.2885197626	0.8397409645	62
hsa-miR-4746-3p	4	0.517	0.2885197626	0.8397409645	62
hsa-miR-5187-5p	4	0.517	0.2885197626	0.8397409645	62
hsa-miR-619-3p	4	0.517	0.2885197626	0.8397409645	62
hsa-miR-6744-5p	4	0.517	0.2885197626	0.8397409645	62
hsa-miR-7109-5p	7	0.372	0.2878829649	0.8397409645	122
hsa-miR-4723-5p	13	0.258	0.2891161099	0.8405364446	247
hsa-miR-2909	3	0.606	0.2916454463	0.8431793904	43
hsa-miR-4774-5p	3	0.606	0.2916454463	0.8431793904	43
hsa-miR-490-5p	3	0.606	0.2916454463	0.8431793904	43
hsa-miR-6738-3p	5	0.449	0.2908091769	0.8431793904	82
hsa-miR-6891-3p	5	0.449	0.2908091769	0.8431793904	82
hsa-miR-4789-3p	15	0.234	0.2921866299	0.8438064495	290
hsa-miR-510-3p	9	0.314	0.2931943466	0.8457779266	164
hsa-miR-214-5p	10	0.293	0.2942323505	0.84783231	185
hsa-miR-1207-3p	5	0.433	0.2994152544	0.8519199944	83
hsa-miR-3132	4	0.496	0.298462885	0.8519199944	63
hsa-miR-3134	4	0.496	0.298462885	0.8519199944	63
hsa-miR-3622a-5p	4	0.496	0.298462885	0.8519199944	63
hsa-miR-3659	4	0.496	0.298462885	0.8519199944	63
hsa-miR-4268	5	0.433	0.2994152544	0.8519199944	83
hsa-miR-4312	4	0.496	0.298462885	0.8519199944	63
hsa-miR-4708-3p	4	0.496	0.298462885	0.8519199944	63
hsa-miR-514b-3p	4	0.496	0.298462885	0.8519199944	63
hsa-miR-6774-5p	4	0.496	0.298462885	0.8519199944	63
hsa-miR-6780b-5p	12	0.257	0.2995798597	0.8519199944	228
hsa-miR-937-5p	5	0.433	0.2994152544	0.8519199944	83
hsa-let-7d-3p	1	1.057	0.3015333993	0.8527881134	8
hsa-miR-1274a	1	1.057	0.3015333993	0.8527881134	8
hsa-miR-324-5p	15	0.224	0.301201522	0.8527881134	292
hsa-miR-3915	7	0.35	0.3018515959	0.8527881134	124
hsa-miR-4685-5p	7	0.35	0.3018515959	0.8527881134	124
hsa-miR-659-5p	2	0.741	0.3004196056	0.8527881134	25
hsa-miR-3162-3p	3	0.576	0.3037747866	0.8554350592	44
hsa-miR-4497	3	0.576	0.3037747866	0.8554350592	44
hsa-miR-6775-3p	3	0.576	0.3037747866	0.8554350592	44
hsa-miR-153-3p	5	0.416	0.3080613927	0.8559402019	84
hsa-miR-1972	7	0.339	0.3088884895	0.8559402019	125
hsa-miR-2861	4	0.475	0.3084461842	0.8559402019	64
hsa-miR-342-5p	7	0.339	0.3088884895	0.8559402019	125
hsa-miR-4659a-3p	12	0.251	0.3047126412	0.8559402019	229
hsa-miR-4659b-3p	12	0.251	0.3047126412	0.8559402019	229
hsa-miR-4667-3p	13	0.235	0.3086815293	0.8559402019	251
hsa-miR-4762-5p	7	0.339	0.3088884895	0.8559402019	125
hsa-miR-4782-5p	4	0.475	0.3084461842	0.8559402019	64
hsa-miR-514a-3p	4	0.475	0.3084461842	0.8559402019	64
hsa-miR-5706	4	0.475	0.3084461842	0.8559402019	64
hsa-miR-6838-5p	21	0.18	0.3060290749	0.8559402019	422
hsa-miR-7159-5p	5	0.416	0.3080613927	0.8559402019	84
hsa-miR-770-5p	5	0.416	0.3080613927	0.8559402019	84
hsa-miR-892a	4	0.475	0.3084461842	0.8559402019	64
hsa-miR-4691-5p	12	0.245	0.3098686917	0.8568313878	230
hsa-miR-4725-3p	12	0.245	0.3098686917	0.8568313878	230
hsa-miR-103a-3p	22	0.171	0.3111576596	0.857284353	445
hsa-miR-203b-3p	9	0.288	0.3113503895	0.857284353	167
hsa-miR-466	9	0.288	0.3113503895	0.857284353	167
hsa-miR-483-5p	8	0.31	0.3106519147	0.857284353	146
hsa-miR-1180-3p	4	0.455	0.3184619657	0.8590506142	65
hsa-miR-1285-5p	4	0.455	0.3184619657	0.8590506142	65
hsa-miR-3180-5p	8	0.301	0.3171901611	0.8590506142	147
hsa-miR-3184-3p	4	0.455	0.3184619657	0.8590506142	65
hsa-miR-3613-5p	3	0.548	0.3159253738	0.8590506142	45
hsa-miR-378j	3	0.548	0.3159253738	0.8590506142	45
hsa-miR-3938	4	0.455	0.3184619657	0.8590506142	65
hsa-miR-4446-3p	5	0.4	0.316742518	0.8590506142	85
hsa-miR-4693-3p	6	0.364	0.3132337947	0.8590506142	105
hsa-miR-4698	11	0.25	0.3162239634	0.8590506142	210
hsa-miR-4796-5p	2	0.695	0.3168243414	0.8590506142	26
hsa-miR-548an	7	0.328	0.3159567913	0.8590506142	126
hsa-miR-548av-5p	8	0.301	0.3171901611	0.8590506142	147
hsa-miR-548k	8	0.301	0.3171901611	0.8590506142	147
hsa-miR-5588-3p	6	0.364	0.3132337947	0.8590506142	105
hsa-miR-6839-5p	3	0.548	0.3159253738	0.8590506142	45
hsa-miR-6845-3p	13	0.224	0.3185948665	0.8590506142	253
hsa-miR-7111-5p	13	0.229	0.3136280715	0.8590506142	252
hsa-miR-7113-5p	8	0.301	0.3171901611	0.8590506142	147
hsa-miR-8054	8	0.301	0.3171901611	0.8590506142	147
hsa-let-7e-5p	29	0.139	0.3199761672	0.8618819741	600
hsa-miR-620	6	0.351	0.3210086938	0.8637689983	106
hsa-miR-3934-5p	14	0.211	0.321569535	0.8643842252	275
hsa-miR-1913	7	0.317	0.3230537791	0.8662366099	127
hsa-miR-2278	7	0.317	0.3230537791	0.8662366099	127
hsa-miR-3680-3p	9	0.272	0.3235903093	0.8662366099	169
hsa-miR-548l	9	0.272	0.3235903093	0.8662366099	169
hsa-miR-4706	5	0.385	0.32545362	0.869435646	86
hsa-miR-4714-3p	5	0.385	0.32545362	0.869435646	86
hsa-miR-10a-3p	4	0.435	0.3285027062	0.8707854328	66
hsa-miR-3156-5p	4	0.435	0.3285027062	0.8707854328	66
hsa-miR-4296	4	0.435	0.3285027062	0.8707854328	66
hsa-miR-4640-3p	3	0.519	0.3280843398	0.8707854328	46
hsa-miR-4690-5p	4	0.435	0.3285027062	0.8707854328	66
hsa-miR-4713-5p	10	0.249	0.3286361626	0.8707854328	191
hsa-miR-486-3p	11	0.237	0.3271747044	0.8707854328	212
hsa-miR-5591-3p	3	0.519	0.3280843398	0.8707854328	46
hsa-miR-4271	12	0.221	0.3307045791	0.873597274	234
hsa-miR-431-5p	8	0.282	0.3303442355	0.873597274	149
hsa-miR-4446-5p	12	0.221	0.3307045791	0.873597274	234
hsa-miR-3917	1	0.955	0.332182718	0.8748374821	9
hsa-miR-4442	1	0.955	0.332182718	0.8748374821	9
hsa-miR-518e-3p	1	0.955	0.332182718	0.8748374821	9
hsa-miR-5690	11	0.23	0.3326803333	0.8752621103	213
hsa-miR-563	2	0.65	0.3331380471	0.8755810086	27
hsa-miR-4677-5p	5	0.369	0.3341897579	0.8774588799	87
hsa-let-7a-3p	7	0.274	0.3516746091	0.880777405	131
hsa-miR-1270	6	0.326	0.3366383516	0.880777405	108
hsa-miR-1298-3p	3	0.465	0.352378662	0.880777405	48
hsa-miR-1305	10	0.234	0.3402838184	0.880777405	193
hsa-miR-197-5p	4	0.415	0.338561062	0.880777405	67
hsa-miR-19a-5p	6	0.301	0.352351023	0.880777405	110
hsa-miR-3141	3	0.465	0.352378662	0.880777405	48
hsa-miR-3144-5p	4	0.395	0.3486298755	0.880777405	68
hsa-miR-376a-5p	4	0.395	0.3486298755	0.880777405	68
hsa-miR-380-5p	2	0.606	0.3493371775	0.880777405	28
hsa-miR-3976	5	0.353	0.3429460662	0.880777405	88
hsa-miR-4265	4	0.415	0.338561062	0.880777405	67
hsa-miR-4322	4	0.415	0.338561062	0.880777405	67
hsa-miR-4423-3p	4	0.415	0.338561062	0.880777405	67
hsa-miR-4433a-5p	4	0.395	0.3486298755	0.880777405	68
hsa-miR-4468	8	0.254	0.3502373164	0.880777405	152
hsa-miR-4670-3p	5	0.338	0.3517177598	0.880777405	89
hsa-miR-4678	4	0.395	0.3486298755	0.880777405	68
hsa-miR-4693-5p	3	0.492	0.3402393617	0.880777405	47
hsa-miR-4714-5p	4	0.395	0.3486298755	0.880777405	68
hsa-miR-4753-5p	6	0.326	0.3366383516	0.880777405	108
hsa-miR-4755-5p	13	0.196	0.3437003781	0.880777405	258
hsa-miR-4786-3p	6	0.301	0.352351023	0.880777405	110
hsa-miR-4796-3p	14	0.186	0.3457167288	0.880777405	280
hsa-miR-5000-5p	4	0.395	0.3486298755	0.880777405	68
hsa-miR-506-5p	5	0.338	0.3517177598	0.880777405	89
hsa-miR-5100	4	0.395	0.3486298755	0.880777405	68
hsa-miR-5194	7	0.285	0.3444898264	0.880777405	130
hsa-miR-526b-3p	30	0.12	0.342895448	0.880777405	629
hsa-miR-548ae-3p	14	0.181	0.3505906323	0.880777405	281
hsa-miR-548ah-3p	14	0.191	0.3408565514	0.880777405	279
hsa-miR-548aj-3p	14	0.181	0.3505906323	0.880777405	281
hsa-miR-548am-3p	14	0.191	0.3408565514	0.880777405	279
hsa-miR-548aq-3p	14	0.181	0.3505906323	0.880777405	281
hsa-miR-548aw	13	0.202	0.3386461565	0.880777405	257
hsa-miR-548j-3p	14	0.186	0.3457167288	0.880777405	280
hsa-miR-548x-3p	14	0.181	0.3505906323	0.880777405	281
hsa-miR-6507-5p	7	0.274	0.3516746091	0.880777405	131
hsa-miR-656-5p	2	0.606	0.3493371775	0.880777405	28
hsa-miR-6715b-3p	5	0.353	0.3429460662	0.880777405	88
hsa-miR-6734-3p	11	0.21	0.3493034885	0.880777405	216
hsa-miR-6738-5p	7	0.295	0.3373229843	0.880777405	129
hsa-miR-6745	9	0.239	0.3483337017	0.880777405	173
hsa-miR-6746-3p	2	0.606	0.3493371775	0.880777405	28
hsa-miR-6755-5p	3	0.465	0.352378662	0.880777405	48
hsa-miR-6824-5p	3	0.465	0.352378662	0.880777405	48
hsa-miR-6859-3p	3	0.465	0.352378662	0.880777405	48
hsa-miR-6875-5p	6	0.326	0.3366383516	0.880777405	108
hsa-miR-939-5p	10	0.22	0.3520020373	0.880777405	195
hsa-miR-99a-5p	7	0.274	0.3516746091	0.880777405	131
hsa-miR-532-3p	11	0.204	0.3548758615	0.8861679382	217
hsa-miR-1178-3p	4	0.375	0.3587021825	0.8898720444	69
hsa-miR-1249-3p	1	0.86	0.3614891433	0.8898720444	10
hsa-miR-301a-5p	4	0.375	0.3587021825	0.8898720444	69
hsa-miR-3126-5p	6	0.288	0.3602298345	0.8898720444	111
hsa-miR-3186-3p	1	0.86	0.3614891433	0.8898720444	10
hsa-miR-3191-3p	4	0.375	0.3587021825	0.8898720444	69
hsa-miR-3692-5p	4	0.375	0.3587021825	0.8898720444	69
hsa-miR-376a-3p	6	0.288	0.3602298345	0.8898720444	111
hsa-miR-553	1	0.86	0.3614891433	0.8898720444	10
hsa-miR-598-5p	1	0.86	0.3614891433	0.8898720444	10
hsa-miR-6754-5p	11	0.197	0.3604618472	0.8898720444	218
hsa-miR-6871-3p	5	0.323	0.3605001387	0.8898720444	90
hsa-miR-6881-3p	11	0.197	0.3604618472	0.8898720444	218
hsa-miR-759	9	0.223	0.3608094649	0.8898720444	175
hsa-miR-7852-3p	4	0.375	0.3587021825	0.8898720444	69
hsa-miR-4781-5p	3	0.438	0.3644910075	0.8955671402	49
hsa-miR-4799-3p	3	0.438	0.3644910075	0.8955671402	49
hsa-miR-150-5p	25	0.115	0.3676892635	0.8961289972	526
hsa-miR-335-3p	15	0.158	0.3662387672	0.8961289972	306
hsa-miR-362-3p	25	0.115	0.3676892635	0.8961289972	526
hsa-miR-363-5p	9	0.215	0.3670673463	0.8961289972	176
hsa-miR-3665	9	0.215	0.3670673463	0.8961289972	176
hsa-miR-3942-3p	7	0.253	0.3660874701	0.8961289972	133
hsa-miR-4701-5p	12	0.179	0.3678192809	0.8961289972	241
hsa-miR-6134	17	0.145	0.3674983368	0.8961289972	350
hsa-miR-765	17	0.145	0.3674983368	0.8961289972	350
hsa-miR-4657	4	0.356	0.3687712171	0.8976077706	70
hsa-miR-613	5	0.308	0.3692885928	0.8980270266	91
hsa-miR-122-5p	29	0.104	0.3696600095	0.8980908914	615
hsa-miR-7158-3p	8	0.227	0.3702740892	0.8987436381	155
hsa-miR-505-3p	11	0.185	0.3716697588	0.9012905055	220
hsa-let-7d-5p	19	0.128	0.3765092032	0.9017053452	396
hsa-miR-1266-5p	5	0.293	0.3780786056	0.9017053452	92
hsa-miR-1271-3p	5	0.293	0.3780786056	0.9017053452	92
hsa-miR-1322	3	0.412	0.3765657056	0.9017053452	50
hsa-miR-199b-5p	6	0.264	0.3760154857	0.9017053452	113
hsa-miR-3136-5p	5	0.293	0.3780786056	0.9017053452	92
hsa-miR-3960	3	0.412	0.3765657056	0.9017053452	50
hsa-miR-4307	6	0.264	0.3760154857	0.9017053452	113
hsa-miR-4436b-5p	5	0.293	0.3780786056	0.9017053452	92
hsa-miR-4439	5	0.293	0.3780786056	0.9017053452	92
hsa-miR-4482-5p	3	0.412	0.3765657056	0.9017053452	50
hsa-miR-4506	3	0.412	0.3765657056	0.9017053452	50
hsa-miR-4729	7	0.243	0.3733103485	0.9017053452	134
hsa-miR-550a-3-5p	5	0.293	0.3780786056	0.9017053452	92
hsa-miR-5588-5p	3	0.412	0.3765657056	0.9017053452	50
hsa-miR-7150	7	0.243	0.3733103485	0.9017053452	134
hsa-miR-7705	3	0.412	0.3765657056	0.9017053452	50
hsa-miR-8072	3	0.412	0.3765657056	0.9017053452	50
hsa-miR-4491	4	0.337	0.3788304162	0.9018451445	71
hsa-miR-4680-3p	4	0.337	0.3788304162	0.9018451445	71
hsa-miR-216b-5p	7	0.233	0.3805407716	0.9024935854	135
hsa-miR-24-2-5p	2	0.523	0.3813085515	0.9024935854	30
hsa-miR-4540	2	0.523	0.3813085515	0.9024935854	30
hsa-miR-4783-5p	2	0.523	0.3813085515	0.9024935854	30
hsa-miR-628-3p	2	0.523	0.3813085515	0.9024935854	30
hsa-miR-6739-5p	10	0.184	0.381530724	0.9024935854	200
hsa-miR-6789-5p	2	0.523	0.3813085515	0.9024935854	30
hsa-miR-1257	6	0.252	0.3839157026	0.9040259351	114
hsa-miR-19b-1-5p	6	0.252	0.3839157026	0.9040259351	114
hsa-miR-216b-3p	6	0.252	0.3839157026	0.9040259351	114
hsa-miR-3121-5p	6	0.252	0.3839157026	0.9040259351	114
hsa-miR-564	6	0.252	0.3839157026	0.9040259351	114
hsa-miR-2392	7	0.222	0.387776212	0.9065373238	136
hsa-miR-3130-5p	3	0.386	0.3885925995	0.9065373238	51
hsa-miR-378g	5	0.278	0.3868657579	0.9065373238	93
hsa-miR-4682	4	0.319	0.388873424	0.9065373238	72
hsa-miR-516a-3p	5	0.278	0.3868657579	0.9065373238	93
hsa-miR-518a-3p	1	0.771	0.389511425	0.9065373238	11
hsa-miR-518d-3p	1	0.771	0.389511425	0.9065373238	11
hsa-miR-596	3	0.386	0.3885925995	0.9065373238	51
hsa-miR-660-5p	3	0.386	0.3885925995	0.9065373238	51
hsa-miR-6765-5p	5	0.278	0.3868657579	0.9065373238	93
hsa-miR-7114-3p	3	0.386	0.3885925995	0.9065373238	51
hsa-miR-7161-3p	3	0.386	0.3885925995	0.9065373238	51
hsa-miR-766	1	0.771	0.389511425	0.9065373238	11
hsa-miR-6513-3p	8	0.201	0.3903985504	0.9069794893	158
hsa-miR-6794-5p	8	0.201	0.3903985504	0.9069794893	158
hsa-miR-409-3p	6	0.24	0.39181652	0.9094617173	115
hsa-miR-6831-5p	9	0.184	0.3921926668	0.9095234573	180
hsa-miR-1914-3p	7	0.212	0.3950141747	0.9102300558	137
hsa-miR-194-5p	5	0.264	0.3956457314	0.9102300558	94
hsa-miR-4435	12	0.15	0.394668034	0.9102300558	246
hsa-miR-4664-5p	5	0.264	0.3956457314	0.9102300558	94
hsa-miR-519d-5p	7	0.212	0.3950141747	0.9102300558	137
hsa-miR-5681a	7	0.212	0.3950141747	0.9102300558	137
hsa-miR-612	13	0.143	0.3948977362	0.9102300558	268
hsa-miR-6858-3p	7	0.212	0.3950141747	0.9102300558	137
hsa-miR-6893-3p	5	0.264	0.3956457314	0.9102300558	94
hsa-miR-1180-5p	3	0.361	0.4005620614	0.9102729115	52
hsa-miR-1225-5p	2	0.483	0.3970442826	0.9102729115	31
hsa-miR-129-5p	29	0.085	0.3968028949	0.9102729115	623
hsa-miR-29b-2-5p	6	0.228	0.3997147622	0.9102729115	116
hsa-miR-3064-3p	4	0.3	0.3988940945	0.9102729115	73
hsa-miR-3155a	6	0.228	0.3997147622	0.9102729115	116
hsa-miR-4641	3	0.361	0.4005620614	0.9102729115	52
hsa-miR-4800-5p	2	0.483	0.3970442826	0.9102729115	31
hsa-miR-5094	3	0.361	0.4005620614	0.9102729115	52
hsa-miR-519e-5p	9	0.176	0.398489091	0.9102729115	181
hsa-miR-568	4	0.3	0.3988940945	0.9102729115	73
hsa-miR-7704	3	0.361	0.4005620614	0.9102729115	52
hsa-miR-888-5p	4	0.3	0.3988940945	0.9102729115	73
hsa-miR-99b-5p	3	0.361	0.4005620614	0.9102729115	52
hsa-miR-4328	7	0.202	0.402252199	0.913316075	138
hsa-miR-4716-3p	8	0.183	0.403836564	0.9145193556	160
hsa-miR-484	40	0.066	0.4037426585	0.9145193556	871
hsa-miR-548f-3p	8	0.183	0.403836564	0.9145193556	160
hsa-miR-6783-5p	9	0.168	0.4047882593	0.9158774354	182
hsa-miR-6792-3p	11	0.147	0.4054936333	0.9166763108	226
hsa-miR-603	23	0.091	0.4063379143	0.917787546	492
hsa-miR-1236-5p	3	0.336	0.4124649848	0.9183078174	53
hsa-miR-1261	3	0.336	0.4124649848	0.9183078174	53
hsa-miR-3133	9	0.161	0.4110885519	0.9183078174	183
hsa-miR-3155b	6	0.204	0.4154911135	0.9183078174	118
hsa-miR-328-5p	6	0.216	0.4076073121	0.9183078174	117
hsa-miR-3667-5p	3	0.336	0.4124649848	0.9183078174	53
hsa-miR-3687	1	0.687	0.4163057467	0.9183078174	12
hsa-miR-374a-3p	4	0.282	0.4088864943	0.9183078174	74
hsa-miR-3914	3	0.336	0.4124649848	0.9183078174	53
hsa-miR-412-3p	7	0.182	0.416718772	0.9183078174	140
hsa-miR-4441	11	0.134	0.4168030486	0.9183078174	228
hsa-miR-4477a	7	0.192	0.4094878604	0.9183078174	139
hsa-miR-5006-3p	12	0.127	0.4162491863	0.9183078174	250
hsa-miR-5009-5p	2	0.444	0.4125921389	0.9183078174	32
hsa-miR-5197-3p	8	0.174	0.4105561481	0.9183078174	161
hsa-miR-525-5p	7	0.182	0.416718772	0.9183078174	140
hsa-miR-548ar-3p	8	0.174	0.4105561481	0.9183078174	161
hsa-miR-548az-3p	8	0.174	0.4105561481	0.9183078174	161
hsa-miR-548e-3p	8	0.174	0.4105561481	0.9183078174	161
hsa-miR-551a	1	0.687	0.4163057467	0.9183078174	12
hsa-miR-6070	1	0.687	0.4163057467	0.9183078174	12
hsa-miR-634	4	0.282	0.4088864943	0.9183078174	74
hsa-miR-636	5	0.235	0.4131673904	0.9183078174	96
hsa-miR-6749-5p	1	0.687	0.4163057467	0.9183078174	12
hsa-miR-6787-3p	12	0.127	0.4162491863	0.9183078174	250
hsa-miR-6830-5p	4	0.282	0.4088864943	0.9183078174	74
hsa-miR-7114-5p	4	0.282	0.4088864943	0.9183078174	74
hsa-miR-7152-5p	6	0.204	0.4154911135	0.9183078174	118
hsa-miR-8058	2	0.444	0.4125921389	0.9183078174	32
hsa-miR-2276-5p	9	0.153	0.4173883659	0.9188193978	184
hsa-miR-122-3p	4	0.264	0.418844904	0.9189160541	75
hsa-miR-151a-5p	4	0.264	0.418844904	0.9189160541	75
hsa-miR-4753-3p	15	0.108	0.4188091758	0.9189160541	317
hsa-miR-675-5p	4	0.264	0.418844904	0.9189160541	75
hsa-miR-142-3p	18	0.095	0.4200272255	0.9207336484	384
hsa-let-7g-5p	16	0.1	0.4224262591	0.9221797676	340
hsa-miR-421	11	0.128	0.4224589866	0.9221797676	229
hsa-miR-4270	11	0.128	0.4224589866	0.9221797676	229
hsa-miR-4303	5	0.221	0.4219009685	0.9221797676	97
hsa-miR-4308	5	0.221	0.4219009685	0.9221797676	97
hsa-miR-302a-5p	6	0.193	0.4233631727	0.9225366324	119
hsa-miR-5680	9	0.145	0.4236861167	0.9225366324	185
hsa-miR-935	6	0.193	0.4233631727	0.9225366324	119
hsa-miR-181d-5p	13	0.111	0.4259367662	0.9266617605	274
hsa-miR-3189-3p	4	0.246	0.4287638195	0.9320329643	76
hsa-miR-1184	6	0.181	0.4312205605	0.9334741252	120
hsa-miR-361-5p	8	0.149	0.4306941267	0.9334741252	164
hsa-miR-4742-3p	6	0.181	0.4312205605	0.9334741252	120
hsa-miR-510-5p	7	0.163	0.4311569951	0.9334741252	142
hsa-miR-520a-5p	7	0.163	0.4311569951	0.9334741252	142
hsa-miR-1343-5p	9	0.13	0.4362691843	0.9342542769	187
hsa-miR-323a-3p	4	0.229	0.4386379525	0.9342542769	77
hsa-miR-3654	2	0.37	0.4430706294	0.9342542769	34
hsa-miR-367-3p	15	0.094	0.4332277277	0.9342542769	320
hsa-miR-3683	1	0.608	0.4419258373	0.9342542769	13
hsa-miR-371b-3p	3	0.288	0.4360373409	0.9342542769	55
hsa-miR-3928-3p	6	0.17	0.4390604138	0.9342542769	121
hsa-miR-409-5p	2	0.37	0.4430706294	0.9342542769	34
hsa-miR-433-5p	2	0.37	0.4430706294	0.9342542769	34
hsa-miR-4475	3	0.288	0.4360373409	0.9342542769	55
hsa-miR-4481	6	0.17	0.4390604138	0.9342542769	121
hsa-miR-4490	3	0.288	0.4360373409	0.9342542769	55
hsa-miR-4524a-5p	9	0.123	0.4425514291	0.9342542769	188
hsa-miR-4524b-5p	9	0.123	0.4425514291	0.9342542769	188
hsa-miR-4536-5p	3	0.288	0.4360373409	0.9342542769	55
hsa-miR-4632-3p	2	0.37	0.4430706294	0.9342542769	34
hsa-miR-4649-5p	5	0.193	0.4392941811	0.9342542769	99
hsa-miR-4651	9	0.123	0.4425514291	0.9342542769	188
hsa-miR-4680-5p	7	0.153	0.4383597345	0.9342542769	143
hsa-miR-4697-3p	3	0.288	0.4360373409	0.9342542769	55
hsa-miR-4745-5p	6	0.17	0.4390604138	0.9342542769	121
hsa-miR-4777-5p	3	0.288	0.4360373409	0.9342542769	55
hsa-miR-515-5p	9	0.123	0.4425514291	0.9342542769	188
hsa-miR-518b	1	0.608	0.4419258373	0.9342542769	13
hsa-miR-584-3p	3	0.288	0.4360373409	0.9342542769	55
hsa-miR-590-3p	18	0.076	0.4419076067	0.9342542769	389
hsa-miR-6128	5	0.193	0.4392941811	0.9342542769	99
hsa-miR-628-5p	3	0.288	0.4360373409	0.9342542769	55
hsa-miR-6715a-3p	4	0.229	0.4386379525	0.9342542769	77
hsa-miR-6760-3p	4	0.229	0.4386379525	0.9342542769	77
hsa-miR-6780a-3p	9	0.13	0.4362691843	0.9342542769	187
hsa-miR-885-3p	4	0.229	0.4386379525	0.9342542769	77
hsa-miR-4294	8	0.132	0.4440834351	0.9348746749	166
hsa-miR-548a-3p	8	0.132	0.4440834351	0.9348746749	166
hsa-miR-3160-5p	4	0.211	0.4484622307	0.9372680517	78
hsa-miR-3611	5	0.18	0.4479463779	0.9372680517	100
hsa-miR-3688-5p	4	0.211	0.4484622307	0.9372680517	78
hsa-miR-384	5	0.18	0.4479463779	0.9372680517	100
hsa-miR-4518	5	0.18	0.4479463779	0.9372680517	100
hsa-miR-487a-3p	3	0.264	0.4476910806	0.9372680517	56
hsa-miR-541-5p	4	0.211	0.4484622307	0.9372680517	78
hsa-miR-6729-5p	5	0.18	0.4479463779	0.9372680517	100
hsa-miR-6768-3p	5	0.18	0.4479463779	0.9372680517	100
hsa-miR-1275	8	0.123	0.4507618274	0.9413180376	167
hsa-miR-573	6	0.147	0.4546764035	0.9479711553	123
hsa-miR-6515-5p	6	0.147	0.4546764035	0.9479711553	123
hsa-miR-3173-5p	3	0.241	0.4592468731	0.9491345224	57
hsa-miR-3918	4	0.194	0.458231797	0.9491345224	79
hsa-miR-4521	2	0.334	0.4579782711	0.9491345224	35
hsa-miR-4535	2	0.334	0.4579782711	0.9491345224	35
hsa-miR-4674	3	0.241	0.4592468731	0.9491345224	57
hsa-miR-4764-3p	2	0.334	0.4579782711	0.9491345224	35
hsa-miR-4787-5p	2	0.334	0.4579782711	0.9491345224	35
hsa-miR-6779-3p	3	0.241	0.4592468731	0.9491345224	57
hsa-miR-6861-3p	2	0.334	0.4579782711	0.9491345224	35
hsa-miR-7844-5p	4	0.194	0.458231797	0.9491345224	79
hsa-miR-940	31	0.043	0.4580606293	0.9491345224	686
hsa-miR-138-1-3p	3	0.218	0.4706980645	0.9532277531	58
hsa-miR-144-5p	2	0.299	0.4726518387	0.9532277531	36
hsa-miR-1915-5p	3	0.218	0.4706980645	0.9532277531	58
hsa-miR-26a-2-3p	3	0.218	0.4706980645	0.9532277531	58
hsa-miR-3176	5	0.139	0.4736831225	0.9532277531	103
hsa-miR-329-5p	5	0.139	0.4736831225	0.9532277531	103
hsa-miR-3605-3p	1	0.533	0.4664230786	0.9532277531	14
hsa-miR-3616-3p	5	0.152	0.4651442206	0.9532277531	102
hsa-miR-3622b-5p	8	0.098	0.4707109473	0.9532277531	170
hsa-miR-374c-3p	2	0.299	0.4726518387	0.9532277531	36
hsa-miR-3912-3p	1	0.533	0.4664230786	0.9532277531	14
hsa-miR-4281	2	0.299	0.4726518387	0.9532277531	36
hsa-miR-4740-5p	2	0.299	0.4726518387	0.9532277531	36
hsa-miR-4749-5p	4	0.177	0.4679420085	0.9532277531	80
hsa-miR-4750-3p	2	0.299	0.4726518387	0.9532277531	36
hsa-miR-4776-5p	2	0.299	0.4726518387	0.9532277531	36
hsa-miR-526b-5p	11	0.074	0.4731957286	0.9532277531	238
hsa-miR-550b-2-5p	6	0.125	0.4701896102	0.9532277531	125
hsa-miR-556-5p	3	0.218	0.4706980645	0.9532277531	58
hsa-miR-5692a	13	0.071	0.4672932902	0.9532277531	282
hsa-miR-5695	6	0.125	0.4701896102	0.9532277531	125
hsa-miR-6084	1	0.533	0.4664230786	0.9532277531	14
hsa-miR-649	3	0.218	0.4706980645	0.9532277531	58
hsa-miR-6739-3p	4	0.177	0.4679420085	0.9532277531	80
hsa-miR-6758-3p	5	0.152	0.4651442206	0.9532277531	102
hsa-miR-6805-5p	5	0.152	0.4651442206	0.9532277531	102
hsa-miR-6832-3p	14	0.069	0.4645979516	0.9532277531	304
hsa-miR-6869-3p	1	0.533	0.4664230786	0.9532277531	14
hsa-miR-6883-3p	3	0.218	0.4706980645	0.9532277531	58
hsa-miR-6885-5p	5	0.152	0.4651442206	0.9532277531	102
hsa-miR-6895-5p	4	0.177	0.4679420085	0.9532277531	80
hsa-miR-890	5	0.152	0.4651442206	0.9532277531	102
hsa-miR-891b	3	0.218	0.4706980645	0.9532277531	58
hsa-miR-99a-3p	2	0.299	0.4726518387	0.9532277531	36
hsa-miR-192-3p	6	0.114	0.4779012511	0.9558025023	126
hsa-miR-192-5p	43	0.024	0.4770150352	0.9558025023	964
hsa-miR-365b-3p	4	0.161	0.4775884353	0.9558025023	81
hsa-miR-6079	6	0.114	0.4779012511	0.9558025023	126
hsa-miR-6777-5p	4	0.161	0.4775884353	0.9558025023	81
hsa-miR-6784-3p	4	0.161	0.4775884353	0.9558025023	81
hsa-miR-6872-3p	6	0.114	0.4779012511	0.9558025023	126
hsa-miR-6889-5p	4	0.161	0.4775884353	0.9558025023	81
hsa-miR-216a-3p	11	0.068	0.478794602	0.9568537284	239
hsa-miR-2116-3p	7	0.096	0.4812098334	0.9574534823	149
hsa-miR-518e-5p	3	0.196	0.4820384557	0.9574534823	59
hsa-miR-518f-5p	3	0.196	0.4820384557	0.9574534823	59
hsa-miR-519a-5p	3	0.196	0.4820384557	0.9574534823	59
hsa-miR-523-5p	3	0.196	0.4820384557	0.9574534823	59
hsa-miR-647	3	0.196	0.4820384557	0.9574534823	59
hsa-miR-6733-5p	9	0.079	0.480021499	0.9574534823	194
hsa-miR-7154-5p	3	0.196	0.4820384557	0.9574534823	59
hsa-let-7i-5p	15	0.042	0.4906992192	0.9592440029	332
hsa-miR-1226-3p	10	0.063	0.4882032852	0.9592440029	218
hsa-miR-124-3p	64	0.014	0.4865498273	0.9592440029	1445
hsa-miR-196b-3p	1	0.461	0.4898466075	0.9592440029	15
hsa-miR-20b-3p	5	0.113	0.4906249065	0.9592440029	105
hsa-miR-215-5p	33	0.022	0.4897690259	0.9592440029	741
hsa-miR-3117-3p	2	0.265	0.4870831715	0.9592440029	37
hsa-miR-3153	9	0.064	0.492392395	0.9592440029	196
hsa-miR-3942-5p	4	0.144	0.4871668588	0.9592440029	82
hsa-miR-450b-3p	4	0.144	0.4871668588	0.9592440029	82
hsa-miR-4511	4	0.144	0.4871668588	0.9592440029	82
hsa-miR-4639-5p	3	0.174	0.493262289	0.9592440029	60
hsa-miR-4661-3p	2	0.265	0.4870831715	0.9592440029	37
hsa-miR-487a-5p	2	0.265	0.4870831715	0.9592440029	37
hsa-miR-518d-5p	3	0.174	0.493262289	0.9592440029	60
hsa-miR-518f-3p	1	0.461	0.4898466075	0.9592440029	15
hsa-miR-519b-5p	3	0.174	0.493262289	0.9592440029	60
hsa-miR-519c-5p	3	0.174	0.493262289	0.9592440029	60
hsa-miR-520c-5p	3	0.174	0.493262289	0.9592440029	60
hsa-miR-522-5p	3	0.174	0.493262289	0.9592440029	60
hsa-miR-526a	3	0.174	0.493262289	0.9592440029	60
hsa-miR-5691	6	0.103	0.4855796382	0.9592440029	127
hsa-miR-570-3p	8	0.074	0.4904957558	0.9592440029	173
hsa-miR-637	5	0.113	0.4906249065	0.9592440029	105
hsa-miR-6805-3p	6	0.092	0.4932224036	0.9592440029	128
hsa-miR-6876-3p	2	0.265	0.4870831715	0.9592440029	37
hsa-miR-718	1	0.461	0.4898466075	0.9592440029	15
hsa-miR-92b-5p	3	0.174	0.493262289	0.9592440029	60
hsa-miR-4470	4	0.128	0.4966732692	0.9622882646	83
hsa-miR-4733-5p	4	0.128	0.4966732692	0.9622882646	83
hsa-miR-542-3p	8	0.066	0.497046667	0.9622882646	174
hsa-miR-5582-3p	11	0.05	0.4955178124	0.9622882646	242
hsa-miR-5586-3p	8	0.066	0.497046667	0.9622882646	174
hsa-miR-6090	4	0.128	0.4966732692	0.9622882646	83
hsa-miR-6873-3p	17	0.032	0.4976087425	0.9626601843	379
hsa-miR-1301-3p	9	0.057	0.498549406	0.963245245	197
hsa-miR-4743-3p	5	0.1	0.4990217487	0.963245245	106
hsa-miR-6748-5p	5	0.1	0.4990217487	0.963245245	106
hsa-miR-1244	3	0.152	0.5043642346	0.9640426439	61
hsa-miR-1273g-5p	3	0.152	0.5043642346	0.9640426439	61
hsa-miR-1288-5p	4	0.111	0.506103863	0.9640426439	84
hsa-miR-1909-5p	2	0.231	0.5012652719	0.9640426439	38
hsa-miR-190b	3	0.152	0.5043642346	0.9640426439	61
hsa-miR-320e	3	0.152	0.5043642346	0.9640426439	61
hsa-miR-4417	3	0.152	0.5043642346	0.9640426439	61
hsa-miR-450b-5p	9	0.05	0.5046857377	0.9640426439	198
hsa-miR-4642	3	0.152	0.5043642346	0.9640426439	61
hsa-miR-4703-5p	4	0.111	0.506103863	0.9640426439	84
hsa-miR-4711-3p	4	0.111	0.506103863	0.9640426439	84
hsa-miR-582-3p	3	0.152	0.5043642346	0.9640426439	61
hsa-miR-625-3p	2	0.231	0.5012652719	0.9640426439	38
hsa-miR-652-3p	7	0.068	0.5023076965	0.9640426439	152
hsa-miR-6842-3p	4	0.111	0.506103863	0.9640426439	84
hsa-miR-6849-5p	3	0.152	0.5043642346	0.9640426439	61
hsa-miR-708-3p	2	0.231	0.5012652719	0.9640426439	38
hsa-miR-891a-3p	7	0.068	0.5023076965	0.9640426439	152
hsa-miR-19b-2-5p	5	0.087	0.5073653935	0.9657386642	107
hsa-miR-4325	7	0.059	0.5092791513	0.9679651949	153
hsa-miR-6847-5p	7	0.059	0.5092791513	0.9679651949	153
hsa-miR-6083	8	0.05	0.5100732693	0.9687668954	176
hsa-miR-1251-5p	2	0.199	0.5151922194	0.9705179466	39
hsa-miR-2116-5p	3	0.13	0.5153393773	0.9705179466	62
hsa-miR-219a-2-3p	3	0.13	0.5153393773	0.9705179466	62
hsa-miR-3173-3p	6	0.06	0.5159144007	0.9705179466	131
hsa-miR-340-3p	6	0.06	0.5159144007	0.9705179466	131
hsa-miR-3619-5p	7	0.05	0.5162170784	0.9705179466	154
hsa-miR-3681-5p	3	0.13	0.5153393773	0.9705179466	62
hsa-miR-4479	1	0.393	0.5122434136	0.9705179466	16
hsa-miR-450a-5p	1	0.393	0.5122434136	0.9705179466	16
hsa-miR-4790-5p	1	0.393	0.5122434136	0.9705179466	16
hsa-miR-5587-3p	2	0.199	0.5151922194	0.9705179466	39
hsa-miR-589-3p	4	0.095	0.5154550405	0.9705179466	85
hsa-miR-652-5p	2	0.199	0.5151922194	0.9705179466	39
hsa-miR-6834-3p	2	0.199	0.5151922194	0.9705179466	39
hsa-miR-4781-3p	9	0.036	0.5168913616	0.9710502968	200
hsa-miR-651-3p	10	0.031	0.5172466224	0.9710502968	223
hsa-miR-6817-3p	14	0.019	0.5186994937	0.9730757625	315
hsa-miR-1272	4	0.08	0.5247234025	0.9772510288	86
hsa-miR-1914-5p	4	0.08	0.5247234025	0.9772510288	86
hsa-miR-3927-3p	8	0.034	0.522989857	0.9772510288	178
hsa-miR-4318	3	0.109	0.5261832019	0.9772510288	63
hsa-miR-4484	3	0.109	0.5261832019	0.9772510288	63
hsa-miR-4650-3p	5	0.062	0.5238822997	0.9772510288	109
hsa-miR-4650-5p	4	0.08	0.5247234025	0.9772510288	86
hsa-miR-4683	5	0.062	0.5238822997	0.9772510288	109
hsa-miR-4705	3	0.109	0.5261832019	0.9772510288	63
hsa-miR-4766-5p	5	0.062	0.5238822997	0.9772510288	109
hsa-miR-539-3p	3	0.109	0.5261832019	0.9772510288	63
hsa-miR-5585-3p	4	0.08	0.5247234025	0.9772510288	86
hsa-miR-6765-3p	6	0.05	0.5233924819	0.9772510288	132
hsa-miR-6835-5p	4	0.08	0.5247234025	0.9772510288	86
hsa-miR-1183	4	0.064	0.5339057468	0.9776374056	87
hsa-miR-1271-5p	4	0.064	0.5339057468	0.9776374056	87
hsa-miR-1285-3p	11	0.016	0.5285463544	0.9776374056	248
hsa-miR-135a-3p	2	0.167	0.5288590899	0.9776374056	40
hsa-miR-2467-3p	19	0.004	0.5288179269	0.9776374056	432
hsa-miR-3177-3p	1	0.328	0.5336584335	0.9776374056	17
hsa-miR-4262	6	0.039	0.5308242148	0.9776374056	133
hsa-miR-4272	4	0.064	0.5339057468	0.9776374056	87
hsa-miR-4316	5	0.049	0.5320504557	0.9776374056	110
hsa-miR-4433a-3p	16	0.003	0.5330095067	0.9776374056	364
hsa-miR-4444	1	0.328	0.5336584335	0.9776374056	17
hsa-miR-4449	1	0.328	0.5336584335	0.9776374056	17
hsa-miR-4652-3p	5	0.049	0.5320504557	0.9776374056	110
hsa-miR-4704-5p	2	0.167	0.5288590899	0.9776374056	40
hsa-miR-4787-3p	1	0.328	0.5336584335	0.9776374056	17
hsa-miR-4802-3p	4	0.064	0.5339057468	0.9776374056	87
hsa-miR-6509-3p	4	0.064	0.5339057468	0.9776374056	87
hsa-miR-6891-5p	6	0.039	0.5308242148	0.9776374056	133
hsa-miR-6893-5p	28	-0.003	0.5338447837	0.9776374056	640
hsa-miR-8081	4	0.064	0.5339057468	0.9776374056	87
hsa-miR-3125	8	0.019	0.5357852825	0.9784790956	180
hsa-miR-3613-3p	22	-0.004	0.5369977511	0.9784790956	503
hsa-miR-6757-5p	3	0.088	0.5368915798	0.9784790956	64
hsa-miR-6859-5p	8	0.019	0.5357852825	0.9784790956	180
hsa-miR-6861-5p	3	0.088	0.5368915798	0.9784790956	64
hsa-miR-7108-5p	3	0.088	0.5368915798	0.9784790956	64
hsa-miR-761	7	0.023	0.5368130465	0.9784790956	157
hsa-miR-7154-3p	6	0.029	0.5382076773	0.9799974641	134
hsa-miR-1245a	5	0.037	0.540155202	0.9821689976	111
hsa-miR-6747-5p	5	0.037	0.540155202	0.9821689976	111
hsa-miR-1243	2	0.136	0.54226188	0.983251158	41
hsa-miR-1287-3p	2	0.136	0.54226188	0.983251158	41
hsa-miR-509-3p	2	0.136	0.54226188	0.983251158	41
hsa-miR-513c-3p	8	0.011	0.5421342393	0.983251158	181
hsa-miR-1299	4	0.049	0.542999065	0.9839022055	88
hsa-miR-335-5p	108	-0.008	0.5443598921	0.9849961331	2477
hsa-miR-6808-5p	28	-0.01	0.5441259055	0.9849961331	643
hsa-miR-506-3p	6	0.018	0.5455410217	0.9864473513	135
hsa-miR-1185-5p	3	0.068	0.5474607547	0.9864909167	65
hsa-miR-4712-5p	3	0.068	0.5474607547	0.9864909167	65
hsa-miR-520f-5p	3	0.068	0.5474607547	0.9864909167	65
hsa-miR-6886-3p	3	0.068	0.5474607547	0.9864909167	65
hsa-miR-938	3	0.068	0.5474607547	0.9864909167	65
hsa-miR-23b-3p	14	-0.012	0.5523634329	0.9884706758	322
hsa-miR-3648	1	0.266	0.5541346398	0.9884706758	18
hsa-miR-3655	2	0.105	0.5553974358	0.9884706758	42
hsa-miR-3916	8	-0.004	0.5547283317	0.9884706758	183
hsa-miR-4302	6	0.008	0.5528224745	0.9884706758	136
hsa-miR-4304	1	0.266	0.5541346398	0.9884706758	18
hsa-miR-4793-5p	6	0.008	0.5528224745	0.9884706758	136
hsa-miR-495-5p	4	0.033	0.5520005382	0.9884706758	89
hsa-miR-516b-3p	4	0.033	0.5520005382	0.9884706758	89
hsa-miR-557	8	-0.004	0.5547283317	0.9884706758	183
hsa-miR-5579-5p	2	0.105	0.5553974358	0.9884706758	42
hsa-miR-591	2	0.105	0.5553974358	0.9884706758	42
hsa-miR-626	2	0.105	0.5553974358	0.9884706758	42
hsa-miR-660-3p	16	-0.012	0.5509492276	0.9884706758	368
hsa-miR-6795-3p	4	0.033	0.5520005382	0.9884706758	89
hsa-miR-6892-5p	2	0.105	0.5553974358	0.9884706758	42
hsa-miR-7162-5p	4	0.033	0.5520005382	0.9884706758	89
hsa-miR-922	7	0.005	0.5503464361	0.9884706758	159
hsa-miR-301b-5p	3	0.048	0.5578873284	0.9886670962	66
hsa-miR-3127-5p	3	0.048	0.5578873284	0.9886670962	66
hsa-miR-4764-5p	3	0.048	0.5578873284	0.9886670962	66
hsa-miR-5196-5p	13	-0.017	0.5581675497	0.9886670962	300
hsa-miR-6510-5p	5	0.012	0.5561655123	0.9886670962	113
hsa-miR-6512-5p	3	0.048	0.5578873284	0.9886670962	66
hsa-miR-6800-3p	3	0.048	0.5578873284	0.9886670962	66
hsa-miR-3606-3p	8	-0.012	0.5609710574	0.9895909772	184
hsa-miR-4653-5p	4	0.018	0.5609075335	0.9895909772	90
hsa-miR-6801-3p	4	0.018	0.5609075335	0.9895909772	90
hsa-miR-6810-3p	4	0.018	0.5609075335	0.9895909772	90
hsa-miR-892c-5p	4	0.018	0.5609075335	0.9895909772	90
hsa-miR-92a-1-5p	4	0.018	0.5609075335	0.9895909772	90
hsa-miR-1228-5p	2	0.075	0.5682633865	0.9923633099	43
hsa-miR-26b-5p	79	-0.018	0.567201154	0.9923633099	1824
hsa-miR-323b-3p	2	0.075	0.5682633865	0.9923633099	43
hsa-miR-3908	3	0.028	0.5681682472	0.9923633099	67
hsa-miR-4286	5	0	0.5640668797	0.9923633099	114
hsa-miR-4668-5p	17	-0.027	0.5675904807	0.9923633099	395
hsa-miR-4728-3p	2	0.075	0.5682633865	0.9923633099	43
hsa-miR-4749-3p	3	0.028	0.5681682472	0.9923633099	67
hsa-miR-5193	12	-0.022	0.5644898116	0.9923633099	278
hsa-miR-5579-3p	2	0.075	0.5682633865	0.9923633099	43
hsa-miR-5684	2	0.075	0.5682633865	0.9923633099	43
hsa-miR-5699-5p	3	0.028	0.5681682472	0.9923633099	67
hsa-miR-585-5p	2	0.075	0.5682633865	0.9923633099	43
hsa-miR-6165	6	-0.012	0.5672229781	0.9923633099	138
hsa-miR-6802-5p	2	0.075	0.5682633865	0.9923633099	43
hsa-miR-3919	7	-0.021	0.5703214735	0.9946223016	162
hsa-miR-5197-5p	7	-0.021	0.5703214735	0.9946223016	162
hsa-miR-1539	1	0.207	0.573713127	0.9958649476	19
hsa-miR-3684	1	0.207	0.573713127	0.9958649476	19
hsa-miR-4309	5	-0.012	0.5718964415	0.9958649476	115
hsa-miR-4665-3p	1	0.207	0.573713127	0.9958649476	19
hsa-miR-4747-5p	13	-0.031	0.5727955102	0.9958649476	303
hsa-miR-4783-3p	1	0.207	0.573713127	0.9958649476	19
hsa-miR-627-3p	13	-0.031	0.5727955102	0.9958649476	303
hsa-miR-1231	2	0.046	0.5808580818	0.9963037105	44
hsa-miR-1307-3p	10	-0.036	0.5791325829	0.9963037105	234
hsa-miR-134-3p	3	0.008	0.5783007874	0.9963037105	68
hsa-miR-218-2-3p	3	0.008	0.5783007874	0.9963037105	68
hsa-miR-3614-3p	3	0.008	0.5783007874	0.9963037105	68
hsa-miR-3657	2	0.046	0.5808580818	0.9963037105	44
hsa-miR-3907	2	0.046	0.5808580818	0.9963037105	44
hsa-miR-3944-5p	5	-0.024	0.579652373	0.9963037105	116
hsa-miR-4278	2	0.046	0.5808580818	0.9963037105	44
hsa-miR-4638-3p	2	0.046	0.5808580818	0.9963037105	44
hsa-miR-4687-5p	3	0.008	0.5783007874	0.9963037105	68
hsa-miR-5004-5p	3	0.008	0.5783007874	0.9963037105	68
hsa-miR-6767-3p	2	0.046	0.5808580818	0.9963037105	44
hsa-miR-6782-5p	4	-0.012	0.5784284631	0.9963037105	92
hsa-miR-6833-3p	14	-0.038	0.5805512375	0.9963037105	328
hsa-miR-7112-3p	2	0.046	0.5808580818	0.9963037105	44
hsa-miR-875-5p	2	0.046	0.5808580818	0.9963037105	44
hsa-miR-921	3	0.008	0.5783007874	0.9963037105	68
hsa-miR-513a-5p	9	-0.039	0.5820423566	0.9976773465	211
hsa-miR-1323	5	-0.036	0.5873329561	0.9978560461	117
hsa-miR-3128	3	-0.012	0.5882825422	0.9978560461	69
hsa-miR-3198	5	-0.036	0.5873329561	0.9978560461	117
hsa-miR-3681-3p	10	-0.042	0.5845900299	0.9978560461	235
hsa-miR-4780	4	-0.026	0.5870380229	0.9978560461	93
hsa-miR-496	5	-0.036	0.5873329561	0.9978560461	117
hsa-miR-499b-5p	3	-0.012	0.5882825422	0.9978560461	69
hsa-miR-5088-3p	7	-0.038	0.58340596	0.9978560461	164
hsa-miR-513a-3p	8	-0.042	0.5855534885	0.9978560461	188
hsa-miR-548av-3p	4	-0.026	0.5870380229	0.9978560461	93
hsa-miR-548m	4	-0.026	0.5870380229	0.9978560461	93
hsa-miR-6073	4	-0.026	0.5870380229	0.9978560461	93
hsa-miR-6515-3p	8	-0.042	0.5855534885	0.9978560461	188
hsa-miR-653-3p	3	-0.012	0.5882825422	0.9978560461	69
hsa-miR-658	7	-0.038	0.58340596	0.9978560461	164
hsa-miR-6830-3p	4	-0.026	0.5870380229	0.9978560461	93
hsa-miR-197-3p	17	-0.048	0.5929398097	0.9983542999	401
hsa-miR-4315	1	0.149	0.5924331937	0.9983542999	20
hsa-miR-4462	1	0.149	0.5924331937	0.9983542999	20
hsa-miR-4523	1	0.149	0.5924331937	0.9983542999	20
hsa-miR-5004-3p	2	0.017	0.5931805333	0.9983542999	45
hsa-miR-645	2	0.017	0.5931805333	0.9983542999	45
hsa-miR-662	1	0.149	0.5924331937	0.9983542999	20
hsa-miR-668-5p	1	0.149	0.5924331937	0.9983542999	20
hsa-miR-6724-5p	2	0.017	0.5931805333	0.9983542999	45
hsa-miR-6773-5p	2	0.017	0.5931805333	0.9983542999	45
hsa-miR-6840-5p	1	0.149	0.5924331937	0.9983542999	20
hsa-miR-6877-5p	2	0.017	0.5931805333	0.9983542999	45
hsa-miR-3194-3p	6	-0.052	0.5953313584	0.9997460586	142
hsa-miR-4494	4	-0.041	0.5955443469	0.9997460586	94
hsa-miR-4694-3p	5	-0.047	0.5949365774	0.9997460586	118
hsa-miR-548au-3p	4	-0.041	0.5955443469	0.9997460586	94
hsa-let-7f-5p	16	-0.117	0.6685347403	1	396
hsa-miR-100-3p	4	-0.28	0.7296884191	1	112
hsa-miR-101-5p	3	-0.05	0.6077855689	1	71
hsa-miR-103a-2-5p	3	-0.226	0.6958006848	1	81
hsa-miR-103b	1	-1.269	0.9410809781	1	63
hsa-miR-105	0	-1.037	1	1	6
hsa-miR-1178-5p	1	-0.887	0.878914666	1	47
hsa-miR-1182	2	-0.671	0.8522569576	1	76
hsa-miR-1193	4	-0.07	0.6122403749	1	96
hsa-miR-1199-3p	0	-2.056	1	1	18
hsa-miR-1199-5p	3	-0.276	0.7190946867	1	84
hsa-miR-1200	4	-0.783	0.9269628128	1	161
hsa-miR-1202	2	-0.312	0.7290547494	1	58
hsa-miR-1204	0	-1.861	1	1	15
hsa-miR-1205	4	-0.112	0.6364710279	1	99
hsa-miR-1224-3p	5	-1.139	0.9896058127	1	258
hsa-miR-1225-3p	6	-0.118	0.6420837141	1	149
hsa-miR-1226	0	-1.367	1	1	9
hsa-miR-1226-5p	2	-0.757	0.8760100451	1	81
hsa-miR-1227-3p	6	-0.585	0.8984507963	1	208
hsa-miR-1229	0	-1.265	1	1	8
hsa-miR-1233-3p	4	-0.409	0.7935938043	1	123
hsa-miR-1234-3p	5	-0.398	0.8020214072	1	152
hsa-miR-1238-5p	1	-1.183	0.9294498707	1	59
hsa-miR-1245b-5p	1	-0.617	0.8184877457	1	38
hsa-miR-1247-3p	10	-0.556	0.9309869247	1	338
hsa-miR-1251-3p	1	-1.248	0.9383663083	1	62
hsa-miR-1252	0	-0.909	1	1	5
hsa-miR-1252-3p	6	-0.155	0.6672962315	1	153
hsa-miR-1252-5p	5	-0.512	0.8549202103	1	165
hsa-miR-1254	1	-2.251	0.997139869	1	130
hsa-miR-1255a	3	-0.499	0.8152015439	1	99
hsa-miR-1255b-2-3p	1	-1.114	0.9192458294	1	56
hsa-miR-1255b-5p	3	-0.499	0.8152015439	1	99
hsa-miR-1258	0	-2.836	1	1	35
hsa-miR-125b-2-3p	4	-0.231	0.7030724919	1	108
hsa-miR-1260a	3	-1.195	0.9771101642	1	164
hsa-miR-1260b	9	-0.402	0.8515047211	1	273
hsa-miR-1262	5	-0.469	0.8361435471	1	160
hsa-miR-1263	0	-2.173	1	1	20
hsa-miR-1265	3	-0.141	0.6537909374	1	76
hsa-miR-1266	0	-1.551	1	1	11
hsa-miR-1267	5	-0.37	0.7878597088	1	149
hsa-miR-1268a	1	-0.992	0.8988616628	1	51
hsa-miR-1268b	0	-3.209	1	1	47
hsa-miR-127-3p	1	-0.325	0.7399293364	1	30
hsa-miR-1273a	2	-0.806	0.8885197651	1	84
hsa-miR-1273c	1	-0.107	0.6744165331	1	25
hsa-miR-1273d	2	-0.039	0.617007738	1	47
hsa-miR-1273e	16	-0.295	0.8368525479	1	449
hsa-miR-1273f	12	-0.092	0.633036277	1	292
hsa-miR-1273g-3p	16	-0.423	0.9170053637	1	491
hsa-miR-1273h-3p	2	-0.523	0.8055473402	1	68
hsa-miR-1273h-5p	22	-0.348	0.9064542851	1	640
hsa-miR-1278	1	-1.018	0.9033129273	1	52
hsa-miR-1281	7	-0.152	0.6690406742	1	178
hsa-miR-1282	0	-2.228	1	1	21
hsa-miR-1283	3	-0.338	0.7479677369	1	88
hsa-miR-1285	0	-1.994	1	1	17
hsa-miR-1289	5	-0.149	0.6596891124	1	127
hsa-miR-1292-3p	5	-0.191	0.6862247333	1	131
hsa-miR-1294	4	-0.305	0.7423103905	1	114
hsa-miR-1295a	1	-0.242	0.7154727278	1	28
hsa-miR-1295b-3p	1	-1.67	0.9781462665	1	85
hsa-miR-1295b-5p	1	-1.605	0.9738247866	1	81
hsa-miR-1296-5p	4	-0.364	0.7718976219	1	119
hsa-miR-1297	7	-0.236	0.7281322768	1	189
hsa-miR-1301-5p	1	-0.514	0.7922763958	1	35
hsa-miR-1302	2	-0.357	0.7461516325	1	60
hsa-miR-1303	3	-1.452	0.9928991987	1	197
hsa-miR-1304-3p	15	-0.571	0.965452416	1	511
hsa-miR-1304-5p	3	-0.851	0.9238661546	1	128
hsa-miR-1306-3p	0	-1.367	1	1	9
hsa-miR-1306-5p	5	-0.746	0.9335007313	1	195
hsa-miR-130a-5p	4	-0.496	0.8319949233	1	131
hsa-miR-132-5p	0	-2.381	1	1	24
hsa-miR-134-5p	4	-0.152	0.6596985676	1	102
hsa-miR-135b-3p	2	-0.312	0.7290547494	1	58
hsa-miR-136-3p	2	-0.039	0.617007738	1	47
hsa-miR-138-2-3p	3	-0.369	0.7614898802	1	90
hsa-miR-141-5p	3	-0.883	0.9308640736	1	131
hsa-miR-143-5p	9	-0.904	0.9899439669	1	389
hsa-miR-1468-5p	0	-1.635	1	1	12
hsa-miR-146a	0	-0.909	1	1	5
hsa-miR-147b	0	-2.228	1	1	21
hsa-miR-148b-5p	2	-0.144	0.6614131309	1	51
hsa-miR-149-3p	33	-0.114	0.7104916919	1	815
hsa-miR-151b	1	-0.712	0.8413961945	1	41
hsa-miR-154-5p	1	-1.269	0.9410809781	1	63
hsa-miR-15a-3p	3	-0.243	0.7037234883	1	82
hsa-miR-15b-3p	3	-0.105	0.6358657526	1	74
hsa-miR-16-1-3p	3	-0.471	0.8042360437	1	97
hsa-miR-181a-2-3p	1	-1.588	0.9726171972	1	80
hsa-miR-181b-2-3p	1	-1.29	0.9436762596	1	64
hsa-miR-181b-3p	2	-0.463	0.784883557	1	65
hsa-miR-181d-3p	0	-2.381	1	1	24
hsa-miR-1825	2	-0.959	0.9222450327	1	94
hsa-miR-1827	26	-0.45	0.9674671185	1	812
hsa-miR-184	1	-1.114	0.9192458294	1	56
hsa-miR-186-3p	9	-1.079	0.9975346735	1	440
hsa-miR-187-3p	0	-2.429	1	1	25
hsa-miR-187-5p	3	-0.243	0.7037234883	1	82
hsa-miR-188-3p	4	-0.558	0.8567306875	1	137
hsa-miR-188-5p	4	-0.256	0.7166100426	1	110
hsa-miR-18b-3p	1	-0.059	0.659456656	1	24
hsa-miR-190a-5p	2	-0.421	0.7700567819	1	63
hsa-miR-1910-3p	15	-0.491	0.9407114083	1	483
hsa-miR-1911-3p	0	-3.712	1	1	69
hsa-miR-1912	1	-1.605	0.9738247866	1	81
hsa-miR-1915-3p	6	-0.72	0.9400636888	1	229
hsa-miR-193a-5p	1	-1.29	0.9436762596	1	64
hsa-miR-193b-5p	6	-0.598	0.9032757231	1	210
hsa-miR-196a-3p	6	-0.522	0.8741217396	1	199
hsa-miR-197	0	-1.037	1	1	6
hsa-miR-1973	0	-1.037	1	1	6
hsa-miR-1976	11	-0.942	0.9960603006	1	487
hsa-miR-202-3p	8	-0.164	0.6819124366	1	205
hsa-miR-202-5p	3	-0.338	0.7479677369	1	88
hsa-miR-203	0	-0.909	1	1	5
hsa-miR-203b-5p	1	-0.514	0.7922763958	1	35
hsa-miR-205-3p	4	-0.598	0.8714434096	1	141
hsa-miR-2052	3	-0.384	0.7680275715	1	91
hsa-miR-2053	2	-0.706	0.8622178761	1	78
hsa-miR-208a-3p	2	-0.194	0.6820190242	1	53
hsa-miR-208b-3p	1	-0.887	0.878914666	1	47
hsa-miR-210-5p	2	-0.039	0.617007738	1	47
hsa-miR-211-3p	4	-0.387	0.7829608538	1	121
hsa-miR-2114-3p	0	-3.75	1	1	71
hsa-miR-2115-3p	2	-0.838	0.8961985616	1	86
hsa-miR-2115-5p	3	-0.369	0.7614898802	1	90
hsa-miR-2117	2	-0.219	0.6919315723	1	54
hsa-miR-212-5p	4	-0.756	0.9203120823	1	158
hsa-miR-215-3p	2	-1.293	0.9705387016	1	120
hsa-miR-219a-1-3p	1	-1.331	0.9485293988	1	66
hsa-miR-219b-3p	6	-0.557	0.8881817227	1	204
hsa-miR-219b-5p	0	-2.8	1	1	34
hsa-miR-221-5p	4	-0.627	0.8816071054	1	144
hsa-miR-2276-3p	4	-0.756	0.9203120823	1	158
hsa-miR-2277-3p	1	-1.205	0.9325566205	1	60
hsa-miR-23c	3	-0.883	0.9308640736	1	131
hsa-miR-24-1-5p	1	-0.478	0.7827250208	1	34
hsa-miR-24-3p	29	-0.351	0.9349856977	1	845
hsa-miR-2467-5p	3	-0.323	0.7409801685	1	87
hsa-miR-25-5p	7	-0.35	0.8004037654	1	205
hsa-miR-2681-3p	1	-0.94	0.8893359788	1	49
hsa-miR-2682-3p	3	-0.499	0.8152015439	1	99
hsa-miR-27a	0	-0.909	1	1	5
hsa-miR-27b	0	-0.909	1	1	5
hsa-miR-28-3p	2	-0.194	0.6820190242	1	53
hsa-miR-298	6	-0.302	0.7613771411	1	170
hsa-miR-299-3p	1	-1.39	0.9550374995	1	69
hsa-miR-302a-3p	17	-0.256	0.810780961	1	464
hsa-miR-302b-3p	19	-0.082	0.636355557	1	459
hsa-miR-302b-5p	3	-0.667	0.8744453348	1	112
hsa-miR-302c-3p	15	-0.552	0.9603181157	1	504
hsa-miR-302d-3p	17	-0.231	0.7887480531	1	456
hsa-miR-302d-5p	3	-0.63	0.8624949451	1	109
hsa-miR-302e	15	-0.377	0.8861337487	1	446
hsa-miR-302f	9	-0.117	0.6481937332	1	223
hsa-miR-3064-5p	2	-0.79	0.8844858346	1	83
hsa-miR-3065-3p	4	-0.179	0.6746158084	1	104
hsa-miR-3074-3p	1	-1.16	0.9262002456	1	58
hsa-miR-3074-5p	4	-0.205	0.689074374	1	106
hsa-miR-30b-3p	22	-0.377	0.9231395773	1	653
hsa-miR-30c-1-3p	19	-0.258	0.8230637903	1	519
hsa-miR-30c-2-3p	20	-0.217	0.7904811428	1	531
hsa-miR-30d-5p	14	-0.175	0.7199694398	1	361
hsa-miR-30e-5p	14	-0.089	0.634606023	1	340
hsa-miR-3115	0	-2.647	1	1	30
hsa-miR-3116	1	-2.129	0.9952953656	1	119
hsa-miR-3117-5p	2	-0.17	0.6718471737	1	52
hsa-miR-3118	1	-1.67	0.9781462665	1	85
hsa-miR-3120-3p	4	-0.454	0.8136021299	1	127
hsa-miR-3120-5p	2	-1.674	0.9932995017	1	158
hsa-miR-3122	12	-0.365	0.8566026102	1	354
hsa-miR-3126-3p	1	-0.802	0.8614173687	1	44
hsa-miR-3129-3p	0	-3.339	1	1	52
hsa-miR-3130-3p	2	-0.838	0.8961985616	1	86
hsa-miR-3131	0	-2.056	1	1	18
hsa-miR-3135a	0	-3.262	1	1	49
hsa-miR-3135b	9	-0.919	0.9909566833	1	393
hsa-miR-3137	1	-1.137	0.9228011853	1	57
hsa-miR-3142	1	-0.617	0.8184877457	1	38
hsa-miR-3143	0	-4.199	1	1	99
hsa-miR-3145-3p	1	-1.091	0.9155270029	1	55
hsa-miR-3146	1	-0.284	0.7279753102	1	29
hsa-miR-3147	2	-0.4	0.7623147634	1	62
hsa-miR-3149	4	-0.842	0.9405771843	1	168
hsa-miR-3150a-5p	0	-2.429	1	1	25
hsa-miR-3150b-5p	0	-2.429	1	1	25
hsa-miR-3151-3p	1	-0.478	0.7827250208	1	34
hsa-miR-3152-3p	2	-0.483	0.7919771891	1	66
hsa-miR-3152-5p	3	-0.21	0.6877187497	1	80
hsa-miR-3154	4	-0.656	0.8910658979	1	147
hsa-miR-3156-3p	4	-0.387	0.7829608538	1	121
hsa-miR-3157-3p	0	-3.413	1	1	55
hsa-miR-3157-5p	3	-0.796	0.9107506578	1	123
hsa-miR-3158-3p	2	-0.039	0.617007738	1	47
hsa-miR-3159	3	-0.193	0.6794771219	1	79
hsa-miR-3160-3p	6	-0.472	0.8519861649	1	192
hsa-miR-3161	3	-0.704	0.8854671269	1	115
hsa-miR-3162-5p	2	-0.119	0.6507142865	1	50
hsa-miR-3164	0	-3.549	1	1	61
hsa-miR-3165	4	-0.454	0.8136021299	1	127
hsa-miR-3166	2	-0.757	0.8760100451	1	81
hsa-miR-3168	1	-0.325	0.7399293364	1	30
hsa-miR-3169	0	-3.236	1	1	48
hsa-miR-3170	3	-0.945	0.9431170947	1	137
hsa-miR-3171	1	-0.649	0.8264692069	1	39
hsa-miR-3174	1	-1.931	0.9903036314	1	103
hsa-miR-3179	6	-0.358	0.7938925861	1	177
hsa-miR-3181	0	-1.037	1	1	6
hsa-miR-3182	3	-0.259	0.7114878716	1	83
hsa-miR-3186-5p	1	0.041	0.6274467457	1	22
hsa-miR-3187-5p	10	-0.19	0.7135967561	1	261
hsa-miR-3188	3	-0.323	0.7409801685	1	87
hsa-miR-3189-5p	2	-0.463	0.784883557	1	65
hsa-miR-3190-3p	4	-0.73	0.9131242377	1	155
hsa-miR-3190-5p	7	-0.769	0.9613393066	1	276
hsa-miR-3191-5p	3	-0.413	0.7806645704	1	93
hsa-miR-3192	0	-1.156	1	1	7
hsa-miR-3192-5p	9	-0.355	0.8237879965	1	264
hsa-miR-3193	0	-1.635	1	1	12
hsa-miR-3194-5p	3	-0.292	0.7265449176	1	85
hsa-miR-3195	0	-2.228	1	1	21
hsa-miR-3199	3	-0.955	0.9449521985	1	138
hsa-miR-3200-3p	0	-2.836	1	1	35
hsa-miR-3200-5p	2	-0.357	0.7461516325	1	60
hsa-miR-3201	1	-0.617	0.8184877457	1	38
hsa-miR-3202	8	-0.52	0.8977716646	1	264
hsa-miR-323a-5p	2	-0.723	0.8669643892	1	79
hsa-miR-323b-5p	1	-0.059	0.659456656	1	24
hsa-miR-325	0	-2.836	1	1	35
hsa-miR-328-3p	3	-0.862	0.9262678338	1	129
hsa-miR-337-3p	2	-0.757	0.8760100451	1	81
hsa-miR-337-5p	0	-1.156	1	1	7
hsa-miR-339-3p	0	-1.714	1	1	13
hsa-miR-33b-3p	1	-1.067	0.9116372021	1	54
hsa-miR-345-5p	1	-0.992	0.8988616628	1	51
hsa-miR-34b-3p	8	-0.136	0.6605306666	1	201
hsa-miR-3529-5p	3	-0.243	0.7037234883	1	82
hsa-miR-3605-5p	2	-1.11	0.9481536001	1	105
hsa-miR-3607-3p	4	-0.112	0.6364710279	1	99
hsa-miR-361-3p	6	-0.081	0.6157638054	1	145
hsa-miR-3612	16	-0.19	0.7445611423	1	417
hsa-miR-3614-5p	3	-1.6	0.9968345236	1	219
hsa-miR-3615	1	-0.649	0.8264692069	1	39
hsa-miR-3616-5p	4	-0.352	0.7662022977	1	118
hsa-miR-3617-5p	3	-0.485	0.8097854676	1	98
hsa-miR-3619-3p	1	-0.478	0.7827250208	1	34
hsa-miR-362-5p	2	-0.463	0.784883557	1	65
hsa-miR-3621	1	-0.01	0.643810536	1	23
hsa-miR-3649	1	-0.773	0.8550410213	1	43
hsa-miR-3650	5	-0.407	0.8065729334	1	153
hsa-miR-3651	0	-2.939	1	1	38
hsa-miR-3652	9	-0.915	0.9907128426	1	392
hsa-miR-3653-3p	4	-0.475	0.8229956302	1	129
hsa-miR-3653-5p	18	-0.553	0.9721487899	1	605
hsa-miR-3656	1	-1.371	0.9529649684	1	68
hsa-miR-3658	5	-0.37	0.7878597088	1	149
hsa-miR-365a-5p	2	-1.338	0.9747143415	1	124
hsa-miR-365b-5p	2	-1.327	0.9737274569	1	123
hsa-miR-3660	3	-0.105	0.6358657526	1	74
hsa-miR-3661	1	-0.859	0.8733421782	1	46
hsa-miR-3663-5p	4	-1.154	0.9840012641	1	210
hsa-miR-3664-3p	5	-0.626	0.8981678893	1	179
hsa-miR-3664-5p	2	-1.982	0.9986088699	1	197
hsa-miR-367-5p	6	-0.191	0.6913591977	1	157
hsa-miR-3670	2	-0.011	0.6052303603	1	46
hsa-miR-3672	8	-0.752	0.9659325706	1	311
hsa-miR-3674	1	-1.983	0.9919067708	1	107
hsa-miR-3675-3p	4	-0.693	0.9026452912	1	151
hsa-miR-3675-5p	1	-0.831	0.8675136604	1	45
hsa-miR-3676-3p	0	-1.037	1	1	6
hsa-miR-3677-3p	0	-1.367	1	1	9
hsa-miR-3677-5p	1	-1.091	0.9155270029	1	55
hsa-miR-3678-5p	0	-0.909	1	1	5
hsa-miR-3679-3p	4	-0.684	0.8998569608	1	150
hsa-miR-3679-5p	2	-0.4	0.7623147634	1	62
hsa-miR-3680-5p	0	-3.389	1	1	54
hsa-miR-3682-5p	0	-3.364	1	1	53
hsa-miR-3685	4	-0.139	0.6520689854	1	101
hsa-miR-3686	3	-0.323	0.7409801685	1	87
hsa-miR-3688-3p	4	-0.317	0.7484514337	1	115
hsa-miR-3689a-3p	22	-0.346	0.905058183	1	639
hsa-miR-3689a-5p	0	-3.289	1	1	50
hsa-miR-3689b-3p	22	-0.343	0.9036453867	1	638
hsa-miR-3689b-5p	0	-3.289	1	1	50
hsa-miR-3689c	22	-0.346	0.905058183	1	639
hsa-miR-3689d	11	-0.463	0.9016915689	1	348
hsa-miR-3689e	0	-3.289	1	1	50
hsa-miR-3689f	0	-3.262	1	1	49
hsa-miR-369-5p	0	-1.462	1	1	10
hsa-miR-3690	2	-0.442	0.77757824	1	64
hsa-miR-3691-3p	4	-0.179	0.6746158084	1	104
hsa-miR-3691-5p	2	-0.066	0.62851335	1	48
hsa-miR-370-5p	2	-0.243	0.7015879583	1	55
hsa-miR-3713	0	-2.281	1	1	22
hsa-miR-3714	9	-0.11	0.6429088722	1	222
hsa-miR-371a-3p	1	-0.404	0.7622867962	1	32
hsa-miR-371a-5p	10	-0.544	0.9264779731	1	335
hsa-miR-371b-5p	10	-0.654	0.959222513	1	362
hsa-miR-372-3p	19	-0.082	0.636355557	1	459
hsa-miR-372-5p	9	-0.618	0.9423350496	1	318
hsa-miR-373-3p	20	-0.209	0.7824240755	1	528
hsa-miR-373-5p	10	-0.638	0.9553792251	1	358
hsa-miR-374b-3p	3	-0.457	0.7985512284	1	96
hsa-miR-376a-2-5p	0	-3.181	1	1	46
hsa-miR-376b-3p	3	-0.259	0.7114878716	1	83
hsa-miR-376b-5p	0	-3.065	1	1	42
hsa-miR-376c-5p	0	-3.065	1	1	42
hsa-miR-377-5p	10	-1.257	0.9997645817	1	553
hsa-miR-378a-5p	10	-0.708	0.970458969	1	376
hsa-miR-378b	1	-0.549	0.801408526	1	36
hsa-miR-378c	1	-0.681	0.8341002356	1	40
hsa-miR-378d	1	-0.549	0.801408526	1	36
hsa-miR-378e	1	-0.514	0.7922763958	1	35
hsa-miR-378f	1	-0.514	0.7922763958	1	35
hsa-miR-378h	1	-0.514	0.7922763958	1	35
hsa-miR-378i	1	-0.514	0.7922763958	1	35
hsa-miR-379-3p	3	-0.259	0.7114878716	1	83
hsa-miR-379-5p	3	-0.292	0.7265449176	1	85
hsa-miR-380-3p	1	-1.428	0.9589130106	1	71
hsa-miR-382-3p	2	-0.723	0.8669643892	1	79
hsa-miR-383-3p	10	-0.813	0.9853420256	1	405
hsa-miR-383-5p	2	-1.135	0.9518795135	1	107
hsa-miR-3909	1	-1.588	0.9726171972	1	80
hsa-miR-3910	2	-1.327	0.9737274569	1	123
hsa-miR-3911	1	-1.821	0.9860839277	1	95
hsa-miR-3913-5p	12	-0.361	0.8540967033	1	353
hsa-miR-3920	1	-0.94	0.8893359788	1	49
hsa-miR-3921	3	-0.354	0.7548038019	1	89
hsa-miR-3922-3p	3	-0.384	0.7680275715	1	91
hsa-miR-3925-3p	5	-0.223	0.7051867664	1	134
hsa-miR-3925-5p	5	-0.104	0.631750894	1	123
hsa-miR-3926	6	-1.096	0.9916579308	1	299
hsa-miR-3928-5p	0	-3.633	1	1	65
hsa-miR-3929	15	-0.497	0.9428823521	1	485
hsa-miR-3934-3p	3	-0.428	0.7867674349	1	94
hsa-miR-3937	2	-0.312	0.7290547494	1	58
hsa-miR-3939	0	-1.462	1	1	10
hsa-miR-3940-3p	1	-0.992	0.8988616628	1	51
hsa-miR-3940-5p	1	-1.227	0.9355267672	1	61
hsa-miR-3941	15	-0.282	0.819887453	1	417
hsa-miR-3945	0	-3.153	1	1	45
hsa-miR-3972	2	-0.243	0.7015879583	1	55
hsa-miR-3973	6	-0.182	0.6854529753	1	156
hsa-miR-3974	2	-0.542	0.8120328566	1	69
hsa-miR-3975	1	-1.554	0.9700326003	1	78
hsa-miR-3977	3	-0.123	0.644908288	1	75
hsa-miR-3978	4	-0.387	0.7829608538	1	121
hsa-miR-410-3p	7	-0.612	0.9207506038	1	247
hsa-miR-410-5p	1	-0.107	0.6744165331	1	25
hsa-miR-411-3p	3	-0.05	0.6077855689	1	71
hsa-miR-411-5p	4	-1.161	0.9845143006	1	211
hsa-miR-422a	2	-0.039	0.617007738	1	47
hsa-miR-423-3p	9	-0.154	0.6789607584	1	229
hsa-miR-424-3p	1	-0.441	0.7727351858	1	33
hsa-miR-425-3p	1	-0.859	0.8733421782	1	46
hsa-miR-4251	2	-1.293	0.9705387016	1	120
hsa-miR-4252	14	-0.469	0.9259779572	1	444
hsa-miR-4253	2	-0.636	0.8416441442	1	74
hsa-miR-4254	3	-0.193	0.6794771219	1	79
hsa-miR-4256	1	-0.549	0.801408526	1	36
hsa-miR-4257	7	-1.169	0.9969467041	1	366
hsa-miR-4258	3	-0.276	0.7190946867	1	84
hsa-miR-4259	2	-0.17	0.6718471737	1	52
hsa-miR-4261	1	-1.686	0.9791103572	1	86
hsa-miR-4264	3	-0.553	0.8355742563	1	103
hsa-miR-4269	5	-0.223	0.7051867664	1	134
hsa-miR-4273	3	-0.21	0.6877187497	1	80
hsa-miR-4274	1	-0.887	0.878914666	1	47
hsa-miR-4275	2	-0.463	0.784883557	1	65
hsa-miR-4277	1	-1.227	0.9355267672	1	61
hsa-miR-4279	16	-0.385	0.8966558514	1	478
hsa-miR-4280	1	-1.371	0.9529649684	1	68
hsa-miR-4282	9	-0.443	0.8731390987	1	281
hsa-miR-4284	17	-0.684	0.9897447369	1	626
hsa-miR-4288	1	-0.583	0.8101397859	1	37
hsa-miR-4289	3	-0.068	0.6173034882	1	72
hsa-miR-4290	3	-0.428	0.7867674349	1	94
hsa-miR-4293	2	-1.186	0.9585785541	1	111
hsa-miR-4297	2	-0.79	0.8844858346	1	83
hsa-miR-4298	2	-0.442	0.77757824	1	64
hsa-miR-4299	2	-0.011	0.6052303603	1	46
hsa-miR-4300	3	-0.369	0.7614898802	1	90
hsa-miR-4301	3	-0.259	0.7114878716	1	83
hsa-miR-4305	1	-0.583	0.8101397859	1	37
hsa-miR-4314	4	-0.179	0.6746158084	1	104
hsa-miR-4317	2	-0.243	0.7015879583	1	55
hsa-miR-4320	1	-0.887	0.878914666	1	47
hsa-miR-4323	1	-1.622	0.9749792011	1	82
hsa-miR-4324	5	-0.537	0.8653021882	1	168
hsa-miR-4326	3	-0.087	0.6266638908	1	73
hsa-miR-4327	4	-0.098	0.6285042866	1	98
hsa-miR-4329	0	-4.38	1	1	113
hsa-miR-4330	3	-0.307	0.7338396712	1	86
hsa-miR-4419b	15	-0.494	0.9418055424	1	484
hsa-miR-4420	1	-1.331	0.9485293988	1	66
hsa-miR-4422	2	-1.186	0.9585785541	1	111
hsa-miR-4423-5p	2	-2.031	0.9989553465	1	204
hsa-miR-4424	2	-0.599	0.8303450681	1	72
hsa-miR-4425	3	-0.369	0.7614898802	1	90
hsa-miR-4426	3	-0.384	0.7680275715	1	91
hsa-miR-4427	2	-0.243	0.7015879583	1	55
hsa-miR-4430	9	-0.915	0.9907128426	1	392
hsa-miR-4431	0	-1.156	1	1	7
hsa-miR-4432	3	-0.471	0.8042360437	1	97
hsa-miR-4436a	0	-3.823	1	1	75
hsa-miR-4436b-3p	4	-0.548	0.8528359554	1	136
hsa-miR-4437	2	-0.854	0.8998507591	1	87
hsa-miR-4438	7	-0.996	0.9894935492	1	324
hsa-miR-4440	0	-1.037	1	1	6
hsa-miR-4445-3p	0	-2.115	1	1	19
hsa-miR-4447	4	-0.915	0.9546804964	1	177
hsa-miR-4448	2	-0.723	0.8669643892	1	79
hsa-miR-4451	4	-0.443	0.8087544758	1	126
hsa-miR-4452	3	-0.704	0.8854671269	1	115
hsa-miR-4454	2	-0.335	0.7377219877	1	59
hsa-miR-4457	2	-1.173	0.9569927768	1	110
hsa-miR-4458	12	-0.167	0.7040362737	1	308
hsa-miR-4459	25	-0.244	0.8390592856	1	676
hsa-miR-4460	0	-3.209	1	1	47
hsa-miR-4465	7	-0.214	0.7127709165	1	186
hsa-miR-4466	1	-1.067	0.9116372021	1	54
hsa-miR-4472	4	-0.915	0.9546804964	1	177
hsa-miR-4473	0	-3.459	1	1	57
hsa-miR-4474-5p	0	-3.124	1	1	44
hsa-miR-4476	4	-1.036	0.9724051478	1	193
hsa-miR-4477b	1	-1.717	0.9809130041	1	88
hsa-miR-4478	15	-0.497	0.9428823521	1	485
hsa-miR-4482-3p	1	-1.732	0.9817552139	1	89
hsa-miR-4485-3p	0	-1.265	1	1	8
hsa-miR-4485-5p	4	-0.969	0.9634434704	1	184
hsa-miR-4487	7	-0.43	0.8442788668	1	217
hsa-miR-4493	2	-0.654	0.8470341676	1	75
hsa-miR-4495	4	-0.421	0.7987514479	1	124
hsa-miR-4499	3	-0.193	0.6794771219	1	79
hsa-miR-449b-3p	4	-0.329	0.7544799715	1	116
hsa-miR-4500	11	-0.29	0.7981636326	1	308
hsa-miR-4502	2	-0.379	0.7543478155	1	61
hsa-miR-4503	2	-0.58	0.8244272464	1	71
hsa-miR-4507	1	-1.183	0.9294498707	1	59
hsa-miR-4509	1	-1.091	0.9155270029	1	55
hsa-miR-450a-1-3p	14	-0.229	0.7693942166	1	375
hsa-miR-4512	0	-3.124	1	1	44
hsa-miR-4513	3	-0.323	0.7409801685	1	87
hsa-miR-4514	5	-0.57	0.878166986	1	172
hsa-miR-451b	6	-0.209	0.7029504198	1	159
[truncated: 603 more rows]
