# Supplementary material for: Bioinformatic Analysis of Autism-Related miRNAs and Their PoTential as Biomarkers for Autism Epigenetic Inheritance
Source: Genes (Basel). 2025 Mar 31;16(4):418. doi: 10.3390/genes16040418 (PMC12026732; doi:10.3390/genes16040418)
Supplement: Supplementary file 1 [file genes-16-00418-s001.zip › genes-3497345-supplementary/Table_S16.xlsx]

## Sheet: Página1
miRNA	overlap	enrichment	pvalue	FDR	n_targets
hsa-miR-200c-3p	22	1.96	3.07E-08	7.98E-05	217
hsa-miR-34a-3p	12	2.253	3.25E-06	0.004230976391	92
hsa-miR-138-5p	13	1.909	2.45E-05	0.009118847038	130
hsa-miR-145-3p	10	2.259	1.77E-05	0.009118847038	75
hsa-miR-200b-3p	16	1.696	2.41E-05	0.009118847038	189
hsa-miR-31-3p	10	2.226	2.24E-05	0.009118847038	77
hsa-miR-9-5p	23	1.398	1.79E-05	0.009118847038	340
hsa-miR-152-3p	14	1.795	3.28E-05	0.01067551065	153
hsa-miR-126-3p	9	2.273	3.88E-05	0.01121765579	66
hsa-miR-9-3p	11	1.995	5.15E-05	0.01339422516	102
hsa-miR-155-5p	42	0.865	0.000105967133	0.02506604365	910
hsa-miR-429	13	1.69	0.0001334167997	0.02892920941	153
hsa-miR-22-3p	14	1.604	0.0001502569937	0.03007451519	176
hsa-miR-223-3p	11	1.814	0.0001791534777	0.0332969535	117
hsa-let-7c-3p	10	1.9	0.0001946579487	0.03376666551	99
hsa-miR-203a-3p	19	1.282	0.0002660940557	0.04072804311	304
hsa-miR-34a-5p	33	0.933	0.0002524090004	0.04072804311	681
hsa-miR-6867-5p	24	1.087	0.0003736680221	0.05401578853	443
hsa-miR-200a-3p	12	1.577	0.0005005669785	0.06855133043	153
hsa-miR-320a	28	0.958	0.0005536709535	0.06860246766	567
hsa-miR-4260	8	1.963	0.0005338337743	0.06860246766	74
hsa-miR-206	11	1.623	0.0006181167457	0.07310635328	135
hsa-miR-145-5p	16	1.277	0.0007996682203	0.08669736289	256
hsa-miR-330-5p	11	1.583	0.0007892257207	0.08669736289	139
hsa-miR-132-3p	16	1.261	0.0009052074091	0.09421398714	259
hsa-miR-10b-5p	18	1.174	0.0009435311817	0.0944256975	311
hsa-miR-576-5p	9	1.726	0.001011634641	0.09749160504	101
hsa-miR-146a-5p	15	1.287	0.001061803613	0.0986718929	238
hsa-miR-217	8	1.816	0.001148545723	0.1030522749	83
hsa-miR-6872-5p	3	2.769	0.001191986861	0.1033849938	9
hsa-miR-133b	8	1.801	0.001242156335	0.1042609931	84
hsa-miR-137	11	1.463	0.001637199182	0.1267551722	152
hsa-miR-146a-3p	9	1.638	0.001625051774	0.1267551722	108
hsa-miR-196a-5p	17	1.133	0.001746061395	0.1267551722	302
hsa-miR-223-5p	16	1.173	0.001753722598	0.1267551722	276
hsa-miR-30a-3p	13	1.324	0.00170876567	0.1267551722	200
hsa-miR-31-5p	14	1.242	0.002050662236	0.1442114361	229
hsa-miR-148b-3p	20	0.999	0.002304719071	0.1499219755	392
hsa-miR-218-5p	34	0.737	0.002230463126	0.1499219755	805
hsa-miR-431-3p	3	2.624	0.002255091434	0.1499219755	11
hsa-miR-205-5p	12	1.325	0.002471053134	0.1530876251	184
hsa-miR-561-3p	10	1.469	0.002469644127	0.1530876251	137
hsa-miR-30a-5p	31	0.758	0.002764777123	0.1673011645	723
hsa-miR-190a-3p	28	0.793	0.003105603498	0.1785225251	637
hsa-miR-218-1-3p	5	2.061	0.003156047714	0.1785225251	40
hsa-miR-574-5p	20	0.964	0.003074306009	0.1785225251	402
hsa-miR-7853-5p	8	1.587	0.003524133603	0.1951020348	99
hsa-miR-320c	8	1.574	0.003748671333	0.2032092251	100
hsa-miR-491-5p	11	1.311	0.00391483458	0.2078857056	170
hsa-miR-139-5p	9	1.454	0.004154803239	0.2162159606	124
hsa-let-7e-3p	3	2.43	0.004703185865	0.2182753034	14
hsa-miR-1-3p	36	0.646	0.004787300903	0.2182753034	909
hsa-miR-101-3p	19	0.937	0.004706951789	0.2182753034	389
hsa-miR-105-5p	8	1.485	0.005645370089	0.2182753034	107
hsa-miR-1181	2	2.581	0.006026009118	0.2182753034	5
hsa-miR-1227-5p	5	1.923	0.00528971608	0.2182753034	45
hsa-miR-1264	8	1.473	0.005966995555	0.2182753034	108
hsa-miR-1266-3p	6	1.746	0.005396867105	0.2182753034	64
hsa-miR-129-1-3p	6	1.707	0.006272332766	0.2182753034	66
hsa-miR-133a-5p	5	1.871	0.00637545083	0.2182753034	47
hsa-miR-140-5p	8	1.473	0.005966995555	0.2182753034	108
hsa-miR-141-3p	10	1.311	0.005684095519	0.2182753034	154
hsa-miR-146b-5p	9	1.37	0.006240398224	0.2182753034	132
hsa-miR-191-5p	7	1.646	0.004595372024	0.2182753034	82
hsa-miR-210-3p	9	1.37	0.006240398224	0.2182753034	132
hsa-miR-3140-3p	9	1.422	0.004860685151	0.2182753034	127
hsa-miR-326	10	1.355	0.004514156428	0.2182753034	149
hsa-miR-340-5p	17	0.968	0.00582899678	0.2182753034	340
hsa-miR-34c-5p	11	1.263	0.005078558083	0.2182753034	176
hsa-miR-4450	6	1.707	0.006272332766	0.2182753034	66
hsa-miR-4699-3p	7	1.569	0.006350051942	0.2182753034	87
hsa-miR-577	9	1.391	0.005656415482	0.2182753034	130
hsa-miR-607	13	1.156	0.004898982118	0.2182753034	226
hsa-miR-6868-3p	11	1.233	0.005995659492	0.2182753034	180
hsa-miR-92a-3p	50	0.521	0.005487141916	0.2182753034	1379
hsa-miR-92b-3p	29	0.731	0.004857859732	0.2182753034	689
hsa-miR-130a-3p	19	0.894	0.006469789272	0.2186284634	401
hsa-miR-377-3p	14	1.061	0.006561356513	0.2188801237	261
hsa-miR-96-5p	12	1.15	0.006832027208	0.2250244911	209
hsa-miR-133a-3p	9	1.33	0.007546613693	0.2415520438	136
hsa-miR-27a-3p	20	0.846	0.007649092515	0.2415520438	437
hsa-miR-4455	10	1.25	0.00770515743	0.2415520438	161
hsa-miR-642b-5p	5	1.822	0.007608649038	0.2415520438	49
hsa-miR-148a-3p	12	1.118	0.008182652603	0.2504854362	214
hsa-miR-6816-3p	4	2.008	0.008179814191	0.2504854362	32
hsa-miR-106b-5p	40	0.556	0.008587632381	0.2546821998	1076
hsa-miR-1237-3p	9	1.301	0.008656000719	0.2546821998	139
hsa-miR-1471	2	2.487	0.008888859403	0.2546821998	6
hsa-miR-4429	6	1.615	0.008907025436	0.2546821998	71
hsa-miR-4799-5p	7	1.497	0.008561044625	0.2546821998	92
hsa-miR-502-3p	6	1.615	0.008907025436	0.2546821998	71
hsa-miR-10a-5p	20	0.817	0.009456700995	0.2571795959	446
hsa-miR-3163	16	0.928	0.009464343776	0.2571795959	329
hsa-miR-320d	6	1.598	0.009516345989	0.2571795959	72
hsa-miR-3591-5p	7	1.469	0.009587402308	0.2571795959	94
hsa-miR-4263	7	1.469	0.009587402308	0.2571795959	94
hsa-miR-642a-5p	12	1.092	0.009406734813	0.2571795959	218
hsa-miR-199a-5p	10	1.201	0.009843966313	0.2587272762	167
hsa-miR-378a-3p	10	1.201	0.009843966313	0.2587272762	167
hsa-miR-374a-5p	14	0.988	0.01015278045	0.2616123404	275
hsa-miR-4461	6	1.58	0.01015482182	0.2616123404	73
hsa-miR-324-3p	16	0.915	0.01026393877	0.2618310654	332
hsa-miR-20a-5p	39	0.547	0.0104223444	0.2632906807	1056
hsa-miR-1253	11	1.123	0.01064484626	0.2644577323	195
hsa-miR-5011-5p	26	0.689	0.01067181472	0.2644577323	636
hsa-miR-1185-2-3p	8	1.333	0.01100375652	0.2681195275	120
hsa-miR-4789-5p	13	1.016	0.0110256685	0.2681195275	250
hsa-miR-624-3p	7	1.428	0.01129160079	0.2720439375	97
hsa-miR-1-5p	5	1.704	0.01139790198	0.2720856969	54
hsa-miR-486-5p	6	1.546	0.01152207253	0.2725493883	75
hsa-miR-548bb-3p	14	0.963	0.01175630484	0.2731241534	280
hsa-miR-548h-3p	14	0.963	0.01175630484	0.2731241534	280
hsa-let-7a-2-3p	7	1.414	0.01190555776	0.2741439052	98
hsa-miR-32-5p	23	0.717	0.0126279144	0.2760795916	551
hsa-miR-338-3p	9	1.216	0.01273234089	0.2760795916	148
hsa-miR-511-3p	13	0.994	0.01246218226	0.2760795916	254
hsa-miR-548ac	14	0.953	0.01245040166	0.2760795916	282
hsa-miR-548z	14	0.958	0.01209947771	0.2760795916	281
hsa-miR-6814-3p	2	2.399	0.01223811533	0.2760795916	7
hsa-miR-944	8	1.3	0.01264667249	0.2760795916	123
hsa-miR-142-5p	12	1.03	0.01309201387	0.2786802398	228
hsa-miR-331-3p	18	0.821	0.01299691996	0.2786802398	400
hsa-miR-6075	3	2.107	0.01317358551	0.2786802398	20
hsa-miR-7110-3p	16	0.873	0.01332239283	0.2795553721	342
hsa-miR-301b-3p	17	0.841	0.01352909608	0.2816216641	372
hsa-miR-548d-3p	14	0.934	0.01393386547	0.2877453805	286
hsa-let-7g-3p	7	1.362	0.01460378397	0.2922333489	102
hsa-miR-106b-3p	6	1.463	0.01549892473	0.2922333489	80
hsa-miR-339-5p	12	1.006	0.01484184726	0.2922333489	232
hsa-miR-34c-3p	5	1.617	0.01522721443	0.2922333489	58
hsa-miR-376c-3p	6	1.463	0.01549892473	0.2922333489	80
hsa-miR-3922-5p	6	1.479	0.01463703865	0.2922333489	79
hsa-miR-548ap-3p	10	1.106	0.01544761983	0.2922333489	179
hsa-miR-548t-3p	10	1.106	0.01544761983	0.2922333489	179
hsa-miR-6074	6	1.463	0.01549892473	0.2922333489	80
hsa-miR-6132	8	1.257	0.01510829318	0.2922333489	127
hsa-miR-6781-5p	6	1.479	0.01463703865	0.2922333489	79
hsa-miR-6836-5p	8	1.268	0.01446277456	0.2922333489	126
hsa-miR-6774-3p	2	2.317	0.01604756994	0.3004012733	8
hsa-miR-130b-3p	23	0.684	0.01622816625	0.3016120613	564
hsa-miR-622	7	1.323	0.01689517659	0.3117819113	105
hsa-miR-106a-3p	10	1.083	0.01716003033	0.3122405519	182
hsa-miR-548ao-3p	3	2.014	0.01714914611	0.3122405519	22
hsa-miR-2355-3p	5	1.575	0.01742956184	0.3124260733	60
hsa-miR-4517	7	1.311	0.01771241229	0.3124260733	106
hsa-miR-5002-3p	4	1.756	0.01777058372	0.3124260733	40
hsa-miR-548aa	10	1.076	0.01776088243	0.3124260733	183
hsa-miR-6820-5p	4	1.756	0.01777058372	0.3124260733	40
hsa-miR-21-5p	25	0.64	0.01794690229	0.3126705731	633
hsa-miR-29a-3p	13	0.925	0.01814498714	0.3126705731	267
hsa-miR-30d-3p	9	1.136	0.01809010678	0.3126705731	157
hsa-miR-224-5p	8	1.205	0.01865269598	0.3131246126	132
hsa-miR-3119	6	1.416	0.01829425673	0.3131246126	83
hsa-miR-4529-5p	5	1.554	0.01860576813	0.3131246126	61
hsa-miR-6509-5p	5	1.554	0.01860576813	0.3131246126	61
hsa-miR-125a-5p	13	0.914	0.01916937705	0.3197353787	269
hsa-miR-381-5p	3	1.97	0.01936056787	0.3208675006	23
hsa-miR-185-3p	7	1.274	0.02033058152	0.3225620313	109
hsa-miR-186-5p	28	0.585	0.02015770802	0.3225620313	737
hsa-miR-1915	2	2.238	0.02029202225	0.3225620313	9
hsa-miR-193a-3p	8	1.185	0.02022462336	0.3225620313	134
hsa-miR-297	10	1.053	0.01965661658	0.3225620313	186
hsa-miR-375	20	0.71	0.01999520527	0.3225620313	481
hsa-miR-4746-5p	2	2.238	0.02029202225	0.3225620313	9
hsa-miR-4718	3	1.926	0.02172194986	0.3425485669	24
hsa-miR-454-3p	17	0.764	0.02188731059	0.3430770009	393
hsa-miR-4474-3p	5	1.494	0.02244410091	0.3476163725	64
hsa-miR-567	10	1.024	0.022409612	0.3476163725	190
hsa-miR-4761-3p	4	1.672	0.02263305904	0.3484687552	43
hsa-miR-221-3p	16	0.782	0.02304793537	0.3527689873	365
hsa-miR-369-3p	9	1.077	0.02327055992	0.3540935491	164
hsa-miR-1238-3p	8	1.146	0.02364710864	0.3577312597	138
hsa-miR-146b-3p	5	1.456	0.0252683152	0.3778629663	66
hsa-miR-7106-3p	5	1.456	0.0252683152	0.3778629663	66
hsa-miR-1233-5p	10	0.989	0.0262316285	0.3885625272	195
hsa-miR-492	4	1.618	0.02628247686	0.3885625272	45
hsa-miR-33a-3p	8	1.117	0.02646750777	0.3890873176	141
hsa-miR-128-2-5p	5	1.437	0.02676198545	0.3909549231	67
hsa-miR-494-5p	3	1.844	0.02689505428	0.3909549231	26
hsa-miR-1256	4	1.592	0.02823178387	0.3939290571	46
hsa-miR-17-5p	40	0.445	0.02736166215	0.3939290571	1163
hsa-miR-4646-3p	5	1.418	0.02831081233	0.3939290571	68
hsa-miR-501-3p	5	1.418	0.02831081233	0.3939290571	68
hsa-miR-548e-5p	10	0.975	0.02788401408	0.3939290571	197
hsa-miR-646	12	0.881	0.02780592196	0.3939290571	254
hsa-miR-663a	8	1.107	0.02745750801	0.3939290571	142
hsa-miR-769-5p	11	0.926	0.02766445708	0.3939290571	225
hsa-miR-1185-1-3p	7	1.18	0.02860492809	0.3959043771	117
hsa-miR-548n	12	0.87	0.02929789409	0.4033498435	256
hsa-miR-370-3p	7	1.169	0.02977822001	0.4054150663	118
hsa-miR-4645-3p	5	1.4	0.02991533156	0.4054150663	69
hsa-miR-4999-5p	3	1.804	0.02970619664	0.4054150663	27
hsa-miR-20b-5p	32	0.492	0.03108549346	0.4190904352	900
hsa-miR-6814-5p	9	1.004	0.03138626306	0.4191088282	173
hsa-miR-9500	10	0.947	0.03140900135	0.4191088282	201
hsa-miR-128-1-5p	5	1.382	0.03157603853	0.4191880217	70
hsa-miR-5787	9	0.996	0.03239564705	0.4278856529	174
hsa-miR-3187-3p	11	0.889	0.03263044645	0.4288102105	231
hsa-miR-3668	5	1.364	0.033293388	0.4331469779	71
hsa-miR-892b	5	1.364	0.033293388	0.4331469779	71
hsa-miR-152-5p	4	1.517	0.0345844869	0.4389699265	49
hsa-miR-3617-3p	4	1.517	0.0345844869	0.4389699265	49
hsa-miR-4505	9	0.981	0.03448155955	0.4389699265	176
hsa-miR-4662a-5p	8	1.051	0.03394028834	0.4389699265	148
hsa-miR-5683	6	1.227	0.03436610774	0.4389699265	96
hsa-miR-6884-3p	5	1.346	0.03506779412	0.4408038662	72
hsa-miR-7849-3p	5	1.346	0.03506779412	0.4408038662	72
hsa-miR-1277-5p	23	0.575	0.03526280511	0.4411241293	609
hsa-miR-129-2-3p	5	1.329	0.03689963032	0.4445038801	73
hsa-miR-181a-5p	21	0.601	0.03650375513	0.4445038801	546
hsa-miR-200c-5p	4	1.492	0.03687152817	0.4445038801	50
hsa-miR-33a-5p	9	0.965	0.03665831483	0.4445038801	178
hsa-miR-34b-5p	7	1.114	0.03613141048	0.4445038801	123
hsa-miR-4489	4	1.492	0.03687152817	0.4445038801	50
hsa-miR-452-5p	5	1.329	0.03689963032	0.4445038801	73
hsa-miR-6787-5p	7	1.114	0.03613141048	0.4445038801	123
hsa-miR-107	13	0.757	0.04207772491	0.4498133964	301
hsa-miR-1197	5	1.311	0.03878922936	0.4498133964	74
hsa-miR-1229-5p	4	1.469	0.03924367886	0.4498133964	51
hsa-miR-144-3p	10	0.874	0.04269805956	0.4498133964	212
hsa-miR-200a-5p	4	1.445	0.0417010263	0.4498133964	52
hsa-miR-23a-5p	8	0.997	0.04139203571	0.4498133964	154
hsa-miR-301a-3p	16	0.682	0.04042078194	0.4498133964	392
hsa-miR-3196	6	1.187	0.03905852885	0.4498133964	99
hsa-miR-33b-5p	6	1.174	0.04070873915	0.4498133964	100
hsa-miR-3666	15	0.714	0.03902244233	0.4498133964	359
hsa-miR-3671	8	1.015	0.03879743247	0.4498133964	152
hsa-miR-3924	11	0.842	0.04019449931	0.4498133964	239
hsa-miR-3935	4	1.445	0.0417010263	0.4498133964	52
hsa-miR-4283	5	1.311	0.03878922936	0.4498133964	74
hsa-miR-4291	6	1.16	0.04240243342	0.4498133964	101
hsa-miR-4295	15	0.71	0.03982438651	0.4498133964	360
hsa-miR-4418	6	1.16	0.04240243342	0.4498133964	101
hsa-miR-448	6	1.187	0.03905852885	0.4498133964	99
hsa-miR-4767	4	1.445	0.0417010263	0.4498133964	52
hsa-miR-497-5p	18	0.636	0.04087315709	0.4498133964	456
hsa-miR-518c-3p	2	1.961	0.0411491317	0.4498133964	13
hsa-miR-519d-3p	31	0.46	0.04287229912	0.4498133964	891
hsa-miR-5572	5	1.311	0.03878922936	0.4498133964	74
hsa-miR-578	8	1.015	0.03879743247	0.4498133964	152
hsa-miR-6082	2	1.961	0.0411491317	0.4498133964	13
hsa-miR-655-3p	6	1.174	0.04070873915	0.4498133964	100
hsa-miR-670-5p	6	1.174	0.04070873915	0.4498133964	100
hsa-miR-6769a-5p	8	0.989	0.04273155231	0.4498133964	155
hsa-miR-6806-5p	4	1.445	0.0417010263	0.4498133964	52
hsa-miR-6857-5p	6	1.16	0.04240243342	0.4498133964	101
hsa-miR-762	7	1.071	0.04181504817	0.4498133964	127
hsa-miR-8485	30	0.484	0.03822222187	0.4498133964	848
hsa-miR-3912-5p	4	1.422	0.04424356992	0.4568324164	53
hsa-miR-638	4	1.422	0.04424356992	0.4568324164	53
hsa-miR-6507-3p	6	1.147	0.04413984901	0.4568324164	102
hsa-miR-6818-5p	8	0.98	0.04409946034	0.4568324164	156
hsa-miR-6757-3p	5	1.261	0.04480732325	0.4608247237	77
hsa-miR-1298-5p	4	1.399	0.04687122335	0.4660806872	54
hsa-miR-1537-5p	3	1.621	0.04597083589	0.4660806872	32
hsa-miR-195-5p	23	0.534	0.04637665853	0.4660806872	627
hsa-miR-363-3p	14	0.709	0.04599644344	0.4660806872	336
hsa-miR-4255	5	1.244	0.04693049194	0.4660806872	78
hsa-miR-4456	4	1.399	0.04687122335	0.4660806872	54
hsa-miR-6513-3p	8	0.963	0.04692114597	0.4660806872	158
hsa-miR-6740-5p	4	1.399	0.04687122335	0.4660806872	54
hsa-miR-7157-5p	8	0.963	0.04692114597	0.4660806872	158
hsa-miR-29c-5p	2	1.9	0.047223456	0.4670559289	14
hsa-miR-509-3-5p	6	1.122	0.04774668604	0.4670559289	104
hsa-miR-509-5p	6	1.122	0.04774668604	0.4670559289	104
hsa-miR-7111-3p	10	0.848	0.04741300036	0.4670559289	216
hsa-miR-615-3p	30	0.454	0.04807076069	0.4684648663	866
hsa-miR-4310	8	0.954	0.04837525032	0.4696731393	159
hsa-miR-1908-5p	7	1.019	0.04969592203	0.4734728302	132
hsa-miR-222-5p	5	1.228	0.04911248203	0.4734728302	79
hsa-miR-5010-3p	8	0.946	0.04985839949	0.4734728302	160
hsa-miR-6769b-5p	8	0.946	0.04985839949	0.4734728302	160
hsa-miR-7112-5p	4	1.377	0.04958381677	0.4734728302	55
hsa-miR-7152-3p	3	1.587	0.0496552447	0.4734728302	33
hsa-miR-1470	9	0.869	0.05311791274	0.4849572244	191
hsa-miR-18a-3p	14	0.68	0.05290067974	0.4849572244	343
hsa-miR-3140-5p	4	1.355	0.05238109918	0.4849572244	56
hsa-miR-4311	9	0.869	0.05311791274	0.4849572244	191
hsa-miR-4646-5p	7	0.999	0.05309459955	0.4849572244	134
hsa-miR-512-5p	7	1.009	0.05137751125	0.4849572244	133
hsa-miR-581	4	1.355	0.05238109918	0.4849572244	56
hsa-miR-592	4	1.355	0.05238109918	0.4849572244	56
hsa-miR-6778-5p	9	0.876	0.05170531705	0.4849572244	190
hsa-miR-708-5p	6	1.097	0.05153071823	0.4849572244	106
hsa-miR-8069	4	1.355	0.05238109918	0.4849572244	56
hsa-miR-106a-5p	25	0.487	0.05407205868	0.4851568851	705
hsa-miR-3150b-3p	10	0.816	0.05378411243	0.4851568851	221
hsa-miR-345-3p	5	1.196	0.05365325673	0.4851568851	81
hsa-miR-4671-5p	2	1.841	0.0536008747	0.4851568851	15
hsa-miR-519c-3p	14	0.676	0.05394227932	0.4851568851	344
hsa-miR-3185	8	0.92	0.05448349418	0.4871685631	163
hsa-miR-125b-5p	18	0.581	0.05554633904	0.4882823453	474
hsa-miR-4753-5p	6	1.072	0.05549306787	0.4882823453	108
hsa-miR-4784	10	0.81	0.05512311554	0.4882823453	222
hsa-miR-6835-3p	7	0.989	0.05484731528	0.4882823453	135
hsa-miR-6866-5p	4	1.333	0.05526274075	0.4882823453	57
hsa-miR-1248	8	0.912	0.05608415748	0.4913500935	164
hsa-miR-125a-3p	13	0.694	0.0565346896	0.4936351085	315
hsa-miR-10b-3p	5	1.164	0.05842992047	0.4971016902	83
hsa-miR-1245b-3p	5	1.164	0.05842992047	0.4971016902	83
hsa-miR-4464	5	1.164	0.05842992047	0.4971016902	83
hsa-miR-4732-3p	5	1.164	0.05842992047	0.4971016902	83
hsa-miR-608	9	0.848	0.0575062309	0.4971016902	194
hsa-miR-6853-3p	4	1.312	0.05822833529	0.4971016902	58
hsa-miR-6885-3p	7	0.969	0.05846007579	0.4971016902	137
hsa-miR-8089	6	1.06	0.05754136805	0.4971016902	109
hsa-miR-103a-3p	17	0.589	0.05891373379	0.4993274766	445
hsa-miR-1250-5p	2	1.784	0.06026233821	0.5003633773	16
hsa-miR-1269b	3	1.489	0.06153584963	0.5003633773	36
hsa-miR-183-5p	14	0.651	0.06048868639	0.5003633773	350
hsa-miR-203b-3p	8	0.887	0.06106454344	0.5003633773	167
hsa-miR-30e-3p	8	0.896	0.05937458821	0.5003633773	166
hsa-miR-320b	7	0.959	0.06032031068	0.5003633773	138
hsa-miR-338-5p	6	1.048	0.05963451214	0.5003633773	110
hsa-miR-3663-3p	4	1.291	0.06127740267	0.5003633773	59
hsa-miR-3678-3p	6	1.048	0.05963451214	0.5003633773	110
hsa-miR-4748	5	1.149	0.06090662891	0.5003633773	84
hsa-miR-494-3p	7	0.959	0.06032031068	0.5003633773	138
hsa-miR-542-5p	3	1.489	0.06153584963	0.5003633773	36
hsa-miR-561-5p	4	1.291	0.06127740267	0.5003633773	59
hsa-miR-4463	5	1.134	0.06344213659	0.5142568206	85
hsa-miR-1287-5p	4	1.27	0.0644093913	0.5156714959	60
hsa-miR-208a-5p	6	1.024	0.06395548482	0.5156714959	112
hsa-miR-6722-5p	4	1.27	0.0644093913	0.5156714959	60
hsa-miR-873-5p	11	0.731	0.06421981982	0.5156714959	259
hsa-miR-6892-3p	9	0.813	0.06532756398	0.5198236131	199
hsa-miR-7113-3p	9	0.813	0.06532756398	0.5198236131	199
hsa-miR-1288-3p	3	1.458	0.06576385637	0.5202690096	37
hsa-miR-199b-5p	6	1.012	0.06618333673	0.5202690096	113
hsa-miR-208b-5p	6	1.012	0.06618333673	0.5202690096	113
hsa-miR-4319	5	1.119	0.06603630885	0.5202690096	86
hsa-miR-140-3p	10	0.761	0.06662802678	0.5221871255	230
hsa-miR-6863	2	1.729	0.06718956017	0.5250067134	17
hsa-miR-514a-5p	4	1.249	0.06762368065	0.52524423	61
hsa-miR-8065	4	1.249	0.06762368065	0.52524423	61
hsa-miR-216b-3p	6	1.001	0.06845607944	0.526990292	114
hsa-miR-493-5p	6	1.001	0.06845607944	0.526990292	114
hsa-miR-548as-3p	8	0.855	0.0681244028	0.526990292	171
hsa-miR-1224-5p	5	1.104	0.06868897509	0.5272233428	87
hsa-miR-374b-5p	10	0.749	0.06972721338	0.5336182624	232
hsa-miR-6808-3p	3	1.428	0.07012142931	0.5350614635	38
hsa-miR-181b-5p	14	0.616	0.07128298874	0.5402168246	359
hsa-miR-4778-3p	8	0.839	0.07183513502	0.5402168246	173
hsa-miR-5692b	8	0.839	0.07183513502	0.5402168246	173
hsa-miR-5692c	8	0.839	0.07183513502	0.5402168246	173
hsa-miR-744-5p	16	0.571	0.07133226925	0.5402168246	424
hsa-miR-149-5p	15	0.59	0.0720789568	0.5404883159	392
hsa-miR-150-5p	19	0.511	0.0742481622	0.5435328853	526
hsa-miR-181a-3p	2	1.677	0.07436499123	0.5435328853	18
hsa-miR-27b-5p	4	1.209	0.0742963497	0.5435328853	63
hsa-miR-3132	4	1.209	0.0742963497	0.5435328853	63
hsa-miR-4467	4	1.209	0.0742963497	0.5435328853	63
hsa-miR-4670-3p	5	1.074	0.07416893117	0.5435328853	89
hsa-miR-5091	2	1.677	0.07436499123	0.5435328853	18
hsa-miR-548at-3p	5	1.074	0.07416893117	0.5435328853	89
hsa-miR-548ay-3p	5	1.074	0.07416893117	0.5435328853	89
hsa-miR-4515	3	1.398	0.07460578758	0.5437654321	39
hsa-miR-548az-5p	11	0.688	0.07600338384	0.5508657514	267
hsa-miR-548t-5p	11	0.688	0.07600338384	0.5508657514	267
hsa-miR-5590-3p	9	0.765	0.07735773949	0.5591245504	206
hsa-miR-4643	8	0.816	0.07762797967	0.5595235543	176
hsa-miR-93-5p	38	0.336	0.07870961529	0.5657525386	1192
hsa-miR-1203	3	1.369	0.07921404735	0.5662498659	40
hsa-miR-4685-3p	11	0.678	0.0791495741	0.5662498659	269
hsa-miR-424-5p	17	0.53	0.07960064411	0.5674544547	464
hsa-miR-582-5p	7	0.865	0.08090884614	0.5752044199	148
hsa-miR-4666b	4	1.17	0.0812891624	0.5763335165	65
hsa-miR-8084	5	1.031	0.08282130988	0.5856006747	92
hsa-miR-3156-5p	4	1.151	0.0849034106	0.5859911788	66
hsa-miR-4287	11	0.663	0.08402012984	0.5859911788	272
hsa-miR-4296	4	1.151	0.0849034106	0.5859911788	66
hsa-miR-4653-3p	4	1.151	0.0849034106	0.5859911788	66
hsa-miR-4707-5p	3	1.34	0.08394323276	0.5859911788	41
hsa-miR-6502-3p	4	1.151	0.0849034106	0.5859911788	66
hsa-miR-6762-5p	4	1.151	0.0849034106	0.5859911788	66
hsa-miR-6826-5p	3	1.34	0.08394323276	0.5859911788	41
hsa-miR-6845-5p	4	1.151	0.0849034106	0.5859911788	66
hsa-let-7a-5p	22	0.442	0.08744565258	0.5869285979	640
hsa-let-7b-3p	6	0.91	0.08824490409	0.5869285979	122
hsa-miR-135a-5p	5	1.017	0.08581942655	0.5869285979	93
hsa-miR-183-3p	6	0.921	0.08561621441	0.5869285979	121
hsa-miR-197-5p	4	1.132	0.08859492966	0.5869285979	67
hsa-miR-3148	10	0.691	0.08658047351	0.5869285979	242
hsa-miR-3606-5p	4	1.132	0.08859492966	0.5869285979	67
hsa-miR-3620-3p	5	1.003	0.08887389222	0.5869285979	94
hsa-miR-374c-5p	5	1.003	0.08887389222	0.5869285979	94
hsa-miR-4265	4	1.132	0.08859492966	0.5869285979	67
hsa-miR-4322	4	1.132	0.08859492966	0.5869285979	67
hsa-miR-4433b-3p	5	1.003	0.08887389222	0.5869285979	94
hsa-miR-656-3p	6	0.91	0.08824490409	0.5869285979	122
hsa-miR-6793-3p	7	0.838	0.08778916735	0.5869285979	151
hsa-miR-6826-3p	7	0.838	0.08778916735	0.5869285979	151
hsa-miR-6831-5p	8	0.785	0.08577518256	0.5869285979	180
hsa-miR-885-5p	4	1.132	0.08859492966	0.5869285979	67
hsa-miR-487b-3p	2	1.577	0.08939381677	0.5888676234	20
hsa-miR-126-5p	6	0.899	0.09091739094	0.5973915435	123
hsa-miR-3662	10	0.674	0.09207961949	0.6019878641	245
hsa-miR-450a-2-3p	5	0.989	0.09198427327	0.6019878641	95
hsa-miR-4714-5p	4	1.114	0.09236268699	0.6023250916	68
hsa-miR-153-5p	10	0.668	0.09395813178	0.6036519972	246
hsa-miR-4435	10	0.668	0.09395813178	0.6036519972	246
hsa-miR-4480	6	0.889	0.09363345616	0.6036519972	124
hsa-miR-519a-3p	13	0.579	0.09314498974	0.6036519972	342
hsa-miR-6749-3p	14	0.554	0.0934486316	0.6036519972	375
hsa-miR-6804-5p	6	0.889	0.09363345616	0.6036519972	124
hsa-miR-15b-5p	25	0.397	0.09512227592	0.6053314847	751
hsa-miR-214-3p	9	0.706	0.09469258616	0.6053314847	215
hsa-miR-3180	5	0.975	0.09515010655	0.6053314847	96
hsa-miR-3180-3p	5	0.975	0.09515010655	0.6053314847	96
hsa-miR-3123	6	0.878	0.09639286248	0.605831469	125
hsa-miR-342-5p	6	0.878	0.09639286248	0.605831469	125
hsa-miR-3692-5p	4	1.095	0.09620560117	0.605831469	69
hsa-miR-5002-5p	4	1.095	0.09620560117	0.605831469	69
hsa-miR-7852-3p	4	1.095	0.09620560117	0.605831469	69
hsa-miR-5680	8	0.748	0.0966371516	0.6059032975	185
hsa-miR-3162-3p	3	1.258	0.09882541668	0.6093713574	44
hsa-miR-503-5p	10	0.657	0.09778323965	0.6093713574	248
hsa-miR-532-3p	9	0.693	0.09882963598	0.6093713574	217
hsa-miR-6770-5p	9	0.693	0.09882963598	0.6093713574	217
hsa-miR-6816-5p	5	0.962	0.09837090017	0.6093713574	97
hsa-miR-6834-5p	5	0.962	0.09837090017	0.6093713574	97
hsa-miR-7158-3p	7	0.802	0.09746315768	0.6093713574	155
hsa-miR-124-5p	4	1.077	0.1001225444	0.6115466207	70
hsa-miR-3139	4	1.077	0.1001225444	0.6115466207	70
hsa-miR-3607-5p	4	1.077	0.1001225444	0.6115466207	70
hsa-miR-4657	4	1.077	0.1001225444	0.6115466207	70
hsa-miR-1206	5	0.948	0.1016461344	0.6150773062	98
hsa-miR-29a-5p	5	0.948	0.1016461344	0.6150773062	98
hsa-miR-483-3p	8	0.733	0.101191345	0.6150773062	187
hsa-miR-6780a-3p	8	0.733	0.101191345	0.6150773062	187
hsa-miR-2278	6	0.857	0.1020406589	0.6160320059	127
hsa-miR-449a	7	0.785	0.1025123083	0.6174468198	157
hsa-miR-219a-5p	3	1.231	0.1040070552	0.6199092014	45
hsa-miR-3197	3	1.231	0.1040070552	0.6199092014	45
hsa-miR-4491	4	1.059	0.1041123447	0.6199092014	71
hsa-miR-4680-3p	4	1.059	0.1041123447	0.6199092014	71
hsa-miR-7-5p	20	0.433	0.1037907271	0.6199092014	585
hsa-let-7f-2-3p	5	0.935	0.1049752623	0.6207855287	99
hsa-miR-497-3p	5	0.935	0.1049752623	0.6207855287	99
hsa-miR-548u	5	0.935	0.1049752623	0.6207855287	99
hsa-miR-6731-5p	13	0.546	0.1062917307	0.6257264325	350
hsa-miR-8085	13	0.546	0.1062917307	0.6257264325	350
hsa-miR-194-3p	6	0.836	0.1078585249	0.6265483641	129
hsa-miR-21-3p	5	0.922	0.1083577109	0.6265483641	100
hsa-miR-3178	4	1.041	0.1081737889	0.6265483641	72
hsa-miR-4671-3p	5	0.922	0.1083577109	0.6265483641	100
hsa-miR-654-5p	7	0.768	0.107701217	0.6265483641	159
hsa-miR-6750-5p	4	1.041	0.1081737889	0.6265483641	72
hsa-miR-6822-5p	4	1.041	0.1081737889	0.6265483641	72
hsa-miR-802	4	1.041	0.1081737889	0.6265483641	72
hsa-miR-193b-3p	27	0.357	0.1090035943	0.6288854822	834
hsa-miR-6846-3p	3	1.205	0.1092937021	0.6291641876	46
hsa-miR-23a-3p	10	0.624	0.1098008189	0.6306881472	254
hsa-miR-501-5p	7	0.759	0.1103476205	0.632432838	160
hsa-miR-1207-5p	11	0.588	0.1111005535	0.6352592046	287
hsa-miR-26a-1-3p	4	1.024	0.1123056242	0.6352592046	73
hsa-miR-3064-3p	4	1.024	0.1123056242	0.6352592046	73
hsa-miR-6748-3p	4	1.024	0.1123056242	0.6352592046	73
hsa-miR-7161-5p	5	0.909	0.1117928816	0.6352592046	101
hsa-miR-888-5p	4	1.024	0.1123056242	0.6352592046	73
hsa-miR-3923	2	1.439	0.1133995158	0.6386700001	23
hsa-miR-933	2	1.439	0.1133995158	0.6386700001	23
hsa-miR-204-3p	6	0.815	0.1138439305	0.6397881362	131
hsa-miR-6838-5p	15	0.486	0.1148738024	0.6441845558	422
hsa-miR-198	4	1.006	0.116506561	0.6491436227	74
hsa-miR-588	9	0.643	0.1164012901	0.6491436227	225
hsa-miR-8077	4	1.006	0.116506561	0.6491436227	74
hsa-miR-605-3p	6	0.805	0.1168985975	0.6499362196	132
hsa-miR-15a-5p	23	0.376	0.1187453858	0.6587963622	701
hsa-miR-203a-5p	4	0.989	0.1207752753	0.6615443886	75
hsa-miR-2054	4	0.989	0.1207752753	0.6615443886	75
hsa-miR-3138	3	1.154	0.1201686707	0.6615443886	48
hsa-miR-3177-5p	4	0.989	0.1207752753	0.6615443886	75
hsa-miR-510-3p	7	0.726	0.1212746631	0.6615443886	164
hsa-miR-541-3p	7	0.726	0.1212746631	0.6615443886	164
hsa-miR-6755-5p	3	1.154	0.1201686707	0.6615443886	48
hsa-miR-6859-3p	3	1.154	0.1201686707	0.6615443886	48
hsa-miR-382-5p	5	0.87	0.1224083777	0.663555414	104
hsa-miR-504-5p	5	0.87	0.1224083777	0.663555414	104
hsa-miR-8062	5	0.87	0.1224083777	0.663555414	104
hsa-miR-3646	8	0.668	0.1231389804	0.6661281226	196
hsa-miR-4765	3	1.13	0.1257502479	0.6746435979	49
hsa-miR-548b-3p	4	0.973	0.1251104103	0.6746435979	76
hsa-miR-597-5p	3	1.13	0.1257502479	0.6746435979	49
hsa-miR-6762-3p	3	1.13	0.1257502479	0.6746435979	49
hsa-miR-4667-5p	5	0.858	0.1260479728	0.6748494348	105
hsa-miR-545-3p	7	0.709	0.1269397536	0.6782284167	166
hsa-let-7d-5p	14	0.478	0.128418799	0.6833245707	396
hsa-miR-942-5p	8	0.654	0.12833262	0.6833245707	198
hsa-miR-466	7	0.701	0.1298217941	0.6837981947	167
hsa-miR-4743-3p	5	0.845	0.1297369458	0.6837981947	106
hsa-miR-587	5	0.845	0.1297369458	0.6837981947	106
hsa-miR-620	5	0.845	0.1297369458	0.6837981947	106
hsa-miR-885-3p	4	0.956	0.1295105795	0.6837981947	77
hsa-miR-1322	3	1.105	0.1314233576	0.6890351388	50
hsa-miR-18a-5p	10	0.57	0.1316104781	0.6890351388	264
hsa-miR-635	3	1.105	0.1314233576	0.6890351388	50
hsa-miR-5681a	6	0.755	0.1327762004	0.6937423162	137
hsa-miR-1249-5p	10	0.565	0.1339113743	0.6944249113	265
hsa-miR-151a-3p	4	0.939	0.133974368	0.6944249113	78
hsa-miR-3688-5p	4	0.939	0.133974368	0.6944249113	78
hsa-miR-4654	4	0.939	0.133974368	0.6944249113	78
hsa-miR-1270	5	0.821	0.1372600729	0.6986741811	108
hsa-miR-423-5p	12	0.503	0.1371938437	0.6986741811	333
hsa-miR-4531	6	0.745	0.1360696499	0.6986741811	138
hsa-miR-4648	4	0.923	0.1385003352	0.6986741811	79
hsa-miR-4666a-5p	4	0.923	0.1385003352	0.6986741811	79
hsa-miR-4700-5p	5	0.821	0.1372600729	0.6986741811	108
hsa-miR-4732-5p	4	0.923	0.1385003352	0.6986741811	79
hsa-miR-4736	7	0.677	0.138662511	0.6986741811	170
hsa-miR-4769-5p	4	0.923	0.1385003352	0.6986741811	79
hsa-miR-4796-5p	2	1.313	0.1388218876	0.6986741811	26
hsa-miR-548l	7	0.685	0.1356834673	0.6986741811	169
hsa-miR-605-5p	5	0.821	0.1372600729	0.6986741811	108
hsa-miR-609	3	1.082	0.1371845876	0.6986741811	51
hsa-miR-6797-5p	10	0.559	0.1362336754	0.6986741811	266
hsa-miR-6875-5p	5	0.821	0.1372600729	0.6986741811	108
hsa-miR-1324	6	0.735	0.1394013686	0.6988870156	139
hsa-miR-3121-3p	6	0.735	0.1394013686	0.6988870156	139
hsa-miR-2682-5p	5	0.808	0.141092703	0.7060061792	109
hsa-miR-3682-3p	3	1.058	0.1430305199	0.7064751758	52
hsa-miR-412-3p	6	0.726	0.1427708837	0.7064751758	140
hsa-miR-670	1	1.639	0.1420585875	0.7064751758	6
hsa-miR-675-3p	3	1.058	0.1430305199	0.7064751758	52
hsa-miR-6838-3p	3	1.058	0.1430305199	0.7064751758	52
hsa-miR-936	4	0.907	0.1430870168	0.7064751758	80
hsa-miR-99b-5p	3	1.058	0.1430305199	0.7064751758	52
hsa-miR-4516	8	0.613	0.1445796843	0.7124930655	204
hsa-miR-4652-3p	5	0.796	0.1449716645	0.7130742361	110
hsa-miR-122-5p	20	0.362	0.1470423838	0.7177556137	615
hsa-miR-1246	3	1.035	0.1489577369	0.7177556137	53
hsa-miR-200b-5p	3	1.035	0.1489577369	0.7177556137	53
hsa-miR-26b-3p	3	1.035	0.1489577369	0.7177556137	53
hsa-miR-3124-3p	8	0.607	0.1473824548	0.7177556137	205
hsa-miR-3126-5p	5	0.784	0.1488961513	0.7177556137	111
hsa-miR-3151-5p	4	0.891	0.1477329264	0.7177556137	81
hsa-miR-3667-5p	3	1.035	0.1489577369	0.7177556137	53
hsa-miR-4433b-5p	4	0.891	0.1477329264	0.7177556137	81
hsa-miR-449c-5p	5	0.784	0.1488961513	0.7177556137	111
hsa-miR-519b-3p	12	0.482	0.1478258229	0.7177556137	338
hsa-miR-25-3p	17	0.394	0.1493648498	0.7183869487	511
hsa-miR-6722-3p	7	0.645	0.1508927485	0.7243965527	174
hsa-miR-433-3p	4	0.875	0.152436558	0.7291175074	82
hsa-miR-6738-3p	4	0.875	0.152436558	0.7291175074	82
hsa-miR-7-1-3p	7	0.637	0.1540271639	0.7353737256	175
hsa-miR-5581-3p	3	1.012	0.1549628259	0.7384858481	54
hsa-miR-1538	2	1.235	0.1563884476	0.7391407868	28
hsa-miR-30c-5p	17	0.383	0.1565205894	0.7391407868	515
hsa-miR-4745-3p	2	1.235	0.1563884476	0.7391407868	28
hsa-miR-656-5p	2	1.235	0.1563884476	0.7391407868	28
hsa-miR-6746-3p	2	1.235	0.1563884476	0.7391407868	28
hsa-miR-1909-3p	7	0.629	0.1571916271	0.7396249798	176
hsa-miR-6083	7	0.629	0.1571916271	0.7396249798	176
hsa-miR-17-3p	7	0.622	0.1603857762	0.7514301224	177
hsa-miR-22-5p	4	0.844	0.1620108757	0.7514301224	84
hsa-miR-3121-5p	5	0.749	0.1609344667	0.7514301224	114
hsa-miR-4711-3p	4	0.844	0.1620108757	0.7514301224	84
hsa-miR-4779	10	0.508	0.1606065462	0.7514301224	276
hsa-miR-564	5	0.749	0.1609344667	0.7514301224	114
hsa-miR-664a-3p	4	0.844	0.1620108757	0.7514301224	84
hsa-miR-6769b-3p	8	0.573	0.1617889846	0.7514301224	210
hsa-miR-105-3p	1	1.551	0.1636953328	0.7514763546	7
hsa-miR-2681-5p	6	0.669	0.1637536868	0.7514763546	146
hsa-miR-3927-3p	7	0.614	0.1636092411	0.7514763546	178
hsa-miR-4754	1	1.551	0.1636953328	0.7514763546	7
hsa-miR-6761-3p	1	1.551	0.1636953328	0.7514763546	7
hsa-miR-874	1	1.551	0.1636953328	0.7514763546	7
hsa-miR-19b-3p	22	0.32	0.164365373	0.7520403597	697
hsa-miR-409-3p	5	0.737	0.1650326846	0.7520403597	115
hsa-miR-522-3p	5	0.737	0.1650326846	0.7520403597	115
hsa-miR-5589-3p	5	0.737	0.1650326846	0.7520403597	115
hsa-miR-147a	6	0.66	0.1673735305	0.7587211259	147
hsa-miR-299-5p	3	0.968	0.1671930229	0.7587211259	56
hsa-miR-29c-3p	9	0.525	0.1671884506	0.7587211259	245
hsa-miR-486-3p	8	0.56	0.1677300133	0.7590147731	212
hsa-miR-142-3p	13	0.416	0.1737061993	0.7679127314	384
hsa-miR-181c-3p	2	1.161	0.1743438814	0.7679127314	30
hsa-miR-181c-5p	10	0.488	0.1709212849	0.7679127314	280
hsa-miR-3183	8	0.547	0.1737697031	0.7679127314	214
hsa-miR-328-5p	5	0.714	0.17335204	0.7679127314	117
hsa-miR-329-3p	17	0.361	0.1713790338	0.7679127314	523
hsa-miR-330-3p	6	0.642	0.174713427	0.7679127314	149
hsa-miR-431-5p	6	0.642	0.174713427	0.7679127314	149
hsa-miR-4540	2	1.161	0.1743438814	0.7679127314	30
hsa-miR-4674	3	0.946	0.1734113719	0.7679127314	57
hsa-miR-4723-3p	8	0.547	0.1737697031	0.7679127314	214
hsa-miR-4763-3p	10	0.483	0.1735485003	0.7679127314	281
hsa-miR-5001-5p	5	0.714	0.17335204	0.7679127314	117
hsa-miR-526b-3p	20	0.33	0.1702818787	0.7679127314	629
hsa-miR-5690	8	0.554	0.1707376686	0.7679127314	213
hsa-miR-621	2	1.161	0.1743438814	0.7679127314	30
hsa-miR-6817-3p	11	0.458	0.1734387002	0.7679127314	315
hsa-miR-100-5p	9	0.509	0.1755956659	0.7704889082	248
hsa-miR-4677-5p	4	0.799	0.1767666877	0.7730200361	87
hsa-miR-7855-5p	4	0.799	0.1767666877	0.7730200361	87
hsa-miR-127-5p	5	0.703	0.1775713854	0.773937596	118
hsa-miR-6732-3p	5	0.703	0.1775713854	0.773937596	118
hsa-let-7d-3p	1	1.469	0.1847878704	0.7749200963	8
hsa-miR-1184	5	0.681	0.1861248521	0.7749200963	120
hsa-miR-128-3p	17	0.342	0.1849618792	0.7749200963	530
hsa-miR-149-3p	25	0.28	0.1797675911	0.7749200963	815
hsa-miR-1910-5p	3	0.904	0.1860378338	0.7749200963	59
hsa-miR-2276-5p	7	0.569	0.1835439794	0.7749200963	184
hsa-miR-23b-5p	6	0.615	0.1859650836	0.7749200963	152
hsa-miR-26a-5p	15	0.371	0.1825574948	0.7749200963	458
hsa-miR-3192-3p	3	0.925	0.179694083	0.7749200963	58
hsa-miR-32-3p	5	0.681	0.1861248521	0.7749200963	120
hsa-miR-3620-5p	3	0.925	0.179694083	0.7749200963	58
hsa-miR-4276	4	0.784	0.1817841524	0.7749200963	88
hsa-miR-4468	6	0.615	0.1859650836	0.7749200963	152
hsa-miR-4667-3p	9	0.492	0.184193049	0.7749200963	251
hsa-miR-4689	5	0.692	0.1818292967	0.7749200963	119
hsa-miR-4743-5p	3	0.925	0.179694083	0.7749200963	58
hsa-miR-4800-5p	2	1.125	0.1834415334	0.7749200963	31
hsa-miR-488-5p	3	0.904	0.1860378338	0.7749200963	59
hsa-miR-544a	6	0.633	0.178432327	0.7749200963	150
hsa-miR-548at-5p	5	0.681	0.1861248521	0.7749200963	120
hsa-miR-556-5p	3	0.925	0.179694083	0.7749200963	58
hsa-miR-583	6	0.615	0.1859650836	0.7749200963	152
hsa-miR-651-5p	3	0.904	0.1860378338	0.7749200963	59
hsa-miR-6715b-3p	4	0.784	0.1817841524	0.7749200963	88
hsa-miR-6734-3p	8	0.535	0.1799057313	0.7749200963	216
hsa-miR-6787-3p	9	0.497	0.1813065092	0.7749200963	250
hsa-miR-6798-5p	5	0.692	0.1818292967	0.7749200963	119
hsa-miR-6881-3p	8	0.522	0.186135688	0.7749200963	218
hsa-miR-199b-3p	4	0.769	0.1868483981	0.775405952	89
hsa-miR-4519	4	0.769	0.1868483981	0.775405952	89
hsa-miR-365a-3p	5	0.67	0.190457121	0.786618141	121
hsa-miR-3928-3p	5	0.67	0.190457121	0.786618141	121
hsa-miR-6837-5p	5	0.67	0.190457121	0.786618141	121
hsa-miR-4711-5p	3	0.883	0.1924393307	0.7929769834	60
hsa-miR-7702	2	1.09	0.1926062465	0.7929769834	32
hsa-miR-1179	3	0.862	0.1988953126	0.7963210697	61
hsa-miR-1244	3	0.862	0.1988953126	0.7963210697	61
hsa-miR-1468-3p	9	0.465	0.1989272465	0.7963210697	256
hsa-miR-1587	3	0.862	0.1988953126	0.7963210697	61
hsa-miR-3667-3p	8	0.497	0.1988673362	0.7963210697	222
hsa-miR-3714	8	0.497	0.1988673362	0.7963210697	222
hsa-miR-4266	4	0.74	0.1971108316	0.7963210697	91
hsa-miR-4417	3	0.862	0.1988953126	0.7963210697	61
hsa-miR-4492	5	0.659	0.1948251644	0.7963210697	122
hsa-miR-4498	5	0.659	0.1948251644	0.7963210697	122
hsa-miR-4501	3	0.862	0.1988953126	0.7963210697	61
hsa-miR-4524a-5p	7	0.539	0.1973695368	0.7963210697	188
hsa-miR-4524b-5p	7	0.539	0.1973695368	0.7963210697	188
hsa-miR-4651	7	0.539	0.1973695368	0.7963210697	188
hsa-miR-4789-3p	10	0.439	0.1980292181	0.7963210697	290
hsa-miR-582-3p	3	0.862	0.1988953126	0.7963210697	61
hsa-miR-6129	10	0.439	0.1980292181	0.7963210697	290
hsa-miR-6130	10	0.444	0.1952371404	0.7963210697	289
hsa-miR-1180-3p	3	0.783	0.2252001393	0.7996685298	65
hsa-miR-1208	3	0.822	0.2119578632	0.7996685298	63
hsa-miR-1269a	2	0.991	0.2204135239	0.7996685298	35
hsa-miR-1276	5	0.637	0.2036647833	0.7996685298	124
hsa-miR-1296-3p	4	0.657	0.2288540539	0.7996685298	97
hsa-miR-1305	7	0.503	0.2152054634	0.7996685298	193
hsa-miR-16-5p	43	0.17	0.2248359405	0.7996685298	1515
hsa-miR-20a-3p	4	0.684	0.2181265053	0.7996685298	95
hsa-miR-2116-5p	3	0.842	0.2054025531	0.7996685298	62
hsa-miR-219a-2-3p	3	0.842	0.2054025531	0.7996685298	62
hsa-miR-2861	3	0.803	0.2185580942	0.7996685298	64
hsa-miR-3065-5p	5	0.605	0.2171686605	0.7996685298	127
hsa-miR-3134	3	0.822	0.2119578632	0.7996685298	63
hsa-miR-3186-3p	1	1.316	0.2253945856	0.7996685298	10
hsa-miR-3192-5p	9	0.422	0.2234847482	0.7996685298	264
hsa-miR-346	4	0.698	0.2128152535	0.7996685298	94
hsa-miR-3622a-5p	3	0.822	0.2119578632	0.7996685298	63
hsa-miR-3659	3	0.822	0.2119578632	0.7996685298	63
hsa-miR-3692-3p	5	0.626	0.2081344466	0.7996685298	125
hsa-miR-374c-3p	2	0.959	0.2297592695	0.7996685298	36
hsa-miR-3915	5	0.637	0.2036647833	0.7996685298	124
hsa-miR-3917	1	1.39	0.2053498514	0.7996685298	9
hsa-miR-3938	3	0.783	0.2252001393	0.7996685298	65
hsa-miR-409-5p	2	1.023	0.2111007555	0.7996685298	34
hsa-miR-4313	3	0.803	0.2185580942	0.7996685298	64
hsa-miR-4419a	10	0.425	0.2065086091	0.7996685298	293
hsa-miR-4442	1	1.39	0.2053498514	0.7996685298	9
hsa-miR-4510	10	0.415	0.2122453788	0.7996685298	295
hsa-miR-4535	2	0.991	0.2204135239	0.7996685298	35
hsa-miR-4632-3p	2	1.023	0.2111007555	0.7996685298	34
hsa-miR-4652-5p	3	0.842	0.2054025531	0.7996685298	62
hsa-miR-4664-5p	4	0.698	0.2128152535	0.7996685298	94
hsa-miR-4685-5p	5	0.637	0.2036647833	0.7996685298	124
hsa-miR-4694-5p	2	1.056	0.2018288918	0.7996685298	33
hsa-miR-4708-3p	3	0.822	0.2119578632	0.7996685298	63
hsa-miR-4709-3p	5	0.584	0.2263229122	0.7996685298	129
hsa-miR-4725-3p	8	0.448	0.2253430975	0.7996685298	230
hsa-miR-4735-3p	4	0.698	0.2128152535	0.7996685298	94
hsa-miR-4740-5p	2	0.959	0.2297592695	0.7996685298	36
hsa-miR-4776-5p	2	0.959	0.2297592695	0.7996685298	36
hsa-miR-5003-5p	3	0.842	0.2054025531	0.7996685298	62
hsa-miR-514a-3p	3	0.803	0.2185580942	0.7996685298	64
hsa-miR-514b-3p	3	0.822	0.2119578632	0.7996685298	63
hsa-miR-518e-3p	1	1.39	0.2053498514	0.7996685298	9
hsa-miR-5192	5	0.584	0.2263229122	0.7996685298	129
hsa-miR-5196-5p	10	0.392	0.2268679264	0.7996685298	300
hsa-miR-5197-3p	6	0.537	0.2213074029	0.7996685298	161
hsa-miR-5197-5p	6	0.528	0.2253675605	0.7996685298	162
hsa-miR-520f-5p	3	0.783	0.2252001393	0.7996685298	65
hsa-miR-548ab	7	0.475	0.2298816527	0.7996685298	197
hsa-miR-548ad-5p	7	0.475	0.2298816527	0.7996685298	197
hsa-miR-548ae-5p	7	0.475	0.2298816527	0.7996685298	197
hsa-miR-548ak	7	0.475	0.2298816527	0.7996685298	197
hsa-miR-548am-5p	7	0.475	0.2298816527	0.7996685298	197
hsa-miR-548ap-5p	7	0.475	0.2298816527	0.7996685298	197
hsa-miR-548aq-5p	7	0.475	0.2298816527	0.7996685298	197
hsa-miR-548ar-3p	6	0.537	0.2213074029	0.7996685298	161
hsa-miR-548ar-5p	7	0.475	0.2298816527	0.7996685298	197
hsa-miR-548as-5p	7	0.475	0.2298816527	0.7996685298	197
hsa-miR-548au-5p	7	0.475	0.2298816527	0.7996685298	197
hsa-miR-548ay-5p	7	0.475	0.2298816527	0.7996685298	197
hsa-miR-548az-3p	6	0.537	0.2213074029	0.7996685298	161
hsa-miR-548b-5p	7	0.475	0.2298816527	0.7996685298	197
hsa-miR-548bb-5p	7	0.475	0.2298816527	0.7996685298	197
hsa-miR-548e-3p	6	0.537	0.2213074029	0.7996685298	161
hsa-miR-548f-3p	6	0.545	0.2172721601	0.7996685298	160
hsa-miR-548h-5p	7	0.475	0.2298816527	0.7996685298	197
hsa-miR-548m	4	0.712	0.207541153	0.7996685298	93
hsa-miR-548o-5p	7	0.475	0.2298816527	0.7996685298	197
hsa-miR-548w	7	0.475	0.2298816527	0.7996685298	197
hsa-miR-548y	7	0.475	0.2298816527	0.7996685298	197
hsa-miR-552-5p	5	0.595	0.2217312692	0.7996685298	128
hsa-miR-553	1	1.316	0.2253945856	0.7996685298	10
hsa-miR-5691	5	0.605	0.2171686605	0.7996685298	127
hsa-miR-5703	7	0.475	0.2298816527	0.7996685298	197
hsa-miR-590-5p	3	0.783	0.2252001393	0.7996685298	65
hsa-miR-6127	10	0.425	0.2065086091	0.7996685298	293
hsa-miR-6133	10	0.425	0.2065086091	0.7996685298	293
hsa-miR-619-3p	3	0.842	0.2054025531	0.7996685298	62
hsa-miR-636	4	0.671	0.2234733053	0.7996685298	96
hsa-miR-639	1	1.316	0.2253945856	0.7996685298	10
hsa-miR-6738-5p	5	0.584	0.2263229122	0.7996685298	129
hsa-miR-6744-5p	3	0.842	0.2054025531	0.7996685298	62
hsa-miR-6766-3p	2	0.959	0.2297592695	0.7996685298	36
hsa-miR-6774-5p	3	0.822	0.2119578632	0.7996685298	63
hsa-miR-6780b-5p	8	0.46	0.2186044998	0.7996685298	228
hsa-miR-6805-3p	5	0.595	0.2217312692	0.7996685298	128
hsa-miR-6830-3p	4	0.712	0.207541153	0.7996685298	93
hsa-miR-6852-5p	8	0.466	0.215264231	0.7996685298	227
hsa-miR-6861-3p	2	0.991	0.2204135239	0.7996685298	35
hsa-miR-6861-5p	3	0.803	0.2185580942	0.7996685298	64
hsa-miR-6882-3p	3	0.803	0.2185580942	0.7996685298	64
hsa-miR-7-2-3p	6	0.52	0.2294519715	0.7996685298	163
hsa-miR-7108-5p	3	0.803	0.2185580942	0.7996685298	64
hsa-miR-7850-5p	4	0.712	0.207541153	0.7996685298	93
hsa-miR-8059	3	0.783	0.2252001393	0.7996685298	65
hsa-miR-877-5p	8	0.491	0.2021049644	0.7996685298	223
hsa-miR-95-5p	5	0.626	0.2081344466	0.7996685298	125
hsa-miR-195-3p	4	0.644	0.2342671568	0.8010028149	98
hsa-miR-29b-3p	9	0.406	0.2329817493	0.8010028149	267
hsa-miR-432-5p	4	0.644	0.2342671568	0.8010028149	98
hsa-miR-4471	3	0.764	0.2318809359	0.8010028149	66
hsa-miR-4690-5p	3	0.764	0.2318809359	0.8010028149	66
hsa-miR-4764-5p	3	0.764	0.2318809359	0.8010028149	66
hsa-miR-4803	4	0.644	0.2342671568	0.8010028149	98
hsa-miR-5194	5	0.574	0.2309426105	0.8010028149	130
hsa-miR-548a-5p	7	0.468	0.233603345	0.8010028149	198
hsa-miR-548c-5p	7	0.468	0.233603345	0.8010028149	198
hsa-miR-548j-5p	7	0.468	0.233603345	0.8010028149	198
hsa-miR-5688	6	0.512	0.2335599705	0.8010028149	164
hsa-miR-6512-5p	3	0.764	0.2318809359	0.8010028149	66
hsa-miR-4747-5p	10	0.378	0.2358247536	0.8042149526	303
hsa-miR-6507-5p	5	0.564	0.2355893835	0.8042149526	131
hsa-miR-1229-3p	7	0.447	0.244887009	0.8091156941	201
hsa-miR-134-3p	3	0.726	0.245346765	0.8091156941	68
hsa-miR-212-3p	4	0.63	0.2397110261	0.8091156941	99
hsa-miR-218-2-3p	3	0.726	0.245346765	0.8091156941	68
hsa-miR-30b-5p	13	0.317	0.2418234466	0.8091156941	412
hsa-miR-3158-5p	4	0.617	0.2451840809	0.8091156941	100
hsa-miR-335-3p	10	0.364	0.2449112725	0.8091156941	306
hsa-miR-376a-5p	3	0.726	0.245346765	0.8091156941	68
hsa-miR-4271	8	0.424	0.2390423444	0.8091156941	234
hsa-miR-4294	6	0.495	0.241844057	0.8091156941	166
hsa-miR-4423-3p	3	0.745	0.2385974675	0.8091156941	67
hsa-miR-4433a-5p	3	0.726	0.245346765	0.8091156941	68
hsa-miR-4469	10	0.364	0.2449112725	0.8091156941	306
hsa-miR-4749-3p	3	0.745	0.2385974675	0.8091156941	67
hsa-miR-4781-3p	7	0.454	0.2411065135	0.8091156941	200
hsa-miR-5000-5p	3	0.726	0.245346765	0.8091156941	68
hsa-miR-500a-3p	5	0.553	0.2402622491	0.8091156941	132
hsa-miR-518a-3p	1	1.245	0.2449350498	0.8091156941	11
hsa-miR-518d-3p	1	1.245	0.2449350498	0.8091156941	11
hsa-miR-548a-3p	6	0.495	0.241844057	0.8091156941	166
hsa-miR-548d-5p	7	0.454	0.2411065135	0.8091156941	200
hsa-miR-548i	7	0.454	0.2411065135	0.8091156941	200
hsa-miR-604	2	0.928	0.239130436	0.8091156941	37
hsa-miR-6739-5p	7	0.454	0.2411065135	0.8091156941	200
hsa-miR-766	1	1.245	0.2449350498	0.8091156941	11
hsa-miR-921	3	0.726	0.245346765	0.8091156941	68
hsa-miR-3144-3p	2	0.897	0.2485198252	0.8149638354	38
hsa-miR-4434	7	0.441	0.2486861204	0.8149638354	202
hsa-miR-597-3p	2	0.897	0.2485198252	0.8149638354	38
hsa-miR-625-3p	2	0.897	0.2485198252	0.8149638354	38
hsa-miR-7978	2	0.897	0.2485198252	0.8149638354	38
hsa-miR-3925-3p	5	0.533	0.2496823263	0.8161726294	134
hsa-miR-7150	5	0.533	0.2496823263	0.8161726294	134
hsa-miR-548c-3p	16	0.272	0.2500057624	0.8162045093	524
hsa-miR-6810-5p	4	0.604	0.2506847489	0.8173956349	101
hsa-miR-4725-5p	3	0.708	0.2521259089	0.8190157489	69
hsa-miR-653-3p	3	0.708	0.2521259089	0.8190157489	69
hsa-miR-7151-5p	3	0.708	0.2521259089	0.8190157489	69
hsa-miR-559	7	0.434	0.2525033511	0.8192191016	203
hsa-miR-216b-5p	5	0.523	0.2544275722	0.8212807092	135
hsa-miR-362-3p	16	0.266	0.2547169609	0.8212807092	526
hsa-miR-4428	5	0.523	0.2544275722	0.8212807092	135
hsa-miR-548ah-5p	10	0.35	0.2541209167	0.8212807092	309
hsa-miR-5699-3p	6	0.471	0.2544303059	0.8212807092	169
hsa-miR-298	6	0.463	0.2586657131	0.823474162	170
hsa-miR-3609	10	0.346	0.2572170022	0.823474162	310
hsa-miR-3934-5p	9	0.365	0.2589943493	0.823474162	275
hsa-miR-449b-5p	5	0.513	0.2591949803	0.823474162	136
hsa-miR-4508	2	0.868	0.257920584	0.823474162	39
hsa-miR-4760-3p	3	0.69	0.2589320296	0.823474162	70
hsa-miR-4782-3p	2	0.868	0.257920584	0.823474162	39
hsa-miR-511-5p	4	0.591	0.2562114672	0.823474162	102
hsa-miR-5586-5p	3	0.69	0.2589320296	0.823474162	70
hsa-miR-6885-5p	4	0.591	0.2562114672	0.823474162	102
hsa-miR-8064	5	0.513	0.2591949803	0.823474162	136
hsa-miR-876-3p	3	0.69	0.2589320296	0.823474162	70
hsa-miR-6867-3p	7	0.42	0.260190173	0.8256278418	205
hsa-miR-603	15	0.269	0.2608559837	0.8267323626	492
hsa-miR-6077	9	0.36	0.2623107921	0.8303317289	276
hsa-miR-1250-3p	7	0.414	0.2640587613	0.8308112416	206
hsa-miR-1914-3p	5	0.503	0.2639835704	0.8308112416	137
hsa-miR-3687	1	1.178	0.263983896	0.8308112416	12
hsa-miR-4701-5p	8	0.383	0.2636660813	0.8308112416	241
hsa-miR-6749-5p	1	1.178	0.263983896	0.8308112416	12
hsa-miR-154-3p	2	0.838	0.2673261912	0.8310758632	40
hsa-miR-3065-3p	4	0.566	0.2673368553	0.8310758632	104
hsa-miR-4314	4	0.566	0.2673368553	0.8310758632	104
hsa-miR-4421	6	0.447	0.2671924356	0.8310758632	172
hsa-miR-4704-5p	2	0.838	0.2673261912	0.8310758632	40
hsa-miR-5195-5p	2	0.838	0.2673261912	0.8310758632	40
hsa-miR-624-5p	2	0.838	0.2673261912	0.8310758632	40
hsa-miR-6751-5p	4	0.566	0.2673368553	0.8310758632	104
hsa-miR-6811-5p	4	0.566	0.2673368553	0.8310758632	104
hsa-miR-6844	4	0.566	0.2673368553	0.8310758632	104
hsa-miR-4645-5p	5	0.494	0.2687923644	0.8346034991	138
hsa-miR-20b-3p	4	0.553	0.2729324546	0.8394447362	105
hsa-miR-4693-3p	4	0.553	0.2729324546	0.8394447362	105
hsa-miR-4726-3p	7	0.4	0.271843773	0.8394447362	208
hsa-miR-548ah-3p	9	0.345	0.2723392091	0.8394447362	279
hsa-miR-548am-3p	9	0.345	0.2723392091	0.8394447362	279
hsa-miR-5588-3p	4	0.553	0.2729324546	0.8394447362	105
hsa-miR-6511b-5p	4	0.553	0.2729324546	0.8394447362	105
hsa-miR-6870-3p	3	0.654	0.2726139847	0.8394447362	72
hsa-miR-143-3p	8	0.36	0.2780660548	0.8442590224	245
hsa-miR-185-5p	11	0.302	0.2757430252	0.8442590224	352
hsa-miR-4326	3	0.637	0.279484343	0.8442590224	73
hsa-miR-4673	5	0.474	0.2784666645	0.8442590224	140
hsa-miR-4698	7	0.387	0.2796891919	0.8442590224	210
hsa-miR-509-3p	2	0.81	0.2767304455	0.8442590224	41
hsa-miR-548ae-3p	9	0.335	0.2790875875	0.8442590224	281
hsa-miR-548aj-3p	9	0.335	0.2790875875	0.8442590224	281
hsa-miR-548aq-3p	9	0.335	0.2790875875	0.8442590224	281
hsa-miR-548j-3p	9	0.34	0.2757073321	0.8442590224	280
hsa-miR-548x-3p	9	0.335	0.2790875875	0.8442590224	281
hsa-miR-568	3	0.637	0.279484343	0.8442590224	73
hsa-miR-590-3p	12	0.285	0.2778203989	0.8442590224	389
hsa-miR-6508-3p	3	0.637	0.279484343	0.8442590224	73
hsa-miR-6748-5p	4	0.54	0.2785479647	0.8442590224	106
hsa-miR-6754-3p	4	0.54	0.2785479647	0.8442590224	106
hsa-miR-3683	1	1.113	0.2825534597	0.8509306738	13
hsa-miR-518b	1	1.113	0.2825534597	0.8509306738	13
hsa-miR-425-5p	5	0.465	0.2833302291	0.8512993718	141
hsa-miR-4486	5	0.465	0.2833302291	0.8512993718	141
hsa-miR-1321	9	0.325	0.285883225	0.8515847253	283
hsa-miR-4747-3p	2	0.782	0.2861274534	0.8515847253	42
hsa-miR-4756-5p	9	0.325	0.285883225	0.8515847253	283
hsa-miR-5089-3p	2	0.782	0.2861274534	0.8515847253	42
hsa-miR-5584-3p	3	0.619	0.2863707282	0.8515847253	74
hsa-miR-591	2	0.782	0.2861274534	0.8515847253	42
hsa-miR-634	3	0.619	0.2863707282	0.8515847253	74
hsa-miR-653-5p	3	0.619	0.2863707282	0.8515847253	74
hsa-miR-7114-5p	3	0.619	0.2863707282	0.8515847253	74
hsa-miR-3194-3p	5	0.455	0.2882101152	0.854998529	142
hsa-miR-367-3p	10	0.302	0.2888330926	0.854998529	320
hsa-miR-510-5p	5	0.455	0.2882101152	0.854998529	142
hsa-miR-6756-3p	6	0.408	0.2888035878	0.854998529	177
hsa-miR-125b-2-3p	4	0.516	0.2898327221	0.8569826624	108
hsa-miR-122-3p	3	0.602	0.2932705387	0.8581710159	75
hsa-miR-1281	6	0.4	0.2931708324	0.8581710159	178
hsa-miR-28-5p	4	0.504	0.2954990085	0.8581710159	109
hsa-miR-2909	2	0.754	0.2955116181	0.8581710159	43
hsa-miR-3977	3	0.602	0.2932705387	0.8581710159	75
hsa-miR-4680-5p	5	0.446	0.2931053623	0.8581710159	143
hsa-miR-4683	4	0.504	0.2954990085	0.8581710159	109
hsa-miR-4728-3p	2	0.754	0.2955116181	0.8581710159	43
hsa-miR-4766-5p	4	0.504	0.2954990085	0.8581710159	109
hsa-miR-4774-5p	2	0.754	0.2955116181	0.8581710159	43
hsa-miR-500a-5p	5	0.446	0.2931053623	0.8581710159	143
hsa-miR-5087	3	0.602	0.2932705387	0.8581710159	75
hsa-miR-551b-5p	5	0.446	0.2931053623	0.8581710159	143
hsa-miR-5579-3p	2	0.754	0.2955116181	0.8581710159	43
hsa-miR-6124	6	0.4	0.2931708324	0.8581710159	178
hsa-miR-675-5p	3	0.602	0.2932705387	0.8581710159	75
hsa-miR-4739	9	0.31	0.2961597053	0.8590942621	286
hsa-let-7i-3p	1	1.052	0.3006557677	0.8649762708	14
hsa-miR-3605-3p	1	1.052	0.3006557677	0.8649762708	14
hsa-miR-4316	4	0.491	0.3011792857	0.8649762708	110
hsa-miR-4443	4	0.491	0.3011792857	0.8649762708	110
hsa-miR-4738-3p	4	0.491	0.3011792857	0.8649762708	110
hsa-miR-6084	1	1.052	0.3006557677	0.8649762708	14
hsa-miR-6803-5p	4	0.491	0.3011792857	0.8649762708	110
hsa-miR-6829-5p	3	0.585	0.3001812289	0.8649762708	76
hsa-miR-6869-3p	1	1.052	0.3006557677	0.8649762708	14
hsa-miR-3125	6	0.385	0.3019449083	0.8652650345	180
hsa-miR-6859-5p	6	0.385	0.3019449083	0.8652650345	180
hsa-miR-150-3p	2	0.727	0.3048776277	0.8685597878	44
hsa-miR-3129-5p	3	0.569	0.3071003093	0.8685597878	77
hsa-miR-3907	2	0.727	0.3048776277	0.8685597878	44
hsa-miR-4497	2	0.727	0.3048776277	0.8685597878	44
hsa-miR-451a	2	0.727	0.3048776277	0.8685597878	44
hsa-miR-513c-3p	6	0.377	0.3063503892	0.8685597878	181
hsa-miR-630	3	0.569	0.3071003093	0.8685597878	77
hsa-miR-6505-5p	3	0.569	0.3071003093	0.8685597878	77
hsa-miR-6715a-3p	3	0.569	0.3071003093	0.8685597878	77
hsa-miR-6747-5p	4	0.48	0.3068721131	0.8685597878	111
hsa-miR-6760-3p	3	0.569	0.3071003093	0.8685597878	77
hsa-miR-875-5p	2	0.727	0.3048776277	0.8685597878	44
hsa-miR-6845-3p	8	0.316	0.307465008	0.8686470694	253
hsa-miR-1226-3p	7	0.336	0.3115936697	0.8752258747	218
hsa-miR-18b-5p	4	0.468	0.3125760676	0.8752258747	112
hsa-miR-192-5p	27	0.15	0.3119913561	0.8752258747	964
hsa-miR-4433a-3p	11	0.255	0.312461667	0.8752258747	364
hsa-miR-548av-5p	5	0.408	0.3128209314	0.8752258747	147
hsa-miR-548k	5	0.408	0.3128209314	0.8752258747	147
hsa-miR-764	8	0.31	0.3111882844	0.8752258747	254
hsa-miR-7854-3p	5	0.408	0.3128209314	0.8752258747	147
hsa-miR-8054	5	0.408	0.3128209314	0.8752258747	147
hsa-miR-3145-5p	3	0.552	0.3140253469	0.8763146815	78
hsa-miR-541-5p	3	0.552	0.3140253469	0.8763146815	78
hsa-miR-7973	2	0.701	0.314220445	0.8763146815	45
hsa-miR-3133	6	0.362	0.3151948775	0.8771519478	183
hsa-miR-3916	6	0.362	0.3151948775	0.8771519478	183
hsa-let-7c-5p	15	0.207	0.3171442277	0.8810885362	514
hsa-miR-3529-3p	4	0.456	0.3182897436	0.8810885362	113
hsa-miR-4762-3p	4	0.456	0.3182897436	0.8810885362	113
hsa-miR-518f-3p	1	0.993	0.3183025458	0.8810885362	15
hsa-miR-718	1	0.993	0.3183025458	0.8810885362	15
hsa-let-7f-1-3p	4	0.444	0.3240117537	0.8829896998	114
hsa-miR-1257	4	0.444	0.3240117537	0.8829896998	114
hsa-miR-1294	4	0.444	0.3240117537	0.8829896998	114
hsa-miR-182-3p	2	0.675	0.3235352969	0.8829896998	46
hsa-miR-19b-1-5p	4	0.444	0.3240117537	0.8829896998	114
hsa-miR-2116-3p	5	0.39	0.3227463087	0.8829896998	149
hsa-miR-214-5p	6	0.347	0.3240796169	0.8829896998	185
hsa-miR-3606-3p	6	0.354	0.3196325482	0.8829896998	184
hsa-miR-4254	3	0.536	0.3209539658	0.8829896998	79
hsa-miR-4499	3	0.536	0.3209539658	0.8829896998	79
hsa-miR-4640-3p	2	0.675	0.3235352969	0.8829896998	46
hsa-miR-495-3p	6	0.347	0.3240796169	0.8829896998	185
hsa-miR-5591-3p	2	0.675	0.3235352969	0.8829896998	46
hsa-miR-6737-3p	2	0.675	0.3235352969	0.8829896998	46
hsa-miR-7157-3p	2	0.675	0.3235352969	0.8829896998	46
hsa-miR-204-5p	12	0.228	0.3247412054	0.8838667535	405
hsa-miR-19a-3p	16	0.19	0.3264066918	0.8874714859	555
hsa-let-7i-5p	10	0.25	0.3280794328	0.8892319626	332
hsa-miR-296-5p	3	0.52	0.3278838469	0.8892319626	80
hsa-miR-4749-5p	3	0.52	0.3278838469	0.8892319626	80
hsa-miR-4309	4	0.433	0.3297407292	0.892804763	115
hsa-miR-210-5p	2	0.649	0.3328176645	0.8953688192	47
hsa-miR-422a	2	0.649	0.3328176645	0.8953688192	47
hsa-miR-4479	1	0.936	0.3355052263	0.8953688192	16
hsa-miR-4483	4	0.421	0.3354753205	0.8953688192	116
hsa-miR-4662a-3p	3	0.504	0.3348127285	0.8953688192	81
hsa-miR-4693-5p	2	0.649	0.3328176645	0.8953688192	47
hsa-miR-4713-3p	2	0.649	0.3328176645	0.8953688192	47
hsa-miR-4737	1	0.936	0.3355052263	0.8953688192	16
hsa-miR-5008-3p	2	0.649	0.3328176645	0.8953688192	47
hsa-miR-5187-3p	2	0.649	0.3328176645	0.8953688192	47
hsa-miR-5195-3p	3	0.504	0.3348127285	0.8953688192	81
hsa-miR-6072	3	0.504	0.3348127285	0.8953688192	81
hsa-miR-6784-3p	3	0.504	0.3348127285	0.8953688192	81
hsa-miR-98-3p	4	0.421	0.3354753205	0.8953688192	116
hsa-miR-1298-3p	2	0.624	0.3420632729	0.8961743343	48
hsa-miR-1323	4	0.41	0.3412141977	0.8961743343	117
hsa-miR-187-5p	3	0.488	0.3417384059	0.8961743343	82
hsa-miR-2113	5	0.354	0.3426954122	0.8961743343	153
hsa-miR-224-3p	4	0.41	0.3412141977	0.8961743343	117
hsa-miR-3141	2	0.624	0.3420632729	0.8961743343	48
hsa-miR-3198	4	0.41	0.3412141977	0.8961743343	117
hsa-miR-3691-5p	2	0.624	0.3420632729	0.8961743343	48
hsa-miR-4325	5	0.354	0.3426954122	0.8961743343	153
hsa-miR-4445-5p	2	0.624	0.3420632729	0.8961743343	48
hsa-miR-450b-3p	3	0.488	0.3417384059	0.8961743343	82
hsa-miR-4795-5p	5	0.363	0.3376981026	0.8961743343	152
hsa-miR-496	4	0.41	0.3412141977	0.8961743343	117
hsa-miR-513a-3p	6	0.325	0.3374706195	0.8961743343	188
hsa-miR-6735-3p	2	0.624	0.3420632729	0.8961743343	48
hsa-miR-6824-5p	2	0.624	0.3420632729	0.8961743343	48
hsa-miR-6875-3p	8	0.273	0.3374929004	0.8961743343	261
hsa-miR-6891-3p	3	0.488	0.3417384059	0.8961743343	82
hsa-miR-767-5p	6	0.325	0.3374706195	0.8961743343	188
hsa-miR-891a-3p	5	0.363	0.3376981026	0.8961743343	152
hsa-miR-1207-3p	3	0.472	0.3486587315	0.8979822161	83
hsa-miR-1277-3p	1	0.881	0.3522749554	0.8979822161	17
hsa-miR-130b-5p	10	0.225	0.3481023984	0.8979822161	338
hsa-miR-135b-5p	3	0.472	0.3486587315	0.8979822161	83
hsa-miR-1537-3p	1	0.881	0.3522749554	0.8979822161	17
hsa-miR-16-2-3p	3	0.472	0.3486587315	0.8979822161	83
hsa-miR-302a-5p	4	0.387	0.35269959	0.8979822161	119
hsa-miR-4301	3	0.472	0.3486587315	0.8979822161	83
hsa-miR-4444	1	0.881	0.3522749554	0.8979822161	17
hsa-miR-4449	1	0.881	0.3522749554	0.8979822161	17
hsa-miR-4470	3	0.472	0.3486587315	0.8979822161	83
hsa-miR-4694-3p	4	0.398	0.3469560507	0.8979822161	118
hsa-miR-4710	5	0.337	0.3527047751	0.8979822161	155
hsa-miR-4713-5p	6	0.303	0.3509226262	0.8979822161	191
hsa-miR-4787-3p	1	0.881	0.3522749554	0.8979822161	17
hsa-miR-4790-3p	3	0.472	0.3486587315	0.8979822161	83
hsa-miR-5196-3p	4	0.398	0.3469560507	0.8979822161	118
hsa-miR-524-3p	1	0.881	0.3522749554	0.8979822161	17
hsa-miR-527	5	0.345	0.3476979285	0.8979822161	154
hsa-miR-6516-3p	3	0.472	0.3486587315	0.8979822161	83
hsa-miR-671-5p	5	0.337	0.3527047751	0.8979822161	155
hsa-miR-6741-3p	7	0.28	0.34824052	0.8979822161	227
hsa-miR-6825-5p	11	0.21	0.3502804976	0.8979822161	376
hsa-miR-6893-5p	18	0.156	0.3501840452	0.8979822161	640
hsa-miR-711	2	0.599	0.3512680825	0.8979822161	49
hsa-miR-935	4	0.387	0.35269959	0.8979822161	119
hsa-miR-99b-3p	2	0.599	0.3512680825	0.8979822161	49
hsa-let-7g-5p	10	0.217	0.3548215523	0.9008737512	340
hsa-miR-1288-5p	3	0.457	0.3555716151	0.9008737512	84
hsa-miR-153-3p	3	0.457	0.3555716151	0.9008737512	84
hsa-miR-4258	3	0.457	0.3555716151	0.9008737512	84
hsa-miR-6862-3p	3	0.457	0.3555716151	0.9008737512	84
hsa-miR-3973	5	0.328	0.3577150847	0.9027882157	156
hsa-miR-4267	5	0.328	0.3577150847	0.9027882157	156
hsa-miR-5696	5	0.328	0.3577150847	0.9027882157	156
hsa-miR-6808-5p	18	0.149	0.3575513382	0.9027882157	643
hsa-miR-4537	9	0.225	0.3594433005	0.9047369861	304
hsa-miR-4691-5p	7	0.262	0.3605735029	0.9047369861	230
hsa-miR-6759-5p	2	0.575	0.3604282794	0.9047369861	50
hsa-miR-6873-3p	11	0.198	0.3598607364	0.9047369861	379
hsa-miR-7705	2	0.575	0.3604282794	0.9047369861	50
hsa-miR-8083	2	0.575	0.3604282794	0.9047369861	50
hsa-miR-148a-5p	3	0.442	0.3624750229	0.9073841639	85
hsa-miR-3156-3p	4	0.365	0.3641866721	0.9073841639	121
hsa-miR-4446-3p	3	0.442	0.3624750229	0.9073841639	85
hsa-miR-4481	4	0.365	0.3641866721	0.9073841639	121
hsa-miR-4745-5p	4	0.365	0.3641866721	0.9073841639	121
hsa-miR-518a-5p	5	0.319	0.3627279995	0.9073841639	157
hsa-miR-612	8	0.236	0.3641234144	0.9073841639	268
hsa-miR-6733-5p	6	0.282	0.3644183133	0.9073841639	194
hsa-miR-1272	3	0.427	0.3693669781	0.9089253824	86
hsa-miR-1293	4	0.354	0.3699277402	0.9089253824	122
hsa-miR-1914-5p	3	0.427	0.3693669781	0.9089253824	86
hsa-miR-199a-3p	4	0.354	0.3699277402	0.9089253824	122
hsa-miR-2277-5p	1	0.829	0.3686226003	0.9089253824	18
hsa-miR-3648	1	0.829	0.3686226003	0.9089253824	18
hsa-miR-4684-3p	2	0.551	0.3695402668	0.9089253824	51
hsa-miR-4706	3	0.427	0.3693669781	0.9089253824	86
hsa-miR-4714-3p	3	0.427	0.3693669781	0.9089253824	86
hsa-miR-5585-3p	3	0.427	0.3693669781	0.9089253824	86
hsa-miR-660-5p	2	0.551	0.3695402668	0.9089253824	51
hsa-miR-670-3p	6	0.275	0.3689236413	0.9089253824	195
hsa-miR-6835-5p	3	0.427	0.3693669781	0.9089253824	86
hsa-miR-7161-3p	2	0.551	0.3695402668	0.9089253824	51
hsa-miR-6785-5p	22	0.12	0.3718978083	0.911184649	802
hsa-miR-6790-3p	8	0.225	0.3717731819	0.911184649	270
hsa-miR-6883-5p	22	0.12	0.3718978083	0.911184649	802
hsa-miR-216a-5p	5	0.302	0.3727582615	0.9115761244	159
hsa-miR-593-3p	5	0.302	0.3727582615	0.9115761244	159
hsa-miR-3153	6	0.268	0.3734313183	0.9119144807	196
hsa-miR-372-3p	13	0.165	0.3735975544	0.9119144807	459
hsa-miR-5190	3	0.412	0.3762455599	0.91494481	87
hsa-miR-573	4	0.343	0.3756655453	0.91494481	123
hsa-miR-6509-3p	3	0.412	0.3762455599	0.91494481	87
hsa-miR-6515-5p	4	0.343	0.3756655453	0.91494481	123
hsa-miR-4446-5p	7	0.238	0.3770722039	0.9160988557	234
hsa-miR-3117-5p	2	0.528	0.3786006566	0.9172429317	52
hsa-miR-5094	2	0.528	0.3786006566	0.9172429317	52
hsa-miR-7704	2	0.528	0.3786006566	0.9172429317	52
hsa-miR-342-3p	9	0.198	0.3809477393	0.9220707141	310
hsa-miR-1260b	8	0.21	0.3832704866	0.922232151	273
hsa-miR-1908-3p	1	0.778	0.3845587563	0.922232151	19
hsa-miR-3684	1	0.778	0.3845587563	0.922232151	19
hsa-miR-3976	3	0.397	0.3831089036	0.922232151	88
hsa-miR-4783-3p	1	0.778	0.3845587563	0.922232151	19
hsa-miR-5583-3p	3	0.397	0.3831089036	0.922232151	88
hsa-miR-580-5p	3	0.397	0.3831089036	0.922232151	88
hsa-miR-6727-5p	1	0.778	0.3845587563	0.922232151	19
hsa-miR-6858-5p	4	0.332	0.3813989041	0.922232151	124
hsa-miR-7155-5p	3	0.397	0.3831089036	0.922232151	88
hsa-miR-1236-5p	2	0.504	0.3876062613	0.922359799	53
hsa-miR-3127-3p	5	0.277	0.3878023136	0.922359799	162
hsa-miR-4676-3p	2	0.504	0.3876062613	0.922359799	53
hsa-miR-4762-5p	4	0.321	0.3871266547	0.922359799	125
hsa-miR-5011-3p	2	0.504	0.3876062613	0.922359799	53
hsa-miR-562	4	0.321	0.3871266547	0.922359799	125
hsa-miR-5681b	2	0.504	0.3876062613	0.922359799	53
hsa-miR-6873-5p	6	0.247	0.3869623471	0.922359799	199
hsa-miR-889-5p	2	0.504	0.3876062613	0.922359799	53
hsa-miR-6134	10	0.176	0.3886569525	0.9227056483	350
hsa-miR-765	10	0.176	0.3886569525	0.9227056483	350
hsa-miR-506-5p	3	0.382	0.3899552003	0.9241014857	89
hsa-miR-8087	3	0.382	0.3899552003	0.9241014857	89
hsa-miR-6821-3p	8	0.2	0.3909460401	0.925606548	275
hsa-miR-6872-3p	4	0.311	0.3928476578	0.9292632778	126
hsa-miR-138-2-3p	3	0.368	0.396782696	0.9301158334	90
hsa-miR-27a-5p	2	0.482	0.3965540858	0.9301158334	54
hsa-miR-526b-5p	7	0.214	0.3936055099	0.9301158334	238
hsa-miR-6772-3p	2	0.482	0.3965540858	0.9301158334	54
hsa-miR-6801-3p	3	0.368	0.396782696	0.9301158334	90
hsa-miR-6810-3p	3	0.368	0.396782696	0.9301158334	90
hsa-miR-6871-3p	3	0.368	0.396782696	0.9301158334	90
hsa-miR-892c-3p	2	0.482	0.3965540858	0.9301158334	54
hsa-miR-892c-5p	3	0.368	0.396782696	0.9301158334	90
hsa-miR-92a-1-5p	3	0.368	0.396782696	0.9301158334	90
hsa-miR-1289	4	0.3	0.3985607959	0.9311663198	127
hsa-miR-1913	4	0.3	0.3985607959	0.9311663198	127
hsa-miR-4462	1	0.729	0.4000937531	0.9311663198	20
hsa-miR-4523	1	0.729	0.4000937531	0.9311663198	20
hsa-miR-525-3p	1	0.729	0.4000937531	0.9311663198	20
hsa-miR-662	1	0.729	0.4000937531	0.9311663198	20
hsa-miR-6734-5p	4	0.3	0.3985607959	0.9311663198	127
hsa-miR-6840-5p	1	0.729	0.4000937531	0.9311663198	20
hsa-miR-129-5p	17	0.113	0.4037021051	0.9319419736	623
hsa-miR-2052	3	0.353	0.4035896914	0.9319419736	91
hsa-miR-3136-3p	2	0.459	0.4054413198	0.9319419736	55
hsa-miR-371b-3p	2	0.459	0.4054413198	0.9319419736	55
hsa-miR-4777-5p	2	0.459	0.4054413198	0.9319419736	55
hsa-miR-520d-5p	5	0.252	0.4028254474	0.9319419736	165
hsa-miR-576-3p	3	0.353	0.4035896914	0.9319419736	91
hsa-miR-584-3p	2	0.459	0.4054413198	0.9319419736	55
hsa-miR-616-3p	2	0.459	0.4054413198	0.9319419736	55
hsa-miR-628-5p	2	0.459	0.4054413198	0.9319419736	55
hsa-miR-6818-3p	5	0.252	0.4028254474	0.9319419736	165
hsa-miR-6824-3p	2	0.459	0.4054413198	0.9319419736	55
hsa-miR-7155-3p	2	0.459	0.4054413198	0.9319419736	55
hsa-miR-92a-2-5p	7	0.203	0.4018758274	0.9319419736	240
hsa-miR-4753-3p	9	0.167	0.4061460245	0.932737825	317
hsa-miR-4436b-5p	3	0.339	0.4103745413	0.939959997	92
hsa-miR-4796-3p	8	0.175	0.4101506018	0.939959997	280
hsa-miR-6782-5p	3	0.339	0.4103745413	0.939959997	92
hsa-miR-1275	5	0.235	0.412818884	0.94115714	167
hsa-miR-1291	2	0.437	0.4142653308	0.94115714	56
hsa-miR-4285	1	0.682	0.4152376621	0.94115714	21
hsa-miR-4668-5p	11	0.14	0.4114441044	0.94115714	395
hsa-miR-4728-5p	22	0.089	0.4125274271	0.94115714	820
hsa-miR-487a-3p	2	0.437	0.4142653308	0.94115714	56
hsa-miR-548ad-3p	1	0.682	0.4152376621	0.94115714	21
hsa-miR-5697	5	0.235	0.412818884	0.94115714	167
hsa-miR-572	1	0.682	0.4152376621	0.94115714	21
hsa-miR-664b-5p	1	0.682	0.4152376621	0.94115714	21
hsa-miR-6764-3p	2	0.437	0.4142653308	0.94115714	56
hsa-miR-6807-3p	2	0.437	0.4142653308	0.94115714	56
hsa-miR-4780	3	0.325	0.4171356543	0.9429947632	93
hsa-miR-516a-3p	3	0.325	0.4171356543	0.9429947632	93
hsa-miR-6765-5p	3	0.325	0.4171356543	0.9429947632	93
hsa-miR-5692a	8	0.165	0.4178310315	0.9437468262	282
hsa-miR-5186	7	0.18	0.4184056753	0.9442251233	244
hsa-let-7a-3p	4	0.259	0.4213131383	0.9480685223	131
hsa-miR-1292-3p	4	0.259	0.4213131383	0.9480685223	131
hsa-miR-3680-3p	5	0.219	0.4227877395	0.9480685223	169
hsa-miR-500b-5p	2	0.416	0.4230236566	0.9480685223	57
hsa-miR-6779-3p	2	0.416	0.4230236566	0.9480685223	57
hsa-miR-6782-3p	2	0.416	0.4230236566	0.9480685223	57
hsa-miR-758-3p	2	0.416	0.4230236566	0.9480685223	57
hsa-miR-99a-5p	4	0.259	0.4213131383	0.9480685223	131
hsa-miR-194-5p	3	0.311	0.4238714917	0.9483350141	94
hsa-miR-548au-3p	3	0.311	0.4238714917	0.9483350141	94
hsa-miR-2110	4	0.248	0.4269709786	0.9544488714	132
hsa-miR-1247-5p	1	0.636	0.4300003024	0.9560168716	22
hsa-miR-125b-1-3p	1	0.636	0.4300003024	0.9560168716	22
hsa-miR-138-1-3p	2	0.394	0.4317139985	0.9560168716	58
hsa-miR-3186-5p	1	0.636	0.4300003024	0.9560168716	22
hsa-miR-4644	7	0.163	0.430779763	0.9560168716	247
hsa-miR-4658	2	0.394	0.4317139985	0.9560168716	58
hsa-miR-554	1	0.636	0.4300003024	0.9560168716	22
hsa-miR-649	2	0.394	0.4317139985	0.9560168716	58
hsa-miR-6812-5p	3	0.297	0.4305805673	0.9560168716	95
hsa-miR-6815-3p	2	0.394	0.4317139985	0.9560168716	58
hsa-miR-8068	3	0.297	0.4305805673	0.9560168716	95
hsa-miR-3942-3p	4	0.238	0.4326147229	0.9571968614	133
hsa-miR-1228-3p	7	0.157	0.434897731	0.9587943825	248
hsa-miR-191-3p	1	0.591	0.4443912472	0.9587943825	23
hsa-miR-2114-5p	3	0.27	0.4439127465	0.9587943825	97
hsa-miR-3150a-3p	5	0.187	0.4426287576	0.9587943825	173
hsa-miR-4303	3	0.27	0.4439127465	0.9587943825	97
hsa-miR-4308	3	0.27	0.4439127465	0.9587943825	97
hsa-miR-4655-5p	1	0.591	0.4443912472	0.9587943825	23
hsa-miR-4661-5p	1	0.591	0.4443912472	0.9587943825	23
hsa-miR-4751	2	0.373	0.4403342148	0.9587943825	59
hsa-miR-484	23	0.066	0.4397168116	0.9587943825	871
hsa-miR-5006-3p	7	0.146	0.4431210652	0.9587943825	250
hsa-miR-506-3p	4	0.218	0.4438561095	0.9587943825	135
hsa-miR-5189-3p	3	0.284	0.4372614467	0.9587943825	96
hsa-miR-518e-5p	2	0.373	0.4403342148	0.9587943825	59
hsa-miR-518f-5p	2	0.373	0.4403342148	0.9587943825	59
hsa-miR-519a-5p	2	0.373	0.4403342148	0.9587943825	59
hsa-miR-523-5p	2	0.373	0.4403342148	0.9587943825	59
hsa-miR-524-5p	5	0.187	0.4426287576	0.9587943825	173
hsa-miR-570-3p	5	0.187	0.4426287576	0.9587943825	173
hsa-miR-663b	2	0.373	0.4403342148	0.9587943825	59
hsa-miR-6737-5p	3	0.284	0.4372614467	0.9587943825	96
hsa-miR-6745	5	0.187	0.4426287576	0.9587943825	173
hsa-miR-6763-5p	5	0.195	0.4376823307	0.9587943825	172
hsa-miR-6786-3p	1	0.591	0.4443912472	0.9587943825	23
hsa-miR-6790-5p	2	0.373	0.4403342148	0.9587943825	59
hsa-miR-6819-5p	3	0.27	0.4439127465	0.9587943825	97
hsa-miR-6828-3p	2	0.373	0.4403342148	0.9587943825	59
hsa-miR-6837-3p	3	0.284	0.4372614467	0.9587943825	96
hsa-miR-6886-5p	1	0.591	0.4443912472	0.9587943825	23
hsa-miR-96-3p	2	0.373	0.4403342148	0.9587943825	59
hsa-let-7e-5p	16	0.08	0.4451158341	0.9589423495	600
hsa-miR-296-3p	7	0.14	0.4472256107	0.9589423495	251
hsa-miR-4639-5p	2	0.352	0.4488823143	0.9589423495	60
hsa-miR-518d-5p	2	0.352	0.4488823143	0.9589423495	60
hsa-miR-519b-5p	2	0.352	0.4488823143	0.9589423495	60
hsa-miR-519c-5p	2	0.352	0.4488823143	0.9589423495	60
hsa-miR-520c-5p	2	0.352	0.4488823143	0.9589423495	60
hsa-miR-522-5p	2	0.352	0.4488823143	0.9589423495	60
hsa-miR-526a	2	0.352	0.4488823143	0.9589423495	60
hsa-miR-5586-3p	5	0.179	0.4475648403	0.9589423495	174
hsa-miR-6895-3p	5	0.179	0.4475648403	0.9589423495	174
hsa-miR-92b-5p	2	0.352	0.4488823143	0.9589423495	60
hsa-miR-580-3p	4	0.208	0.4494519012	0.9593714906	136
hsa-miR-660-3p	10	0.106	0.4499082	0.9595583085	368
hsa-miR-4327	3	0.257	0.4505331336	0.960104188	98
hsa-miR-1205	3	0.243	0.4571213244	0.9619422565	99
hsa-miR-1273g-5p	2	0.332	0.4573564499	0.9619422565	61
hsa-miR-190b	2	0.332	0.4573564499	0.9619422565	61
hsa-miR-2682-3p	3	0.243	0.4571213244	0.9619422565	99
hsa-miR-320e	2	0.332	0.4573564499	0.9619422565	61
hsa-miR-323b-5p	1	0.548	0.4584198301	0.9619422565	24
hsa-miR-363-5p	5	0.164	0.4574033568	0.9619422565	176
hsa-miR-3665	5	0.164	0.4574033568	0.9619422565	176
hsa-miR-4502	2	0.332	0.4573564499	0.9619422565	61
hsa-miR-4637	1	0.548	0.4584198301	0.9619422565	24
hsa-miR-4649-5p	3	0.243	0.4571213244	0.9619422565	99
hsa-miR-519d-5p	4	0.199	0.4550298962	0.9619422565	137
hsa-miR-5585-5p	2	0.332	0.4573564499	0.9619422565	61
hsa-miR-5682	2	0.332	0.4573564499	0.9619422565	61
hsa-miR-598-3p	1	0.548	0.4584198301	0.9619422565	24
hsa-miR-6128	3	0.243	0.4571213244	0.9619422565	99
hsa-miR-659-3p	2	0.332	0.4573564499	0.9619422565	61
hsa-miR-759	5	0.172	0.4524899217	0.9619422565	175
hsa-miR-8061	2	0.332	0.4573564499	0.9619422565	61
hsa-miR-26b-5p	47	0.031	0.4594981019	0.9626686377	1824
hsa-miR-548f-5p	7	0.124	0.459505937	0.9626686377	254
hsa-miR-4328	4	0.189	0.4605892255	0.9633867883	138
hsa-miR-6165	4	0.189	0.4605892255	0.9633867883	138
hsa-miR-384	3	0.23	0.4636760845	0.9636463035	100
hsa-miR-4792	3	0.23	0.4636760845	0.9636463035	100
hsa-miR-548aj-5p	7	0.119	0.4635869637	0.9636463035	255
hsa-miR-548g-5p	7	0.119	0.4635869637	0.9636463035	255
hsa-miR-548x-5p	7	0.119	0.4635869637	0.9636463035	255
hsa-miR-595	3	0.23	0.4636760845	0.9636463035	100
hsa-miR-6729-5p	3	0.23	0.4636760845	0.9636463035	100
hsa-miR-6768-3p	3	0.23	0.4636760845	0.9636463035	100
hsa-miR-3936	2	0.312	0.4657549131	0.9656528159	62
hsa-miR-4746-3p	2	0.312	0.4657549131	0.9656528159	62
hsa-miR-940	18	0.057	0.4651755181	0.9656528159	686
hsa-miR-1273c	1	0.506	0.4720951509	0.9674871253	25
hsa-miR-1286	3	0.217	0.4701962275	0.9674871253	101
hsa-miR-190a-5p	2	0.292	0.4740761279	0.9674871253	63
hsa-miR-30c-2-3p	14	0.064	0.470583308	0.9674871253	531
hsa-miR-3184-5p	5	0.148	0.4671927695	0.9674871253	178
hsa-miR-371a-5p	9	0.089	0.4707847683	0.9674871253	335
hsa-miR-381-3p	4	0.169	0.4716485246	0.9674871253	140
hsa-miR-410-5p	1	0.506	0.4720951509	0.9674871253	25
hsa-miR-4312	2	0.292	0.4740761279	0.9674871253	63
hsa-miR-4318	2	0.292	0.4740761279	0.9674871253	63
hsa-miR-4484	2	0.292	0.4740761279	0.9674871253	63
hsa-miR-4724-5p	3	0.217	0.4701962275	0.9674871253	101
hsa-miR-513b-5p	4	0.169	0.4716485246	0.9674871253	140
hsa-miR-520b	12	0.07	0.4720796495	0.9674871253	453
hsa-miR-539-3p	2	0.292	0.4740761279	0.9674871253	63
hsa-miR-548v	3	0.217	0.4701962275	0.9674871253	101
hsa-miR-5584-5p	4	0.169	0.4716485246	0.9674871253	140
hsa-miR-5739	1	0.506	0.4720951509	0.9674871253	25
hsa-miR-659-5p	1	0.506	0.4720951509	0.9674871253	25
hsa-miR-8080	2	0.292	0.4740761279	0.9674871253	63
hsa-miR-4755-5p	7	0.102	0.4757874265	0.970218561	258
hsa-miR-134-5p	3	0.204	0.4766806141	0.9705187464	102
hsa-miR-4707-3p	3	0.204	0.4766806141	0.9705187464	102
hsa-miR-3176	3	0.191	0.4831281521	0.9767672507	103
hsa-miR-329-5p	3	0.191	0.4831281521	0.9767672507	103
hsa-miR-331-5p	2	0.272	0.4823186451	0.9767672507	64
hsa-miR-455-5p	3	0.191	0.4831281521	0.9767672507	103
hsa-miR-4782-5p	2	0.272	0.4823186451	0.9767672507	64
hsa-miR-5706	2	0.272	0.4823186451	0.9767672507	64
hsa-miR-6071	2	0.272	0.4823186451	0.9767672507	64
hsa-miR-6757-5p	2	0.272	0.4823186451	0.9767672507	64
hsa-miR-892a	2	0.272	0.4823186451	0.9767672507	64
hsa-miR-4785	1	0.465	0.4854260815	0.9798903522	26
hsa-miR-6763-3p	1	0.465	0.4854260815	0.9798903522	26
hsa-miR-124-3p	37	0.022	0.4858792837	0.9800448807	1445
hsa-miR-1285-5p	2	0.253	0.4904811373	0.9809622747	65
hsa-miR-302b-3p	12	0.051	0.4904625619	0.9809622747	459
hsa-miR-30e-5p	9	0.069	0.4885371982	0.9809622747	340
hsa-miR-3184-3p	2	0.253	0.4904811373	0.9809622747	65
hsa-miR-362-5p	2	0.253	0.4904811373	0.9809622747	65
hsa-miR-4760-5p	2	0.253	0.4904811373	0.9809622747	65
hsa-miR-4786-5p	7	0.086	0.4879161711	0.9809622747	261
hsa-miR-6087	7	0.086	0.4879161711	0.9809622747	261
hsa-miR-6804-3p	2	0.253	0.4904811373	0.9809622747	65
hsa-miR-6865-3p	3	0.179	0.4895377945	0.9809622747	104
hsa-miR-938	2	0.253	0.4904811373	0.9809622747	65
hsa-miR-302c-5p	4	0.131	0.493507394	0.9862567122	144
hsa-miR-302f	6	0.09	0.4939358661	0.9863554287	223
hsa-miR-10a-3p	2	0.233	0.4985623936	0.9887077113	66
hsa-miR-3591-3p	2	0.233	0.4985623936	0.9887077113	66
hsa-miR-627-3p	8	0.065	0.4976529309	0.9887077113	303
hsa-miR-6752-5p	4	0.122	0.4989136145	0.9887077113	145
hsa-miR-6761-5p	3	0.166	0.4959085398	0.9887077113	105
hsa-miR-6786-5p	1	0.426	0.4984212714	0.9887077113	27
hsa-miR-6798-3p	1	0.426	0.4984212714	0.9887077113	27
hsa-miR-6842-5p	4	0.122	0.4989136145	0.9887077113	145
hsa-miR-6868-5p	2	0.233	0.4985623936	0.9887077113	66
hsa-miR-7110-5p	4	0.122	0.4989136145	0.9887077113	145
hsa-miR-215-5p	19	0.024	0.5035304692	0.9970939517	741
hsa-miR-483-5p	4	0.113	0.5042950194	0.9970939517	146
hsa-miR-93-3p	7	0.065	0.5039596175	0.9970939517	265
hsa-miR-222-3p	10	0.042	0.5070673435	0.9980251345	385
hsa-miR-3908	2	0.215	0.5065613144	0.9980251345	67
hsa-miR-432-3p	2	0.215	0.5065613144	0.9980251345	67
hsa-miR-4465	5	0.088	0.5057640761	0.9980251345	186
hsa-miR-6792-3p	6	0.072	0.5069413645	0.9980251345	226
hsa-miR-6802-3p	2	0.215	0.5065613144	0.9980251345	67
hsa-let-7b-5p	29	-0.057	0.6176569422	1	1197
hsa-let-7f-5p	8	-0.311	0.7853925156	1	396
hsa-miR-100-3p	3	0.081	0.5393395562	1	112
hsa-miR-101-5p	1	-0.707	0.8375253009	1	71
hsa-miR-103a-2-5p	0	-3.197	1	1	81
hsa-miR-103b	0	-2.878	1	1	63
hsa-miR-105	0	-0.683	1	1	6
hsa-miR-1178-3p	2	0.178	0.5223082799	1	69
hsa-miR-1178-5p	0	-2.521	1	1	47
hsa-miR-1180-5p	1	-0.32	0.7355343351	1	52
hsa-miR-1182	1	-0.793	0.8570912287	1	76
hsa-miR-1183	2	-0.119	0.6483591793	1	87
hsa-miR-1185-5p	0	-2.917	1	1	65
hsa-miR-1193	2	-0.247	0.7008031675	1	96
hsa-miR-1199-3p	0	-1.493	1	1	18
hsa-miR-1199-5p	2	-0.073	0.6293307217	1	84
hsa-miR-1200	1	-1.785	0.9839788965	1	161
hsa-miR-1202	0	-2.776	1	1	58
hsa-miR-1204	0	-1.329	1	1	15
hsa-miR-1224-3p	5	-0.363	0.7828255589	1	258
hsa-miR-1225-3p	3	-0.302	0.7291235453	1	149
hsa-miR-1225-5p	1	0.277	0.5472101483	1	31
hsa-miR-1226	0	-0.932	1	1	9
hsa-miR-1226-5p	2	-0.027	0.6095121848	1	81
hsa-miR-1227-3p	3	-0.757	0.8990672078	1	208
hsa-miR-1228-5p	1	-0.094	0.6669613831	1	43
hsa-miR-1229	0	-0.853	1	1	8
hsa-miR-1231	1	-0.121	0.6753819355	1	44
hsa-miR-1233-3p	2	-0.575	0.8203586981	1	123
hsa-miR-1234-3p	4	0.058	0.5360262335	1	152
hsa-miR-1236-3p	6	0	0.5576441689	1	238
hsa-miR-1237-5p	1	-1.213	0.9321646301	1	105
hsa-miR-1238-5p	0	-2.797	1	1	59
hsa-miR-1243	1	-0.038	0.6494612173	1	41
hsa-miR-1245a	3	0.092	0.5332655342	1	111
hsa-miR-1245b-5p	0	-2.273	1	1	38
hsa-miR-1247-3p	5	-0.74	0.931318314	1	338
hsa-miR-1249-3p	0	-1.006	1	1	10
hsa-miR-1251-3p	0	-2.858	1	1	62
hsa-miR-1251-5p	1	0.02	0.6310441221	1	39
hsa-miR-1252	0	-0.589	1	1	5
hsa-miR-1252-3p	4	0.049	0.5412163226	1	153
hsa-miR-1252-5p	3	-0.44	0.7897164167	1	165
hsa-miR-1254	0	-3.819	1	1	130
hsa-miR-1255a	1	-1.135	0.9208478525	1	99
hsa-miR-1255b-2-3p	0	-2.733	1	1	56
hsa-miR-1255b-5p	1	-1.135	0.9208478525	1	99
hsa-miR-1258	0	-2.179	1	1	35
hsa-miR-1260a	3	-0.432	0.7862862523	1	164
hsa-miR-1261	1	-0.344	0.7422252596	1	53
hsa-miR-1262	3	-0.398	0.7721014036	1	160
hsa-miR-1263	0	-1.593	1	1	20
hsa-miR-1265	1	-0.793	0.8570912287	1	76
hsa-miR-1266	0	-1.077	1	1	11
hsa-miR-1266-5p	2	-0.191	0.678341847	1	92
hsa-miR-1267	2	-0.832	0.893123906	1	149
hsa-miR-1268a	0	-2.619	1	1	51
hsa-miR-1268b	0	-2.521	1	1	47
hsa-miR-127-3p	1	0.313	0.5354756768	1	30
hsa-miR-1271-3p	0	-3.361	1	1	92
hsa-miR-1271-5p	2	-0.119	0.6483591793	1	87
hsa-miR-1273a	2	-0.073	0.6293307217	1	84
hsa-miR-1273d	1	-0.199	0.6993907986	1	47
hsa-miR-1273e	9	-0.323	0.8027486061	1	449
hsa-miR-1273f	6	-0.284	0.7491987881	1	292
hsa-miR-1273g-3p	11	-0.167	0.6980738836	1	491
hsa-miR-1273h-3p	2	0.196	0.5144769068	1	68
hsa-miR-1273h-5p	14	-0.201	0.7450376177	1	640
hsa-miR-1274a	0	-0.853	1	1	8
hsa-miR-1278	0	-2.642	1	1	52
hsa-miR-1279	2	0.089	0.5601772593	1	74
hsa-miR-1282	0	-1.64	1	1	21
hsa-miR-1283	2	-0.134	0.6545277904	1	88
hsa-miR-1284	1	-0.224	0.7069935119	1	48
hsa-miR-1285	0	-1.441	1	1	17
hsa-miR-1285-3p	6	-0.057	0.5979756722	1	248
hsa-miR-1287-3p	0	-2.36	1	1	41
hsa-miR-1290	2	0.089	0.5601772593	1	74
hsa-miR-1292-5p	0	-2.571	1	1	49
hsa-miR-1295a	0	-1.935	1	1	28
hsa-miR-1295b-3p	1	-0.937	0.8865769957	1	85
hsa-miR-1295b-5p	0	-3.197	1	1	81
hsa-miR-1296-5p	2	-0.53	0.8058488859	1	119
hsa-miR-1297	5	0.066	0.519947177	1	189
hsa-miR-1299	2	-0.134	0.6545277904	1	88
hsa-miR-1301-3p	3	-0.683	0.8774218693	1	197
hsa-miR-1301-5p	1	0.143	0.5912650314	1	35
hsa-miR-1302	0	-2.818	1	1	60
hsa-miR-1303	2	-1.213	0.9610518293	1	197
hsa-miR-1304-3p	9	-0.506	0.9017794732	1	511
hsa-miR-1304-5p	1	-1.476	0.9624737471	1	128
hsa-miR-1306-3p	0	-0.932	1	1	9
hsa-miR-1306-5p	2	-1.199	0.959336063	1	195
hsa-miR-1307-3p	6	0.024	0.5409991038	1	234
hsa-miR-130a-5p	1	-1.507	0.9652650314	1	131
hsa-miR-132-5p	0	-1.774	1	1	24
hsa-miR-1343-3p	4	-0.466	0.8174380995	1	223
hsa-miR-1343-5p	3	-0.611	0.8542774214	1	187
hsa-miR-135a-3p	1	-0.01	0.6403702229	1	40
hsa-miR-135b-3p	1	-0.454	0.7732308649	1	58
hsa-miR-136-3p	1	-0.199	0.6993907986	1	47
hsa-miR-136-5p	2	-0.877	0.903525019	1	154
hsa-miR-139-3p	2	-0.313	0.7270351024	1	101
hsa-miR-141-5p	2	-0.659	0.8464969735	1	131
hsa-miR-143-5p	3	-1.63	0.9972652246	1	389
hsa-miR-144-5p	1	0.111	0.6015937674	1	36
hsa-miR-1468-5p	0	-1.144	1	1	12
hsa-miR-146a	0	-0.589	1	1	5
hsa-miR-147b	0	-1.64	1	1	21
hsa-miR-148b-5p	1	-0.297	0.7286702259	1	51
hsa-miR-151a-5p	2	0.072	0.5674897721	1	75
hsa-miR-151b	1	-0.038	0.6494612173	1	41
hsa-miR-1539	0	-1.544	1	1	19
hsa-miR-154-5p	1	-0.556	0.8005160404	1	63
hsa-miR-155-3p	2	-0.027	0.6095121848	1	81
hsa-miR-15a-3p	1	-0.89	0.8774930333	1	82
hsa-miR-15b-3p	1	-0.759	0.8495639302	1	74
hsa-miR-16-1-3p	1	-1.108	0.9166718172	1	97
hsa-miR-181a-2-3p	0	-3.181	1	1	80
hsa-miR-181b-2-3p	1	-0.576	0.8055667927	1	64
hsa-miR-181b-3p	1	-0.595	0.8104900061	1	65
hsa-miR-181d-3p	0	-1.774	1	1	24
hsa-miR-181d-5p	6	-0.196	0.6928639444	1	274
hsa-miR-182-5p	5	0.066	0.519947177	1	189
hsa-miR-1825	1	-1.067	0.9099922662	1	94
hsa-miR-1827	18	-0.183	0.7475629925	1	812
hsa-miR-184	0	-2.733	1	1	56
hsa-miR-186-3p	5	-1.111	0.9876338303	1	440
hsa-miR-187-3p	0	-1.816	1	1	25
hsa-miR-188-3p	2	-0.719	0.8637838641	1	137
hsa-miR-188-5p	2	-0.426	0.769351176	1	110
hsa-miR-18b-3p	0	-1.774	1	1	24
hsa-miR-1909-5p	0	-2.273	1	1	38
hsa-miR-1910	0	-0.589	1	1	5
hsa-miR-1910-3p	8	-0.591	0.9240244802	1	483
hsa-miR-1911-3p	0	-2.992	1	1	69
hsa-miR-1911-5p	1	0.277	0.5472101483	1	31
hsa-miR-1912	0	-3.197	1	1	81
hsa-miR-1915-3p	4	-0.503	0.8330459047	1	229
hsa-miR-1915-5p	1	-0.454	0.7732308649	1	58
hsa-miR-192-3p	2	-0.607	0.8305963888	1	126
hsa-miR-193a-5p	1	-0.576	0.8055667927	1	64
hsa-miR-193b-5p	4	-0.383	0.7795272928	1	210
hsa-miR-196a-3p	5	-0.005	0.5658988852	1	199
hsa-miR-196b-3p	0	-1.329	1	1	15
hsa-miR-196b-5p	3	-0.338	0.7454405962	1	153
hsa-miR-197	0	-0.683	1	1	6
hsa-miR-197-3p	10	-0.015	0.5592680561	1	401
hsa-miR-1972	2	-0.596	0.8272435707	1	125
hsa-miR-1973	0	-0.683	1	1	6
hsa-miR-1976	6	-1.003	0.9851538724	1	487
hsa-miR-19a-5p	3	0.104	0.5271467931	1	110
hsa-miR-19b-2-5p	3	0.141	0.5085295519	1	107
hsa-miR-202-3p	3	-0.737	0.8935318522	1	205
hsa-miR-202-5p	2	-0.134	0.6545277904	1	88
hsa-miR-203	0	-0.589	1	1	5
hsa-miR-203b-5p	0	-2.179	1	1	35
hsa-miR-205-3p	3	-0.227	0.694055763	1	141
hsa-miR-2053	1	-0.826	0.8642428675	1	78
hsa-miR-208a-3p	1	-0.344	0.7422252596	1	53
hsa-miR-208b-3p	1	-0.199	0.6993907986	1	47
hsa-miR-211-3p	2	-0.553	0.8132293457	1	121
hsa-miR-211-5p	8	-0.029	0.5740194568	1	324
hsa-miR-2114-3p	0	-3.028	1	1	71
hsa-miR-2115-3p	1	-0.952	0.8894531522	1	86
hsa-miR-2115-5p	2	-0.163	0.6666059921	1	90
hsa-miR-2117	0	-2.688	1	1	54
hsa-miR-212-5p	1	-1.76	0.9826886093	1	158
hsa-miR-214	0	-0.683	1	1	6
hsa-miR-215-3p	1	-1.39	0.9538877934	1	120
hsa-miR-216a-3p	3	-0.949	0.9427903701	1	239
hsa-miR-219a-1-3p	1	-0.615	0.8152888924	1	66
hsa-miR-219b-3p	4	-0.344	0.7600447126	1	204
hsa-miR-219b-5p	0	-2.147	1	1	34
hsa-miR-221-5p	1	-1.634	0.9751559662	1	144
hsa-miR-2276-3p	3	-0.381	0.7647257778	1	158
hsa-miR-2277-3p	0	-2.818	1	1	60
hsa-miR-2355-5p	4	-0.172	0.6688738027	1	180
hsa-miR-2392	3	-0.179	0.6704606886	1	136
hsa-miR-23b-3p	8	-0.02	0.5669618547	1	322
hsa-miR-23c	0	-3.829	1	1	131
hsa-miR-24-1-5p	0	-2.147	1	1	34
hsa-miR-24-2-5p	0	-2.009	1	1	30
hsa-miR-24-3p	13	-0.702	0.9825517369	1	845
hsa-miR-2467-3p	11	0.014	0.5299204855	1	432
hsa-miR-2467-5p	0	-3.289	1	1	87
hsa-miR-25-5p	5	-0.045	0.5923703536	1	205
hsa-miR-2681-3p	1	-0.249	0.7144044583	1	49
hsa-miR-26a-2-3p	1	-0.454	0.7732308649	1	58
hsa-miR-27a	0	-0.589	1	1	5
hsa-miR-27b	0	-0.589	1	1	5
hsa-miR-27b-3p	10	-0.053	0.5938538464	1	412
hsa-miR-28-3p	1	-0.344	0.7422252596	1	53
hsa-miR-299-3p	1	-0.67	0.8289705106	1	69
hsa-miR-29b-1-5p	2	0.072	0.5674897721	1	75
hsa-miR-29b-2-5p	3	0.034	0.5631755774	1	116
hsa-miR-300	2	-0.553	0.8132293457	1	121
hsa-miR-301a-5p	2	0.178	0.5223082799	1	69
hsa-miR-301b-5p	1	-0.615	0.8152888924	1	66
hsa-miR-302a-3p	11	-0.087	0.6256409888	1	464
hsa-miR-302b-5p	2	-0.45	0.777943813	1	112
hsa-miR-302c-3p	9	-0.486	0.8932131946	1	504
hsa-miR-302d-3p	11	-0.062	0.6025965234	1	456
hsa-miR-302d-5p	2	-0.414	0.76494746	1	109
hsa-miR-302e	10	-0.165	0.6918953621	1	446
hsa-miR-3064-5p	1	-0.906	0.8805988917	1	83
hsa-miR-3074-3p	1	-0.454	0.7732308649	1	58
hsa-miR-3074-5p	2	-0.377	0.7512970531	1	106
hsa-miR-30b-3p	14	-0.23	0.7706107724	1	653
hsa-miR-30c-1-3p	13	-0.009	0.5496939473	1	519
hsa-miR-30d-5p	9	-0.016	0.5611293589	1	361
hsa-miR-3115	0	-2.009	1	1	30
hsa-miR-3116	0	-3.7	1	1	119
hsa-miR-3117-3p	1	0.08	0.6116621933	1	37
hsa-miR-3118	1	-0.937	0.8865769957	1	85
hsa-miR-3120-3p	3	-0.087	0.6247109801	1	127
hsa-miR-3120-5p	2	-0.912	0.911158345	1	158
hsa-miR-3122	7	-0.34	0.7930481543	1	354
hsa-miR-3126-3p	0	-2.443	1	1	44
hsa-miR-3127-5p	1	-0.615	0.8152888924	1	66
hsa-miR-3128	2	0.178	0.5223082799	1	69
hsa-miR-3129-3p	0	-2.642	1	1	52
hsa-miR-3130-3p	1	-0.952	0.8894531522	1	86
hsa-miR-3130-5p	1	-0.297	0.7286702259	1	51
hsa-miR-3131	0	-1.493	1	1	18
hsa-miR-3135a	0	-2.571	1	1	49
hsa-miR-3135b	7	-0.486	0.8706067456	1	393
hsa-miR-3136-5p	1	-1.039	0.9052452098	1	92
hsa-miR-3137	1	-0.432	0.767342643	1	57
hsa-miR-3142	0	-2.273	1	1	38
hsa-miR-3143	0	-3.457	1	1	99
hsa-miR-3144-5p	2	0.196	0.5144769068	1	68
hsa-miR-3145-3p	1	-0.389	0.7551048764	1	55
hsa-miR-3146	0	-1.972	1	1	29
hsa-miR-3147	1	-0.536	0.7953344545	1	62
hsa-miR-3149	2	-0.995	0.9278400513	1	168
hsa-miR-3150a-5p	0	-1.816	1	1	25
hsa-miR-3150b-5p	0	-1.816	1	1	25
hsa-miR-3151-3p	0	-2.147	1	1	34
hsa-miR-3152-3p	0	-2.936	1	1	66
hsa-miR-3152-5p	2	-0.011	0.6027294821	1	80
hsa-miR-3154	3	-0.283	0.7206632171	1	147
hsa-miR-3155a	3	0.034	0.5631755774	1	116
hsa-miR-3155b	3	0.011	0.574809552	1	118
hsa-miR-3157-3p	0	-2.711	1	1	55
hsa-miR-3157-5p	0	-3.744	1	1	123
hsa-miR-3158-3p	0	-2.521	1	1	47
hsa-miR-3159	2	0.005	0.5958583413	1	79
hsa-miR-3160-3p	5	0.045	0.5339559327	1	192
hsa-miR-3160-5p	2	0.022	0.5888987368	1	78
hsa-miR-3161	3	0.046	0.5572867777	1	115
hsa-miR-3162-5p	1	-0.273	0.721628462	1	50
hsa-miR-3164	0	-2.838	1	1	61
hsa-miR-3165	3	-0.087	0.6247109801	1	127
hsa-miR-3166	2	-0.027	0.6095121848	1	81
hsa-miR-3167	0	-3.011	1	1	70
hsa-miR-3168	0	-2.009	1	1	30
hsa-miR-3169	0	-2.546	1	1	48
hsa-miR-3170	1	-1.567	0.97024164	1	137
hsa-miR-3171	0	-2.302	1	1	39
hsa-miR-3173-3p	3	-0.128	0.6455636699	1	131
hsa-miR-3173-5p	1	-0.432	0.767342643	1	57
hsa-miR-3174	1	-1.187	0.928584111	1	103
hsa-miR-3175	6	-0.18	0.6827116965	1	271
hsa-miR-3177-3p	0	-1.441	1	1	17
hsa-miR-3179	4	-0.149	0.6559661382	1	177
hsa-miR-3180-5p	3	-0.283	0.7206632171	1	147
hsa-miR-3181	0	-0.683	1	1	6
hsa-miR-3182	2	-0.058	0.6228126477	1	83
hsa-miR-3187-5p	6	-0.128	0.647335754	1	261
hsa-miR-3188	0	-3.289	1	1	87
hsa-miR-3189-3p	0	-3.115	1	1	76
hsa-miR-3189-5p	1	-0.595	0.8104900061	1	65
hsa-miR-3190-3p	1	-1.734	0.9812947141	1	155
hsa-miR-3190-5p	5	-0.457	0.8292260929	1	276
hsa-miR-3191-3p	2	0.178	0.5223082799	1	69
hsa-miR-3191-5p	2	-0.205	0.6840826424	1	93
hsa-miR-3192	0	-0.77	1	1	7
hsa-miR-3193	0	-1.144	1	1	12
hsa-miR-3194-5p	2	-0.089	0.6357609795	1	85
hsa-miR-3195	0	-1.64	1	1	21
hsa-miR-3199	3	-0.198	0.6800547558	1	138
hsa-miR-3200-3p	0	-2.179	1	1	35
hsa-miR-3200-5p	1	-0.496	0.7845651767	1	60
hsa-miR-3201	1	0.049	0.6214768519	1	38
hsa-miR-3202	2	-1.618	0.9911666135	1	264
hsa-miR-323a-3p	2	0.038	0.5818507012	1	77
hsa-miR-323a-5p	1	-0.843	0.8676836948	1	79
hsa-miR-323b-3p	1	-0.094	0.6669613831	1	43
hsa-miR-324-5p	6	-0.284	0.7491987881	1	292
hsa-miR-325	0	-2.179	1	1	35
hsa-miR-328-3p	1	-1.486	0.9634281811	1	129
hsa-miR-335-5p	60	-0.057	0.6561359057	1	2477
hsa-miR-337-3p	2	-0.027	0.6095121848	1	81
hsa-miR-337-5p	0	-0.77	1	1	7
hsa-miR-339-3p	0	-1.208	1	1	13
hsa-miR-33b-3p	0	-2.688	1	1	54
hsa-miR-340-3p	2	-0.659	0.8464969735	1	131
hsa-miR-345-5p	1	-0.297	0.7286702259	1	51
hsa-miR-34b-3p	5	-0.018	0.5748199989	1	201
hsa-miR-3529-5p	2	-0.042	0.6162065292	1	82
hsa-miR-3605-5p	0	-3.535	1	1	105
hsa-miR-3607-3p	2	-0.287	0.7167837221	1	99
hsa-miR-361-3p	2	-0.796	0.8840640642	1	145
hsa-miR-361-5p	2	-0.962	0.9215556798	1	164
hsa-miR-3611	2	-0.3	0.7219491841	1	100
hsa-miR-3612	10	-0.07	0.6091572263	1	417
hsa-miR-3613-3p	12	-0.078	0.6190352302	1	503
hsa-miR-3613-5p	1	-0.147	0.6835901512	1	45
hsa-miR-3614-3p	2	0.196	0.5144769068	1	68
hsa-miR-3614-5p	1	-2.207	0.9964279218	1	219
hsa-miR-3615	1	0.02	0.6310441221	1	39
hsa-miR-3616-3p	2	-0.326	0.7320421922	1	102
hsa-miR-3616-5p	2	-0.519	0.8020624135	1	118
hsa-miR-3617-5p	2	-0.274	0.7115380171	1	98
hsa-miR-3618	1	0.208	0.5697996117	1	33
hsa-miR-3619-3p	1	0.175	0.580669274	1	34
hsa-miR-3619-5p	4	0.041	0.5463768131	1	154
hsa-miR-3621	0	-1.731	1	1	23
hsa-miR-3622a-3p	2	-0.53	0.8058488859	1	119
hsa-miR-3622b-3p	2	-0.496	0.7942928239	1	116
hsa-miR-3622b-5p	2	-1.011	0.9308013733	1	170
hsa-miR-3649	0	-2.416	1	1	43
hsa-miR-3650	3	-0.338	0.7454405962	1	153
hsa-miR-3651	0	-2.273	1	1	38
hsa-miR-3652	6	-0.697	0.9333977874	1	392
hsa-miR-3653-3p	2	-0.638	0.8403061952	1	129
hsa-miR-3653-5p	9	-0.745	0.9712580951	1	605
hsa-miR-3654	1	0.175	0.580669274	1	34
hsa-miR-3655	1	-0.066	0.6583230164	1	42
hsa-miR-3656	1	-0.652	0.8245261304	1	68
hsa-miR-3657	1	-0.121	0.6753819355	1	44
hsa-miR-3658	3	-0.302	0.7291235453	1	149
hsa-miR-365a-5p	2	-0.585	0.8238312814	1	124
hsa-miR-365b-3p	2	-0.027	0.6095121848	1	81
hsa-miR-365b-5p	2	-0.575	0.8203586981	1	123
hsa-miR-3660	1	-0.759	0.8495639302	1	74
hsa-miR-3661	1	-0.173	0.6915913702	1	46
hsa-miR-3663-5p	2	-1.301	0.970625182	1	210
hsa-miR-3664-3p	3	-0.551	0.8331057427	1	179
hsa-miR-3664-5p	2	-1.213	0.9610518293	1	197
hsa-miR-367-5p	3	-0.373	0.7609660405	1	157
hsa-miR-3670	1	-0.173	0.6915913702	1	46
hsa-miR-3672	5	-0.624	0.8963851116	1	311
hsa-miR-3674	1	-1.237	0.9355661028	1	107
hsa-miR-3675-3p	3	-0.32	0.7373820547	1	151
hsa-miR-3675-5p	1	-0.147	0.6835901512	1	45
hsa-miR-3676-3p	0	-0.683	1	1	6
hsa-miR-3677-3p	0	-0.932	1	1	9
hsa-miR-3677-5p	0	-2.711	1	1	55
hsa-miR-3678-5p	0	-0.589	1	1	5
hsa-miR-3679-3p	4	0.076	0.5255593851	1	150
hsa-miR-3679-5p	0	-2.858	1	1	62
hsa-miR-3680-5p	0	-2.688	1	1	54
hsa-miR-3681-3p	2	-1.456	0.9830660247	1	235
hsa-miR-3681-5p	1	-0.536	0.7953344545	1	62
hsa-miR-3682-5p	0	-2.665	1	1	53
hsa-miR-3685	2	-0.313	0.7270351024	1	101
hsa-miR-3686	1	-0.967	0.8922565705	1	87
hsa-miR-3688-3p	1	-1.333	0.9475535974	1	115
hsa-miR-3689a-3p	14	-0.199	0.7429964507	1	639
hsa-miR-3689a-5p	0	-2.595	1	1	50
hsa-miR-3689b-3p	14	-0.197	0.7409447767	1	638
hsa-miR-3689b-5p	0	-2.595	1	1	50
hsa-miR-3689c	14	-0.199	0.7429964507	1	639
hsa-miR-3689d	6	-0.53	0.8760388516	1	348
hsa-miR-3689e	0	-2.595	1	1	50
hsa-miR-3689f	0	-2.571	1	1	49
hsa-miR-369-5p	0	-1.006	1	1	10
hsa-miR-3690	1	-0.576	0.8055667927	1	64
hsa-miR-3691-3p	1	-1.2	0.9303973275	1	104
hsa-miR-370	0	-0.683	1	1	6
hsa-miR-370-5p	1	-0.389	0.7551048764	1	55
hsa-miR-3713	0	-1.686	1	1	22
hsa-miR-371a-3p	1	0.242	0.5586489838	1	32
hsa-miR-371b-5p	7	-0.371	0.8113316507	1	362
hsa-miR-372-5p	7	-0.189	0.6944810646	1	318
hsa-miR-373-3p	13	-0.033	0.574958212	1	528
hsa-miR-373-5p	7	-0.355	0.8023503517	1	358
hsa-miR-374a-3p	1	-0.759	0.8495639302	1	74
hsa-miR-374b-3p	2	-0.247	0.7008031675	1	96
hsa-miR-376a-2-5p	0	-2.495	1	1	46
hsa-miR-376a-3p	3	0.092	0.5332655342	1	111
hsa-miR-376b-3p	2	-0.058	0.6228126477	1	83
hsa-miR-376b-5p	0	-2.388	1	1	42
hsa-miR-376c-5p	0	-2.388	1	1	42
hsa-miR-377-5p	4	-1.739	0.9996273284	1	553
hsa-miR-378a-5p	3	-1.582	0.9963892039	1	376
hsa-miR-378b	1	0.111	0.6015937674	1	36
hsa-miR-378c	1	-0.01	0.6403702229	1	40
hsa-miR-378d	1	0.111	0.6015937674	1	36
hsa-miR-378e	1	0.143	0.5912650314	1	35
hsa-miR-378f	1	0.143	0.5912650314	1	35
hsa-miR-378g	2	-0.205	0.6840826424	1	93
hsa-miR-378h	1	0.143	0.5912650314	1	35
hsa-miR-378i	1	0.143	0.5912650314	1	35
hsa-miR-378j	1	-0.147	0.6835901512	1	45
hsa-miR-379-3p	1	-0.906	0.8805988917	1	83
hsa-miR-379-5p	2	-0.089	0.6357609795	1	85
hsa-miR-380-3p	0	-3.028	1	1	71
hsa-miR-380-5p	0	-1.935	1	1	28
hsa-miR-382-3p	0	-3.164	1	1	79
hsa-miR-383-3p	7	-0.529	0.8890226561	1	405
hsa-miR-383-5p	1	-1.237	0.9355661028	1	107
hsa-miR-3909	1	-0.859	0.8710375456	1	80
hsa-miR-3910	0	-3.744	1	1	123
hsa-miR-3911	1	-1.081	0.9122760913	1	95
hsa-miR-3912-3p	0	-1.27	1	1	14
hsa-miR-3913-3p	1	-0.199	0.6993907986	1	47
hsa-miR-3913-5p	7	-0.336	0.7906720116	1	353
hsa-miR-3914	1	-0.344	0.7422252596	1	53
hsa-miR-3918	2	0.005	0.5958583413	1	79
hsa-miR-3919	4	-0.028	0.5865384062	1	162
hsa-miR-3920	1	-0.249	0.7144044583	1	49
hsa-miR-3921	2	-0.148	0.6606099189	1	89
hsa-miR-3922-3p	2	-0.177	0.6725164708	1	91
hsa-miR-3925-5p	3	-0.044	0.6030359819	1	123
hsa-miR-3926	4	-0.874	0.9462152783	1	299
hsa-miR-3927-5p	1	0.02	0.6310441221	1	39
hsa-miR-3928-5p	0	-2.917	1	1	65
hsa-miR-3929	11	-0.149	0.6827382321	1	485
hsa-miR-3934-3p	1	-1.067	0.9099922662	1	94
hsa-miR-3937	0	-2.776	1	1	58
hsa-miR-3939	0	-1.006	1	1	10
hsa-miR-3940-3p	1	-0.297	0.7286702259	1	51
hsa-miR-3940-5p	1	-0.516	0.7900186554	1	61
hsa-miR-3941	9	-0.218	0.7287260817	1	417
hsa-miR-3942-5p	1	-0.89	0.8774930333	1	82
hsa-miR-3943	2	-0.027	0.6095121848	1	81
hsa-miR-3944-5p	3	0.034	0.5631755774	1	116
hsa-miR-3945	0	-2.469	1	1	45
hsa-miR-3960	1	-0.273	0.721628462	1	50
hsa-miR-3972	0	-2.711	1	1	55
hsa-miR-3974	2	0.178	0.5223082799	1	69
hsa-miR-3975	0	-3.148	1	1	78
hsa-miR-3978	2	-0.553	0.8132293457	1	121
hsa-miR-410-3p	6	-0.051	0.5940302382	1	247
hsa-miR-411-3p	1	-0.707	0.8375253009	1	71
hsa-miR-411-5p	2	-1.308	0.9712594645	1	211
hsa-miR-421	6	0.053	0.5198250341	1	229
hsa-miR-423-3p	6	0.053	0.5198250341	1	229
hsa-miR-424-3p	1	0.208	0.5697996117	1	33
hsa-miR-425-3p	1	-0.173	0.6915913702	1	46
hsa-miR-4251	2	-0.542	0.8095709194	1	120
hsa-miR-4252	9	-0.307	0.7922729231	1	444
hsa-miR-4253	1	-0.759	0.8495639302	1	74
hsa-miR-4256	1	0.111	0.6015937674	1	36
hsa-miR-4257	2	-2.074	0.999170227	1	366
hsa-miR-4259	1	-0.32	0.7355343351	1	52
hsa-miR-4261	0	-3.274	1	1	86
hsa-miR-4262	2	-0.679	0.8524693032	1	133
hsa-miR-4264	2	-0.339	0.7369711831	1	103
hsa-miR-4268	2	-0.058	0.6228126477	1	83
hsa-miR-4269	3	-0.159	0.6606581751	1	134
hsa-miR-4270	4	-0.503	0.8330459047	1	229
hsa-miR-4272	2	-0.119	0.6483591793	1	87
hsa-miR-4273	1	-0.859	0.8710375456	1	80
hsa-miR-4274	0	-2.521	1	1	47
hsa-miR-4275	1	-0.595	0.8104900061	1	65
hsa-miR-4277	1	-0.516	0.7900186554	1	61
hsa-miR-4278	1	-0.121	0.6753819355	1	44
hsa-miR-4279	8	-0.576	0.9189200348	1	478
hsa-miR-4280	0	-2.974	1	1	68
hsa-miR-4281	1	0.111	0.6015937674	1	36
hsa-miR-4282	6	-0.231	0.7157087761	1	281
hsa-miR-4284	10	-0.645	0.9571516585	1	626
hsa-miR-4286	2	-0.473	0.7862555	1	114
hsa-miR-4288	0	-2.242	1	1	37
hsa-miR-4289	2	0.124	0.5452896104	1	72
hsa-miR-4290	2	-0.219	0.6897394066	1	94
hsa-miR-4292	3	0.011	0.574809552	1	118
hsa-miR-4293	2	-0.438	0.7736830227	1	111
hsa-miR-4297	1	-0.906	0.8805988917	1	83
hsa-miR-4298	0	-2.898	1	1	64
hsa-miR-4299	1	-0.173	0.6915913702	1	46
hsa-miR-4300	1	-1.011	0.9002485128	1	90
hsa-miR-4302	3	-0.179	0.6704606886	1	136
hsa-miR-4304	0	-1.493	1	1	18
hsa-miR-4305	1	0.08	0.6116621933	1	37
hsa-miR-4306	6	-0.034	0.582073912	1	244
hsa-miR-4307	3	0.069	0.5453681875	1	113
hsa-miR-4315	0	-1.593	1	1	20
hsa-miR-4317	0	-2.711	1	1	55
hsa-miR-4320	1	-0.199	0.6993907986	1	47
hsa-miR-4321	0	-0.932	1	1	9
hsa-miR-4323	1	-0.89	0.8774930333	1	82
hsa-miR-4324	2	-0.995	0.9278400513	1	168
hsa-miR-4329	0	-3.632	1	1	113
hsa-miR-433-5p	1	0.175	0.580669274	1	34
hsa-miR-4330	2	-0.104	0.6421036938	1	86
hsa-miR-4419b	11	-0.146	0.6801385071	1	484
hsa-miR-4420	1	-0.615	0.8152888924	1	66
hsa-miR-4422	2	-0.438	0.7736830227	1	111
hsa-miR-4423-5p	0	-4.431	1	1	204
hsa-miR-4424	0	-3.046	1	1	72
hsa-miR-4425	1	-1.011	0.9002485128	1	90
hsa-miR-4426	2	-0.177	0.6725164708	1	91
hsa-miR-4427	1	-0.389	0.7551048764	1	55
hsa-miR-4430	6	-0.697	0.9333977874	1	392
hsa-miR-4431	0	-0.77	1	1	7
hsa-miR-4432	1	-1.108	0.9166718172	1	97
hsa-miR-4436a	0	-3.098	1	1	75
hsa-miR-4436b-3p	2	-0.709	0.8610320378	1	136
hsa-miR-4437	2	-0.119	0.6483591793	1	87
hsa-miR-4438	3	-1.373	0.9892831344	1	324
hsa-miR-4439	1	-1.039	0.9052452098	1	92
hsa-miR-4440	0	-0.683	1	1	6
hsa-miR-4441	4	-0.497	0.8305241301	1	228
hsa-miR-4445-3p	0	-1.544	1	1	19
hsa-miR-4447	3	-0.536	0.8274169998	1	177
hsa-miR-4448	1	-0.843	0.8676836948	1	79
hsa-miR-4451	3	-0.076	0.6193688497	1	126
hsa-miR-4452	2	-0.485	0.7903080437	1	115
hsa-miR-4453	2	0.106	0.5527770827	1	73
hsa-miR-4454	0	-2.797	1	1	59
hsa-miR-4457	2	-0.426	0.769351176	1	110
hsa-miR-4458	7	-0.145	0.6623644119	1	308
hsa-miR-4459	14	-0.279	0.8114581632	1	676
hsa-miR-4460	0	-2.521	1	1	47
hsa-miR-4466	1	-0.366	0.7487473572	1	54
hsa-miR-4472	3	-0.536	0.8274169998	1	177
hsa-miR-4473	0	-2.754	1	1	57
hsa-miR-4474-5p	0	-2.443	1	1	44
hsa-miR-4475	1	-0.389	0.7551048764	1	55
hsa-miR-4476	2	-1.185	0.957548131	1	193
hsa-miR-4477a	3	-0.208	0.6847737054	1	139
hsa-miR-4477b	0	-3.304	1	1	88
hsa-miR-4478	11	-0.149	0.6827382321	1	485
hsa-miR-4482-3p	1	-0.996	0.8976524848	1	89
hsa-miR-4482-5p	1	-0.273	0.721628462	1	50
hsa-miR-4485-3p	0	-0.853	1	1	8
hsa-miR-4485-5p	4	-0.202	0.6855627711	1	184
hsa-miR-4487	5	-0.124	0.6425273308	1	217
hsa-miR-4488	2	-0.377	0.7512970531	1	106
hsa-miR-4490	0	-2.711	1	1	55
hsa-miR-4493	1	-0.776	0.8533757431	1	75
hsa-miR-4494	1	-1.067	0.9099922662	1	94
hsa-miR-4495	2	-0.585	0.8238312814	1	124
hsa-miR-4496	3	0	0.5805537751	1	119
hsa-miR-449b-3p	2	-0.496	0.7942928239	1	116
hsa-miR-449c-3p	0	-1.64	1	1	21
hsa-miR-4500	7	-0.145	0.6623644119	1	308
hsa-miR-4503	1	-0.707	0.8375253009	1	71
hsa-miR-4504	2	0.159	0.5300546402	1	70
hsa-miR-4506	1	-0.273	0.721628462	1	50
hsa-miR-4507	1	-0.475	0.7789704623	1	59
hsa-miR-4509	1	-0.389	0.7551048764	1	55
hsa-miR-450a-1-3p	8	-0.234	0.7331309849	1	375
hsa-miR-450a-5p	0	-1.386	1	1	16
hsa-miR-450b-5p	4	-0.302	0.7392585235	1	198
hsa-miR-4511	2	-0.042	0.6162065292	1	82
hsa-miR-4512	0	-2.443	1	1	44
hsa-miR-4513	0	-3.289	1	1	87
hsa-miR-4514	3	-0.497	0.8124675682	1	172
hsa-miR-4518	2	-0.3	0.7219491841	1	100
hsa-miR-451b	3	-0.39	0.7684374615	1	159
hsa-miR-452-3p	2	-0.163	0.6666059921	1	90
hsa-miR-4520-2-3p	1	0.175	0.580669274	1	34
hsa-miR-4520-3p	1	-0.389	0.7551048764	1	55
hsa-miR-4520-5p	0	-0.932	1	1	9
hsa-miR-4521	1	0.143	0.5912650314	1	35
hsa-miR-4522	0	-3.417	1	1	96
hsa-miR-4524a-3p	7	-0.145	0.6623644119	1	308
hsa-miR-4524b-3p	3	-0.878	0.9284935851	1	227
hsa-miR-4525	2	-0.85	0.897403476	1	151
hsa-miR-4526	0	-3.098	1	1	75
hsa-miR-4527	0	-1.686	1	1	22
hsa-miR-4528	2	-0.011	0.6027294821	1	80
hsa-miR-4529-3p	1	0.049	0.6214768519	1	38
hsa-miR-4530	3	-0.139	0.6506472209	1	132
hsa-miR-4532	3	-0.227	0.694055763	1	141
hsa-miR-4533	5	-0.174	0.6737528052	1	225
hsa-miR-4534	4	-0.33	0.7532622802	1	202
hsa-miR-4536-3p	0	-1.077	1	1	11
hsa-miR-4536-5p	0	-2.711	1	1	55
hsa-miR-4538	2	0.106	0.5527770827	1	73
hsa-miR-4539	1	-0.67	0.8289705106	1	69
hsa-miR-454-5p	1	-0.496	0.7845651767	1	60
hsa-miR-455-3p	16	-0.284	0.8286603263	1	775
hsa-miR-4632-5p	2	-0.659	0.8464969735	1	131
hsa-miR-4633-3p	0	-2.571	1	1	49
hsa-miR-4633-5p	0	-2.242	1	1	37
hsa-miR-4634	1	-0.066	0.6583230164	1	42
hsa-miR-4635	8	-0.042	0.5845077483	1	327
hsa-miR-4636	0	-1.006	1	1	10
hsa-miR-4638-3p	1	-0.121	0.6753819355	1	44
hsa-miR-4638-5p	6	0	0.5576441689	1	238
hsa-miR-4639-3p	3	-0.611	0.8542774214	1	187
hsa-miR-4640-5p	3	-0.033	0.5974903615	1	122
hsa-miR-4641	1	-0.32	0.7355343351	1	52
hsa-miR-4642	1	-0.516	0.7900186554	1	61
hsa-miR-4647	2	-0.177	0.6725164708	1	91
hsa-miR-4649-3p	10	-0.295	0.7929950181	1	489
hsa-miR-4650-3p	3	0.117	0.5209840429	1	109
hsa-miR-4650-5p	1	-0.952	0.8894531522	1	86
hsa-miR-4653-5p	2	-0.163	0.6666059921	1	90
hsa-miR-4655-3p	0	-0.853	1	1	8
hsa-miR-4656	1	-0.759	0.8495639302	1	74
hsa-miR-4659a-3p	6	0.053	0.5198250341	1	229
hsa-miR-4659a-5p	1	-0.742	0.8456532995	1	73
hsa-miR-4659b-3p	6	0.053	0.5198250341	1	229
hsa-miR-4659b-5p	1	-0.742	0.8456532995	1	73
hsa-miR-4660	0	-3.148	1	1	78
hsa-miR-4661-3p	1	0.08	0.6116621933	1	37
hsa-miR-4662b	2	-0.177	0.6725164708	1	91
hsa-miR-4663	0	-3.115	1	1	76
hsa-miR-4664-3p	0	-0.853	1	1	8
hsa-miR-4665-3p	0	-1.544	1	1	19
hsa-miR-4665-5p	3	-0.415	0.7792873486	1	162
hsa-miR-4666a-3p	2	-0.377	0.7512970531	1	106
hsa-miR-4668-3p	3	-0.497	0.8124675682	1	172
hsa-miR-4669	0	-2.36	1	1	41
hsa-miR-4670-5p	0	-0.77	1	1	7
hsa-miR-4672	2	-0.638	0.8403061952	1	129
hsa-miR-4675	2	0.055	0.5747143274	1	76
hsa-miR-4676-5p	3	-0.139	0.6506472209	1	132
hsa-miR-4677-3p	0	-3.081	1	1	74
hsa-miR-4678	1	-0.652	0.8245261304	1	68
hsa-miR-4679	0	-2.974	1	1	68
hsa-miR-4681	1	0.111	0.6015937674	1	36
hsa-miR-4682	2	0.124	0.5452896104	1	72
hsa-miR-4684-5p	6	-0.221	0.7093028651	1	279
hsa-miR-4686	0	-2.688	1	1	54
hsa-miR-4687-3p	1	-0.224	0.7069935119	1	48
hsa-miR-4687-5p	2	0.196	0.5144769068	1	68
hsa-miR-4688	1	-1.174	0.9267237913	1	102
hsa-miR-4690-3p	2	-0.402	0.760471067	1	108
hsa-miR-4691-3p	3	-0.076	0.6193688497	1	126
hsa-miR-4692	3	-0.481	0.8061885679	1	170
hsa-miR-4695-3p	3	-0.311	0.7332779159	1	150
hsa-miR-4695-5p	8	-0.157	0.675928821	1	355
hsa-miR-4696	2	-0.679	0.8524693032	1	133
hsa-miR-4697-3p	0	-2.711	1	1	55
hsa-miR-4697-5p	1	-1.213	0.9321646301	1	105
hsa-miR-4699-5p	0	-2.936	1	1	66
hsa-miR-4700-3p	2	-0.042	0.6162065292	1	82
hsa-miR-4701-3p	2	-0.912	0.911158345	1	158
hsa-miR-4703-3p	1	-0.297	0.7286702259	1	51
hsa-miR-4703-5p	1	-0.921	0.8836262191	1	84
hsa-miR-4704-3p	2	0.196	0.5144769068	1	68
hsa-miR-4705	1	-0.556	0.8005160404	1	63
hsa-miR-4708-5p	2	-0.748	0.8717428096	1	140
hsa-miR-4709-5p	2	-0.134	0.6545277904	1	88
hsa-miR-4712-3p	1	-0.689	0.8333026246	1	70
hsa-miR-4712-5p	1	-0.595	0.8104900061	1	65
hsa-miR-4715-3p	1	-1.31	0.9447833435	1	113
hsa-miR-4715-5p	0	-1.896	1	1	27
hsa-miR-4716-3p	4	-0.011	0.5766911571	1	160
hsa-miR-4716-5p	4	-0.118	0.638239836	1	173
hsa-miR-4717-3p	0	-3.115	1	1	76
hsa-miR-4717-5p	1	-0.859	0.8710375456	1	80
hsa-miR-4719	2	-0.85	0.897403476	1	151
hsa-miR-4720-3p	0	-3.148	1	1	78
hsa-miR-4720-5p	1	-0.273	0.721628462	1	50
hsa-miR-4721	1	-0.724	0.8416412965	1	72
hsa-miR-4722-3p	7	-0.68	0.9405329263	1	451
hsa-miR-4722-5p	11	-0.403	0.8702763827	1	580
hsa-miR-4723-5p	5	-0.303	0.750006398	1	247
hsa-miR-4724-3p	0	-2.388	1	1	42
hsa-miR-4726-5p	3	-0.022	0.5918945593	1	121
hsa-miR-4727-3p	0	-2.443	1	1	44
hsa-miR-4727-5p	2	0.106	0.5527770827	1	73
hsa-miR-4729	2	-0.689	0.8553755324	1	134
hsa-miR-4730	0	-1.441	1	1	17
hsa-miR-4731-3p	2	-0.287	0.7167837221	1	99
hsa-miR-4731-5p	9	-0.046	0.5876660151	1	369
hsa-miR-4733-3p	2	-0.414	0.76494746	1	109
hsa-miR-4733-5p	2	-0.058	0.6228126477	1	83
hsa-miR-4734	0	-1.731	1	1	23
hsa-miR-4735-5p	2	-1.027	0.9336477415	1	172
hsa-miR-4738-5p	0	-1.935	1	1	28
hsa-miR-4740-3p	0	-3.7	1	1	119
hsa-miR-4741	2	0.072	0.5674897721	1	75
hsa-miR-4742-3p	2	-0.542	0.8095709194	1	120
hsa-miR-4742-5p	2	-0.191	0.678341847	1	92
hsa-miR-4744	1	-0.615	0.8152888924	1	66
hsa-miR-4750-3p	1	0.111	0.6015937674	1	36
[truncated: 603 more rows]
