# Supplementary material for: Bioinformatic Analysis of Autism-Related miRNAs and Their PoTential as Biomarkers for Autism Epigenetic Inheritance
Source: Genes (Basel). 2025 Mar 31;16(4):418. doi: 10.3390/genes16040418 (PMC12026732; doi:10.3390/genes16040418)
Supplement: Supplementary file 1 [file genes-16-00418-s001.zip › genes-3497345-supplementary/Table_S17.xlsx]

## Sheet: Página1
miRNA	overlap	enrichment	pvalue	FDR	n_targets
hsa-miR-200c-3p	44	1.316	9.23E-09	8.01E-06	217
hsa-miR-223-3p	30	1.641	8.32E-09	8.01E-06	117
hsa-miR-9-5p	60	1.121	5.65E-09	8.01E-06	340
hsa-miR-206	30	1.44	2.65E-07	0.0001456682306	135
hsa-miR-34a-5p	93	0.756	2.80E-07	0.0001456682306	681
hsa-miR-199a-5p	32	1.232	3.45E-06	0.001496252284	167
hsa-miR-1179	17	1.737	4.13E-06	0.001535995179	61
hsa-miR-21-5p	83	0.697	6.30E-06	0.002049839789	633
hsa-miR-190a-3p	83	0.688	8.03E-06	0.002320996189	637
hsa-miR-148a-3p	36	1.048	1.89E-05	0.00491541483	214
hsa-miR-6825-5p	54	0.826	2.27E-05	0.005380285056	376
hsa-miR-155-5p	108	0.554	2.50E-05	0.005419203049	910
hsa-miR-22-3p	31	1.112	2.83E-05	0.005656606345	176
hsa-miR-1-3p	107	0.542	3.85E-05	0.006742118346	909
hsa-miR-574-5p	56	0.782	3.89E-05	0.006742118346	402
hsa-miR-5011-5p	80	0.637	4.15E-05	0.006749924188	636
hsa-miR-200b-3p	32	1.056	4.74E-05	0.007248586781	189
hsa-miR-126-3p	16	1.542	5.27E-05	0.007377225259	66
hsa-miR-9-3p	21	1.324	5.39E-05	0.007377225259	102
hsa-miR-101-3p	54	0.777	5.85E-05	0.007608003584	389
hsa-miR-34c-5p	30	1.065	7.11E-05	0.008803904385	176
hsa-miR-200a-3p	27	1.113	8.78E-05	0.009888866329	153
hsa-miR-204-5p	55	0.746	9.12E-05	0.009888866329	405
hsa-miR-6867-5p	59	0.718	8.92E-05	0.009888866329	443
hsa-miR-138-5p	24	1.174	0.0001029911889	0.01030704129	130
hsa-miR-765	49	0.789	0.000102705674	0.01030704129	350
hsa-miR-140-5p	21	1.244	0.0001280829154	0.01183044475	108
hsa-miR-224-5p	24	1.153	0.0001318535348	0.01183044475	132
hsa-miR-338-3p	26	1.106	0.0001270510171	0.01183044475	148
hsa-miR-145-5p	38	0.871	0.0001815350197	0.01574513737	256
hsa-miR-429	26	1.059	0.0002211438281	0.01808182466	153
hsa-miR-491-5p	28	1.015	0.000222374477	0.01808182466	170
hsa-miR-218-5p	93	0.515	0.0002428411789	0.01914765902	805
hsa-miR-133b	17	1.295	0.0003340486699	0.02556454821	84
hsa-miR-127-3p	9	1.791	0.0004261049845	0.02587966401	30
hsa-miR-203a-3p	42	0.769	0.0004145374884	0.02587966401	304
hsa-miR-29b-3p	38	0.811	0.0004276808427	0.02587966401	267
hsa-miR-30a-5p	84	0.523	0.0004037456212	0.02587966401	723
hsa-miR-31-3p	16	1.329	0.000362277998	0.02587966401	77
hsa-miR-34a-3p	18	1.249	0.0003502418802	0.02587966401	92
hsa-miR-378a-3p	27	0.989	0.000387719721	0.02587966401	167
hsa-miR-4467	14	1.417	0.0004045774039	0.02587966401	63
hsa-miR-608	30	0.927	0.0004156050357	0.02587966401	194
hsa-miR-137	25	1.012	0.0004823484194	0.02789045749	152
hsa-miR-2861	14	1.395	0.0004800029976	0.02789045749	64
hsa-miR-377-3p	37	0.805	0.0005458151379	0.03087415193	261
hsa-miR-4446-5p	34	0.839	0.0005761236883	0.03123070494	234
hsa-miR-6074	16	1.276	0.0005679755279	0.03123070494	80
hsa-miR-8485	95	0.471	0.0006000027217	0.03186136902	848
hsa-miR-3151-5p	16	1.259	0.0006557332311	0.03412435734	81
hsa-miR-147a	24	1.001	0.0006909720263	0.03482409758	147
hsa-miR-96-5p	31	0.868	0.000695946608	0.03482409758	209
hsa-miR-199a-3p	21	1.073	0.0007218458532	0.03543854547	122
hsa-miR-124-3p	149	0.352	0.0008340834318	0.03667283996	1445
hsa-miR-145-3p	15	1.274	0.0008352915993	0.03667283996	75
hsa-miR-146a-5p	34	0.815	0.0007829825522	0.03667283996	238
hsa-miR-205-5p	28	0.903	0.0008246032456	0.03667283996	184
hsa-miR-423-5p	44	0.705	0.0007959856532	0.03667283996	333
hsa-miR-4779	38	0.763	0.0008158620365	0.03667283996	276
hsa-miR-548d-3p	39	0.75	0.00084564581	0.03667283996	286
hsa-miR-3196	18	1.147	0.0008756558371	0.03735174571	99
hsa-miR-132-3p	36	0.777	0.0009286691685	0.03897414801	259
hsa-miR-146a-3p	19	1.102	0.0009671035177	0.03899077833	108
hsa-miR-21-3p	18	1.133	0.0009890051382	0.03899077833	100
hsa-miR-33b-5p	18	1.133	0.0009890051382	0.03899077833	100
hsa-miR-663a	23	0.989	0.0009889728548	0.03899077833	142
hsa-miR-3184-5p	27	0.898	0.001063564784	0.04038821611	178
hsa-miR-548bb-3p	38	0.743	0.00107101726	0.04038821611	280
hsa-miR-548h-3p	38	0.743	0.00107101726	0.04038821611	280
hsa-miR-576-5p	18	1.119	0.001114638869	0.04143271911	101
hsa-miR-548z	38	0.738	0.001144830263	0.0419556105	281
hsa-miR-4632-3p	9	1.627	0.00116455353	0.04208567062	34
hsa-miR-548ac	38	0.733	0.001223064723	0.04327556769	282
hsa-miR-6132	21	1.017	0.001230742509	0.04327556769	127
hsa-miR-133a-3p	22	0.986	0.001282466016	0.04449302099	136
hsa-miR-567	28	0.858	0.001362847302	0.04665958788	190
hsa-miR-125b-5p	57	0.572	0.001524049249	0.05114031785	474
hsa-miR-30c-5p	61	0.55	0.001533030282	0.05114031785	515
hsa-miR-3180	17	1.108	0.001625979489	0.05223208187	96
hsa-miR-3180-3p	17	1.108	0.001625979489	0.05223208187	96
hsa-miR-6818-5p	24	0.917	0.001614550301	0.05223208187	156
hsa-miR-7-1-3p	26	0.868	0.001765718292	0.05602925606	175
hsa-miR-125a-5p	36	0.723	0.001829547988	0.05667242696	269
hsa-miR-6816-5p	17	1.094	0.001826593635	0.05667242696	97
hsa-miR-4643	26	0.86	0.001916887594	0.05867931199	176
hsa-miR-297	27	0.836	0.002054210337	0.06215180579	186
hsa-miR-4260	14	1.195	0.002145913753	0.06418008719	74
hsa-miR-448	17	1.065	0.002290554231	0.06772752397	99
hsa-miR-128-2-5p	13	1.227	0.002413614705	0.06869561399	67
hsa-miR-148b-3p	48	0.597	0.002408733784	0.06869561399	392
hsa-miR-181a-5p	63	0.513	0.002439040659	0.06869561399	546
hsa-miR-320a	65	0.503	0.002455300577	0.06869561399	567
hsa-miR-605-5p	18	1.025	0.002433942219	0.06869561399	108
hsa-miR-3662	33	0.731	0.002496383685	0.06910202499	245
hsa-miR-6836-5p	20	0.958	0.002622126181	0.07181865602	126
hsa-miR-8084	16	1.082	0.002662619651	0.07216808678	92
hsa-miR-152-3p	23	0.883	0.002709149395	0.07267223429	153
hsa-miR-335-3p	39	0.653	0.002949205934	0.07751347314	306
hsa-miR-7-2-3p	24	0.855	0.002929570827	0.07751347314	163
hsa-miR-766-5p	31	0.738	0.003069463829	0.07986744883	229
hsa-miR-3924	32	0.722	0.003158687443	0.08137529432	239
hsa-miR-7-5p	66	0.481	0.003350149561	0.0854616584	585
hsa-miR-1-5p	11	1.287	0.003428011989	0.0865989048	54
hsa-miR-6744-5p	12	1.221	0.003569608418	0.08930885676	62
hsa-miR-128-1-5p	13	1.167	0.003605728637	0.08935338966	70
hsa-miR-495-3p	26	0.79	0.003850756017	0.09452516184	185
hsa-miR-382-5p	17	0.996	0.003895428427	0.09472808194	104
hsa-miR-3659	12	1.199	0.004093003593	0.09600292929	63
hsa-miR-466	24	0.82	0.004024278053	0.09600292929	167
hsa-miR-6781-5p	14	1.104	0.004017384639	0.09600292929	79
hsa-miR-6796-5p	13	1.147	0.004095436261	0.09600292929	71
hsa-miR-214-3p	29	0.732	0.00431706038	0.1002945635	215
hsa-miR-497-5p	53	0.523	0.004466927157	0.1028579156	456
hsa-miR-296-5p	14	1.087	0.004516806009	0.1030941161	80
hsa-miR-1181	3	2.314	0.004636573157	0.1049075074	5
hsa-miR-4651	26	0.767	0.004782533591	0.1055211161	188
hsa-miR-6769b-5p	23	0.82	0.004785354229	0.1055211161	160
hsa-miR-708-5p	17	0.97	0.004754866033	0.1055211161	106
hsa-miR-6770-5p	29	0.719	0.004926852054	0.1077283113	217
hsa-miR-155-3p	14	1.07	0.005065296555	0.109206838	81
hsa-miR-6077	35	0.646	0.005078411761	0.109206838	276
hsa-miR-6868-3p	25	0.772	0.00529284181	0.11242708	180
hsa-miR-6873-5p	27	0.74	0.005314577571	0.11242708	199
hsa-miR-329-3p	59	0.48	0.005371298217	0.1127106287	523
hsa-miR-1255a	16	0.979	0.005615319289	0.1159607999	99
hsa-miR-4755-5p	33	0.657	0.005609339083	0.1159607999	258
hsa-miR-30a-3p	27	0.733	0.00568582294	0.1162897555	200
hsa-miR-31-5p	30	0.691	0.00572063363	0.1162897555	229
hsa-miR-34c-3p	11	1.189	0.006066474898	0.1214228283	58
hsa-miR-4743-5p	11	1.189	0.006066474898	0.1214228283	58
hsa-miR-670-5p	16	0.965	0.006197830282	0.1231049954	100
hsa-miR-10b-3p	14	1.036	0.00632309879	0.1246416898	83
hsa-miR-125b-1-3p	6	1.625	0.00661237082	0.1287090834	22
hsa-miR-6742-5p	15	0.99	0.006628369399	0.1287090834	92
hsa-miR-144-5p	8	1.386	0.006933365106	0.1326515883	36
hsa-miR-7110-3p	41	0.566	0.006889777794	0.1326515883	342
hsa-miR-644a	15	0.975	0.007329840898	0.1392134746	93
hsa-miR-3162-3p	9	1.283	0.007594239736	0.1421597971	44
hsa-miR-4497	9	1.283	0.007594239736	0.1421597971	44
hsa-miR-449a	22	0.784	0.007708163865	0.1432617313	157
hsa-miR-183-3p	18	0.865	0.00828362585	0.152865209	121
hsa-miR-574-3p	7	1.44	0.008587332207	0.1562534154	30
hsa-miR-621	7	1.44	0.008587332207	0.1562534154	30
hsa-miR-431-3p	4	1.901	0.008795250884	0.1589252972	11
hsa-miR-450a-2-3p	15	0.945	0.008910247559	0.1598928562	95
hsa-miR-362-3p	58	0.447	0.009139426862	0.1625239416	526
hsa-miR-544a	21	0.782	0.009181790705	0.1625239416	150
hsa-miR-29a-3p	33	0.609	0.009297906471	0.1634672476	267
hsa-miR-425-5p	20	0.8	0.009421524819	0.1645289099	141
hsa-miR-5003-5p	11	1.098	0.01008583315	0.1749555856	62
hsa-miR-4254	13	0.999	0.0102385505	0.1764285324	79
hsa-miR-6870-5p	31	0.619	0.01036728187	0.1774714962	249
hsa-miR-139-5p	18	0.831	0.01060365652	0.1803314658	124
hsa-miR-4429	12	1.034	0.01084524195	0.1826497152	71
hsa-miR-5006-3p	31	0.613	0.01095055941	0.1826497152	250
hsa-miR-551b-5p	20	0.78	0.01094493121	0.1826497152	143
hsa-miR-106a-5p	74	0.377	0.0113353937	0.1845588798	705
hsa-miR-193a-3p	19	0.798	0.01123675129	0.1845588798	134
hsa-miR-376c-3p	13	0.982	0.01134873972	0.1845588798	80
hsa-miR-6763-5p	23	0.718	0.0113304229	0.1845588798	172
hsa-miR-27a-3p	49	0.471	0.01172495938	0.1894928218	437
hsa-miR-3150a-3p	23	0.71	0.01210267082	0.1931972361	173
hsa-miR-6870-3p	12	1.015	0.01208679768	0.1931972361	72
hsa-miR-7111-5p	31	0.602	0.01219755346	0.1935245982	252
hsa-miR-345-3p	13	0.965	0.01254998621	0.1943753817	81
hsa-miR-375	53	0.446	0.01247925435	0.1943753817	481
hsa-miR-6777-5p	13	0.965	0.01254998621	0.1943753817	81
hsa-miR-6889-5p	13	0.965	0.01254998621	0.1943753817	81
hsa-miR-1255b-5p	15	0.888	0.0128739918	0.1958954776	99
hsa-miR-4313	11	1.054	0.01273940654	0.1958954776	64
hsa-miR-4700-5p	16	0.857	0.01281734025	0.1958954776	108
hsa-miR-18a-5p	32	0.581	0.01348286045	0.1982056661	264
hsa-miR-3065-5p	18	0.797	0.01341337225	0.1982056661	127
hsa-miR-3140-3p	18	0.797	0.01341337225	0.1982056661	127
hsa-miR-452-5p	12	0.996	0.01343455347	0.1982056661	73
hsa-miR-592	10	1.103	0.01323243291	0.1982056661	56
hsa-miR-6769a-5p	21	0.735	0.01310910465	0.1982056661	155
hsa-miR-8089	16	0.844	0.01393353154	0.203680051	109
hsa-miR-561-3p	19	0.767	0.01405062974	0.2042443496	137
hsa-miR-939-5p	25	0.659	0.01417468284	0.2049029153	195
hsa-miR-130a-3p	45	0.472	0.01504754233	0.2109863117	401
hsa-miR-223-5p	33	0.561	0.01478999083	0.2109863117	276
hsa-miR-3678-3p	16	0.832	0.01512398767	0.2109863117	110
hsa-miR-4301	13	0.931	0.01524420699	0.2109863117	83
hsa-miR-4732-3p	13	0.931	0.01524420699	0.2109863117	83
hsa-miR-4753-3p	37	0.527	0.01474740316	0.2109863117	317
hsa-miR-494-3p	19	0.757	0.01510278675	0.2109863117	138
hsa-miR-5572	12	0.977	0.01489397942	0.2109863117	74
hsa-miR-642b-5p	9	1.137	0.01533539198	0.2111253435	49
hsa-miR-128-3p	57	0.412	0.01559192162	0.2126126269	530
hsa-miR-129-1-3p	11	1.012	0.01589173855	0.2126126269	66
hsa-miR-3156-5p	11	1.012	0.01589173855	0.2126126269	66
hsa-miR-4723-5p	30	0.583	0.01593369033	0.2126126269	247
hsa-miR-582-5p	20	0.731	0.01562282072	0.2126126269	148
hsa-miR-7106-3p	11	1.012	0.01589173855	0.2126126269	66
hsa-miR-1237-3p	19	0.747	0.01621573938	0.2141794612	139
hsa-miR-330-5p	19	0.747	0.01621573938	0.2141794612	139
hsa-miR-29b-1-5p	12	0.958	0.01647053865	0.2164461695	75
hsa-miR-326	20	0.722	0.01672335328	0.2176504868	149
hsa-miR-335-5p	227	0.183	0.01689557602	0.2176504868	2477
hsa-miR-518c-3p	4	1.709	0.0167322544	0.2176504868	13
hsa-miR-6130	34	0.538	0.01689677107	0.2176504868	289
hsa-miR-185-5p	40	0.489	0.01743021352	0.2212361736	352
hsa-miR-3960	9	1.11	0.01740292978	0.2212361736	50
hsa-miR-8072	9	1.11	0.01740292978	0.2212361736	50
hsa-miR-10b-5p	36	0.515	0.0179721096	0.2227964977	311
hsa-miR-182-5p	24	0.645	0.01781974848	0.2227964977	189
hsa-miR-4668-5p	44	0.461	0.01806689508	0.2227964977	395
hsa-miR-519a-3p	39	0.494	0.01777901361	0.2227964977	342
hsa-miR-6129	34	0.533	0.01770979755	0.2227964977	290
hsa-miR-6507-5p	18	0.753	0.01803429975	0.2227964977	131
hsa-miR-4263	14	0.862	0.01831288854	0.2237095586	94
hsa-miR-5010-3p	21	0.69	0.01826745984	0.2237095586	160
hsa-miR-548c-3p	56	0.402	0.01840185395	0.2237459065	524
hsa-miR-603	53	0.414	0.01865085055	0.2257186658	492
hsa-miR-1263	5	1.493	0.01894395751	0.2274232973	20
hsa-miR-6769b-3p	26	0.609	0.01896650865	0.2274232973	210
hsa-miR-1908-5p	18	0.743	0.01936216762	0.2279654306	132
hsa-miR-196a-5p	35	0.517	0.01911801785	0.2279654306	302
hsa-miR-210-3p	18	0.743	0.01936216762	0.2279654306	132
hsa-miR-519c-3p	39	0.486	0.01935630843	0.2279654306	344
hsa-miR-4646-3p	11	0.971	0.01959484686	0.2296657276	68
hsa-miR-4419a	34	0.519	0.02033810648	0.2300858828	293
hsa-miR-4761-3p	8	1.148	0.0201611017	0.2300858828	43
hsa-miR-513c-3p	23	0.645	0.01990916621	0.2300858828	181
hsa-miR-573	17	0.761	0.02005500859	0.2300858828	123
hsa-miR-6127	34	0.519	0.02033810648	0.2300858828	293
hsa-miR-6133	34	0.519	0.02033810648	0.2300858828	293
hsa-miR-6787-5p	17	0.761	0.02005500859	0.2300858828	123
hsa-miR-885-3p	12	0.922	0.01999674825	0.2300858828	77
hsa-miR-1287-5p	10	1.009	0.02095400585	0.2340013872	60
hsa-miR-2355-3p	10	1.009	0.02095400585	0.2340013872	60
hsa-miR-374b-5p	28	0.574	0.02090032925	0.2340013872	232
hsa-miR-4667-5p	15	0.805	0.02124070306	0.2351842952	105
hsa-miR-6511b-5p	15	0.805	0.02124070306	0.2351842952	105
hsa-miR-1178-3p	11	0.951	0.02166889852	0.2379089392	69
hsa-miR-5189-3p	14	0.833	0.02166964589	0.2379089392	96
hsa-let-7i-3p	4	1.622	0.02195736041	0.2390504259	14
hsa-miR-3688-5p	12	0.904	0.02195709986	0.2390504259	78
hsa-miR-4510	34	0.509	0.02225595607	0.241291657	295
hsa-miR-511-3p	30	0.543	0.02260690787	0.2440795613	254
hsa-miR-1283	13	0.849	0.02389770593	0.2464313687	88
hsa-miR-141-3p	20	0.675	0.02316247025	0.2464313687	154
hsa-miR-143-3p	29	0.546	0.02402953861	0.2464313687	245
hsa-miR-19b-3p	71	0.334	0.02398771925	0.2464313687	697
hsa-miR-30b-5p	45	0.433	0.02307088072	0.2464313687	412
hsa-miR-3183	26	0.583	0.02350897237	0.2464313687	214
hsa-miR-3606-3p	23	0.622	0.02368636519	0.2464313687	184
hsa-miR-369-3p	21	0.655	0.02343534257	0.2464313687	164
hsa-miR-4483	16	0.757	0.02399960302	0.2464313687	116
hsa-miR-451a	8	1.117	0.0229537377	0.2464313687	44
hsa-miR-4723-3p	26	0.583	0.02350897237	0.2464313687	214
hsa-miR-4769-5p	12	0.886	0.02405594453	0.2464313687	79
hsa-miR-5688	21	0.655	0.02343534257	0.2464313687	164
hsa-miR-744-5p	46	0.424	0.02419141467	0.2468472979	424
hsa-miR-3914	9	1.03	0.02481818138	0.2512720153	53
hsa-miR-548an	17	0.727	0.02481488593	0.2512720153	126
hsa-miR-1253	24	0.6	0.02502604376	0.2514199454	195
hsa-miR-670-3p	24	0.6	0.02502604376	0.2514199454	195
hsa-miR-548ah-5p	35	0.484	0.02597721283	0.259971953	309
hsa-miR-129-5p	64	0.346	0.02651991546	0.2629398966	623
hsa-miR-2278	17	0.716	0.02657693805	0.2629398966	127
hsa-miR-363-5p	22	0.622	0.02649674017	0.2629398966	176
hsa-miR-6875-5p	15	0.766	0.02671750062	0.2633293054	108
hsa-let-7c-5p	54	0.378	0.02717897305	0.2658634883	514
hsa-miR-3609	35	0.48	0.02709707844	0.2658634883	310
hsa-miR-1298-5p	9	1.005	0.0277240901	0.2661921862	54
hsa-miR-27a-5p	9	1.005	0.0277240901	0.2661921862	54
hsa-miR-548ah-3p	32	0.502	0.02757775134	0.2661921862	279
hsa-miR-548am-3p	32	0.502	0.02757775134	0.2661921862	279
hsa-miR-6740-5p	9	1.005	0.0277240901	0.2661921862	54
hsa-miR-1275	21	0.63	0.02799684135	0.2662399815	167
hsa-miR-1343-5p	23	0.599	0.02799344715	0.2662399815	187
hsa-miR-185-3p	15	0.753	0.02875749569	0.2662399815	109
hsa-miR-320d	11	0.892	0.02885460214	0.2662399815	72
hsa-miR-4289	11	0.892	0.02885460214	0.2662399815	72
hsa-miR-4433b-5p	12	0.851	0.0286894196	0.2662399815	81
hsa-miR-4789-3p	33	0.491	0.02825208463	0.2662399815	290
hsa-miR-4796-3p	32	0.497	0.02881949246	0.2662399815	280
hsa-miR-548j-3p	32	0.497	0.02881949246	0.2662399815	280
hsa-miR-6884-3p	11	0.892	0.02885460214	0.2662399815	72
hsa-miR-873-5p	30	0.516	0.02858809947	0.2662399815	259
hsa-miR-320b	18	0.68	0.02896973169	0.2663577451	138
hsa-miR-195-5p	64	0.337	0.029793872	0.2682556389	627
hsa-miR-320c	14	0.776	0.02973821753	0.2682556389	100
hsa-miR-513a-3p	23	0.592	0.02955420279	0.2682556389	188
hsa-miR-548ae-3p	32	0.492	0.03010401482	0.2682556389	281
hsa-miR-548aj-3p	32	0.492	0.03010401482	0.2682556389	281
hsa-miR-548aq-3p	32	0.492	0.03010401482	0.2682556389	281
hsa-miR-548x-3p	32	0.492	0.03010401482	0.2682556389	281
hsa-miR-655-3p	14	0.776	0.02973821753	0.2682556389	100
hsa-miR-6794-5p	20	0.639	0.02955947575	0.2682556389	158
hsa-miR-1915	3	1.735	0.03047308356	0.2696971545	9
hsa-miR-6872-5p	3	1.735	0.03047308356	0.2696971545	9
hsa-miR-191-5p	12	0.834	0.03123384725	0.2709015685	82
hsa-miR-211-5p	36	0.457	0.03120674964	0.2709015685	324
hsa-miR-330-3p	19	0.649	0.03118095752	0.2709015685	149
hsa-miR-4511	12	0.834	0.03123384725	0.2709015685	82
hsa-miR-4697-3p	9	0.98	0.03086105262	0.2709015685	55
hsa-miR-6738-3p	12	0.834	0.03123384725	0.2709015685	82
hsa-miR-140-3p	27	0.534	0.03141606681	0.2715767636	230
hsa-miR-4724-5p	14	0.762	0.03205965694	0.2762226072	101
hsa-let-7g-3p	14	0.748	0.03451000385	0.2807996227	102
hsa-miR-1197	11	0.854	0.03450566828	0.2807996227	74
hsa-miR-1277-5p	62	0.333	0.03357335961	0.2807996227	609
hsa-miR-1290	11	0.854	0.03450566828	0.2807996227	74
hsa-miR-133a-5p	8	1.028	0.03294004595	0.2807996227	47
hsa-miR-300	16	0.698	0.03400023503	0.2807996227	121
hsa-miR-3119	12	0.817	0.03393632166	0.2807996227	83
hsa-miR-3150b-3p	26	0.537	0.03343866003	0.2807996227	221
hsa-miR-339-5p	27	0.522	0.03453338942	0.2807996227	232
hsa-miR-374a-3p	11	0.854	0.03450566828	0.2807996227	74
hsa-miR-381-5p	5	1.317	0.03364742652	0.2807996227	23
hsa-miR-3928-3p	16	0.698	0.03400023503	0.2807996227	121
hsa-miR-4716-3p	20	0.621	0.03321712835	0.2807996227	160
hsa-miR-4799-5p	13	0.787	0.03309030297	0.2807996227	92
hsa-miR-5689	9	0.955	0.03423674576	0.2807996227	56
hsa-miR-6507-3p	14	0.748	0.03451000385	0.2807996227	102
hsa-miR-7114-5p	11	0.854	0.03450566828	0.2807996227	74
hsa-miR-8077	11	0.854	0.03450566828	0.2807996227	74
hsa-miR-4784	26	0.53	0.03508300022	0.2843799582	222
hsa-miR-144-3p	25	0.54	0.03559396137	0.28585027	212
hsa-miR-18b-5p	15	0.715	0.03556605495	0.28585027	112
hsa-miR-519b-3p	37	0.436	0.03558369183	0.28585027	338
hsa-let-7b-3p	16	0.686	0.03631955266	0.2898879633	122
hsa-miR-1293	16	0.686	0.03631955266	0.2898879633	122
hsa-miR-1284	8	1	0.03683721819	0.290455884	48
hsa-miR-3691-5p	8	1	0.03683721819	0.290455884	48
hsa-miR-664a-3p	12	0.801	0.03680129464	0.290455884	84
hsa-miR-7159-3p	12	0.801	0.03680129464	0.290455884	84
hsa-miR-3127-3p	20	0.603	0.03720136318	0.2917857665	162
hsa-miR-4795-5p	19	0.62	0.03723015929	0.2917857665	152
hsa-miR-6731-5p	38	0.424	0.03736198821	0.2919396196	350
hsa-miR-675-5p	11	0.835	0.03760545618	0.2929622664	75
hsa-miR-199b-5p	15	0.702	0.03807536233	0.294857419	113
hsa-miR-3529-3p	15	0.702	0.03807536233	0.294857419	113
hsa-miR-374c-5p	13	0.757	0.03853585692	0.2966576914	94
hsa-miR-4735-3p	13	0.757	0.03853585692	0.2966576914	94
hsa-miR-34b-5p	16	0.675	0.03875163402	0.2974387956	123
hsa-miR-6745	21	0.58	0.0390953047	0.2989204384	173
hsa-miR-6891-5p	17	0.651	0.03917443102	0.2989204384	133
hsa-miR-4516	24	0.536	0.03979240353	0.3011277867	204
hsa-miR-6751-5p	14	0.721	0.03981089878	0.3011277867	104
hsa-miR-6811-5p	14	0.721	0.03981089878	0.3011277867	104
hsa-miR-1248	20	0.586	0.04152683453	0.3026804831	164
hsa-miR-1265	11	0.817	0.04089458986	0.3026804831	76
hsa-miR-302c-5p	18	0.62	0.04176106588	0.3026804831	144
hsa-miR-3186-3p	3	1.62	0.04097228224	0.3026804831	10
hsa-miR-3915	16	0.663	0.04129904272	0.3026804831	124
hsa-miR-4658	9	0.907	0.04173229528	0.3026804831	58
hsa-miR-5090	6	1.141	0.04037232277	0.3026804831	32
hsa-miR-541-3p	20	0.586	0.04152683453	0.3026804831	164
hsa-miR-548az-5p	30	0.472	0.04060473483	0.3026804831	267
hsa-miR-548t-5p	30	0.472	0.04060473483	0.3026804831	267
hsa-miR-5787	21	0.572	0.04122137682	0.3026804831	174
hsa-miR-597-5p	8	0.972	0.04103269648	0.3026804831	49
hsa-miR-676-3p	8	0.972	0.04103269648	0.3026804831	49
hsa-miR-6883-3p	9	0.907	0.04173229528	0.3026804831	58
hsa-miR-8068	13	0.742	0.04148429189	0.3026804831	95
hsa-miR-637	14	0.707	0.04266785197	0.3083937523	105
hsa-miR-18a-3p	37	0.415	0.04288194777	0.3086396782	343
hsa-miR-524-3p	4	1.389	0.04305204756	0.3086396782	17
hsa-miR-7111-3p	25	0.513	0.04305772605	0.3086396782	216
hsa-miR-3161	15	0.678	0.04347107267	0.3098951537	115
hsa-miR-543	15	0.678	0.04347107267	0.3098951537	115
hsa-miR-618	7	1.026	0.04394250736	0.3124000113	41
hsa-miR-6752-5p	18	0.61	0.04423647991	0.3127807628	145
hsa-miR-6842-5p	18	0.61	0.04423647991	0.3127807628	145
hsa-miR-3646	23	0.532	0.04450862718	0.3135606251	196
hsa-miR-636	13	0.728	0.04458779066	0.3135606251	96
hsa-miR-134-3p	10	0.836	0.04538359446	0.3164272304	68
hsa-miR-4488	14	0.694	0.04566650045	0.3164272304	106
hsa-miR-6083	21	0.555	0.04572507249	0.3164272304	176
hsa-miR-6748-5p	14	0.694	0.04566650045	0.3164272304	106
hsa-miR-6759-5p	8	0.944	0.04553360442	0.3164272304	50
hsa-miR-6789-3p	10	0.836	0.04538359446	0.3164272304	68
hsa-miR-6790-5p	9	0.884	0.04586464541	0.3165512131	59
hsa-miR-142-5p	26	0.493	0.04625210025	0.3183808594	228
hsa-miR-548e-5p	23	0.525	0.0467079523	0.3198265576	197
hsa-miR-5703	23	0.525	0.0467079523	0.3198265576	197
hsa-miR-3175	30	0.451	0.04787101259	0.3259665464	271
hsa-miR-4255	11	0.781	0.04805853509	0.3259665464	78
hsa-miR-4654	11	0.781	0.04805853509	0.3259665464	78
hsa-miR-6756-3p	21	0.547	0.04810574704	0.3259665464	177
hsa-miR-423-3p	26	0.486	0.04834132264	0.326712004	229
hsa-miR-328-5p	15	0.653	0.04938735856	0.3320566072	117
hsa-miR-496	15	0.653	0.04938735856	0.3320566072	117
hsa-miR-493-3p	12	0.736	0.04996737049	0.3350904588	88
hsa-miR-33a-5p	21	0.539	0.050574256	0.3382884681	178
hsa-let-7a-2-3p	13	0.699	0.05127265924	0.3412057784	98
hsa-miR-1206	13	0.699	0.05127265924	0.3412057784	98
hsa-miR-181a-3p	4	1.319	0.05193086273	0.343023556	18
hsa-miR-2277-5p	4	1.319	0.05193086273	0.343023556	18
hsa-miR-382-3p	11	0.763	0.05194130709	0.343023556	79
hsa-miR-3616-5p	15	0.641	0.05254688497	0.3455446995	118
hsa-miR-6165	17	0.599	0.05258866295	0.3455446995	138
hsa-miR-17-5p	109	0.215	0.05277796277	0.3459150104	1163
hsa-miR-124-5p	10	0.796	0.05365361316	0.3502170451	70
hsa-miR-199b-3p	12	0.72	0.05370353612	0.3502170451	89
hsa-miR-4728-3p	7	0.962	0.0548551578	0.3546266387	43
hsa-miR-490-5p	7	0.962	0.0548551578	0.3546266387	43
hsa-miR-6849-5p	9	0.838	0.0549248791	0.3546266387	61
hsa-miR-8085	37	0.386	0.05491693638	0.3546266387	350
hsa-miR-3678-5p	2	1.783	0.05525408172	0.3546607172	5
hsa-miR-6068	2	1.783	0.05525408172	0.3546607172	5
hsa-miR-675-3p	8	0.891	0.05547536968	0.3546607172	52
hsa-miR-99b-5p	8	0.891	0.05547536968	0.3546607172	52
hsa-miR-3121-3p	17	0.588	0.05561544929	0.3546848016	139
hsa-miR-298	20	0.535	0.05668567057	0.3580002787	170
hsa-miR-30e-5p	36	0.388	0.05658672684	0.3580002787	340
hsa-miR-340-5p	36	0.388	0.05658672684	0.3580002787	340
hsa-miR-3667-3p	25	0.474	0.05632461736	0.3580002787	222
hsa-miR-646	28	0.445	0.0568386454	0.3580972284	254
hsa-let-7a-5p	63	0.285	0.05701913759	0.358366657	640
hsa-miR-452-3p	12	0.705	0.05762383378	0.3612944952	90
hsa-miR-6792-5p	13	0.671	0.05861363045	0.3666169866	100
hsa-miR-4434	23	0.49	0.0588961626	0.3672097198	202
hsa-miR-6775-5p	6	1.023	0.05900509615	0.3672097198	35
hsa-miR-6803-5p	14	0.642	0.05913177271	0.3672097198	110
hsa-miR-548as-3p	20	0.527	0.05954645595	0.3689044724	171
hsa-miR-3681-5p	9	0.816	0.05986124911	0.3699738009	62
hsa-miR-6826-3p	18	0.553	0.06132711723	0.3781354479	151
hsa-miR-139-3p	13	0.657	0.06253637653	0.3811799719	101
hsa-miR-141-5p	16	0.586	0.06255336203	0.3811799719	131
hsa-miR-3173-3p	16	0.586	0.06255336203	0.3811799719	131
hsa-miR-424-5p	47	0.325	0.06219274084	0.3811799719	464
hsa-miR-6810-5p	13	0.657	0.06253637653	0.3811799719	101
hsa-miR-221-3p	38	0.364	0.06291716734	0.3816094858	365
hsa-miR-3126-5p	14	0.629	0.06287758462	0.3816094858	111
hsa-miR-4665-5p	19	0.53	0.0635843802	0.3847594355	162
hsa-miR-19a-3p	55	0.294	0.06490742218	0.3909470197	555
hsa-miR-433-3p	11	0.711	0.06483274542	0.3909470197	82
hsa-miR-154-5p	9	0.794	0.06507290812	0.3910385842	63
hsa-miR-146b-5p	16	0.575	0.06610262236	0.3953362692	132
hsa-miR-542-5p	6	0.986	0.06618565405	0.3953362692	36
hsa-miR-5581-3p	8	0.84	0.06669970108	0.3953362692	54
hsa-miR-6805-5p	13	0.643	0.06663011636	0.3953362692	102
hsa-miR-6885-5p	13	0.643	0.06663011636	0.3953362692	102
hsa-miR-7109-5p	15	0.594	0.06657725806	0.3953362692	122
hsa-miR-4727-5p	10	0.738	0.06782605707	0.3992837115	73
hsa-miR-568	10	0.738	0.06782605707	0.3992837115	73
hsa-miR-888-5p	10	0.738	0.06782605707	0.3992837115	73
hsa-miR-503-5p	27	0.427	0.06838400161	0.4016595309	248
hsa-miR-1233-5p	22	0.476	0.0688216316	0.4027767943	195
hsa-miR-27b-3p	42	0.334	0.06888380994	0.4027767943	412
hsa-miR-126-5p	15	0.583	0.07044192807	0.4083706725	123
hsa-miR-135a-5p	12	0.659	0.07051406021	0.4083706725	93
hsa-miR-3690	9	0.772	0.07056226637	0.4083706725	64
hsa-miR-656-5p	5	1.064	0.07062521239	0.4083706725	28
hsa-miR-7850-5p	12	0.659	0.07051406021	0.4083706725	93
hsa-miR-487b-3p	4	1.188	0.07242287565	0.4169122178	20
hsa-miR-6075	4	1.188	0.07242287565	0.4169122178	20
hsa-miR-15b-3p	10	0.72	0.07303236782	0.4185687689	74
hsa-miR-198	10	0.72	0.07303236782	0.4185687689	74
hsa-miR-6894-5p	21	0.477	0.07363874683	0.4211165259	186
hsa-miR-6784-5p	6	0.949	0.07385290466	0.4214150393	37
hsa-miR-182-3p	7	0.871	0.07413387158	0.4220926342	46
hsa-miR-153-3p	11	0.678	0.07448822575	0.4231841995	84
hsa-miR-3591-5p	12	0.644	0.07519379727	0.4262620055	94
hsa-miR-520f-5p	9	0.751	0.07633097505	0.429898695	65
hsa-miR-6878-5p	26	0.419	0.07600999113	0.429898695	240
hsa-miR-7110-5p	17	0.529	0.0763263274	0.429898695	145
hsa-miR-296-3p	27	0.41	0.07668077205	0.4309360019	251
hsa-miR-545-3p	19	0.496	0.07704436923	0.4320462257	166
hsa-miR-1237-5p	13	0.602	0.079953815	0.4331300057	105
hsa-miR-1471	2	1.615	0.07852225868	0.4331300057	6
hsa-miR-17-3p	20	0.478	0.07883213094	0.4331300057	177
hsa-miR-20a-3p	12	0.629	0.0800674607	0.4331300057	95
hsa-miR-299-5p	8	0.79	0.07922708836	0.4331300057	56
hsa-miR-30d-5p	37	0.342	0.07854695152	0.4331300057	361
hsa-miR-3194-5p	11	0.661	0.07963967752	0.4331300057	85
hsa-miR-3911	12	0.629	0.0800674607	0.4331300057	95
hsa-miR-4447	20	0.478	0.07883213094	0.4331300057	177
hsa-miR-4472	20	0.478	0.07883213094	0.4331300057	177
hsa-miR-4697-5p	13	0.602	0.079953815	0.4331300057	105
hsa-miR-4762-5p	15	0.56	0.07860989472	0.4331300057	125
hsa-miR-571	10	0.701	0.07848266192	0.4331300057	75
hsa-miR-581	8	0.79	0.07922708836	0.4331300057	56
hsa-miR-622	13	0.602	0.079953815	0.4331300057	105
hsa-miR-670	2	1.615	0.07852225868	0.4331300057	6
hsa-miR-942-5p	22	0.455	0.0783217787	0.4331300057	198
hsa-miR-10a-3p	9	0.73	0.08237991895	0.4339120427	66
hsa-miR-136-3p	7	0.842	0.08134279106	0.4339120427	47
hsa-miR-3127-5p	9	0.73	0.08237991895	0.4339120427	66
hsa-miR-3148	26	0.408	0.08201336269	0.4339120427	242
hsa-miR-3158-3p	7	0.842	0.08134279106	0.4339120427	47
hsa-miR-3591-3p	9	0.73	0.08237991895	0.4339120427	66
hsa-miR-4764-5p	9	0.73	0.08237991895	0.4339120427	66
hsa-miR-580-3p	16	0.533	0.08164412733	0.4339120427	136
hsa-miR-597-3p	6	0.914	0.08200425267	0.4339120427	38
hsa-miR-6082	3	1.322	0.08155762619	0.4339120427	13
hsa-miR-625-3p	6	0.914	0.08200425267	0.4339120427	38
hsa-miR-6756-5p	25	0.418	0.08131978226	0.4339120427	231
hsa-miR-6879-5p	16	0.533	0.08164412733	0.4339120427	136
hsa-miR-6845-3p	27	0.398	0.08258017629	0.4340881186	253
hsa-miR-4691-3p	15	0.549	0.08291533894	0.4349711934	126
hsa-miR-98-3p	14	0.568	0.08397383268	0.4396376512	116
hsa-miR-548b-3p	10	0.683	0.08417782435	0.4398206807	76
hsa-miR-23a-3p	27	0.393	0.08564194428	0.4465738257	254
hsa-miR-93-3p	28	0.384	0.08603919125	0.4477479513	265
hsa-miR-1207-5p	30	0.369	0.08653970994	0.4494537431	287
hsa-miR-1913	15	0.538	0.08736952991	0.4528595953	127
hsa-miR-1323	14	0.555	0.08867490683	0.457072027	117
hsa-miR-3606-5p	9	0.709	0.08870921354	0.457072027	67
hsa-miR-432-3p	9	0.709	0.08870921354	0.457072027	67
hsa-miR-181c-3p	5	0.974	0.08984966249	0.4597106247	30
hsa-miR-4308	12	0.6	0.0903999486	0.4597106247	97
hsa-miR-4508	6	0.879	0.09063472348	0.4597106247	39
hsa-miR-5587-3p	6	0.879	0.09063472348	0.4597106247	39
hsa-miR-624-3p	12	0.6	0.0903999486	0.4597106247	97
hsa-miR-654-5p	18	0.48	0.09049619028	0.4597106247	159
hsa-miR-6715a-3p	10	0.665	0.0901181618	0.4597106247	77
hsa-miR-6834-5p	12	0.6	0.0903999486	0.4597106247	97
hsa-miR-4271	25	0.399	0.09109500087	0.4611462884	234
hsa-miR-29c-3p	26	0.39	0.09160492874	0.4628272322	245
hsa-miR-1468-3p	27	0.381	0.09199182597	0.4629840061	256
hsa-miR-548n	27	0.381	0.09199182597	0.4629840061	256
hsa-miR-1915-5p	8	0.742	0.09306099575	0.4665601367	58
hsa-miR-6853-3p	8	0.742	0.09306099575	0.4665601367	58
hsa-miR-1324	16	0.502	0.09473925427	0.4740606531	139
hsa-miR-107	31	0.348	0.09558917183	0.4755698377	301
hsa-miR-10a-5p	44	0.287	0.09550602298	0.4755698377	446
hsa-miR-548aw	27	0.376	0.09528068439	0.4755698377	257
hsa-miR-194-3p	15	0.516	0.09672626821	0.4758521465	129
hsa-miR-4765	7	0.785	0.09692607134	0.4758521465	49
hsa-miR-4781-5p	7	0.785	0.09692607134	0.4758521465	49
hsa-miR-5192	15	0.516	0.09672626821	0.4758521465	129
hsa-miR-6873-3p	38	0.31	0.09636433311	0.4758521465	379
hsa-miR-7155-5p	11	0.613	0.09639842368	0.4758521465	88
hsa-miR-99b-3p	7	0.785	0.09692607134	0.4758521465	49
hsa-miR-29c-5p	3	1.235	0.09781224413	0.4792984166	14
hsa-miR-526b-3p	60	0.24	0.09809119599	0.479761827	629
hsa-miR-302a-5p	14	0.532	0.09856424479	0.4811710412	119
hsa-miR-218-1-3p	6	0.845	0.0997370611	0.4841713302	40
hsa-miR-5002-3p	6	0.845	0.0997370611	0.4841713302	40
hsa-miR-6820-5p	6	0.845	0.0997370611	0.4841713302	40
hsa-miR-1225-5p	5	0.931	0.10037564	0.4849874309	31
hsa-miR-4454	8	0.719	0.1004643448	0.4849874309	59
hsa-miR-561-5p	8	0.719	0.1004643448	0.4849874309	59
hsa-let-7c-3p	12	0.572	0.1015147074	0.4869042976	99
hsa-miR-301a-5p	9	0.668	0.1022054821	0.4869042976	69
hsa-miR-3922-5p	10	0.629	0.10273269	0.4869042976	79
hsa-miR-4282	29	0.351	0.1021432018	0.4869042976	281
hsa-miR-4482-3p	11	0.597	0.1024194976	0.4869042976	89
hsa-miR-4670-3p	11	0.597	0.1024194976	0.4869042976	89
hsa-miR-506-5p	11	0.597	0.1024194976	0.4869042976	89
hsa-miR-625-5p	24	0.391	0.1011892472	0.4869042976	226
hsa-miR-7852-3p	9	0.668	0.1022054821	0.4869042976	69
hsa-miR-874-3p	10	0.629	0.10273269	0.4869042976	79
hsa-miR-105-3p	2	1.465	0.1041926542	0.4882754066	7
hsa-miR-33a-3p	16	0.482	0.1041629139	0.4882754066	141
hsa-miR-4754	2	1.465	0.1041926542	0.4882754066	7
hsa-miR-513b	2	1.465	0.1041926542	0.4882754066	7
hsa-miR-5692b	19	0.437	0.1048985213	0.4882754066	173
hsa-miR-5692c	19	0.437	0.1048985213	0.4882754066	173
hsa-miR-624	2	1.465	0.1041926542	0.4882754066	7
hsa-miR-6734-3p	23	0.394	0.1044540279	0.4882754066	216
hsa-miR-6814-3p	2	1.465	0.1041926542	0.4882754066	7
hsa-miR-6817-3p	32	0.329	0.1048008626	0.4882754066	315
hsa-miR-130b-3p	54	0.245	0.1064811763	0.4939276304	564
hsa-miR-4632-5p	15	0.494	0.1066822937	0.4939276304	131
hsa-miR-7843-5p	15	0.494	0.1066822937	0.4939276304	131
hsa-miR-6768-3p	12	0.557	0.1073648543	0.496204886	100
hsa-miR-1243	6	0.812	0.1093018417	0.4985477647	41
hsa-miR-3152-5p	10	0.611	0.1094046017	0.4985477647	80
hsa-miR-3156-3p	14	0.508	0.109103603	0.4985477647	121
hsa-miR-365a-3p	14	0.508	0.109103603	0.4985477647	121
hsa-miR-3941	41	0.282	0.1084157263	0.4985477647	417
hsa-miR-4789-5p	26	0.361	0.1091800572	0.4985477647	250
hsa-miR-6722-3p	19	0.429	0.1093322798	0.4985477647	174
hsa-miR-6780b-5p	24	0.378	0.1087878782	0.4985477647	228
hsa-miR-1537-5p	5	0.89	0.1114873654	0.5053834926	32
hsa-miR-6816-3p	5	0.89	0.1114873654	0.5053834926	32
hsa-miR-6853-5p	5	0.89	0.1114873654	0.5053834926	32
hsa-miR-760	18	0.436	0.1126201069	0.5096304662	164
hsa-miR-3685	12	0.544	0.1134091434	0.5123100541	101
hsa-miR-1229-5p	7	0.731	0.1140337247	0.5138423289	51
hsa-miR-3163	33	0.31	0.1141432998	0.5138423289	329
hsa-miR-656-3p	14	0.497	0.1146162774	0.5150804036	122
hsa-miR-4266	11	0.566	0.1151091922	0.5155148333	91
hsa-miR-586	11	0.566	0.1151091922	0.5155148333	91
hsa-miR-6509-5p	8	0.673	0.1162277067	0.5196297129	61
hsa-miR-4725-3p	24	0.366	0.1167374828	0.5204243685	230
hsa-miR-6817-5p	9	0.629	0.1168054693	0.5204243685	71
hsa-miR-1252-5p	18	0.427	0.1174085062	0.5204377056	165
hsa-miR-208a-5p	13	0.512	0.1172269518	0.5204377056	112
hsa-miR-6735-5p	15	0.473	0.1172364732	0.5204377056	133
hsa-miR-1909-3p	19	0.413	0.1185416988	0.5226673349	176
hsa-miR-3655	6	0.78	0.1193176007	0.5226673349	42
hsa-miR-3665	19	0.413	0.1185416988	0.5226673349	176
hsa-miR-376b-5p	6	0.78	0.1193176007	0.5226673349	42
hsa-miR-376c-5p	6	0.78	0.1193176007	0.5226673349	42
hsa-miR-4505	19	0.413	0.1185416988	0.5226673349	176
hsa-miR-4747-3p	6	0.78	0.1193176007	0.5226673349	42
hsa-miR-374a-5p	28	0.331	0.1201264735	0.5253261918	275
hsa-miR-6766-5p	24	0.36	0.1208438829	0.5275768175	231
hsa-miR-200a-5p	7	0.705	0.1231428022	0.5318672173	52
hsa-miR-208b-5p	13	0.499	0.1232574681	0.5318672173	113
hsa-miR-3129-3p	7	0.705	0.1231428022	0.5318672173	52
hsa-miR-4259	7	0.705	0.1231428022	0.5318672173	52
hsa-miR-4307	13	0.499	0.1232574681	0.5318672173	113
hsa-miR-4694-5p	5	0.849	0.1231633079	0.5318672173	33
hsa-miR-7154-3p	15	0.462	0.1227366013	0.5318672173	134
hsa-miR-1249-5p	27	0.332	0.1243551477	0.5322704737	265
hsa-miR-2116-5p	8	0.651	0.124578293	0.5322704737	62
hsa-miR-324-3p	33	0.297	0.1244055731	0.5322704737	332
hsa-miR-4718	4	0.958	0.1235827318	0.5322704737	24
hsa-miR-6892-3p	21	0.381	0.1245650641	0.5322704737	199
hsa-miR-7113-3p	21	0.381	0.1245650641	0.5322704737	199
hsa-miR-3973	17	0.425	0.1261884943	0.536507291	156
hsa-miR-641	12	0.516	0.1260748801	0.536507291	103
hsa-miR-6501-3p	17	0.425	0.1261884943	0.536507291	156
hsa-miR-216b-3p	13	0.487	0.1294615643	0.5490472575	114
hsa-miR-2909	6	0.748	0.1297709698	0.5490472575	43
hsa-miR-6793-5p	6	0.748	0.1297709698	0.5490472575	43
hsa-miR-129-2-3p	9	0.59	0.1324830507	0.5506823782	73
hsa-miR-200b-5p	7	0.679	0.1326106469	0.5506823782	53
hsa-miR-217	10	0.56	0.1308533288	0.5506823782	83
hsa-miR-26a-1-3p	9	0.59	0.1324830507	0.5506823782	73
hsa-miR-4302	15	0.441	0.1341785656	0.5506823782	136
hsa-miR-4436b-3p	15	0.441	0.1341785656	0.5506823782	136
hsa-miR-449b-5p	15	0.441	0.1341785656	0.5506823782	136
hsa-miR-4655-3p	2	1.329	0.131726424	0.5506823782	8
hsa-miR-4705	8	0.629	0.1332336218	0.5506823782	63
hsa-miR-4752	8	0.629	0.1332336218	0.5506823782	63
hsa-miR-486-3p	22	0.358	0.1339911634	0.5506823782	212
hsa-miR-5011-3p	7	0.679	0.1326106469	0.5506823782	53
hsa-miR-548ap-3p	19	0.389	0.1332062376	0.5506823782	179
hsa-miR-548t-3p	19	0.389	0.1332062376	0.5506823782	179
hsa-miR-5583-5p	7	0.679	0.1326106469	0.5506823782	53
hsa-miR-614	2	1.329	0.131726424	0.5506823782	8
hsa-miR-638	7	0.679	0.1326106469	0.5506823782	53
hsa-miR-6778-5p	20	0.377	0.1336687852	0.5506823782	190
hsa-miR-95-5p	14	0.462	0.132116688	0.5506823782	125
hsa-miR-24-1-5p	5	0.81	0.1353791597	0.552993051	34
hsa-miR-3654	5	0.81	0.1353791597	0.552993051	34
hsa-miR-433-5p	5	0.81	0.1353791597	0.552993051	34
hsa-miR-4664-5p	11	0.521	0.135735808	0.5535808346	94
hsa-miR-7157-5p	17	0.407	0.1369271213	0.5575655238	158
hsa-miR-22-5p	10	0.544	0.1384702347	0.5594713519	84
hsa-miR-3680-3p	18	0.393	0.1377642892	0.5594713519	169
hsa-miR-6859-5p	19	0.381	0.1383191942	0.5594713519	180
hsa-miR-7159-5p	10	0.544	0.1384702347	0.5594713519	84
hsa-miR-934	4	0.906	0.1382605024	0.5594713519	25
hsa-miR-15b-5p	69	0.186	0.1401315951	0.5650302579	751
hsa-miR-4278	6	0.717	0.1406468237	0.5650302579	44
hsa-miR-4656	9	0.571	0.1407146838	0.5650302579	74
hsa-miR-7109-3p	9	0.571	0.1407146838	0.5650302579	74
hsa-miR-4310	17	0.398	0.1424857539	0.5695052715	159
hsa-miR-629-5p	7	0.653	0.1424271708	0.5695052715	54
hsa-miR-892a	8	0.607	0.1421866725	0.5695052715	64
hsa-miR-4533	23	0.336	0.14314332	0.5695373465	225
hsa-miR-4736	18	0.385	0.1431504322	0.5695373465	170
hsa-miR-6732-5p	11	0.506	0.1430257106	0.5695373465	95
hsa-miR-6876-5p	20	0.362	0.1437071307	0.5708793191	192
hsa-miR-4763-3p	28	0.301	0.144123339	0.5716599514	281
hsa-miR-762	14	0.44	0.1445727202	0.5725695858	127
hsa-miR-125a-3p	31	0.283	0.1450954876	0.5737666547	315
hsa-miR-1238-3p	15	0.421	0.1462012311	0.5744798765	138
hsa-miR-130b-5p	33	0.272	0.1466005526	0.5744798765	338
hsa-miR-4328	15	0.421	0.1462012311	0.5744798765	138
hsa-miR-4446-3p	10	0.527	0.146314309	0.5744798765	85
hsa-miR-4666a-3p	12	0.476	0.1464873468	0.5744798765	106
hsa-miR-620	12	0.476	0.1464873468	0.5744798765	106
hsa-miR-1301-5p	5	0.771	0.1481081703	0.5771497873	35
hsa-miR-4787-5p	5	0.771	0.1481081703	0.5771497873	35
hsa-miR-501-5p	17	0.39	0.148169123	0.5771497873	160
hsa-miR-6502-5p	5	0.771	0.1481081703	0.5771497873	35
hsa-miR-1305	20	0.355	0.1488831938	0.5782001049	193
hsa-miR-4476	20	0.355	0.1488831938	0.5782001049	193
hsa-miR-1193	11	0.492	0.1505173222	0.5813496768	96
hsa-miR-1227-5p	6	0.687	0.1519284321	0.5813496768	45
hsa-miR-3613-5p	6	0.687	0.1519284321	0.5813496768	45
hsa-miR-362-5p	8	0.586	0.1514295774	0.5813496768	65
hsa-miR-378j	6	0.687	0.1519284321	0.5813496768	45
hsa-miR-552-5p	14	0.429	0.1510323291	0.5813496768	128
hsa-miR-5683	11	0.492	0.1505173222	0.5813496768	96
hsa-miR-590-5p	8	0.586	0.1514295774	0.5813496768	65
hsa-miR-6733-3p	8	0.586	0.1514295774	0.5813496768	65
hsa-miR-6839-5p	6	0.687	0.1519284321	0.5813496768	45
hsa-miR-6824-3p	7	0.628	0.1525811483	0.5821351142	55
hsa-miR-7112-5p	7	0.628	0.1525811483	0.5821351142	55
hsa-miR-105-5p	12	0.463	0.1536583788	0.582172572	107
hsa-miR-2115-3p	10	0.511	0.1543808896	0.582172572	86
hsa-miR-4319	10	0.511	0.1543808896	0.582172572	86
hsa-miR-4455	17	0.381	0.1539759313	0.582172572	161
hsa-miR-4706	10	0.511	0.1543808896	0.582172572	86
hsa-miR-4796-5p	4	0.855	0.1535954281	0.582172572	26
hsa-miR-548aa	19	0.357	0.154321625	0.582172572	183
hsa-miR-6867-3p	21	0.339	0.1538287889	0.582172572	205
hsa-miR-4292	13	0.439	0.1559757284	0.5873355214	118
hsa-miR-103a-3p	42	0.224	0.1620149102	0.5884644936	445
hsa-miR-106b-5p	96	0.144	0.1578101634	0.5884644936	1076
hsa-miR-1224-5p	10	0.495	0.1626648308	0.5884644936	87
hsa-miR-1264	12	0.45	0.1610076482	0.5884644936	108
hsa-miR-1270	12	0.45	0.1610076482	0.5884644936	108
hsa-miR-1271-5p	10	0.495	0.1626648308	0.5884644936	87
hsa-miR-184	7	0.604	0.1630602997	0.5884644936	56
hsa-miR-216a-3p	24	0.311	0.156822493	0.5884644936	239
hsa-miR-2467-5p	10	0.495	0.1626648308	0.5884644936	87
hsa-miR-328-3p	14	0.418	0.1576435017	0.5884644936	129
hsa-miR-3653-3p	14	0.418	0.1576435017	0.5884644936	129
hsa-miR-381-3p	15	0.401	0.1587918563	0.5884644936	140
hsa-miR-4272	10	0.495	0.1626648308	0.5884644936	87
hsa-miR-4525	16	0.385	0.1595199788	0.5884644936	151
hsa-miR-4659a-3p	23	0.311	0.1626893895	0.5884644936	229
hsa-miR-4659b-3p	23	0.311	0.1626893895	0.5884644936	229
hsa-miR-4677-5p	10	0.495	0.1626648308	0.5884644936	87
hsa-miR-4740-5p	5	0.734	0.1613214793	0.5884644936	36
hsa-miR-4791	5	0.734	0.1613214793	0.5884644936	36
hsa-miR-532-3p	22	0.324	0.1584194052	0.5884644936	217
hsa-miR-539-5p	21	0.332	0.1590512751	0.5884644936	206
hsa-miR-5590-3p	21	0.332	0.1590512751	0.5884644936	206
hsa-miR-6762-5p	8	0.564	0.1609536683	0.5884644936	66
hsa-miR-6764-3p	7	0.604	0.1630602997	0.5884644936	56
hsa-miR-6791-5p	13	0.427	0.1630167594	0.5884644936	119
hsa-miR-6838-5p	40	0.23	0.1620662436	0.5884644936	422
hsa-miR-6845-5p	8	0.564	0.1609536683	0.5884644936	66
hsa-miR-8069	7	0.604	0.1630602997	0.5884644936	56
hsa-miR-92a-2-5p	24	0.305	0.1617040553	0.5884644936	240
hsa-miR-99a-3p	5	0.734	0.1613214793	0.5884644936	36
hsa-miR-1256	6	0.657	0.1635976161	0.5895858687	46
hsa-miR-577	14	0.407	0.1644038288	0.5916718709	130
hsa-miR-3185	17	0.363	0.1659539309	0.593964413	163
hsa-miR-4468	16	0.376	0.1657872513	0.593964413	152
hsa-miR-5010-5p	16	0.376	0.1657872513	0.593964413	152
hsa-miR-583	16	0.376	0.1657872513	0.593964413	152
hsa-miR-20a-5p	94	0.14	0.1665302772	0.5952084906	1056
hsa-miR-323a-3p	9	0.516	0.166911106	0.5957513002	77
hsa-miR-26a-5p	43	0.216	0.1673164589	0.5963800358	458
hsa-miR-4691-5p	23	0.305	0.1677951569	0.5972681234	230
hsa-miR-28-5p	12	0.437	0.1685315567	0.599069823	109
hsa-miR-1184	13	0.415	0.1702170581	0.6003922541	120
hsa-miR-1185-2-3p	13	0.415	0.1702170581	0.6003922541	120
hsa-miR-1301-3p	20	0.326	0.1706113948	0.6003922541	197
hsa-miR-4715-5p	4	0.807	0.1695332439	0.6003922541	27
hsa-miR-4742-3p	13	0.415	0.1702170581	0.6003922541	120
hsa-miR-5699-5p	8	0.544	0.1707495265	0.6003922541	67
hsa-miR-6786-5p	4	0.807	0.1695332439	0.6003922541	27
hsa-miR-885-5p	8	0.544	0.1707495265	0.6003922541	67
hsa-let-7a-3p	14	0.396	0.1713106792	0.6007417618	131
hsa-miR-6715b-3p	10	0.479	0.171160524	0.6007417618	88
hsa-miR-2113	16	0.367	0.1721811242	0.6021710822	153
hsa-miR-6847-5p	16	0.367	0.1721811242	0.6021710822	153
hsa-miR-212-3p	11	0.449	0.1741616088	0.6042246749	99
hsa-miR-3173-5p	7	0.579	0.1738513772	0.6042246749	57
hsa-miR-3607-3p	11	0.449	0.1741616088	0.6042246749	99
hsa-miR-500b-5p	7	0.579	0.1738513772	0.6042246749	57
hsa-miR-6779-3p	7	0.579	0.1738513772	0.6042246749	57
hsa-miR-758-3p	7	0.579	0.1738513772	0.6042246749	57
hsa-miR-3117-3p	5	0.698	0.1749884441	0.6062848623	37
hsa-miR-1178-5p	6	0.628	0.1756349076	0.6067674204	47
hsa-miR-151a-3p	9	0.499	0.1761208067	0.6067674204	78
hsa-miR-3913-3p	6	0.628	0.1756349076	0.6067674204	47
hsa-miR-450b-5p	20	0.319	0.1762936856	0.6067674204	198
hsa-miR-4778-5p	9	0.499	0.1761208067	0.6067674204	78
hsa-miR-483-3p	19	0.327	0.1771656779	0.608963136	187
hsa-miR-136-5p	16	0.357	0.1786994503	0.6126165609	154
hsa-miR-23a-5p	16	0.357	0.1786994503	0.6126165609	154
hsa-miR-218-2-3p	8	0.523	0.1808070359	0.6160795567	68
hsa-miR-376a-5p	8	0.523	0.1808070359	0.6160795567	68
hsa-miR-4698	21	0.305	0.1808934594	0.6160795567	210
hsa-miR-627-5p	8	0.523	0.1808070359	0.6160795567	68
hsa-miR-921	8	0.523	0.1808070359	0.6160795567	68
hsa-miR-5193	27	0.264	0.1819894321	0.6190019639	278
hsa-miR-4524a-5p	19	0.319	0.1831368678	0.6212804823	188
hsa-miR-4524b-5p	19	0.319	0.1831368678	0.6212804823	188
hsa-miR-449c-5p	12	0.411	0.1840873882	0.6236919065	111
hsa-miR-1538	4	0.759	0.1860179158	0.6253470502	28
hsa-miR-222-5p	9	0.481	0.1855564217	0.6253470502	79
hsa-miR-3942-3p	14	0.375	0.1855523503	0.6253470502	133
hsa-miR-4648	9	0.481	0.1855564217	0.6253470502	79
hsa-miR-4745-3p	4	0.759	0.1860179158	0.6253470502	28
hsa-miR-4769-3p	9	0.481	0.1855564217	0.6253470502	79
hsa-miR-3141	6	0.599	0.1880197082	0.6283247058	48
hsa-miR-3201	5	0.662	0.189076958	0.6283247058	38
hsa-miR-4687-3p	6	0.599	0.1880197082	0.6283247058	48
hsa-miR-6801-3p	10	0.448	0.1887625512	0.6283247058	90
hsa-miR-6808-3p	5	0.662	0.189076958	0.6283247058	38
hsa-miR-6810-3p	10	0.448	0.1887625512	0.6283247058	90
hsa-miR-6859-3p	6	0.599	0.1880197082	0.6283247058	48
hsa-miR-7978	5	0.662	0.189076958	0.6283247058	38
hsa-miR-892c-5p	10	0.448	0.1887625512	0.6283247058	90
hsa-miR-598-5p	2	1.089	0.1905768667	0.6325012845	10
hsa-miR-100-3p	12	0.399	0.1921106406	0.6367794737	112
hsa-miR-20b-5p	80	0.138	0.1927521307	0.6368984558	900
hsa-miR-3157-5p	13	0.38	0.1927391682	0.6368984558	123
hsa-miR-4646-5p	14	0.364	0.1928808544	0.6368984558	134
hsa-miR-142-3p	36	0.214	0.1946311313	0.6389119987	384
hsa-miR-3681-3p	23	0.274	0.1945922716	0.6389119987	235
hsa-miR-4528	9	0.463	0.1952094693	0.6389119987	80
hsa-miR-4749-5p	9	0.463	0.1952094693	0.6389119987	80
hsa-miR-585-3p	3	0.865	0.1943694859	0.6389119987	19
hsa-miR-6727-5p	3	0.865	0.1943694859	0.6389119987	19
hsa-miR-6895-5p	9	0.463	0.1952094693	0.6389119987	80
hsa-miR-134-5p	11	0.407	0.1994589723	0.639132905	102
hsa-miR-152-5p	6	0.571	0.2007304482	0.639132905	49
hsa-miR-183-5p	33	0.222	0.1974907722	0.639132905	350
hsa-miR-222-3p	36	0.21	0.1989975019	0.639132905	385
hsa-miR-30d-3p	16	0.33	0.1989773326	0.639132905	157
hsa-miR-3139	8	0.483	0.2016633801	0.639132905	70
hsa-miR-3167	8	0.483	0.2016633801	0.639132905	70
hsa-miR-3617-3p	6	0.571	0.2007304482	0.639132905	49
hsa-miR-410-3p	24	0.264	0.1981548427	0.639132905	247
hsa-miR-4480	13	0.369	0.2005409532	0.639132905	124
hsa-miR-4504	8	0.483	0.2016633801	0.639132905	70
hsa-miR-4633-3p	6	0.571	0.2007304482	0.639132905	49
hsa-miR-4760-3p	8	0.483	0.2016633801	0.639132905	70
hsa-miR-483-5p	15	0.341	0.1997972867	0.639132905	146
hsa-miR-506-3p	14	0.354	0.2003432626	0.639132905	135
hsa-miR-518a-5p	16	0.33	0.1989773326	0.639132905	157
hsa-miR-548q	6	0.571	0.2007304482	0.639132905	49
hsa-miR-552-3p	17	0.32	0.1979400957	0.639132905	168
hsa-miR-576-3p	10	0.432	0.1978555585	0.639132905	91
hsa-miR-6500-5p	6	0.571	0.2007304482	0.639132905	49
hsa-miR-6758-3p	11	0.407	0.1994589723	0.639132905	102
hsa-miR-6762-3p	6	0.571	0.2007304482	0.639132905	49
hsa-miR-6828-3p	7	0.532	0.1963120099	0.639132905	59
hsa-miR-6832-3p	29	0.238	0.1975247272	0.639132905	304
hsa-miR-711	6	0.571	0.2007304482	0.639132905	49
hsa-miR-96-3p	7	0.532	0.1963120099	0.639132905	59
hsa-miR-3125	18	0.304	0.203219538	0.6432813112	180
hsa-let-7f-1-3p	12	0.374	0.2086241157	0.6531432386	114
hsa-miR-2392	14	0.344	0.2079359328	0.6531432386	136
hsa-miR-3180-5p	15	0.332	0.2070749223	0.6531432386	147
hsa-miR-342-5p	13	0.357	0.2084830554	0.6531432386	125
hsa-miR-4469	29	0.229	0.2074997546	0.6531432386	306
hsa-miR-454-5p	7	0.509	0.2079510312	0.6531432386	60
hsa-miR-548o-3p	12	0.374	0.2086241157	0.6531432386	114
hsa-miR-607	22	0.267	0.2080728428	0.6531432386	226
hsa-miR-6792-3p	22	0.267	0.2080728428	0.6531432386	226
hsa-miR-93-5p	104	0.112	0.2088451862	0.6531432386	1192
hsa-miR-1236-3p	23	0.256	0.2116426222	0.6610973626	238
hsa-miR-593-3p	16	0.312	0.2130719157	0.6647639383	159
hsa-miR-200c-5p	6	0.544	0.213744743	0.6652677287	50
hsa-miR-4489	6	0.544	0.213744743	0.6652677287	50
hsa-miR-519d-5p	14	0.333	0.2156550435	0.6687433529	137
hsa-miR-525-3p	3	0.801	0.2158894759	0.6687433529	20
hsa-miR-6770-3p	3	0.801	0.2158894759	0.6687433529	20
hsa-miR-6885-3p	14	0.333	0.2156550435	0.6687433529	137
hsa-miR-106a-3p	18	0.288	0.2164971725	0.6692301512	182
hsa-miR-192-3p	13	0.346	0.2165610251	0.6692301512	126
hsa-miR-504-5p	11	0.38	0.2171680377	0.6695156801	104
hsa-miR-522-3p	12	0.362	0.2171041036	0.6695156801	115
hsa-miR-1203	5	0.593	0.2183847137	0.6700908315	40
hsa-miR-135a-3p	5	0.593	0.2183847137	0.6700908315	40
hsa-miR-154-3p	5	0.593	0.2183847137	0.6700908315	40
hsa-miR-624-5p	5	0.593	0.2183847137	0.6700908315	40
hsa-miR-202-3p	20	0.269	0.2187076123	0.6702911746	205
hsa-miR-320e	7	0.486	0.2198410918	0.6721815756	61
hsa-miR-8065	7	0.486	0.2198410918	0.6721815756	61
hsa-miR-24-2-5p	4	0.669	0.2203988889	0.6729925724	30
hsa-miR-518a-3p	2	0.983	0.2211409106	0.6729925724	11
hsa-miR-518d-3p	2	0.983	0.2211409106	0.6729925724	11
hsa-miR-766	2	0.983	0.2211409106	0.6729925724	11
hsa-miR-2116-3p	15	0.313	0.2219819166	0.673975434	149
hsa-miR-3658	15	0.313	0.2219819166	0.673975434	149
hsa-miR-26b-5p	156	0.083	0.223288022	0.6744369095	1824
hsa-miR-3916	18	0.281	0.2232799595	0.6744369095	183
hsa-miR-557	18	0.281	0.2232799595	0.6744369095	183
hsa-miR-802	8	0.444	0.2234299062	0.6744369095	72
hsa-miR-876-5p	8	0.444	0.2234299062	0.6744369095	72
hsa-miR-135b-5p	9	0.412	0.2253817566	0.6766907865	83
hsa-miR-346	10	0.387	0.2262148841	0.6766907865	94
hsa-miR-4270	22	0.248	0.2261219837	0.6766907865	229
hsa-miR-4464	9	0.412	0.2253817566	0.6766907865	83
hsa-miR-4693-3p	11	0.366	0.2262571039	0.6766907865	105
hsa-miR-5694	12	0.349	0.2257257165	0.6766907865	116
hsa-miR-6516-3p	9	0.412	0.2253817566	0.6766907865	83
hsa-miR-937-5p	9	0.412	0.2253817566	0.6766907865	83
hsa-miR-1268a	6	0.517	0.2270395454	0.6774735059	51
hsa-miR-4684-3p	6	0.517	0.2270395454	0.6774735059	51
hsa-miR-5197-3p	16	0.295	0.2276000163	0.6783679753	161
hsa-miR-342-3p	29	0.211	0.228175462	0.6793049796	310
hsa-miR-642a-5p	21	0.251	0.2288665987	0.6805838742	218
hsa-miR-149-5p	36	0.184	0.2309414219	0.6858796542	392
hsa-miR-219a-2-3p	7	0.464	0.231965448	0.6858796542	62
hsa-miR-3147	7	0.464	0.231965448	0.6858796542	62
hsa-miR-3936	7	0.464	0.231965448	0.6858796542	62
hsa-miR-619-3p	7	0.464	0.231965448	0.6858796542	62
hsa-miR-6721-5p	22	0.242	0.2322911673	0.6860631297	230
hsa-miR-524-5p	17	0.279	0.2326173571	0.6862475773	173
hsa-miR-1185-1-3p	12	0.337	0.2344832808	0.6867154069	117
hsa-miR-224-3p	12	0.337	0.2344832808	0.6867154069	117
hsa-miR-3064-3p	8	0.425	0.2346233654	0.6867154069	73
hsa-miR-5001-5p	12	0.337	0.2344832808	0.6867154069	117
hsa-miR-6748-3p	8	0.425	0.2346233654	0.6867154069	73
hsa-miR-6809-3p	29	0.206	0.2334896001	0.6867154069	311
hsa-miR-6826-5p	5	0.56	0.2335351126	0.6867154069	41
hsa-miR-16-5p	130	0.088	0.2353921363	0.6871003185	1515
hsa-miR-4258	9	0.396	0.2358111393	0.6871003185	84
hsa-miR-4748	9	0.396	0.2358111393	0.6871003185	84
hsa-miR-5582-3p	23	0.233	0.2354318239	0.6871003185	242
hsa-miR-519d-3p	78	0.116	0.2376288336	0.6916221756	891
hsa-miR-5092	4	0.627	0.238180111	0.6924521215	31
hsa-miR-15a-5p	62	0.131	0.2400742987	0.6963498869	701
hsa-miR-3935	6	0.491	0.2405912945	0.6963498869	52
hsa-miR-4641	6	0.491	0.2405912945	0.6963498869	52
hsa-miR-6838-3p	6	0.491	0.2405912945	0.6963498869	52
hsa-miR-6797-5p	25	0.217	0.2409794635	0.6966984044	266
hsa-miR-4672	13	0.313	0.2415627875	0.6971615786	129
hsa-miR-505-3p	21	0.238	0.2416755357	0.6971615786	220
hsa-miR-3134	7	0.442	0.2443069263	0.6993986207	63
hsa-miR-370-3p	12	0.325	0.2433709283	0.6993986207	118
hsa-miR-4312	7	0.442	0.2443069263	0.6993986207	63
hsa-miR-4708-3p	7	0.442	0.2443069263	0.6993986207	63
hsa-miR-548aj-5p	24	0.219	0.2443325696	0.6993986207	255
hsa-miR-548g-5p	24	0.219	0.2443325696	0.6993986207	255
hsa-miR-548x-5p	24	0.219	0.2443325696	0.6993986207	255
hsa-miR-578	15	0.284	0.2451676815	0.7010179202	152
hsa-miR-1279	8	0.406	0.2460062359	0.7011042998	74
hsa-miR-634	8	0.406	0.2460062359	0.7011042998	74
hsa-miR-6830-5p	8	0.406	0.2460062359	0.7011042998	74
hsa-miR-5579-5p	5	0.528	0.2489699115	0.7087742996	42
hsa-let-7f-5p	36	0.17	0.2502173504	0.7099410519	396
hsa-miR-122-3p	8	0.388	0.2575650857	0.7099410519	75
hsa-miR-1246	6	0.465	0.254376058	0.7099410519	53
hsa-miR-1266-3p	7	0.42	0.2568480101	0.7099410519	64
hsa-miR-1296-3p	10	0.343	0.2560264069	0.7099410519	97
hsa-miR-1296-5p	12	0.313	0.2523826108	0.7099410519	119
hsa-miR-1468-5p	2	0.884	0.2520495077	0.7099410519	12
hsa-miR-16-1-3p	10	0.343	0.2560264069	0.7099410519	97
hsa-miR-1914-5p	9	0.363	0.2571660329	0.7099410519	86
hsa-miR-2054	8	0.388	0.2575650857	0.7099410519	75
hsa-miR-28-3p	6	0.465	0.254376058	0.7099410519	53
hsa-miR-361-5p	16	0.268	0.2501482685	0.7099410519	164
hsa-miR-3667-5p	6	0.465	0.254376058	0.7099410519	53
hsa-miR-3714	21	0.226	0.2547791699	0.7099410519	222
hsa-miR-4474-3p	7	0.42	0.2568480101	0.7099410519	64
hsa-miR-4689	12	0.313	0.2523826108	0.7099410519	119
hsa-miR-5009-5p	4	0.585	0.2562790746	0.7099410519	32
hsa-miR-548ao-5p	9	0.363	0.2571660329	0.7099410519	86
hsa-miR-5681b	6	0.465	0.254376058	0.7099410519	53
hsa-miR-6753-5p	9	0.363	0.2571660329	0.7099410519	86
hsa-miR-6757-5p	7	0.42	0.2568480101	0.7099410519	64
hsa-miR-6768-5p	14	0.283	0.2560020339	0.7099410519	142
hsa-miR-6780a-3p	18	0.25	0.2513101131	0.7099410519	187
hsa-miR-6795-5p	13	0.302	0.2501360051	0.7099410519	130
hsa-miR-6799-3p	6	0.465	0.254376058	0.7099410519	53
hsa-miR-6882-3p	7	0.42	0.2568480101	0.7099410519	64
hsa-miR-8058	4	0.585	0.2562790746	0.7099410519	32
hsa-miR-8071	9	0.363	0.2571660329	0.7099410519	86
hsa-miR-8088	2	0.884	0.2520495077	0.7099410519	12
hsa-miR-889-5p	6	0.465	0.254376058	0.7099410519	53
hsa-miR-1247-5p	3	0.682	0.2602097152	0.7142043026	22
hsa-miR-548ao-3p	3	0.682	0.2602097152	0.7142043026	22
hsa-miR-554	3	0.682	0.2602097152	0.7142043026	22
hsa-miR-6717-5p	3	0.682	0.2602097152	0.7142043026	22
hsa-miR-527	15	0.266	0.2611299475	0.7159748403	154
hsa-miR-32-3p	12	0.302	0.2615121166	0.7162679237	120
hsa-let-7g-5p	31	0.174	0.264040763	0.7210733454	340
hsa-miR-181b-3p	7	0.399	0.2695709244	0.7210733454	65
hsa-miR-2110	13	0.281	0.2676097839	0.7210733454	132
hsa-miR-2117	6	0.439	0.2683696689	0.7210733454	54
hsa-miR-2682-5p	11	0.314	0.2640169187	0.7210733454	109
hsa-miR-34b-3p	19	0.224	0.2691913711	0.7210733454	201
hsa-miR-3617-5p	10	0.329	0.2662464838	0.7210733454	98
hsa-miR-3686	9	0.347	0.2680700178	0.7210733454	87
hsa-miR-4456	6	0.439	0.2683696689	0.7210733454	54
hsa-miR-4644	23	0.203	0.2667139192	0.7210733454	247
hsa-miR-4666b	7	0.399	0.2695709244	0.7210733454	65
hsa-miR-4699-3p	9	0.347	0.2680700178	0.7210733454	87
hsa-miR-5009-3p	7	0.399	0.2695709244	0.7210733454	65
hsa-miR-532-5p	7	0.399	0.2695709244	0.7210733454	65
hsa-miR-579-3p	15	0.257	0.2692503071	0.7210733454	155
hsa-miR-584-5p	7	0.399	0.2695709244	0.7210733454	65
hsa-miR-605-3p	13	0.281	0.2676097839	0.7210733454	132
hsa-miR-6124	17	0.239	0.269640417	0.7210733454	178
hsa-miR-6886-3p	7	0.399	0.2695709244	0.7210733454	65
hsa-miR-6887-5p	13	0.281	0.2676097839	0.7210733454	132
hsa-miR-7160-3p	6	0.439	0.2683696689	0.7210733454	54
hsa-miR-8063	18	0.235	0.2658252499	0.7210733454	189
hsa-miR-9500	19	0.224	0.2691913711	0.7210733454	201
hsa-miR-331-3p	36	0.156	0.2701728998	0.721755529	400
hsa-miR-100-5p	23	0.198	0.2731578558	0.7263224638	248
hsa-miR-150-3p	5	0.465	0.2805523366	0.7263224638	44
hsa-miR-188-5p	11	0.301	0.2737714428	0.7263224638	110
hsa-miR-301b-5p	7	0.378	0.2824577175	0.7263224638	66
hsa-miR-3129-5p	8	0.351	0.2811558164	0.7263224638	77
hsa-miR-3145-3p	6	0.414	0.2825478552	0.7263224638	55
hsa-miR-3621	3	0.625	0.2827990931	0.7263224638	23
hsa-miR-3677-5p	6	0.414	0.2825478552	0.7263224638	55
hsa-miR-4296	7	0.378	0.2824577175	0.7263224638	66
hsa-miR-4311	18	0.22	0.2806418342	0.7263224638	191
hsa-miR-4316	11	0.301	0.2737714428	0.7263224638	110
hsa-miR-4443	11	0.301	0.2737714428	0.7263224638	110
hsa-miR-4471	7	0.378	0.2824577175	0.7263224638	66
hsa-miR-4490	6	0.414	0.2825478552	0.7263224638	55
hsa-miR-4492	12	0.278	0.2800990293	0.7263224638	122
hsa-miR-4498	12	0.278	0.2800990293	0.7263224638	122
hsa-miR-4512	5	0.465	0.2805523366	0.7263224638	44
hsa-miR-4638-3p	5	0.465	0.2805523366	0.7263224638	44
hsa-miR-4652-3p	11	0.301	0.2737714428	0.7263224638	110
hsa-miR-4653-3p	7	0.378	0.2824577175	0.7263224638	66
hsa-miR-4713-5p	18	0.22	0.2806418342	0.7263224638	191
hsa-miR-4798-5p	2	0.792	0.2830480316	0.7263224638	13
hsa-miR-518b	2	0.792	0.2830480316	0.7263224638	13
hsa-miR-548ax	9	0.331	0.2791103398	0.7263224638	88
hsa-miR-5583-3p	9	0.331	0.2791103398	0.7263224638	88
hsa-miR-5591-5p	9	0.331	0.2791103398	0.7263224638	88
hsa-miR-590-3p	35	0.155	0.2742756918	0.7263224638	389
hsa-miR-601	3	0.625	0.2827990931	0.7263224638	23
hsa-miR-630	8	0.351	0.2811558164	0.7263224638	77
hsa-miR-6502-3p	7	0.378	0.2824577175	0.7263224638	66
hsa-miR-6726-5p	9	0.331	0.2791103398	0.7263224638	88
hsa-miR-6728-5p	8	0.351	0.2811558164	0.7263224638	77
hsa-miR-6757-3p	8	0.351	0.2811558164	0.7263224638	77
hsa-miR-6775-3p	5	0.465	0.2805523366	0.7263224638	44
hsa-miR-6786-3p	3	0.625	0.2827990931	0.7263224638	23
hsa-miR-6868-5p	7	0.378	0.2824577175	0.7263224638	66
hsa-miR-7152-3p	4	0.544	0.27463987	0.7263224638	33
hsa-miR-7706	2	0.792	0.2830480316	0.7263224638	13
hsa-miR-875-5p	5	0.465	0.2805523366	0.7263224638	44
hsa-miR-933	3	0.625	0.2827990931	0.7263224638	23
hsa-miR-376a-3p	11	0.288	0.2836366888	0.7271159253	111
hsa-miR-7150	13	0.259	0.2854831434	0.7311290739	134
hsa-miR-3611	10	0.3	0.2870570669	0.7329955721	100
hsa-miR-384	10	0.3	0.2870570669	0.7329955721	100
hsa-miR-595	10	0.3	0.2870570669	0.7329955721	100
hsa-miR-2681-5p	14	0.243	0.2901092779	0.7397625837	146
hsa-miR-920	9	0.315	0.2902757871	0.7397625837	89
hsa-miR-25-3p	45	0.125	0.2906892776	0.7400914876	511
hsa-miR-3145-5p	8	0.333	0.2931598175	0.7435936884	78
hsa-miR-409-5p	4	0.505	0.2932079648	0.7435936884	34
hsa-miR-541-5p	8	0.333	0.2931598175	0.7435936884	78
hsa-miR-7156-5p	8	0.333	0.2931598175	0.7435936884	78
hsa-miR-216b-5p	13	0.249	0.2945554258	0.7447740389	135
hsa-miR-23b-3p	29	0.156	0.295359984	0.7447740389	322
hsa-miR-4265	7	0.357	0.2954903397	0.7447740389	67
hsa-miR-4322	7	0.357	0.2954903397	0.7447740389	67
hsa-miR-4428	13	0.249	0.2945554258	0.7447740389	135
hsa-miR-4441	21	0.188	0.2956770108	0.7447740389	228
hsa-miR-6835-3p	13	0.249	0.2945554258	0.7447740389	135
hsa-miR-3197	5	0.435	0.2966303246	0.746375182	45
hsa-miR-487a-3p	6	0.389	0.2968863618	0.746375182	56
hsa-miR-6857-5p	10	0.286	0.2976290821	0.7475201463	101
hsa-miR-3124-3p	19	0.196	0.2983274867	0.7485517073	205
hsa-miR-507	17	0.207	0.3006755628	0.7537165842	182
hsa-miR-4300	9	0.299	0.3015550355	0.7544675023	90
hsa-miR-4425	9	0.299	0.3015550355	0.7544675023	90
hsa-miR-4715-3p	11	0.263	0.3036681097	0.7575689564	113
hsa-miR-558	18	0.198	0.3033761787	0.7575689564	194
hsa-miR-599	11	0.263	0.3036681097	0.7575689564	113
hsa-miR-323a-5p	8	0.316	0.3052841438	0.7586908712	79
hsa-miR-4732-5p	8	0.316	0.3052841438	0.7586908712	79
hsa-miR-489-3p	8	0.316	0.3052841438	0.7586908712	79
hsa-miR-7844-5p	8	0.316	0.3052841438	0.7586908712	79
hsa-miR-1250-3p	19	0.189	0.3057654497	0.7591619276	206
hsa-miR-3133	17	0.199	0.3086016186	0.7606418456	183
hsa-miR-4662a-5p	14	0.224	0.3076654302	0.7606418456	148
hsa-miR-4678	7	0.337	0.3086507189	0.7606418456	68
hsa-miR-4707-3p	10	0.273	0.3082997462	0.7606418456	102
hsa-miR-5695	12	0.244	0.3087001495	0.7606418456	125
hsa-miR-5701	7	0.337	0.3086507189	0.7606418456	68
hsa-miR-6881-3p	20	0.182	0.3078862688	0.7606418456	218
hsa-miR-6882-5p	7	0.337	0.3086507189	0.7606418456	68
hsa-let-7d-5p	35	0.13	0.3114094051	0.7648141992	396
hsa-let-7e-3p	2	0.705	0.3139206629	0.7648141992	14
hsa-miR-1269a	4	0.466	0.3119305189	0.7648141992	35
hsa-miR-3605-3p	2	0.705	0.3139206629	0.7648141992	14
hsa-miR-3661	5	0.405	0.3128538257	0.7648141992	46
hsa-miR-493-5p	11	0.251	0.3138184392	0.7648141992	114
hsa-miR-548f-5p	23	0.164	0.3129620214	0.7648141992	254
hsa-miR-5591-3p	5	0.405	0.3128538257	0.7648141992	46
hsa-miR-613	9	0.284	0.3129366854	0.7648141992	91
hsa-miR-6741-5p	6	0.365	0.3113610659	0.7648141992	57
hsa-miR-6803-3p	2	0.705	0.3139206629	0.7648141992	14
hsa-miR-6846-3p	5	0.405	0.3128538257	0.7648141992	46
hsa-miR-4273	8	0.298	0.3175146632	0.7721244426	80
hsa-miR-936	8	0.298	0.3175146632	0.7721244426	80
hsa-miR-6872-3p	12	0.233	0.3183990047	0.773552017	126
hsa-miR-329-5p	10	0.259	0.3190595945	0.7737120828	103
hsa-miR-455-5p	10	0.259	0.3190595945	0.7737120828	103
hsa-miR-4531	13	0.218	0.3222442488	0.7765393961	138
hsa-miR-4645-5p	13	0.218	0.3222442488	0.7765393961	138
hsa-miR-4778-3p	16	0.193	0.3223145841	0.7765393961	173
hsa-miR-5002-5p	7	0.317	0.3219208314	0.7765393961	69
hsa-miR-570-3p	16	0.193	0.3223145841	0.7765393961	173
hsa-miR-653-3p	7	0.317	0.3219208314	0.7765393961	69
hsa-miR-6862-5p	7	0.317	0.3219208314	0.7765393961	69
hsa-miR-214-5p	17	0.184	0.3246284185	0.7785098111	185
hsa-miR-409-3p	11	0.239	0.3240478401	0.7785098111	115
hsa-miR-4436b-5p	9	0.269	0.3244092967	0.7785098111	92
hsa-miR-4452	11	0.239	0.3240478401	0.7785098111	115
hsa-miR-6782-5p	9	0.269	0.3244092967	0.7785098111	92
hsa-miR-3679-3p	14	0.205	0.3255015461	0.77988492	150
hsa-miR-891b	6	0.341	0.3259480827	0.7802363489	58
hsa-miR-1268b	5	0.376	0.3291894111	0.7823898184	47
hsa-miR-1269b	4	0.429	0.3307566488	0.7823898184	36
hsa-miR-187-3p	3	0.519	0.3283557128	0.7823898184	25
hsa-miR-3165	12	0.222	0.3281689651	0.7823898184	127
hsa-miR-3166	8	0.281	0.3298372553	0.7823898184	81
hsa-miR-374c-3p	4	0.429	0.3307566488	0.7823898184	36
hsa-miR-378d	4	0.429	0.3307566488	0.7823898184	36
hsa-miR-422a	5	0.376	0.3291894111	0.7823898184	47
hsa-miR-4320	5	0.376	0.3291894111	0.7823898184	47
hsa-miR-4681	4	0.429	0.3307566488	0.7823898184	36
hsa-miR-4750-3p	4	0.429	0.3307566488	0.7823898184	36
hsa-miR-6749-3p	33	0.123	0.3271907907	0.7823898184	375
hsa-miR-8062	10	0.245	0.3298991218	0.7823898184	104
hsa-miR-5093	11	0.226	0.334348253	0.7898353517	116
hsa-miR-6793-3p	14	0.196	0.3345113595	0.7898353517	151
hsa-miR-3607-5p	7	0.297	0.3352827705	0.7902226166	70
hsa-miR-5590-5p	7	0.297	0.3352827705	0.7902226166	70
hsa-miR-6830-3p	9	0.254	0.3359614231	0.7911055411	93
hsa-miR-1204	2	0.623	0.3444857909	0.7965127462	15
hsa-miR-1252	1	0.935	0.3435961992	0.7965127462	5
hsa-miR-153-5p	22	0.146	0.3395487877	0.7965127462	246
hsa-miR-1910-5p	6	0.318	0.3406238646	0.7965127462	59
hsa-miR-196b-3p	2	0.623	0.3444857909	0.7965127462	15
hsa-miR-20b-3p	10	0.232	0.3408088079	0.7965127462	105
hsa-miR-27a	1	0.935	0.3435961992	0.7965127462	5
hsa-miR-27b	1	0.935	0.3435961992	0.7965127462	5
hsa-miR-3169	5	0.348	0.3456044929	0.7965127462	48
hsa-miR-3663-3p	6	0.318	0.3406238646	0.7965127462	59
hsa-miR-4445-5p	5	0.348	0.3456044929	0.7965127462	48
hsa-miR-4673	13	0.198	0.3410368512	0.7965127462	140
hsa-miR-4788	1	0.935	0.3435961992	0.7965127462	5
hsa-miR-488-5p	6	0.318	0.3406238646	0.7965127462	59
hsa-miR-518f-3p	2	0.623	0.3444857909	0.7965127462	15
hsa-miR-525-5p	13	0.198	0.3410368512	0.7965127462	140
hsa-miR-550b-3p	5	0.348	0.3456044929	0.7965127462	48
hsa-miR-551b-3p	2	0.623	0.3444857909	0.7965127462	15
hsa-miR-579	1	0.935	0.3435961992	0.7965127462	5
hsa-miR-6761-5p	10	0.232	0.3408088079	0.7965127462	105
hsa-miR-6767-5p	1	0.935	0.3435961992	0.7965127462	5
hsa-miR-7158-5p	5	0.348	0.3456044929	0.7965127462	48
hsa-miR-718	2	0.623	0.3444857909	0.7965127462	15
hsa-miR-891a-3p	14	0.186	0.3435752109	0.7965127462	152
hsa-miR-194-5p	9	0.239	0.3475816449	0.7996529089	94
hsa-miR-4433b-3p	9	0.239	0.3475816449	0.7996529089	94
hsa-miR-4305	4	0.393	0.3496376433	0.8001382128	37
hsa-miR-4661-3p	4	0.393	0.3496376433	0.8001382128	37
hsa-miR-502-3p	7	0.277	0.3487188092	0.8001382128	71
hsa-miR-6515-3p	17	0.161	0.3490479632	0.8001382128	188
hsa-miR-6876-3p	4	0.393	0.3496376433	0.8001382128	37
hsa-miR-892b	7	0.277	0.3487188092	0.8001382128	71
hsa-miR-6739-5p	18	0.154	0.3503464406	0.8010557455	200
hsa-miR-494-5p	3	0.468	0.3511505326	0.8021893642	26
hsa-miR-4517	10	0.219	0.3517791418	0.8022167634	106
hsa-miR-6871-5p	10	0.219	0.3517791418	0.8022167634	106
hsa-miR-1252-3p	14	0.177	0.3526877211	0.8035844573	153
hsa-miR-1207-3p	8	0.247	0.3547025081	0.8047523811	83
hsa-miR-149-3p	69	0.068	0.3551510979	0.8047523811	815
hsa-miR-4268	8	0.247	0.3547025081	0.8047523811	83
hsa-miR-4639-5p	6	0.295	0.3553652905	0.8047523811	60
hsa-miR-5196-3p	11	0.202	0.355129799	0.8047523811	118
hsa-miR-6722-5p	6	0.295	0.3553652905	0.8047523811	60
hsa-miR-92b-5p	6	0.295	0.3553652905	0.8047523811	60
hsa-miR-629-3p	17	0.153	0.3572734639	0.8083700463	189
hsa-miR-5194	12	0.189	0.3578359291	0.8089392593	130
hsa-miR-518c-5p	7	0.258	0.3622114603	0.8131787917	72
hsa-miR-550a-3p	5	0.32	0.3620674525	0.8131787917	49
hsa-miR-631	5	0.32	0.3620674525	0.8131787917	49
hsa-miR-664b-3p	14	0.168	0.3618434984	0.8131787917	154
hsa-miR-6750-5p	7	0.258	0.3622114603	0.8131787917	72
hsa-miR-6822-5p	7	0.258	0.3622114603	0.8131787917	72
hsa-miR-6875-3p	23	0.125	0.3613989677	0.8131787917	261
hsa-miR-7849-3p	7	0.258	0.3622114603	0.8131787917	72
hsa-miR-6798-5p	11	0.191	0.3655947904	0.820066935	119
hsa-miR-1273a	8	0.23	0.367217389	0.8222888522	84
hsa-miR-4711-3p	8	0.23	0.367217389	0.8222888522	84
hsa-miR-204-3p	12	0.178	0.3678207134	0.8224599025	131
hsa-miR-623	21	0.127	0.3679259518	0.8224599025	238
hsa-miR-1244	6	0.272	0.3701497485	0.8224847529	61
hsa-miR-1587	6	0.272	0.3701497485	0.8224847529	61
hsa-miR-4277	6	0.272	0.3701497485	0.8224847529	61
hsa-miR-4529-5p	6	0.272	0.3701497485	0.8224847529	61
hsa-miR-500a-5p	13	0.168	0.369604437	0.8224847529	143
hsa-miR-5585-5p	6	0.272	0.3701497485	0.8224847529	61
hsa-miR-6851-3p	4	0.357	0.3685271357	0.8224847529	38
hsa-miR-374b-3p	9	0.209	0.3709810172	0.8236285041	96
hsa-miR-5697	15	0.151	0.3721865637	0.8256005445	167
hsa-miR-1470	17	0.139	0.3738294579	0.82652738	191
hsa-miR-3926	26	0.106	0.3753268331	0.82652738	299
hsa-miR-4479	2	0.545	0.3745919047	0.82652738	16
hsa-miR-4737	2	0.545	0.3745919047	0.82652738	16
hsa-miR-4753-5p	10	0.192	0.3738638971	0.82652738	108
hsa-miR-4790-5p	2	0.545	0.3745919047	0.82652738	16
hsa-miR-4999-5p	3	0.42	0.3738526937	0.82652738	27
hsa-miR-548at-5p	11	0.179	0.3760985465	0.82652738	120
hsa-miR-6081	11	0.179	0.3760985465	0.82652738	120
hsa-miR-648	7	0.239	0.3757435309	0.82652738	73
hsa-miR-6813-5p	7	0.239	0.3757435309	0.82652738	73
hsa-miR-4720-5p	5	0.292	0.3785477536	0.8291088003	50
hsa-miR-5003-3p	12	0.167	0.3778418063	0.8291088003	132
hsa-miR-503-3p	5	0.292	0.3785477536	0.8291088003	50
hsa-miR-8083	5	0.292	0.3785477536	0.8291088003	50
hsa-miR-221-5p	13	0.158	0.379203574	0.8296881466	144
hsa-miR-4463	8	0.214	0.3797688634	0.8296881466	85
hsa-miR-589-3p	8	0.214	0.3797688634	0.8296881466	85
hsa-miR-5696	14	0.15	0.3802632838	0.8300713629	156
hsa-miR-363-3p	29	0.095	0.3810131719	0.831011126	336
hsa-miR-3202	23	0.109	0.3826297318	0.8333753943	264
hsa-miR-8066	9	0.195	0.3827377387	0.8333753943	97
hsa-miR-1251-3p	6	0.25	0.3849552093	0.835407385	62
hsa-miR-186-5p	62	0.059	0.3847274766	0.835407385	737
hsa-miR-4652-5p	6	0.25	0.3849552093	0.835407385	62
hsa-miR-4746-3p	6	0.25	0.3849552093	0.835407385	62
hsa-miR-3615	4	0.322	0.3873812361	0.8364862875	39
hsa-miR-3927-5p	4	0.322	0.3873812361	0.8364862875	39
hsa-miR-4782-3p	4	0.322	0.3873812361	0.8364862875	39
hsa-miR-668-3p	4	0.322	0.3873812361	0.8364862875	39
hsa-miR-6731-3p	4	0.322	0.3873812361	0.8364862875	39
hsa-miR-6834-3p	4	0.322	0.3873812361	0.8364862875	39
hsa-miR-361-3p	13	0.148	0.3888308964	0.8385379536	145
hsa-miR-4253	7	0.22	0.3892981737	0.8385379536	74
hsa-miR-4283	7	0.22	0.3892981737	0.8385379536	74
hsa-miR-338-5p	10	0.167	0.3960783624	0.8472756889	110
hsa-miR-3676-3p	1	0.767	0.3966109873	0.8472756889	6
hsa-miR-370	1	0.767	0.3966109873	0.8472756889	6
hsa-miR-4703-3p	5	0.265	0.395016037	0.8472756889	51
hsa-miR-4738-3p	10	0.167	0.3960783624	0.8472756889	110
hsa-miR-4801	9	0.18	0.3945177533	0.8472756889	98
hsa-miR-4803	9	0.18	0.3945177533	0.8472756889	98
hsa-miR-5580-5p	5	0.265	0.395016037	0.8472756889	51
hsa-miR-6746-3p	3	0.372	0.396392867	0.8472756889	28
hsa-miR-875-3p	10	0.167	0.3960783624	0.8472756889	110
hsa-miR-6754-5p	19	0.109	0.3984351797	0.850474436	218
hsa-miR-1208	6	0.228	0.3997602917	0.8505120843	63
hsa-miR-3622a-5p	6	0.228	0.3997602917	0.8505120843	63
hsa-miR-6733-5p	17	0.116	0.3988669979	0.8505120843	194
hsa-miR-8080	6	0.228	0.3997602917	0.8505120843	63
hsa-let-7f-2-3p	9	0.166	0.4063102187	0.8525961203	99
hsa-miR-1277-3p	2	0.472	0.4041139228	0.8525961203	17
hsa-miR-1537-3p	2	0.472	0.4041139228	0.8525961203	17
hsa-miR-203a-5p	7	0.201	0.4028589328	0.8525961203	75
hsa-miR-3143	9	0.166	0.4063102187	0.8525961203	99
hsa-miR-3177-5p	7	0.201	0.4028589328	0.8525961203	75
hsa-miR-3977	7	0.201	0.4028589328	0.8525961203	75
hsa-miR-4730	2	0.472	0.4041139228	0.8525961203	17
hsa-miR-4731-3p	9	0.166	0.4063102187	0.8525961203	99
hsa-miR-4763-5p	7	0.201	0.4028589328	0.8525961203	75
hsa-miR-486-5p	7	0.201	0.4028589328	0.8525961203	75
hsa-miR-5191	4	0.289	0.4061586275	0.8525961203	40
hsa-miR-6509-3p	8	0.182	0.4049281704	0.8525961203	87
hsa-miR-6863	2	0.472	0.4041139228	0.8525961203	17
hsa-miR-7853-5p	9	0.166	0.4063102187	0.8525961203	99
hsa-miR-8081	8	0.182	0.4049281704	0.8525961203	87
hsa-miR-887-3p	2	0.472	0.4041139228	0.8525961203	17
hsa-miR-3154	13	0.129	0.4081460371	0.8530088262	147
hsa-miR-3925-5p	11	0.144	0.4077630134	0.8530088262	123
hsa-miR-6515-5p	11	0.144	0.4077630134	0.8530088262	123
hsa-miR-922	14	0.123	0.4080830082	0.8530088262	159
hsa-miR-944	11	0.144	0.4077630134	0.8530088262	123
hsa-miR-4767	5	0.239	0.4114442011	0.8578347848	52
hsa-miR-612	23	0.087	0.4112204268	0.8578347848	268
hsa-miR-6806-5p	5	0.239	0.4114442011	0.8578347848	52
hsa-miR-4306	21	0.091	0.4127767268	0.8599239736	244
hsa-miR-181b-2-3p	6	0.206	0.4145443209	0.8601629369	64
hsa-miR-331-5p	6	0.206	0.4145443209	0.8601629369	64
hsa-miR-4782-5p	6	0.206	0.4145443209	0.8601629369	64
hsa-miR-5088-5p	6	0.206	0.4145443209	0.8601629369	64
hsa-miR-5706	6	0.206	0.4145443209	0.8601629369	64
hsa-miR-3153	17	0.102	0.4156486868	0.8617672375	196
hsa-miR-2276-5p	16	0.105	0.4162833418	0.8618591273	184
hsa-miR-3158-5p	9	0.152	0.4181044865	0.8618591273	100
hsa-miR-4668-3p	15	0.109	0.4168668427	0.8618591273	172
hsa-miR-580-5p	8	0.166	0.4175099535	0.8618591273	88
hsa-miR-6829-5p	7	0.183	0.4164097861	0.8618591273	76
hsa-miR-6855-5p	12	0.125	0.4181518861	0.8618591273	136
hsa-miR-6858-5p	11	0.133	0.4183428431	0.8618591273	124
hsa-miR-8064	12	0.125	0.4181518861	0.8618591273	136
hsa-miR-3146	3	0.327	0.4187083142	0.8619296151	29
hsa-miR-6771-3p	21	0.085	0.420306029	0.8645346146	245
hsa-miR-1180-3p	6	0.185	0.4292873781	0.865190523	65
hsa-miR-1236-5p	5	0.213	0.4278054661	0.865190523	53
hsa-miR-1285-5p	6	0.185	0.4292873781	0.865190523	65
hsa-miR-1286	9	0.138	0.4298901239	0.865190523	101
hsa-miR-188-3p	12	0.115	0.4282520415	0.865190523	137
hsa-miR-1914-3p	12	0.115	0.4282520415	0.865190523	137
hsa-miR-1972	11	0.121	0.4289224013	0.865190523	125
hsa-miR-208a-3p	5	0.213	0.4278054661	0.865190523	53
hsa-miR-26b-3p	5	0.213	0.4278054661	0.865190523	53
hsa-miR-3123	11	0.121	0.4289224013	0.865190523	125
hsa-miR-3170	12	0.115	0.4282520415	0.865190523	137
hsa-miR-3189-5p	6	0.185	0.4292873781	0.865190523	65
hsa-miR-3692-3p	11	0.121	0.4289224013	0.865190523	125
hsa-miR-3912-5p	5	0.213	0.4278054661	0.865190523	53
hsa-miR-3938	6	0.185	0.4292873781	0.865190523	65
hsa-miR-431-5p	13	0.11	0.4275022464	0.865190523	149
hsa-miR-4728-5p	68	0.038	0.4259196128	0.865190523	820
hsa-miR-5001-3p	16	0.098	0.424960731	0.865190523	185
hsa-miR-6085	7	0.165	0.429935183	0.865190523	77
hsa-miR-643	4	0.255	0.4248206291	0.865190523	41
hsa-miR-6505-5p	7	0.165	0.429935183	0.865190523	77
hsa-miR-6769a-3p	7	0.165	0.429935183	0.865190523	77
hsa-miR-6804-3p	6	0.185	0.4292873781	0.865190523	65
hsa-miR-6814-5p	15	0.101	0.425843323	0.865190523	173
hsa-miR-7847-3p	26	0.073	0.4223018478	0.865190523	306
hsa-miR-7974	6	0.185	0.4292873781	0.865190523	65
hsa-miR-8059	6	0.185	0.4292873781	0.865190523	65
hsa-miR-938	6	0.185	0.4292873781	0.865190523	65
hsa-miR-193b-5p	18	0.085	0.4312969271	0.866590428	210
hsa-miR-5580-3p	18	0.085	0.4312969271	0.866590428	210
hsa-let-7i-5p	28	0.062	0.4331802047	0.8676942977	332
hsa-miR-1199-3p	2	0.402	0.4329499194	0.8676942977	18
hsa-miR-5091	2	0.402	0.4329499194	0.8676942977	18
hsa-miR-6854-3p	2	0.402	0.4329499194	0.8676942977	18
hsa-miR-4465	16	0.09	0.4336420661	0.8679512738	186
hsa-miR-542-3p	15	0.093	0.4348223368	0.8689767437	174
hsa-miR-6895-3p	15	0.093	0.4348223368	0.8689767437	174
hsa-miR-3919	14	0.096	0.4360036219	0.870668783	162
hsa-miR-1257	10	0.117	0.4406047581	0.8712735886	114
hsa-miR-1294	10	0.117	0.4406047581	0.8712735886	114
hsa-miR-146b-3p	6	0.164	0.4439703442	0.8712735886	66
hsa-miR-196a-3p	17	0.08	0.4408787247	0.8712735886	199
hsa-miR-2053	7	0.147	0.4434200782	0.8712735886	78
hsa-miR-302f	19	0.077	0.4380783588	0.8712735886	223
hsa-miR-337-5p	1	0.617	0.4453473762	0.8712735886	7
hsa-miR-33b-3p	5	0.188	0.4440744249	0.8712735886	54
hsa-miR-3616-3p	9	0.124	0.4416569346	0.8712735886	102
hsa-miR-4540	3	0.282	0.4407426947	0.8712735886	30
hsa-miR-4720-3p	7	0.147	0.4434200782	0.8712735886	78
hsa-miR-4744	6	0.164	0.4439703442	0.8712735886	66
hsa-miR-4757-3p	1	0.617	0.4453473762	0.8712735886	7
hsa-miR-5089-3p	4	0.223	0.443331231	0.8712735886	42
hsa-miR-566	6	0.164	0.4439703442	0.8712735886	66
hsa-miR-591	4	0.223	0.443331231	0.8712735886	42
hsa-miR-610	7	0.147	0.4434200782	0.8712735886	78
hsa-miR-626	4	0.223	0.443331231	0.8712735886	42
hsa-miR-628-3p	3	0.282	0.4407426947	0.8712735886	30
hsa-miR-6752-3p	11	0.11	0.4394942044	0.8712735886	126
hsa-miR-6761-3p	1	0.617	0.4453473762	0.8712735886	7
hsa-miR-6789-5p	3	0.282	0.4407426947	0.8712735886	30
hsa-miR-6809-5p	9	0.124	0.4416569346	0.8712735886	102
hsa-miR-6871-3p	8	0.134	0.4426149499	0.8712735886	90
hsa-miR-874	1	0.617	0.4453473762	0.8712735886	7
hsa-miR-890	9	0.124	0.4416569346	0.8712735886	102
hsa-miR-92a-1-5p	8	0.134	0.4426149499	0.8712735886	90
hsa-miR-3675-3p	13	0.091	0.4468529363	0.8735622391	151
hsa-miR-92a-3p	113	0.021	0.4473300427	0.8738384167	1379
hsa-miR-4477a	12	0.095	0.4484333866	0.8753365882	139
hsa-miR-3120-3p	11	0.099	0.4500509081	0.8771778749	127
hsa-miR-6734-5p	11	0.099	0.4500509081	0.8771778749	127
hsa-miR-3688-3p	10	0.104	0.451705417	0.879743634	115
hsa-miR-301b-3p	31	0.045	0.454161686	0.883865899	372
hsa-miR-1297	16	0.067	0.4596682863	0.8873584063	189
hsa-miR-1911-5p	3	0.24	0.4624458287	0.8873584063	31
hsa-miR-23b-5p	13	0.082	0.4565120041	0.8873584063	152
hsa-miR-29b-2-5p	10	0.092	0.4627768476	0.8873584063	116
hsa-miR-3157-3p	5	0.163	0.4602270819	0.8873584063	55
hsa-miR-3179	15	0.069	0.4617289011	0.8873584063	177
hsa-miR-323b-3p	4	0.191	0.4616571026	0.8873584063	43
hsa-miR-3684	2	0.335	0.4610182057	0.8873584063	19
hsa-miR-371b-3p	5	0.163	0.4602270819	0.8873584063	55
hsa-miR-4509	5	0.163	0.4602270819	0.8873584063	55
hsa-miR-4520-3p	5	0.163	0.4602270819	0.8873584063	55
hsa-miR-4749-3p	6	0.143	0.4585749348	0.8873584063	67
hsa-miR-4774-5p	4	0.191	0.4616571026	0.8873584063	43
hsa-miR-526b-5p	20	0.057	0.4599214433	0.8873584063	238
hsa-miR-5684	4	0.191	0.4616571026	0.8873584063	43
hsa-miR-628-5p	5	0.163	0.4602270819	0.8873584063	55
hsa-miR-7106-5p	63	0.025	0.4621078149	0.8873584063	767
hsa-miR-7107-3p	3	0.24	0.4624458287	0.8873584063	31
hsa-miR-7155-3p	5	0.163	0.4602270819	0.8873584063	55
hsa-miR-8056	3	0.24	0.4624458287	0.8873584063	31
hsa-miR-520d-5p	14	0.07	0.4638858211	0.8881757958	165
hsa-miR-6818-3p	14	0.07	0.4638858211	0.8881757958	165
hsa-miR-3691-3p	9	0.097	0.4650945853	0.8898353756	104
hsa-miR-4667-3p	21	0.051	0.4655546314	0.8900610955	251
hsa-miR-6716-5p	8	0.104	0.4675621324	0.8932427816	92
hsa-miR-106b-3p	7	0.112	0.4702108797	0.8952464474	80
hsa-miR-1281	15	0.061	0.4706726803	0.8952464474	178
hsa-miR-181a-2-3p	7	0.112	0.4702108797	0.8952464474	80
hsa-miR-3144-5p	6	0.123	0.4730837299	0.8952464474	68
hsa-miR-4433a-5p	6	0.123	0.4730837299	0.8952464474	68
hsa-miR-4717-5p	7	0.112	0.4702108797	0.8952464474	80
hsa-miR-4758-3p	6	0.123	0.4730837299	0.8952464474	68
hsa-miR-5000-5p	6	0.123	0.4730837299	0.8952464474	68
hsa-miR-501-3p	6	0.123	0.4730837299	0.8952464474	68
hsa-miR-5100	6	0.123	0.4730837299	0.8952464474	68
hsa-miR-6126	6	0.123	0.4730837299	0.8952464474	68
hsa-miR-6729-3p	7	0.112	0.4702108797	0.8952464474	80
hsa-miR-6738-5p	11	0.077	0.4710904047	0.8952464474	129
hsa-miR-559	17	0.052	0.47446729	0.8972121283	203
hsa-miR-1255b-2-3p	5	0.138	0.476240878	0.8986067908	56
hsa-miR-1291	5	0.138	0.476240878	0.8986067908	56
hsa-miR-4758-5p	5	0.138	0.476240878	0.8986067908	56
hsa-miR-1231	4	0.161	0.4797675792	0.8997297609	44
hsa-miR-3191-5p	8	0.089	0.4799480815	0.8997297609	93
hsa-miR-3657	4	0.161	0.4797675792	0.8997297609	44
hsa-miR-3907	4	0.161	0.4797675792	0.8997297609	44
hsa-miR-4474-5p	4	0.161	0.4797675792	0.8997297609	44
hsa-miR-4727-3p	4	0.161	0.4797675792	0.8997297609	44
hsa-miR-520a-5p	12	0.064	0.4785631798	0.8997297609	142
hsa-miR-6728-3p	8	0.089	0.4799480815	0.8997297609	93
hsa-miR-6765-5p	8	0.089	0.4799480815	0.8997297609	93
hsa-miR-1226-5p	7	0.095	0.4834894658	0.8997500368	81
hsa-miR-127-5p	10	0.068	0.4847999814	0.8997500368	118
hsa-miR-1295b-5p	7	0.095	0.4834894658	0.8997500368	81
hsa-miR-1912	7	0.095	0.4834894658	0.8997500368	81
hsa-miR-203b-3p	14	0.053	0.4823863806	0.8997500368	167
hsa-miR-337-3p	7	0.095	0.4834894658	0.8997500368	81
hsa-miR-365b-3p	7	0.095	0.4834894658	0.8997500368	81
hsa-miR-3943	7	0.095	0.4834894658	0.8997500368	81
hsa-miR-4694-3p	10	0.068	0.4847999814	0.8997500368	118
hsa-miR-602	3	0.198	0.483773424	0.8997500368	32
hsa-miR-6072	7	0.095	0.4834894658	0.8997500368	81
hsa-miR-633	7	0.095	0.4834894658	0.8997500368	81
hsa-miR-6732-3p	10	0.068	0.4847999814	0.8997500368	118
hsa-miR-6753-3p	3	0.198	0.483773424	0.8997500368	32
hsa-miR-1911-3p	6	0.103	0.4874801964	0.9001897582	69
hsa-miR-2355-5p	15	0.045	0.4884965175	0.9001897582	180
hsa-miR-299-3p	6	0.103	0.4874801964	0.9001897582	69
hsa-miR-3692-5p	6	0.103	0.4874801964	0.9001897582	69
hsa-miR-4315	2	0.271	0.4882547312	0.9001897582	20
hsa-miR-4462	2	0.271	0.4882547312	0.9001897582	20
hsa-miR-4725-5p	6	0.103	0.4874801964	0.9001897582	69
hsa-miR-4743-3p	9	0.071	0.488341275	0.9001897582	106
hsa-miR-6840-5p	2	0.271	0.4882547312	0.9001897582	20
hsa-miR-7151-5p	6	0.103	0.4874801964	0.9001897582	69
hsa-let-7d-3p	1	0.481	0.4901503694	0.9006859188	8
hsa-miR-1274a	1	0.481	0.4901503694	0.9006859188	8
hsa-miR-4485-3p	1	0.481	0.4901503694	0.9006859188	8
hsa-miR-6774-3p	1	0.481	0.4901503694	0.9006859188	8
hsa-miR-130a-5p	11	0.055	0.4919853435	0.9026523907	131
hsa-miR-3934-3p	8	0.074	0.4922612384	0.9026523907	94
hsa-miR-7856-5p	11	0.055	0.4919853435	0.9026523907	131
hsa-miR-15a-3p	7	0.078	0.4966729492	0.906754414	82
hsa-miR-219a-5p	4	0.13	0.4976346284	0.906754414	45
hsa-miR-3945	4	0.13	0.4976346284	0.906754414	45
hsa-miR-450b-3p	7	0.078	0.4966729492	0.906754414	82
hsa-miR-492	4	0.13	0.4976346284	0.906754414	45
hsa-miR-5004-3p	4	0.13	0.4976346284	0.906754414	45
hsa-miR-6854-5p	7	0.078	0.4966729492	0.906754414	82
hsa-miR-6891-3p	7	0.078	0.4966729492	0.906754414	82
hsa-miR-7973	4	0.13	0.4976346284	0.906754414	45
hsa-miR-301a-3p	32	0.016	0.5012291203	0.9115383533	392
hsa-miR-4530	11	0.045	0.5023620287	0.9115383533	132
hsa-miR-4676-5p	11	0.045	0.5023620287	0.9115383533	132
hsa-miR-548l	14	0.036	0.5007725464	0.9115383533	169
hsa-miR-5586-5p	6	0.083	0.5017487051	0.9115383533	70
hsa-miR-876-3p	6	0.083	0.5017487051	0.9115383533	70
hsa-miR-138-1-3p	5	0.09	0.5077689158	0.9137031252	58
hsa-miR-3074-3p	5	0.09	0.5077689158	0.9137031252	58
hsa-miR-3618	3	0.157	0.5046867794	0.9137031252	33
hsa-miR-3620-5p	5	0.09	0.5077689158	0.9137031252	58
hsa-miR-3937	5	0.09	0.5077689158	0.9137031252	58
hsa-miR-4251	10	0.045	0.5066123912	0.9137031252	120
hsa-miR-454-3p	32	0.012	0.5072805885	0.9137031252	393
hsa-miR-660-3p	30	0.014	0.5060496462	0.9137031252	368
hsa-miR-6783-5p	15	0.029	0.5062074487	0.9137031252	182
hsa-miR-6812-5p	8	0.059	0.5044913661	0.9137031252	95
hsa-miR-6839-3p	5	0.09	0.5077689158	0.9137031252	58
hsa-miR-943	5	0.09	0.5077689158	0.9137031252	58
hsa-miR-3182	7	0.061	0.509749174	0.9141056863	83
hsa-miR-376b-3p	7	0.061	0.509749174	0.9141056863	83
hsa-miR-4733-5p	7	0.061	0.509749174	0.9141056863	83
hsa-miR-4790-3p	7	0.061	0.509749174	0.9141056863	83
hsa-miR-7153-5p	7	0.061	0.509749174	0.9141056863	83
hsa-miR-101-5p	6	0.063	0.5158745416	0.9162495272	71
hsa-miR-125b-2-3p	9	0.044	0.5113256637	0.9162495272	108
hsa-miR-1282	2	0.21	0.5146107723	0.9162495272	21
hsa-miR-3195	2	0.21	0.5146107723	0.9162495272	21
hsa-miR-3668	6	0.063	0.5158745416	0.9162495272	71
hsa-miR-4285	2	0.21	0.5146107723	0.9162495272	21
hsa-miR-449c-3p	2	0.21	0.5146107723	0.9162495272	21
hsa-miR-4503	6	0.063	0.5158745416	0.9162495272	71
hsa-miR-4680-3p	6	0.063	0.5158745416	0.9162495272	71
hsa-miR-6503-5p	2	0.21	0.5146107723	0.9162495272	21
hsa-miR-654-3p	6	0.063	0.5158745416	0.9162495272	71
hsa-miR-6737-3p	4	0.101	0.5152328001	0.9162495272	46
hsa-miR-6760-5p	18	0.019	0.5125283247	0.9162495272	220
hsa-miR-7157-3p	4	0.101	0.5152328001	0.9162495272	46
hsa-miR-6737-5p	8	0.044	0.5166286705	0.9169630291	96
hsa-miR-98-5p	61	0.001	0.5181531901	0.9190419909	755
hsa-miR-4458	25	0.008	0.5196501559	0.9204422775	308
hsa-miR-4500	25	0.008	0.5196501559	0.9204422775	308
hsa-miR-1238-5p	5	0.066	0.5232453095	0.9223180322	59
hsa-miR-1260b	22	-0.003	0.536401313	0.9223180322	273
hsa-miR-1285-3p	20	-0.002	0.5363795779	0.9223180322	248
hsa-miR-148a-5p	7	0.028	0.5355343555	0.9223180322	85
hsa-miR-181b-5p	29	0.001	0.5275363359	0.9223180322	359
hsa-miR-1910-3p	39	0	0.5247868794	0.9223180322	483
hsa-miR-208b-3p	4	0.071	0.5325391619	0.9223180322	47
hsa-miR-29a-5p	8	0.015	0.5405879044	0.9223180322	98
hsa-miR-3151-3p	3	0.118	0.5251524711	0.9223180322	34
hsa-miR-3200-5p	5	0.043	0.5385071294	0.9223180322	60
hsa-miR-325	3	0.079	0.5451420291	0.9223180322	35
hsa-miR-3619-3p	3	0.118	0.5251524711	0.9223180322	34
hsa-miR-378e	3	0.079	0.5451420291	0.9223180322	35
hsa-miR-378f	3	0.079	0.5451420291	0.9223180322	35
hsa-miR-378h	3	0.079	0.5451420291	0.9223180322	35
hsa-miR-378i	3	0.079	0.5451420291	0.9223180322	35
hsa-miR-3917	1	0.356	0.5313371718	0.9223180322	9
hsa-miR-4295	29	-0.003	0.533819905	0.9223180322	360
hsa-miR-432-5p	8	0.015	0.5405879044	0.9223180322	98
hsa-miR-4321	1	0.356	0.5313371718	0.9223180322	9
hsa-miR-4326	6	0.025	0.5436439469	0.9223180322	73
hsa-miR-4442	1	0.356	0.5313371718	0.9223180322	9
hsa-miR-4457	9	0.019	0.5339816065	0.9223180322	110
hsa-miR-4460	4	0.071	0.5325391619	0.9223180322	47
hsa-miR-4461	6	0.025	0.5436439469	0.9223180322	73
hsa-miR-4520-2-3p	3	0.118	0.5251524711	0.9223180322	34
hsa-miR-4521	3	0.079	0.5451420291	0.9223180322	35
hsa-miR-4527	2	0.151	0.540050878	0.9223180322	22
hsa-miR-4693-5p	4	0.071	0.5325391619	0.9223180322	47
hsa-miR-4711-5p	5	0.043	0.5385071294	0.9223180322	60
hsa-miR-4721	6	0.044	0.5298439127	0.9223180322	72
hsa-miR-4746-5p	1	0.356	0.5313371718	0.9223180322	9
hsa-miR-5007-3p	6	0.025	0.5436439469	0.9223180322	73
hsa-miR-5008-3p	4	0.071	0.5325391619	0.9223180322	47
hsa-miR-5187-3p	4	0.071	0.5325391619	0.9223180322	47
hsa-miR-518d-5p	5	0.043	0.5385071294	0.9223180322	60
hsa-miR-518e-3p	1	0.356	0.5313371718	0.9223180322	9
hsa-miR-518e-5p	5	0.066	0.5232453095	0.9223180322	59
hsa-miR-518f-5p	5	0.066	0.5232453095	0.9223180322	59
hsa-miR-519a-5p	5	0.066	0.5232453095	0.9223180322	59
hsa-miR-519b-5p	5	0.043	0.5385071294	0.9223180322	60
hsa-miR-519c-5p	5	0.043	0.5385071294	0.9223180322	60
hsa-miR-520c-5p	5	0.043	0.5385071294	0.9223180322	60
hsa-miR-522-5p	5	0.043	0.5385071294	0.9223180322	60
hsa-miR-523-5p	5	0.066	0.5232453095	0.9223180322	59
hsa-miR-526a	5	0.043	0.5385071294	0.9223180322	60
hsa-miR-548a-5p	16	0.001	0.5366638833	0.9223180322	198
hsa-miR-548ar-3p	13	0	0.541998481	0.9223180322	161
hsa-miR-548az-3p	13	0	0.541998481	0.9223180322	161
hsa-miR-548e-3p	13	0	0.541998481	0.9223180322	161
hsa-miR-548f-3p	13	0.009	0.5326882008	0.9223180322	160
hsa-miR-5707	2	0.151	0.540050878	0.9223180322	22
hsa-miR-575	11	0.023	0.5229423799	0.9223180322	134
hsa-miR-606	5	0.043	0.5385071294	0.9223180322	60
hsa-miR-651-3p	18	0	0.5364553556	0.9223180322	223
hsa-miR-651-5p	5	0.066	0.5232453095	0.9223180322	59
hsa-miR-6511a-5p	39	-0.009	0.5410903304	0.9223180322	486
hsa-miR-6747-5p	9	0.006	0.5451672304	0.9223180322	111
hsa-miR-6755-3p	3	0.079	0.5451420291	0.9223180322	35
hsa-miR-6819-5p	8	0.03	0.5286638104	0.9223180322	97
hsa-miR-6846-5p	8	0.015	0.5405879044	0.9223180322	98
hsa-miR-6848-5p	8	0.015	0.5405879044	0.9223180322	98
hsa-miR-6852-3p	6	0.025	0.5436439469	0.9223180322	73
hsa-miR-6860	20	0.004	0.5288434137	0.9223180322	247
hsa-miR-6861-3p	3	0.079	0.5451420291	0.9223180322	35
hsa-miR-6865-5p	6	0.025	0.5436439469	0.9223180322	73
hsa-miR-7108-3p	6	0.025	0.5436439469	0.9223180322	73
hsa-miR-7845-5p	8	0.015	0.5405879044	0.9223180322	98
hsa-miR-8073	11	0.013	0.533134082	0.9223180322	135
hsa-miR-5586-3p	14	-0.005	0.5460043918	0.923134131	174
hsa-miR-1276	10	-0.002	0.5493778365	0.9248935611	124
hsa-miR-3138	4	0.043	0.5495332227	0.9248935611	48
hsa-miR-4330	7	0.011	0.5482221517	0.9248935611	86
hsa-miR-4650-5p	7	0.011	0.5482221517	0.9248935611	86
hsa-miR-6735-3p	4	0.043	0.5495332227	0.9248935611	48
hsa-miR-6755-5p	4	0.043	0.5495332227	0.9248935611	48
hsa-miR-6835-5p	7	0.011	0.5482221517	0.9248935611	86
hsa-miR-4417	5	0.021	0.5535390384	0.9274363026	61
hsa-miR-4502	5	0.021	0.5535390384	0.9274363026	61
hsa-miR-4649-5p	8	0.001	0.5523925361	0.9274363026	99
hsa-miR-5682	5	0.021	0.5535390384	0.9274363026	61
hsa-miR-588	18	-0.013	0.5522179192	0.9274363026	225
hsa-miR-758-5p	5	0.021	0.5535390384	0.9274363026	61
hsa-miR-8061	5	0.021	0.5535390384	0.9274363026	61
hsa-miR-4677-3p	6	0.006	0.5572626916	0.9306787699	74
hsa-miR-4695-3p	12	-0.013	0.5569625612	0.9306787699	150
hsa-miR-502-5p	6	0.006	0.5572626916	0.9306787699	74
hsa-miR-5584-3p	6	0.006	0.5572626916	0.9306787699	74
hsa-miR-874-5p	6	0.006	0.5572626916	0.9306787699	74
hsa-miR-515-5p	15	-0.017	0.5583477013	0.9318926996	188
hsa-miR-1249-3p	1	0.241	0.5691994279	0.9320367718	10
hsa-miR-1292-5p	4	0.015	0.5661968467	0.9320367718	49
hsa-miR-191-3p	2	0.095	0.564551048	0.9320367718	23
hsa-miR-215-5p	59	-0.02	0.5662139215	0.9320367718	741
hsa-miR-2681-3p	4	0.015	0.5661968467	0.9320367718	49
hsa-miR-369-5p	1	0.241	0.5691994279	0.9320367718	10
hsa-miR-378b	3	0.042	0.5646316091	0.9320367718	36
hsa-miR-3923	2	0.095	0.564551048	0.9320367718	23
hsa-miR-3939	1	0.241	0.5691994279	0.9320367718	10
hsa-miR-4256	3	0.042	0.5646316091	0.9320367718	36
hsa-miR-4281	3	0.042	0.5646316091	0.9320367718	36
hsa-miR-4518	8	-0.013	0.5640697578	0.9320367718	100
hsa-miR-4636	1	0.241	0.5691994279	0.9320367718	10
hsa-miR-4655-5p	2	0.095	0.564551048	0.9320367718	23
hsa-miR-4799-3p	4	0.015	0.5661968467	0.9320367718	49
hsa-miR-510-3p	13	-0.026	0.5695382272	0.9320367718	164
hsa-miR-5187-5p	5	-0.002	0.5683270936	0.9320367718	62
hsa-miR-553	1	0.241	0.5691994279	0.9320367718	10
hsa-miR-5587-5p	7	-0.005	0.560760375	0.9320367718	87
hsa-miR-562	10	-0.013	0.5598522221	0.9320367718	125
hsa-miR-639	1	0.241	0.5691994279	0.9320367718	10
hsa-miR-6510-5p	9	-0.019	0.5672185004	0.9320367718	113
hsa-miR-6729-5p	8	-0.013	0.5640697578	0.9320367718	100
hsa-miR-6766-3p	3	0.042	0.5646316091	0.9320367718	36
hsa-miR-6785-3p	1	0.241	0.5691994279	0.9320367718	10
hsa-miR-6785-5p	64	-0.017	0.5598928822	0.9320367718	802
hsa-miR-6788-3p	2	0.095	0.564551048	0.9320367718	23
hsa-miR-6831-3p	3	0.042	0.5646316091	0.9320367718	36
hsa-miR-6866-3p	7	-0.005	0.560760375	0.9320367718	87
hsa-miR-6883-5p	64	-0.017	0.5598928822	0.9320367718	802
hsa-miR-7641	11	-0.018	0.5632480374	0.9320367718	138
hsa-miR-4493	6	-0.013	0.5706891054	0.9327468921	75
hsa-miR-4741	6	-0.013	0.5706891054	0.9327468921	75
hsa-miR-202-5p	7	-0.021	0.5731400411	0.9355774071	88
hsa-miR-4276	7	-0.021	0.5731400411	0.9355774071	88
hsa-miR-4291	8	-0.027	0.5756120919	0.9372607404	101
hsa-miR-4418	8	-0.027	0.5756120919	0.9372607404	101
hsa-miR-548v	8	-0.027	0.5756120919	0.9372607404	101
hsa-miR-6743-5p	8	-0.027	0.5756120919	0.9372607404	101
hsa-miR-103b	5	-0.024	0.5828587144	0.9390184872	63
hsa-miR-1288-3p	3	0.006	0.5836016649	0.9390184872	37
hsa-miR-196b-5p	12	-0.041	0.5852328758	0.9390184872	153
hsa-miR-19b-1-5p	9	-0.031	0.5780711069	0.9390184872	114
hsa-miR-30c-1-3p	41	-0.031	0.5830978098	0.9390184872	519
hsa-miR-3132	5	-0.024	0.5828587144	0.9390184872	63
hsa-miR-3162-5p	4	-0.012	0.5825141592	0.9390184872	50
hsa-miR-3921	7	-0.036	0.5853528002	0.9390184872	89
hsa-miR-4288	3	0.006	0.5836016649	0.9390184872	37
hsa-miR-4484	5	-0.024	0.5828587144	0.9390184872	63
hsa-miR-4506	4	-0.012	0.5825141592	0.9390184872	50
hsa-miR-4519	7	-0.036	0.5853528002	0.9390184872	89
hsa-miR-4663	6	-0.031	0.583913047	0.9390184872	76
hsa-miR-4675	6	-0.031	0.583913047	0.9390184872	76
hsa-miR-513b-5p	11	-0.038	0.5828881324	0.9390184872	140
hsa-miR-514b-3p	5	-0.024	0.5828587144	0.9390184872	63
hsa-miR-548at-3p	7	-0.036	0.5853528002	0.9390184872	89
hsa-miR-548ay-3p	7	-0.036	0.5853528002	0.9390184872	89
hsa-miR-5588-5p	4	-0.012	0.5825141592	0.9390184872	50
hsa-miR-564	9	-0.031	0.5780711069	0.9390184872	114
hsa-miR-5691	10	-0.035	0.5804994522	0.9390184872	127
hsa-miR-5702	6	-0.031	0.583913047	0.9390184872	76
hsa-miR-604	3	0.006	0.5836016649	0.9390184872	37
hsa-miR-6841-3p	4	-0.012	0.5825141592	0.9390184872	50
hsa-let-7b-5p	95	-0.025	0.5890517716	0.9391621996	1197
hsa-miR-132-5p	2	0.041	0.5880971171	0.9391621996	24
hsa-miR-2467-3p	34	-0.037	0.5889333975	0.9391621996	432
hsa-miR-30e-3p	13	-0.043	0.5875320713	0.9391621996	166
hsa-miR-323b-5p	2	0.041	0.5880971171	0.9391621996	24
hsa-miR-4688	8	-0.041	0.5870125308	0.9391621996	102
hsa-miR-5008-5p	8	-0.041	0.5870125308	0.9391621996	102
hsa-miR-511-5p	8	-0.041	0.5870125308	0.9391621996	102
hsa-miR-548a-3p	13	-0.043	0.5875320713	0.9391621996	166
hsa-miR-5589-3p	9	-0.044	0.5888002692	0.9391621996	115
hsa-miR-6805-3p	10	-0.046	0.5906616669	0.9411522702	128
hsa-miR-4486	11	-0.048	0.592563143	0.9436042216	141
hsa-miR-138-2-3p	7	-0.052	0.5973909322	0.9464337591	90
hsa-miR-193a-5p	5	-0.045	0.5971226461	0.9464337591	64
hsa-miR-302b-3p	36	-0.042	0.5987048299	0.9464337591	459
hsa-miR-4653-5p	7	-0.052	0.5973909322	0.9464337591	90
hsa-miR-514a-3p	5	-0.045	0.5971226461	0.9464337591	64
hsa-miR-519e-3p	4	-0.039	0.5984714462	0.9464337591	51
hsa-miR-660-5p	4	-0.039	0.5984714462	0.9464337591	51
hsa-miR-6831-5p	14	-0.053	0.5983280841	0.9464337591	180
hsa-miR-6864-5p	6	-0.049	0.5969252609	0.9464337591	77
hsa-miR-7161-3p	4	-0.039	0.5984714462	0.9464337591	51
hsa-miR-7162-3p	13	-0.052	0.5964080062	0.9464337591	167
hsa-miR-8076	6	-0.049	0.5969252609	0.9464337591	77
hsa-miR-3622b-3p	9	-0.056	0.5994003701	0.9469579618	116
hsa-miR-5186	19	-0.052	0.60040899	0.9479758447	244
hsa-miR-1909-5p	3	-0.03	0.6020366246	0.9482441266	38
hsa-miR-3144-3p	3	-0.03	0.6020366246	0.9482441266	38
hsa-miR-4529-3p	3	-0.03	0.6020366246	0.9482441266	38
hsa-miR-6800-5p	3	-0.03	0.6020366246	0.9482441266	38
hsa-miR-1266	1	0.135	0.6040052797	0.950194521	11
hsa-miR-4710	12	-0.059	0.6036406053	0.950194521	155
hsa-miR-3666	28	-0.049	0.6052961913	0.9516499637	359
hsa-miR-1321	22	-0.054	0.606324568	0.9521161894	283
hsa-miR-4756-5p	22	-0.054	0.606324568	0.9521161894	283
hsa-miR-3160-5p	6	-0.067	0.6097173594	0.9537803209	78
hsa-miR-410-5p	2	-0.012	0.6106833262	0.9537803209	25
hsa-miR-4660	6	-0.067	0.6097173594	0.9537803209	78
hsa-miR-4798-3p	2	-0.012	0.6106833262	0.9537803209	25
hsa-miR-509-3-5p	8	-0.068	0.6093620311	0.9537803209	104
hsa-miR-509-5p	8	-0.068	0.6093620311	0.9537803209	104
hsa-miR-659-5p	2	-0.012	0.6106833262	0.9537803209	25
hsa-miR-6844	8	-0.068	0.6093620311	0.9537803209	104
hsa-miR-6877-3p	9	-0.068	0.6098661524	0.9537803209	117
hsa-miR-4760-5p	5	-0.067	0.6111089184	0.9538724689	65
hsa-miR-1251-5p	3	-0.065	0.6199245736	0.9539923305	39
hsa-miR-1261	4	-0.092	0.6292612608	0.9539923305	53
hsa-miR-1266-5p	7	-0.083	0.6209155316	0.9539923305	92
hsa-miR-1278	4	-0.066	0.6140570499	0.9539923305	52
hsa-miR-219a-1-3p	5	-0.088	0.6248088015	0.9539923305	66
hsa-miR-2276-3p	12	-0.086	0.6305192203	0.9539923305	158
hsa-miR-3116	9	-0.092	0.6303755198	0.9539923305	119
hsa-miR-3117-5p	4	-0.066	0.6140570499	0.9539923305	52
hsa-miR-3622a-3p	9	-0.092	0.6303755198	0.9539923305	119
hsa-miR-3682-3p	4	-0.066	0.6140570499	0.9539923305	52
hsa-miR-3918	6	-0.085	0.6222818032	0.9539923305	79
hsa-miR-4420	5	-0.088	0.6248088015	0.9539923305	66
hsa-miR-4448	6	-0.085	0.6222818032	0.9539923305	79
hsa-miR-4496	9	-0.092	0.6303755198	0.9539923305	119
hsa-miR-4499	6	-0.085	0.6222818032	0.9539923305	79
hsa-miR-4515	3	-0.065	0.6199245736	0.9539923305	39
hsa-miR-4676-3p	4	-0.092	0.6292612608	0.9539923305	53
hsa-miR-4701-3p	12	-0.086	0.6305192203	0.9539923305	158
hsa-miR-4726-3p	16	-0.069	0.6178674043	0.9539923305	208
hsa-miR-4739	22	-0.069	0.6264370333	0.9539923305	286
hsa-miR-4774-3p	4	-0.092	0.6292612608	0.9539923305	53
hsa-miR-4785	2	-0.062	0.632311059	0.9539923305	26
hsa-miR-4804-3p	5	-0.088	0.6248088015	0.9539923305	66
hsa-miR-487b-5p	3	-0.065	0.6199245736	0.9539923305	39
hsa-miR-491-3p	7	-0.083	0.6209155316	0.9539923305	92
hsa-miR-515-3p	4	-0.066	0.6140570499	0.9539923305	52
hsa-miR-516a-3p	7	-0.098	0.6323896264	0.9539923305	93
hsa-miR-5189-5p	19	-0.063	0.6149341344	0.9539923305	246
hsa-miR-548ab	15	-0.083	0.6324507187	0.9539923305	197
hsa-miR-548ad-5p	15	-0.083	0.6324507187	0.9539923305	197
hsa-miR-548ae-5p	15	-0.083	0.6324507187	0.9539923305	197
hsa-miR-548ak	15	-0.083	0.6324507187	0.9539923305	197
hsa-miR-548am-5p	15	-0.083	0.6324507187	0.9539923305	197
hsa-miR-548ap-5p	15	-0.083	0.6324507187	0.9539923305	197
hsa-miR-548aq-5p	15	-0.083	0.6324507187	0.9539923305	197
hsa-miR-548ar-5p	15	-0.083	0.6324507187	0.9539923305	197
hsa-miR-548as-5p	15	-0.083	0.6324507187	0.9539923305	197
hsa-miR-548au-5p	15	-0.083	0.6324507187	0.9539923305	197
hsa-miR-548ay-5p	15	-0.083	0.6324507187	0.9539923305	197
hsa-miR-548b-5p	15	-0.083	0.6324507187	0.9539923305	197
hsa-miR-548bb-5p	15	-0.083	0.6324507187	0.9539923305	197
hsa-miR-548h-5p	15	-0.083	0.6324507187	0.9539923305	197
hsa-miR-548m	7	-0.098	0.6323896264	0.9539923305	93
hsa-miR-548o-5p	15	-0.083	0.6324507187	0.9539923305	197
hsa-miR-548w	15	-0.083	0.6324507187	0.9539923305	197
hsa-miR-548y	15	-0.083	0.6324507187	0.9539923305	197
hsa-miR-5699-3p	13	-0.069	0.6139008634	0.9539923305	169
hsa-miR-600	4	-0.066	0.6140570499	0.9539923305	52
hsa-miR-655-5p	9	-0.092	0.6303755198	0.9539923305	119
hsa-miR-6736-5p	12	-0.077	0.6216619114	0.9539923305	157
hsa-miR-6758-5p	19	-0.075	0.6292212296	0.9539923305	248
hsa-miR-6763-3p	2	-0.062	0.632311059	0.9539923305	26
hsa-miR-6796-3p	7	-0.083	0.6209155316	0.9539923305	92
hsa-miR-6800-3p	5	-0.088	0.6248088015	0.9539923305	66
hsa-miR-6819-3p	9	-0.092	0.6303755198	0.9539923305	119
hsa-miR-6833-5p	7	-0.083	0.6209155316	0.9539923305	92
hsa-miR-935	9	-0.092	0.6303755198	0.9539923305	119
hsa-miR-99a-5p	10	-0.079	0.6204449458	0.9539923305	131
hsa-miR-197-5p	5	-0.108	0.6382147585	0.9542188206	67
hsa-miR-216a-5p	12	-0.095	0.6392701878	0.9542188206	159
hsa-miR-3687	1	0.036	0.6360012589	0.9542188206	12
hsa-miR-378c	3	-0.098	0.6372569476	0.9542188206	40
hsa-miR-3909	6	-0.102	0.634611878	0.9542188206	80
hsa-miR-4262	10	-0.1	0.6396719063	0.9542188206	133
hsa-miR-4421	13	-0.093	0.6394464006	0.9542188206	172
hsa-miR-4423-3p	5	-0.108	0.6382147585	0.9542188206	67
hsa-miR-4696	10	-0.1	0.6396719063	0.9542188206	133
hsa-miR-4704-5p	3	-0.098	0.6372569476	0.9542188206	40
hsa-miR-512-5p	10	-0.1	0.6396719063	0.9542188206	133
hsa-miR-517a-3p	1	0.036	0.6360012589	0.9542188206	12
hsa-miR-517c-3p	1	0.036	0.6360012589	0.9542188206	12
hsa-miR-5195-5p	3	-0.098	0.6372569476	0.9542188206	40
hsa-miR-5196-5p	23	-0.074	0.6343337093	0.9542188206	300
hsa-miR-520c-3p	35	-0.063	0.6342854598	0.9542188206	453
hsa-miR-548c-5p	15	-0.09	0.6403020987	0.9542188206	198
hsa-miR-548j-5p	15	-0.09	0.6403020987	0.9542188206	198
hsa-miR-6070	1	0.036	0.6360012589	0.9542188206	12
hsa-miR-632	3	-0.098	0.6372569476	0.9542188206	40
hsa-miR-877-5p	17	-0.082	0.6342428664	0.9542188206	223
hsa-miR-513a-5p	16	-0.089	0.6409167379	0.9545880664	211
hsa-miR-383-5p	8	-0.108	0.6416735963	0.9551685913	107
hsa-miR-4290	7	-0.113	0.6436643243	0.9560104349	94
hsa-miR-617	4	-0.117	0.6440762077	0.9560104349	54
hsa-miR-6772-3p	4	-0.117	0.6440762077	0.9560104349	54
hsa-miR-7976	4	-0.117	0.6440762077	0.9560104349	54
hsa-miR-892c-3p	4	-0.117	0.6440762077	0.9560104349	54
hsa-miR-3190-5p	21	-0.085	0.6450957435	0.9569778361	276
hsa-miR-1262	12	-0.104	0.6479119705	0.9570042845	160
hsa-miR-505-5p	10	-0.111	0.6490855778	0.9570042845	134
hsa-miR-5195-3p	6	-0.12	0.646701671	0.9570042845	81
hsa-miR-544b	15	-0.098	0.6480681495	0.9570042845	199
hsa-miR-548av-5p	11	-0.107	0.6483268373	0.9570042845	147
hsa-miR-548k	11	-0.107	0.6483268373	0.9570042845	147
hsa-miR-548s	32	-0.073	0.6460842484	0.9570042845	417
hsa-miR-6833-3p	25	-0.082	0.6491593244	0.9570042845	328
hsa-miR-7156-3p	10	-0.111	0.6490855778	0.9570042845	134
hsa-miR-769-5p	17	-0.094	0.6489320569	0.9570042845	225
hsa-miR-8054	11	-0.107	0.6483268373	0.9570042845	147
hsa-miR-302d-3p	35	-0.072	0.6499428521	0.9576168183	456
hsa-miR-1287-3p	3	-0.132	0.6540282359	0.9576710579	41
hsa-miR-4669	3	-0.132	0.6540282359	0.9576710579	41
hsa-miR-4679	5	-0.129	0.6513203957	0.9576710579	68
hsa-miR-4690-3p	8	-0.121	0.6521014309	0.9576710579	108
hsa-miR-4707-5p	3	-0.132	0.6540282359	0.9576710579	41
hsa-miR-4714-5p	5	-0.129	0.6513203957	0.9576710579	68
hsa-miR-4747-5p	23	-0.088	0.6533693973	0.9576710579	303
hsa-miR-509-3p	3	-0.132	0.6540282359	0.9576710579	41
hsa-miR-563	2	-0.111	0.6529877282	0.9576710579	27
hsa-miR-6772-5p	3	-0.132	0.6540282359	0.9576710579	41
hsa-miR-6798-3p	2	-0.111	0.6529877282	0.9576710579	27
hsa-miR-1200	12	-0.113	0.6564419159	0.9583539183	161
hsa-miR-187-5p	6	-0.137	0.6585460438	0.9583539183	82
hsa-miR-3136-3p	4	-0.142	0.658495747	0.9583539183	55
hsa-miR-3972	4	-0.142	0.658495747	0.9583539183	55
hsa-miR-4427	4	-0.142	0.658495747	0.9583539183	55
hsa-miR-4536-5p	4	-0.142	0.658495747	0.9583539183	55
hsa-miR-4777-5p	4	-0.142	0.658495747	0.9583539183	55
hsa-miR-548d-5p	15	-0.105	0.6557468154	0.9583539183	200
hsa-miR-548i	15	-0.105	0.6557468154	0.9583539183	200
hsa-miR-6788-5p	39	-0.072	0.6550028317	0.9583539183	508
hsa-miR-7515	11	-0.117	0.6572072399	0.9583539183	148
hsa-miR-3191-3p	5	-0.149	0.6641204113	0.9624258113	69
hsa-miR-4539	5	-0.149	0.6641204113	0.9624258113	69
hsa-miR-4645-3p	5	-0.149	0.6641204113	0.9624258113	69
hsa-miR-4684-5p	21	-0.1	0.6646615562	0.9624258113	279
hsa-miR-4766-5p	8	-0.134	0.662351159	0.9624258113	109
hsa-miR-499b-5p	5	-0.149	0.6641204113	0.9624258113	69
hsa-miR-5685	7	-0.142	0.6655971883	0.9624258113	96
hsa-miR-671-3p	1	-0.056	0.6654140279	0.9624258113	13
hsa-miR-6852-5p	17	-0.107	0.6633158518	0.9624258113	227
hsa-miR-6880-5p	23	-0.097	0.6657826519	0.9624258113	305
hsa-miR-8079	8	-0.134	0.662351159	0.9624258113	109
hsa-miR-95-3p	1	-0.056	0.6654140279	0.9624258113	13
hsa-miR-92b-3p	53	-0.07	0.6677057764	0.9646698668	689
hsa-miR-1245b-3p	6	-0.153	0.6701406051	0.9661791057	83
hsa-miR-4470	6	-0.153	0.6701406051	0.9661791057	83
hsa-miR-6069	3	-0.164	0.6702356979	0.9661791057	42
hsa-miR-6090	6	-0.153	0.6701406051	0.9661791057	83
hsa-miR-1295a	2	-0.158	0.6727257944	0.9663821261	28
hsa-miR-181c-5p	21	-0.105	0.6710576478	0.9663821261	280
hsa-miR-3140-5p	4	-0.167	0.6725153523	0.9663821261	56
hsa-miR-380-5p	2	-0.158	0.6727257944	0.9663821261	28
hsa-miR-4738-5p	2	-0.158	0.6727257944	0.9663821261	28
hsa-miR-4768-5p	25	-0.1	0.6729763307	0.9663821261	332
hsa-miR-6080	2	-0.158	0.6727257944	0.9663821261	28
hsa-miR-2114-5p	7	-0.157	0.6762475621	0.9683941869	97
hsa-miR-4712-3p	5	-0.169	0.6766105426	0.9683941869	70
hsa-miR-4756-3p	10	-0.142	0.676489875	0.9683941869	137
hsa-miR-5681a	10	-0.142	0.676489875	0.9683941869	137
hsa-miR-615-5p	5	-0.169	0.6766105426	0.9683941869	70
hsa-miR-6858-3p	10	-0.142	0.676489875	0.9683941869	137
hsa-miR-421	17	-0.119	0.6773812729	0.9689643057	229
hsa-miR-150-5p	40	-0.086	0.6799179137	0.9720584679	526
hsa-miR-1245a	8	-0.159	0.6823030197	0.9722631201	111
hsa-miR-1288-5p	6	-0.17	0.6814816817	0.9722631201	84
hsa-miR-4422	8	-0.159	0.6823030197	0.9722631201	111
hsa-miR-5088-3p	12	-0.139	0.6813370292	0.9722631201	164
hsa-miR-5698	37	-0.09	0.6819644705	0.9722631201	488
hsa-miR-6842-3p	6	-0.17	0.6814816817	0.9722631201	84
hsa-miR-4719	11	-0.145	0.6830824653	0.972841037	151
hsa-miR-1228-5p	3	-0.196	0.6858790925	0.9734544583	43
hsa-miR-3137	4	-0.191	0.6861320048	0.9734544583	57
hsa-miR-4487	16	-0.129	0.6848198646	0.9734544583	217
hsa-miR-4674	4	-0.191	0.6861320048	0.9734544583	57
hsa-miR-508-3p	4	-0.191	0.6861320048	0.9734544583	57
hsa-miR-6802-5p	3	-0.196	0.6858790925	0.9734544583	43
hsa-miR-6866-5p	4	-0.191	0.6861320048	0.9734544583	57
hsa-miR-193b-3p	64	-0.073	0.6878962375	0.9748943409	834
hsa-miR-3927-3p	13	-0.142	0.6877833483	0.9748943409	178
hsa-miR-1234-3p	11	-0.155	0.6914447434	0.975948388	152
hsa-miR-1295b-3p	6	-0.187	0.6925662888	0.975948388	85
hsa-miR-25-5p	15	-0.14	0.6927658234	0.975948388	205
hsa-miR-302a-3p	35	-0.097	0.6900937367	0.975948388	464
hsa-miR-3671	11	-0.155	0.6914447434	0.975948388	152
hsa-miR-379-5p	6	-0.187	0.6925662888	0.975948388	85
hsa-miR-3912-3p	1	-0.143	0.692451979	0.975948388	14
hsa-miR-4804-5p	1	-0.143	0.692451979	0.975948388	14
hsa-miR-6084	1	-0.143	0.692451979	0.975948388	14
hsa-miR-6869-3p	1	-0.143	0.692451979	0.975948388	14
hsa-miR-8053	1	-0.143	0.692451979	0.975948388	14
hsa-miR-3160-3p	14	-0.145	0.6939570166	0.9770974877	192
hsa-miR-1205	7	-0.185	0.696900667	0.9780666319	99
hsa-miR-2682-3p	7	-0.185	0.696900667	0.9780666319	99
hsa-miR-497-3p	7	-0.185	0.696900667	0.9780666319	99
hsa-miR-548u	7	-0.185	0.696900667	0.9780666319	99
hsa-miR-6827-5p	7	-0.185	0.696900667	0.9780666319	99
hsa-miR-924	7	-0.185	0.696900667	0.9780666319	99
hsa-miR-1202	4	-0.215	0.6993440855	0.978199523	58
hsa-miR-3650	11	-0.164	0.6996724232	0.978199523	153
hsa-miR-4325	11	-0.164	0.6996724232	0.978199523	153
hsa-miR-4682	5	-0.208	0.700648975	0.978199523	72
hsa-miR-4797-3p	5	-0.208	0.700648975	0.978199523	72
hsa-miR-514b-5p	8	-0.184	0.7015066526	0.978199523	113
hsa-miR-520b	34	-0.105	0.6992036313	0.978199523	453
hsa-miR-545-5p	8	-0.184	0.7015066526	0.978199523	113
hsa-miR-6720-3p	3	-0.226	0.7009604227	0.978199523	44
hsa-miR-6815-5p	5	-0.208	0.700648975	0.978199523	72
hsa-miR-7107-5p	11	-0.164	0.6996724232	0.978199523	153
hsa-miR-7112-3p	3	-0.226	0.7009604227	0.978199523	44
hsa-miR-30c-2-3p	40	-0.099	0.7027321885	0.9782075049	531
hsa-miR-3130-3p	6	-0.203	0.703392099	0.9782075049	86
hsa-miR-4714-3p	6	-0.203	0.703392099	0.9782075049	86
hsa-miR-5585-3p	6	-0.203	0.703392099	0.9782075049	86
hsa-miR-6751-3p	6	-0.203	0.703392099	0.9782075049	86
hsa-miR-4792	7	-0.199	0.7068986924	0.9820343821	100
hsa-miR-889-3p	7	-0.199	0.7068986924	0.9820343821	100
hsa-miR-3619-5p	11	-0.173	0.7077638974	0.9824400526	154
hsa-miR-4759	2	-0.248	0.7094561333	0.9824400526	30
hsa-miR-4783-5p	2	-0.248	0.7094561333	0.9824400526	30
hsa-miR-5687	2	-0.248	0.7094561333	0.9824400526	30
hsa-miR-7846-3p	2	-0.248	0.7094561333	0.9824400526	30
hsa-miR-7848-3p	2	-0.248	0.7094561333	0.9824400526	30
hsa-miR-4532	10	-0.183	0.7109848292	0.9830914531	141
hsa-miR-4659a-5p	5	-0.227	0.7121934623	0.9830914531	73
hsa-miR-4659b-5p	5	-0.227	0.7121934623	0.9830914531	73
hsa-miR-6508-3p	5	-0.227	0.7121934623	0.9830914531	73
hsa-miR-6776-3p	4	-0.238	0.7121512692	0.9830914531	59
hsa-miR-7154-5p	4	-0.238	0.7121512692	0.9830914531	59
hsa-miR-1183	6	-0.219	0.7139574119	0.9834394843	87
hsa-miR-3188	6	-0.219	0.7139574119	0.9834394843	87
hsa-miR-4324	12	-0.173	0.7128364317	0.9834394843	168
hsa-miR-7855-5p	6	-0.219	0.7139574119	0.9834394843	87
hsa-miR-3187-5p	19	-0.148	0.7154091356	0.9843010631	261
hsa-miR-6724-5p	3	-0.257	0.7154836938	0.9843010631	45
hsa-miR-7158-3p	11	-0.182	0.71571776	0.9843010631	155
hsa-miR-4671-5p	1	-0.225	0.7173067068	0.9849245652	15
hsa-miR-6726-3p	1	-0.225	0.7173067068	0.9849245652	15
hsa-miR-7161-5p	7	-0.213	0.7166753542	0.9849245652	101
hsa-miR-4252	33	-0.119	0.7180296226	0.9853971931	444
hsa-miR-6827-3p	8	-0.209	0.7199457035	0.9875059148	115
hsa-miR-1299	6	-0.235	0.724261122	0.9917362473	88
hsa-miR-1302	4	-0.261	0.724554422	0.9917362473	60
hsa-miR-4477b	6	-0.235	0.724261122	0.9917362473	88
hsa-miR-6856-3p	5	-0.246	0.7234203298	0.9917362473	74
hsa-miR-1343-3p	16	-0.168	0.7255146514	0.9921803941	223
hsa-miR-372-3p	34	-0.123	0.7275310096	0.9921803941	459
hsa-miR-376a-2-5p	3	-0.286	0.7294546864	0.9921803941	46
hsa-miR-3944-5p	8	-0.221	0.7288749874	0.9921803941	116
hsa-miR-425-3p	3	-0.286	0.7294546864	0.9921803941	46
hsa-miR-449b-3p	8	-0.221	0.7288749874	0.9921803941	116
hsa-miR-4640-3p	3	-0.286	0.7294546864	0.9921803941	46
hsa-miR-4800-5p	2	-0.291	0.7264913267	0.9921803941	31
hsa-miR-520f-3p	7	-0.227	0.726229457	0.9921803941	102
hsa-miR-520h	30	-0.13	0.7273973684	0.9921803941	407
hsa-miR-6787-3p	18	-0.163	0.7287853883	0.9921803941	250
hsa-miR-6881-5p	2	-0.291	0.7264913267	0.9921803941	31
hsa-miR-769-3p	11	-0.2	0.7312080061	0.9940455757	157
hsa-miR-1254	9	-0.216	0.7319383451	0.9945188376	130
hsa-miR-151a-5p	5	-0.264	0.734329703	0.9946516851	75
hsa-miR-32-5p	41	-0.117	0.7334167625	0.9946516851	551
hsa-miR-4731-5p	27	-0.141	0.732961426	0.9946516851	369
hsa-miR-4802-5p	6	-0.251	0.7343026874	0.9946516851	89
hsa-miR-5087	5	-0.264	0.734329703	0.9946516851	75
hsa-miR-6795-3p	6	-0.251	0.7343026874	0.9946516851	89
hsa-miR-190b	4	-0.284	0.7365555016	0.996628921	61
hsa-miR-582-3p	4	-0.284	0.7365555016	0.996628921	61
hsa-miR-1250-5p	1	-0.303	0.7401543602	0.9989132901	16
hsa-miR-23c	9	-0.227	0.740163268	0.9989132901	131
hsa-miR-340-3p	9	-0.227	0.740163268	0.9989132901	131
hsa-miR-450a-5p	1	-0.303	0.7401543602	0.9989132901	16
hsa-miR-6513-3p	11	-0.209	0.7387425411	0.9989132901	158
hsa-let-7e-5p	42	-0.205	0.8567742088	1	600
hsa-miR-103a-2-5p	4	-0.676	0.9012797894	1	81
hsa-miR-105	0	-1.555	1	1	6
hsa-miR-1180-5p	3	-0.453	0.802179821	1	52
hsa-miR-1182	4	-0.587	0.8719850837	1	76
hsa-miR-1185-5p	4	-0.371	0.7806111635	1	65
hsa-miR-1199-5p	5	-0.422	0.8185632269	1	84
hsa-miR-122-5p	40	-0.31	0.9412914997	1	615
hsa-miR-1224-3p	12	-0.783	0.9892099456	1	258
hsa-miR-1225-3p	7	-0.76	0.9617240014	1	149
hsa-miR-1226	0	-1.966	1	1	9
hsa-miR-1226-3p	12	-0.543	0.9435239259	1	218
hsa-miR-1227-3p	12	-0.476	0.9183195141	1	208
hsa-miR-1228-3p	17	-0.233	0.79350163	1	248
hsa-miR-1229	0	-1.841	1	1	8
hsa-miR-1229-3p	14	-0.21	0.7560283263	1	201
hsa-miR-1233-3p	6	-0.704	0.9388599874	1	123
hsa-miR-1245b-5p	2	-0.56	0.8233904138	1	38
hsa-miR-1247-3p	23	-0.244	0.8331653104	1	338
hsa-miR-1258	2	-0.451	0.7863652458	1	35
hsa-miR-1260a	7	-0.896	0.9818063717	1	164
hsa-miR-1267	5	-1.226	0.9943326369	1	149
hsa-miR-1271-3p	4	-0.853	0.9457889996	1	92
hsa-miR-1272	4	-0.759	0.9244895829	1	86
hsa-miR-1273c	0	-3.182	1	1	25
hsa-miR-1273d	1	-1.694	0.980997894	1	47
hsa-miR-1273e	29	-0.32	0.9173004944	1	449
hsa-miR-1273f	17	-0.466	0.9433205873	1	292
hsa-miR-1273g-3p	30	-0.399	0.96065697	1	491
hsa-miR-1273g-5p	2	-1.202	0.96285352	1	61
hsa-miR-1273h-3p	4	-0.434	0.809656039	1	68
hsa-miR-1273h-5p	39	-0.404	0.9781173069	1	640
hsa-miR-1285	0	-2.698	1	1	17
hsa-miR-1289	4	-1.305	0.9933542507	1	127
hsa-miR-1292-3p	6	-0.793	0.9587788124	1	131
hsa-miR-1298-3p	3	-0.344	0.7557705797	1	48
hsa-miR-1303	11	-0.522	0.9291889817	1	197
hsa-miR-1304-3p	24	-0.775	0.9991624276	1	511
hsa-miR-1304-5p	6	-0.76	0.9521245497	1	128
hsa-miR-1306-3p	0	-1.966	1	1	9
hsa-miR-1306-5p	8	-0.955	0.9910307767	1	195
hsa-miR-1307-3p	15	-0.328	0.857485318	1	234
hsa-miR-1322	1	-1.778	0.9852517828	1	50
hsa-miR-135b-3p	2	-1.132	0.9541236203	1	58
hsa-miR-143-5p	16	-0.962	0.9994562257	1	389
hsa-miR-146a	0	-1.387	1	1	5
hsa-miR-147b	1	-0.638	0.8295192041	1	21
hsa-miR-148b-5p	3	-0.426	0.7913265842	1	51
hsa-miR-151b	2	-0.662	0.8545452327	1	41
hsa-miR-1539	1	-0.513	0.7982101228	1	19
hsa-miR-16-2-3p	3	-1.097	0.968439724	1	83
hsa-miR-181d-3p	0	-3.129	1	1	24
hsa-miR-181d-5p	18	-0.294	0.8504929807	1	274
hsa-miR-1825	6	-0.327	0.7805948823	1	94
hsa-miR-1827	47	-0.478	0.9957332411	1	812
hsa-miR-186-3p	28	-0.341	0.9270437754	1	440
hsa-miR-18b-3p	1	-0.807	0.8676207918	1	24
hsa-miR-1908-3p	1	-0.513	0.7982101228	1	19
hsa-miR-190a-5p	4	-0.328	0.7593641554	1	63
hsa-miR-1910	0	-1.387	1	1	5
hsa-miR-1915-3p	14	-0.395	0.8925636017	1	229
hsa-miR-192-5p	66	-0.237	0.9369681223	1	964
hsa-miR-195-3p	5	-0.637	0.9055945309	1	98
hsa-miR-197	0	-1.555	1	1	6
hsa-miR-197-3p	28	-0.208	0.8166011014	1	401
hsa-miR-1973	0	-1.555	1	1	6
hsa-miR-1976	20	-0.966	0.999870325	1	487
hsa-miR-19a-5p	7	-0.333	0.7946382212	1	110
hsa-miR-19b-2-5p	7	-0.294	0.7706485009	1	107
hsa-miR-203	0	-1.387	1	1	5
hsa-miR-203b-5p	2	-0.451	0.7863652458	1	35
[truncated: 603 more rows]
