# Supplementary material for: Bioinformatic Analysis of Autism-Related miRNAs and Their PoTential as Biomarkers for Autism Epigenetic Inheritance
Source: Genes (Basel). 2025 Mar 31;16(4):418. doi: 10.3390/genes16040418 (PMC12026732; doi:10.3390/genes16040418)
Supplement: Supplementary file 1 [file genes-16-00418-s001.zip › genes-3497345-supplementary/Table_S18.xlsx]

## Sheet: Página1
miRNA	overlap	enrichment	pvalue	FDR	n_targets
hsa-miR-223-3p	28	1.756	4.88E-09	1.27E-05	117
hsa-miR-9-5p	53	1.16	2.01E-08	2.62E-05	340
hsa-miR-200c-3p	38	1.322	9.96E-08	8.64E-05	217
hsa-miR-206	26	1.45	1.65E-06	0.001073743947	135
hsa-miR-6825-5p	51	0.961	2.92E-06	0.001519178101	376
hsa-miR-190a-3p	75	0.76	3.84E-06	0.001667354993	637
hsa-miR-6867-5p	56	0.861	8.53E-06	0.003171601227	443
hsa-miR-1179	15	1.767	1.27E-05	0.003310869485	61
hsa-miR-148a-3p	33	1.14	1.19E-05	0.003310869485	214
hsa-miR-5011-5p	73	0.724	1.27E-05	0.003310869485	636
hsa-miR-101-3p	50	0.884	1.64E-05	0.003889346948	389
hsa-miR-574-5p	51	0.866	1.94E-05	0.004213471245	402
hsa-miR-34a-5p	76	0.684	2.26E-05	0.004525064808	681
hsa-miR-31-3p	16	1.54	6.23E-05	0.01157149572	77
hsa-miR-199a-5p	26	1.15	8.28E-05	0.01346653197	167
hsa-miR-34c-5p	27	1.13	7.89E-05	0.01346653197	176
hsa-miR-765	44	0.852	8.83E-05	0.01351858822	350
hsa-miR-30a-5p	77	0.617	9.68E-05	0.013816322	723
hsa-miR-6074	16	1.487	0.000100887824	0.013816322	80
hsa-miR-491-5p	26	1.125	0.0001119244452	0.01456137032	170
hsa-miR-423-5p	42	0.856	0.000117833955	0.01460018814	333
hsa-miR-140-5p	19	1.315	0.0001446086992	0.01710326524	108
hsa-miR-34a-3p	17	1.38	0.0001723838182	0.01950185631	92
hsa-miR-576-5p	18	1.331	0.0001810637911	0.01963033268	101
hsa-miR-147a	23	1.155	0.0001933672752	0.020125666	147
hsa-miR-338-3p	23	1.145	0.0002142628598	0.02144276774	148
hsa-miR-200b-3p	27	1.029	0.0002646891437	0.02297170161	189
hsa-miR-3184-5p	26	1.06	0.0002389557346	0.02297170161	178
hsa-miR-3924	32	0.939	0.0002535987146	0.02297170161	239
hsa-miR-96-5p	29	0.988	0.0002648543614	0.02297170161	209
hsa-miR-567	27	1.021	0.0002886605536	0.02422886324	190
hsa-miR-218-5p	81	0.535	0.0004054763908	0.03103086967	805
hsa-miR-4779	35	0.862	0.0003819168682	0.03103086967	276
hsa-miR-608	27	0.992	0.0004048702244	0.03103086967	194
hsa-miR-22-3p	25	1.02	0.0004798688503	0.03482472503	176
hsa-miR-33b-5p	17	1.264	0.0004818178713	0.03482472503	100
hsa-miR-1-3p	89	0.496	0.0005199898359	0.03656793386	909
hsa-miR-21-5p	66	0.586	0.0005421399806	0.03712232183	633
hsa-miR-148b-3p	45	0.722	0.0005773209179	0.03812507507	392
hsa-miR-203a-3p	37	0.804	0.0005860887789	0.03812507507	304
hsa-miR-9-3p	17	1.236	0.000610044158	0.03871548534	102
hsa-miR-137	22	1.044	0.0007917904348	0.04887843778	152
hsa-miR-8485	83	0.495	0.0008077528149	0.04887843778	848
hsa-miR-200a-3p	22	1.035	0.0008657266229	0.04925310491	153
hsa-miR-29b-3p	33	0.825	0.0008696329642	0.04925310491	267
hsa-miR-7-2-3p	23	1.009	0.0008707312935	0.04925310491	163
hsa-miR-1-5p	11	1.494	0.00102006364	0.05543206232	54
hsa-miR-7-1-3p	24	0.969	0.001022574555	0.05543206232	175
hsa-miR-296-5p	14	1.297	0.001102877604	0.05654324207	80
hsa-miR-297	25	0.941	0.001089068584	0.05654324207	186
hsa-miR-4643	24	0.961	0.001108264929	0.05654324207	176
hsa-miR-204-5p	45	0.675	0.00114184906	0.05696146861	405
hsa-miR-377-3p	32	0.814	0.00118250569	0.05696146861	261
hsa-miR-378a-3p	23	0.975	0.001216502615	0.05696146861	167
hsa-miR-448	16	1.192	0.001225919386	0.05696146861	99
hsa-miR-605-5p	17	1.156	0.001184035282	0.05696146861	108
hsa-miR-30c-5p	54	0.593	0.001487062328	0.06788309084	515
hsa-miR-4260	13	1.3	0.001580554442	0.0709069424	74
hsa-miR-126-3p	12	1.344	0.001742244781	0.0761653776	66
hsa-miR-644a	15	1.187	0.001756311551	0.0761653776	93
hsa-miR-145-3p	13	1.281	0.001793223992	0.07649129226	75
hsa-miR-155-5p	86	0.445	0.001861068689	0.07719240083	910
hsa-miR-224-5p	19	1.034	0.001868993564	0.07719240083	132
hsa-miR-429	21	0.969	0.002029067721	0.08249428455	153
hsa-miR-375	50	0.581	0.002615300609	0.1031062452	481
hsa-miR-6818-5p	21	0.941	0.002579098112	0.1031062452	156
hsa-miR-144-5p	8	1.587	0.002746321733	0.1050871934	36
hsa-miR-466	22	0.911	0.002716843881	0.1050871934	167
hsa-miR-223-5p	32	0.734	0.002911426469	0.108221881	276
hsa-miR-6132	18	1.011	0.002886643941	0.108221881	127
hsa-miR-1181	3	2.445	0.002989546815	0.1095605748	5
hsa-miR-146a-3p	16	1.07	0.003079339216	0.1097732897	108
hsa-miR-582-5p	20	0.946	0.003079727189	0.1097732897	148
hsa-miR-145-5p	30	0.749	0.003302963079	0.110444443	256
hsa-miR-181a-5p	55	0.536	0.00325489552	0.110444443	546
hsa-miR-3196	15	1.1	0.003286717649	0.110444443	99
hsa-miR-3662	29	0.763	0.00331078653	0.110444443	245
hsa-miR-6744-5p	11	1.306	0.003262690662	0.110444443	62
hsa-miR-6769b-5p	21	0.905	0.003503370625	0.1153894983	160
hsa-miR-127-3p	7	1.637	0.003745675267	0.1160267505	30
hsa-miR-138-5p	18	0.978	0.003727359954	0.1160267505	130
hsa-miR-21-3p	15	1.086	0.003625376115	0.1160267505	100
hsa-miR-621	7	1.637	0.003745675267	0.1160267505	30
hsa-miR-670-5p	15	1.086	0.003625376115	0.1160267505	100
hsa-miR-214-3p	26	0.792	0.00393703668	0.1205196405	215
hsa-miR-146a-5p	28	0.754	0.004199690791	0.1243952869	238
hsa-miR-4313	11	1.263	0.004207065812	0.1243952869	64
hsa-miR-6870-5p	29	0.74	0.004180787814	0.1243952869	249
hsa-miR-939-5p	24	0.816	0.004378497718	0.1280095625	195
hsa-miR-199a-3p	17	0.986	0.004442595876	0.128440383	122
hsa-miR-152-3p	20	0.899	0.004519834775	0.1288302943	153
hsa-miR-320a	56	0.508	0.004555106486	0.1288302943	567
hsa-miR-5572	12	1.187	0.004668764994	0.1306250163	74
hsa-miR-766-5p	27	0.757	0.004735983182	0.1310960451	229
hsa-miR-125b-5p	48	0.543	0.005206151803	0.1341228415	474
hsa-miR-133b	13	1.125	0.004985976319	0.1341228415	84
hsa-miR-18a-5p	30	0.705	0.005170440144	0.1341228415	264
hsa-miR-4263	14	1.074	0.005181478492	0.1341228415	94
hsa-miR-431-3p	4	2.069	0.005111338924	0.1341228415	11
hsa-miR-548d-3p	32	0.683	0.005005904577	0.1341228415	286
hsa-miR-7111-5p	29	0.723	0.004953381855	0.1341228415	252
hsa-miR-382-5p	15	1.031	0.005277531641	0.1346287974	104
hsa-miR-129-1-3p	11	1.221	0.005357022809	0.1353298383	66
hsa-miR-10b-5p	34	0.651	0.005580622904	0.138614122	311
hsa-miR-450a-2-3p	14	1.059	0.005700119544	0.138614122	95
hsa-miR-4651	23	0.807	0.005601051265	0.138614122	188
hsa-miR-6873-5p	24	0.788	0.005650916773	0.138614122	199
hsa-miR-128-2-5p	11	1.2	0.00601814909	0.1441376468	67
hsa-miR-29a-3p	30	0.689	0.006068596657	0.1441376468	267
hsa-miR-3180	14	1.045	0.006259628783	0.1441376468	96
hsa-miR-3180-3p	14	1.045	0.006259628783	0.1441376468	96
hsa-miR-4789-3p	32	0.664	0.006142609977	0.1441376468	290
hsa-miR-6836-5p	17	0.941	0.006169012594	0.1441376468	126
hsa-miR-4446-5p	27	0.726	0.006319316141	0.1442356193	234
hsa-miR-3065-5p	17	0.93	0.006676287749	0.1444858697	127
hsa-miR-3140-3p	17	0.93	0.006676287749	0.1444858697	127
hsa-miR-548bb-3p	31	0.668	0.006602072039	0.1444858697	280
hsa-miR-548h-3p	31	0.668	0.006602072039	0.1444858697	280
hsa-miR-561-3p	18	0.904	0.006494649941	0.1444858697	137
hsa-miR-6794-5p	20	0.854	0.006476948576	0.1444858697	158
hsa-miR-6868-3p	22	0.805	0.006718981641	0.1444858697	180
hsa-miR-4723-5p	28	0.701	0.00697106037	0.1462798313	247
hsa-miR-548z	31	0.663	0.006944704291	0.1462798313	281
hsa-miR-6816-5p	14	1.03	0.006862228317	0.1462798313	97
hsa-miR-548ac	31	0.658	0.007302001273	0.1519984585	282
hsa-miR-4716-3p	20	0.836	0.007432433433	0.1534856492	160
hsa-miR-30b-5p	42	0.552	0.007688433166	0.1562914304	412
hsa-miR-335-3p	33	0.631	0.007651490126	0.1562914304	306
hsa-miR-4632-3p	7	1.475	0.007772315422	0.1567718196	34
hsa-miR-519a-3p	36	0.597	0.008023979805	0.1601904412	342
hsa-miR-6763-5p	21	0.803	0.008064929975	0.1601904412	172
hsa-miR-124-3p	123	0.295	0.008698403397	0.1629343357	1445
hsa-miR-1253	23	0.756	0.008646959732	0.1629343357	195
hsa-miR-128-1-5p	11	1.14	0.00839167619	0.1629343357	70
hsa-miR-205-5p	22	0.774	0.008645876036	0.1629343357	184
hsa-miR-3150a-3p	21	0.795	0.008599245783	0.1629343357	173
hsa-miR-329-3p	51	0.489	0.008373990224	0.1629343357	523
hsa-miR-376c-3p	12	1.079	0.008766643737	0.1629343357	80
hsa-miR-519c-3p	36	0.589	0.008765114434	0.1629343357	344
hsa-miR-670-3p	23	0.756	0.008646959732	0.1629343357	195
hsa-miR-6507-5p	17	0.886	0.009052821677	0.1670598724	131
hsa-miR-183-3p	16	0.911	0.009354696478	0.1702162254	121
hsa-miR-6796-5p	11	1.121	0.009325961181	0.1702162254	71
hsa-miR-155-3p	12	1.062	0.00966138318	0.1745758266	81
hsa-miR-5003-5p	10	1.172	0.009764130879	0.1752156452	62
hsa-miR-518c-3p	4	1.884	0.009905802901	0.1765404051	13
hsa-miR-551b-5p	18	0.844	0.01002378979	0.1774278981	143
hsa-miR-1343-5p	22	0.751	0.01036752655	0.1790671577	187
hsa-miR-18b-5p	15	0.928	0.01039167595	0.1790671577	112
hsa-miR-6130	31	0.623	0.01025395501	0.1790671577	289
hsa-miR-6884-3p	11	1.102	0.01033846079	0.1790671577	72
hsa-miR-374b-5p	26	0.684	0.01047056232	0.1792394945	232
hsa-miR-34b-5p	16	0.888	0.01088335933	0.1796903118	123
hsa-miR-3659	10	1.15	0.01090624209	0.1796903118	63
hsa-miR-4467	10	1.15	0.01090624209	0.1796903118	63
hsa-miR-6129	31	0.618	0.0107460465	0.1796903118	290
hsa-miR-6769a-5p	19	0.808	0.01091124876	0.1796903118	155
hsa-miR-8084	13	0.999	0.01069481482	0.1796903118	92
hsa-miR-193a-3p	17	0.854	0.01124415586	0.1832418805	134
hsa-miR-6740-5p	9	1.211	0.01126775591	0.1832418805	54
hsa-miR-10b-3p	12	1.028	0.01166203818	0.1870599593	83
hsa-miR-139-5p	16	0.877	0.01171820652	0.1870599593	124
hsa-miR-4732-3p	12	1.028	0.01166203818	0.1870599593	83
hsa-miR-125a-5p	29	0.63	0.01193221296	0.1893147447	269
hsa-miR-2861	10	1.129	0.01214683029	0.1911122564	64
hsa-miR-4419a	31	0.604	0.01233930018	0.1911122564	293
hsa-miR-6127	31	0.604	0.01233930018	0.1911122564	293
hsa-miR-6133	31	0.604	0.01233930018	0.1911122564	293
hsa-miR-449a	19	0.79	0.01241634283	0.1911675979	157
hsa-miR-1197	11	1.064	0.01261432067	0.1919442245	74
hsa-miR-374a-3p	11	1.064	0.01261432067	0.1919442245	74
hsa-miR-4735-3p	13	0.969	0.01270988568	0.1922739683	94
hsa-miR-133a-3p	17	0.833	0.01292427395	0.1943870568	136
hsa-let-7i-3p	4	1.8	0.01311894522	0.1961810084	14
hsa-miR-548c-3p	50	0.458	0.01321007873	0.1964149992	524
hsa-miR-4510	31	0.594	0.01350433732	0.1986722062	295
hsa-miR-6511b-5p	14	0.92	0.01351459666	0.1986722062	105
hsa-miR-362-3p	50	0.452	0.01411181043	0.2062861278	526
hsa-miR-330-3p	18	0.786	0.01493841364	0.2171494541	149
hsa-miR-106a-5p	64	0.387	0.01563629784	0.2211278997	705
hsa-miR-1237-3p	17	0.803	0.01580699053	0.2211278997	139
hsa-miR-125b-1-3p	5	1.564	0.01550889831	0.2211278997	22
hsa-miR-3121-3p	17	0.803	0.01580699053	0.2211278997	139
hsa-miR-574-3p	6	1.423	0.01544641756	0.2211278997	30
hsa-miR-603	47	0.459	0.01563349169	0.2211278997	492
hsa-miR-6770-5p	24	0.665	0.01570658392	0.2211278997	217
hsa-miR-128-3p	50	0.442	0.01606711604	0.2233166251	530
hsa-miR-31-5p	25	0.647	0.0161350982	0.2233166251	229
hsa-miR-6077	29	0.593	0.01650860747	0.2272772309	276
hsa-miR-885-3p	11	1.009	0.01671629752	0.2289252956	77
hsa-let-7a-2-3p	13	0.911	0.01760489838	0.234240183	98
hsa-miR-30d-5p	36	0.52	0.01764453338	0.234240183	361
hsa-miR-34c-3p	9	1.115	0.01764392068	0.234240183	58
hsa-miR-3646	22	0.685	0.01723974163	0.234240183	196
hsa-miR-4743-5p	9	1.115	0.01764392068	0.234240183	58
hsa-miR-511-3p	27	0.609	0.01760999611	0.234240183	254
hsa-miR-134-3p	10	1.046	0.01819322422	0.2402983219	68
hsa-miR-519b-3p	34	0.532	0.01840812996	0.2419088593	338
hsa-miR-339-5p	25	0.628	0.01869392239	0.2434594598	232
hsa-miR-381-5p	5	1.509	0.01871325594	0.2434594598	23
hsa-miR-1248	19	0.728	0.0190164543	0.245073488	164
hsa-miR-1255a	13	0.897	0.01902568969	0.245073488	99
hsa-miR-1178-3p	10	1.026	0.02000028134	0.2489987179	69
hsa-miR-185-5p	35	0.516	0.01986145596	0.2489987179	352
hsa-miR-27a-3p	42	0.468	0.01957104397	0.2489987179	437
hsa-miR-30e-5p	34	0.524	0.01991488708	0.2489987179	340
hsa-miR-4254	11	0.974	0.01995686747	0.2489987179	79
hsa-miR-6083	20	0.701	0.01988311023	0.2489987179	176
hsa-miR-6781-5p	11	0.974	0.01995686747	0.2489987179	79
hsa-miR-1915	3	1.895	0.02035103434	0.2509639401	9
hsa-miR-210-3p	16	0.789	0.02034064215	0.2509639401	132
hsa-miR-3960	8	1.15	0.02072368221	0.2519767341	50
hsa-miR-655-3p	13	0.883	0.02053103277	0.2519767341	100
hsa-miR-8072	8	1.15	0.02072368221	0.2519767341	50
hsa-miR-30a-3p	22	0.656	0.02126032534	0.2572993792	200
hsa-let-7b-3p	15	0.808	0.02152387783	0.258396091	122
hsa-miR-1287-5p	9	1.069	0.0216686	0.258396091	60
hsa-miR-182-5p	21	0.67	0.02174817215	0.258396091	189
hsa-miR-6891-5p	16	0.779	0.02169026452	0.258396091	133
hsa-miR-132-3p	27	0.582	0.02209451216	0.2604796768	259
hsa-miR-139-3p	13	0.869	0.02212375426	0.2604796768	101
hsa-miR-1275	19	0.702	0.02256284362	0.2644527888	167
hsa-let-7g-3p	13	0.856	0.02380664526	0.2716815318	102
hsa-miR-3151-5p	11	0.939	0.0236390128	0.2716815318	81
hsa-miR-345-3p	11	0.939	0.0236390128	0.2716815318	81
hsa-miR-6507-3p	13	0.856	0.02380664526	0.2716815318	102
hsa-miR-6777-5p	11	0.939	0.0236390128	0.2716815318	81
hsa-miR-6849-5p	9	1.046	0.0239104807	0.2716815318	61
hsa-miR-6889-5p	11	0.939	0.0236390128	0.2716815318	81
hsa-miR-3529-3p	14	0.818	0.02431049568	0.2750256946	113
hsa-miR-4799-5p	12	0.886	0.02481942853	0.2783627286	92
hsa-miR-6742-5p	12	0.886	0.02481942853	0.2783627286	92
hsa-miR-191-5p	11	0.922	0.02565520771	0.2852771387	82
hsa-miR-6738-3p	11	0.922	0.02565520771	0.2852771387	82
hsa-miR-1277-5p	55	0.379	0.02596318476	0.2864670381	609
hsa-miR-3681-5p	9	1.024	0.02631269104	0.2864670381	62
hsa-miR-4289	10	0.967	0.02620592719	0.2864670381	72
hsa-miR-513c-3p	20	0.662	0.026021327	0.2864670381	181
hsa-miR-6870-3p	10	0.967	0.02620592719	0.2864670381	72
hsa-miR-7850-5p	12	0.871	0.0267676812	0.2902062771	93
hsa-miR-129-5p	56	0.372	0.02688341311	0.290251622	623
hsa-miR-4728-3p	7	1.166	0.02715767578	0.2907994748	43
hsa-miR-490-5p	7	1.166	0.02715767578	0.2907994748	43
hsa-miR-6811-5p	13	0.828	0.02745387869	0.2927663621	104
hsa-miR-4301	11	0.906	0.02779305306	0.295033235	83
hsa-miR-548an	15	0.763	0.02789322668	0.295033235	126
hsa-miR-3914	8	1.072	0.02853967668	0.3000863541	53
hsa-miR-93-3p	27	0.549	0.02860162022	0.3000863541	265
hsa-miR-374c-5p	12	0.856	0.02882491957	0.3012146214	94
hsa-let-7c-5p	47	0.397	0.03109799084	0.3041991435	514
hsa-miR-15b-3p	10	0.93	0.03104087562	0.3041991435	74
hsa-miR-198	10	0.93	0.03104087562	0.3041991435	74
hsa-miR-20a-3p	12	0.841	0.03099413348	0.3041991435	95
hsa-miR-2278	15	0.752	0.02968328024	0.3041991435	127
hsa-miR-3162-3p	7	1.135	0.0304318108	0.3041991435	44
hsa-miR-3606-3p	20	0.638	0.03033884747	0.3041991435	184
hsa-miR-3911	12	0.841	0.03099413348	0.3041991435	95
hsa-miR-4483	14	0.781	0.02968472626	0.3041991435	116
hsa-miR-4497	7	1.135	0.0304318108	0.3041991435	44
hsa-miR-494-3p	16	0.727	0.02947784688	0.3041991435	138
hsa-miR-544a	17	0.696	0.03080169279	0.3041991435	150
hsa-miR-646	26	0.555	0.02973529598	0.3041991435	254
hsa-miR-664a-3p	11	0.889	0.03005609027	0.3041991435	84
hsa-miR-7159-3p	11	0.889	0.03005609027	0.3041991435	84
hsa-miR-8077	10	0.93	0.03104087562	0.3041991435	74
hsa-miR-98-3p	14	0.781	0.02968472626	0.3041991435	116
hsa-miR-1323	14	0.769	0.03165577227	0.306269924	117
hsa-miR-221-3p	35	0.464	0.03189821269	0.306269924	365
hsa-miR-3127-3p	18	0.668	0.03189565336	0.306269924	162
hsa-miR-495-3p	20	0.631	0.03189118638	0.306269924	185
hsa-miR-6748-5p	13	0.802	0.03149407359	0.306269924	106
hsa-miR-181a-3p	4	1.504	0.03216583713	0.3065769532	18
hsa-miR-2277-5p	4	1.504	0.03216583713	0.3065769532	18
hsa-miR-4796-3p	28	0.523	0.03232104915	0.3069320069	280
hsa-miR-548e-5p	21	0.611	0.03248154008	0.3073344265	197
hsa-miR-4753-3p	31	0.491	0.03309868421	0.3120390447	317
hsa-miR-636	12	0.827	0.03327821955	0.3125990154	96
hsa-miR-29b-1-5p	10	0.911	0.03368011444	0.315236179	75
hsa-miR-3667-3p	23	0.572	0.03478673493	0.3244268254	222
hsa-miR-425-5p	16	0.697	0.03504785962	0.3256947526	141
hsa-miR-4308	12	0.812	0.03567997233	0.3303889252	97
hsa-miR-4700-5p	13	0.776	0.0359475381	0.3316861495	108
hsa-miR-497-5p	42	0.407	0.03607832622	0.3317166248	456
hsa-miR-363-5p	19	0.628	0.03625863409	0.3322005841	176
hsa-miR-3175	27	0.517	0.03648729743	0.3331226243	271
hsa-miR-513a-3p	20	0.608	0.03690437705	0.3357524094	188
hsa-miR-10a-3p	9	0.938	0.03762500363	0.3358529786	66
hsa-miR-141-3p	17	0.658	0.03827947986	0.3358529786	154
hsa-miR-26a-5p	42	0.4	0.0383028364	0.3358529786	458
hsa-miR-299-5p	8	0.997	0.03818361699	0.3358529786	56
hsa-miR-3156-5p	9	0.938	0.03762500363	0.3358529786	66
hsa-miR-3173-3p	15	0.708	0.03769421906	0.3358529786	131
hsa-miR-503-5p	25	0.533	0.03811735243	0.3358529786	248
hsa-miR-581	8	0.997	0.03818361699	0.3358529786	56
hsa-miR-592	8	0.997	0.03818361699	0.3358529786	56
hsa-miR-6756-3p	19	0.62	0.03809222981	0.3358529786	177
hsa-miR-8089	13	0.763	0.03833525543	0.3358529786	109
hsa-miR-548ah-5p	30	0.481	0.0386359253	0.3373512672	309
hsa-miR-3609	30	0.476	0.04006011707	0.3486168048	310
hsa-miR-1255b-5p	12	0.784	0.04084709442	0.3489375592	99
hsa-miR-300	14	0.722	0.04049629762	0.3489375592	121
hsa-miR-3606-5p	9	0.918	0.04090159707	0.3489375592	67
hsa-miR-3678-3p	13	0.75	0.04083332518	0.3489375592	110
hsa-miR-432-3p	9	0.918	0.04090159707	0.3489375592	67
hsa-miR-493-3p	11	0.825	0.04042644436	0.3489375592	88
hsa-miR-4789-5p	25	0.522	0.04133425316	0.3514762312	250
hsa-miR-133a-5p	7	1.047	0.04181044262	0.3520736948	47
hsa-miR-136-3p	7	1.047	0.04181044262	0.3520736948	47
hsa-miR-6068	2	1.915	0.0417270309	0.3520736948	5
hsa-miR-4654	10	0.857	0.04252940956	0.356972657	78
hsa-miR-1293	14	0.71	0.04295568537	0.3593912969	122
hsa-miR-4670-3p	11	0.809	0.04336386231	0.3604880822	89
hsa-miR-506-5p	11	0.809	0.04336386231	0.3604880822	89
hsa-miR-4646-3p	9	0.898	0.04436558615	0.3665104142	68
hsa-miR-6731-5p	33	0.439	0.04437001556	0.3665104142	350
hsa-miR-1263	4	1.377	0.04565550441	0.367909674	20
hsa-miR-130a-3p	37	0.409	0.04581196555	0.367909674	401
hsa-miR-382-3p	10	0.84	0.04580079247	0.367909674	79
hsa-miR-4658	8	0.95	0.04569974021	0.367909674	58
hsa-miR-4769-5p	10	0.84	0.04580079247	0.367909674	79
hsa-miR-573	14	0.699	0.04551857903	0.367909674	123
hsa-miR-6075	4	1.377	0.04565550441	0.367909674	20
hsa-miR-6853-3p	8	0.95	0.04569974021	0.367909674	58
hsa-miR-874-3p	10	0.84	0.04580079247	0.367909674	79
hsa-miR-1284	7	1.019	0.04614139504	0.3682819322	48
hsa-miR-3691-5p	7	1.019	0.04614139504	0.3682819322	48
hsa-miR-452-3p	11	0.793	0.04644474685	0.3695695147	90
hsa-miR-7852-3p	9	0.878	0.04802038187	0.3809421757	69
hsa-miR-3152-5p	10	0.822	0.04923793194	0.3872710296	80
hsa-miR-548az-5p	26	0.484	0.04986002879	0.3872710296	267
hsa-miR-548t-5p	26	0.484	0.04986002879	0.3872710296	267
hsa-miR-580-3p	15	0.656	0.04975869102	0.3872710296	136
hsa-miR-586	11	0.778	0.04967154999	0.3872710296	91
hsa-miR-6790-5p	8	0.926	0.04979669987	0.3872710296	59
hsa-miR-6805-5p	12	0.742	0.04954334172	0.3872710296	102
hsa-miR-1233-5p	20	0.556	0.0508229583	0.3924075297	195
hsa-miR-6756-5p	23	0.515	0.05079658231	0.3924075297	231
hsa-miR-501-5p	17	0.605	0.05184381776	0.3991053663	160
hsa-miR-4433b-5p	10	0.805	0.05284341351	0.4047891273	81
hsa-miR-7-5p	51	0.328	0.05289327566	0.4047891273	585
hsa-miR-181c-3p	5	1.172	0.05325703248	0.4063777082	30
hsa-miR-2355-3p	8	0.903	0.05412409985	0.4117862801	60
hsa-miR-29c-3p	24	0.492	0.05461744818	0.4143282804	245
hsa-miR-3161	13	0.688	0.05505046424	0.415192197	115
hsa-miR-6745	18	0.576	0.05494245773	0.415192197	173
hsa-miR-1238-3p	15	0.635	0.0552644262	0.415601263	138
hsa-miR-4429	9	0.838	0.05591423637	0.4168734757	71
hsa-miR-4668-5p	36	0.391	0.05589932707	0.4168734757	395
hsa-miR-6759-5p	7	0.964	0.05563695394	0.4168734757	50
hsa-miR-4755-5p	25	0.477	0.05622336895	0.4176594355	258
hsa-miR-6082	3	1.497	0.0563406848	0.4176594355	13
hsa-miR-135a-5p	11	0.748	0.0565717408	0.4181808794	93
hsa-miR-4665-5p	17	0.587	0.05703338079	0.4203990278	162
hsa-miR-6509-5p	8	0.881	0.05868464614	0.4313487267	61
hsa-miR-4667-5p	12	0.702	0.05942513705	0.4355611454	105
hsa-miR-1225-5p	5	1.13	0.06002557076	0.438251975	31
hsa-miR-3591-5p	11	0.733	0.06024903036	0.438251975	94
hsa-miR-483-3p	19	0.542	0.06029754307	0.438251975	187
hsa-miR-3119	10	0.771	0.06056838884	0.4389942835	83
hsa-miR-1229-5p	7	0.937	0.06080754703	0.4395034372	51
hsa-miR-618	6	1.015	0.06165541457	0.4443971986	41
hsa-miR-129-2-3p	9	0.8	0.0646030824	0.4453114595	73
hsa-miR-17-5p	94	0.22	0.06314700231	0.4453114595	1163
hsa-miR-26a-1-3p	9	0.8	0.0646030824	0.4453114595	73
hsa-miR-335-5p	190	0.145	0.06294041249	0.4453114595	2477
hsa-miR-3653-3p	14	0.632	0.06316123022	0.4453114595	129
hsa-miR-3665	18	0.551	0.0628569299	0.4453114595	176
hsa-miR-452-5p	9	0.8	0.0646030824	0.4453114595	73
hsa-miR-4666a-3p	12	0.689	0.06299080473	0.4453114595	106
hsa-miR-4727-5p	9	0.8	0.0646030824	0.4453114595	73
hsa-miR-541-3p	17	0.57	0.06257208854	0.4453114595	164
hsa-miR-568	9	0.8	0.0646030824	0.4453114595	73
hsa-miR-5688	17	0.57	0.06257208854	0.4453114595	164
hsa-miR-6732-5p	11	0.718	0.06408002876	0.4453114595	95
hsa-miR-708-5p	12	0.689	0.06299080473	0.4453114595	106
hsa-miR-7159-5p	10	0.755	0.06469167244	0.4453114595	84
hsa-miR-8068	11	0.718	0.06408002876	0.4453114595	95
hsa-miR-888-5p	9	0.8	0.0646030824	0.4453114595	73
hsa-miR-1252-5p	17	0.561	0.06547478829	0.4495129265	165
hsa-miR-200a-5p	7	0.911	0.06626261593	0.4496028666	52
hsa-miR-374a-5p	26	0.442	0.06635184503	0.4496028666	275
hsa-miR-5006-3p	24	0.464	0.06575226125	0.4496028666	250
hsa-miR-675-3p	7	0.911	0.06626261593	0.4496028666	52
hsa-miR-8085	32	0.395	0.06599594141	0.4496028666	350
hsa-miR-1537-5p	5	1.088	0.06725951373	0.4522202964	32
hsa-miR-5090	5	1.088	0.06725951373	0.4522202964	32
hsa-miR-6816-3p	5	1.088	0.06725951373	0.4522202964	32
hsa-miR-663a	15	0.595	0.06750094457	0.4526738602	142
hsa-miR-296-3p	24	0.458	0.0681560945	0.4530366076	251
hsa-miR-29c-5p	3	1.413	0.06812843196	0.4530366076	14
hsa-miR-302a-5p	13	0.64	0.06859970154	0.4530366076	119
hsa-miR-33a-5p	18	0.535	0.06854809227	0.4530366076	178
hsa-miR-5683	11	0.704	0.06806614525	0.4530366076	96
hsa-miR-6778-5p	19	0.52	0.06842230103	0.4530366076	190
hsa-miR-1290	9	0.782	0.06925015718	0.4561744531	74
hsa-let-7a-3p	14	0.61	0.06993834256	0.4583868195	131
hsa-miR-141-5p	14	0.61	0.06993834256	0.4583868195	131
hsa-miR-6875-5p	12	0.663	0.07053814868	0.4611564394	108
hsa-miR-196a-5p	28	0.415	0.0709940203	0.4629735359	302
hsa-miR-1249-5p	25	0.439	0.07209851601	0.4637006733	265
hsa-miR-142-5p	22	0.47	0.07235298746	0.4637006733	228
hsa-miR-200b-5p	7	0.885	0.0720030632	0.4637006733	53
hsa-miR-548ap-3p	18	0.527	0.07152049493	0.4637006733	179
hsa-miR-548t-3p	18	0.527	0.07152049493	0.4637006733	179
hsa-miR-638	7	0.885	0.0720030632	0.4637006733	53
hsa-miR-6834-5p	11	0.689	0.07220856271	0.4637006733	97
hsa-miR-3690	8	0.815	0.07378387985	0.4694025804	64
hsa-miR-4516	20	0.492	0.07373086549	0.4694025804	204
hsa-miR-892a	8	0.815	0.07378387985	0.4694025804	64
hsa-miR-302c-5p	15	0.575	0.07424880956	0.4700618065	144
hsa-miR-675-5p	9	0.763	0.07410061756	0.4700618065	75
hsa-miR-3163	30	0.391	0.07511447843	0.4709587298	329
hsa-miR-423-3p	22	0.464	0.07506339363	0.4709587298	229
hsa-miR-4270	22	0.464	0.07506339363	0.4709587298	229
hsa-miR-4694-5p	5	1.048	0.07495519469	0.4709587298	33
hsa-miR-23a-3p	24	0.441	0.07573080963	0.4736816506	254
hsa-let-7a-5p	54	0.282	0.0761604587	0.4739867227	640
hsa-miR-1206	11	0.675	0.07650823349	0.4739867227	98
hsa-miR-195-5p	53	0.284	0.07640207439	0.4739867227	627
hsa-miR-3928-3p	13	0.617	0.07612888019	0.4739867227	121
hsa-miR-1271-5p	10	0.706	0.07812131553	0.4760460492	87
hsa-miR-1298-5p	7	0.86	0.07802895723	0.4760460492	54
hsa-miR-140-3p	22	0.458	0.07784180868	0.4760460492	230
hsa-miR-27a-5p	7	0.86	0.07802895723	0.4760460492	54
hsa-miR-4272	10	0.706	0.07812131553	0.4760460492	87
hsa-miR-6752-5p	15	0.566	0.07778312994	0.4760460492	145
hsa-miR-6842-5p	15	0.566	0.07778312994	0.4760460492	145
hsa-miR-1265	9	0.745	0.07915516992	0.481219047	76
hsa-miR-105-3p	2	1.613	0.07989065467	0.4823097064	7
hsa-miR-513b	2	1.613	0.07989065467	0.4823097064	7
hsa-miR-526b-3p	53	0.28	0.07977406473	0.4823097064	629
hsa-miR-4718	4	1.151	0.08063006149	0.4848774396	24
hsa-miR-6766-5p	22	0.452	0.08068867462	0.4848774396	231
hsa-miR-24-1-5p	5	1.01	0.08310675585	0.4948370222	34
hsa-miR-3654	5	1.01	0.08310675585	0.4948370222	34
hsa-miR-449c-5p	12	0.624	0.08291421876	0.4948370222	111
hsa-miR-7155-5p	10	0.69	0.08295399132	0.4948370222	88
hsa-miR-126-5p	13	0.594	0.08417047613	0.4961314238	123
hsa-miR-142-3p	34	0.35	0.08428461124	0.4961314238	384
hsa-miR-3127-5p	8	0.773	0.08504020561	0.4961314238	66
hsa-miR-323a-3p	9	0.727	0.08441411239	0.4961314238	77
hsa-miR-548aa	18	0.496	0.08427047977	0.4961314238	183
hsa-miR-548aw	24	0.424	0.08385958779	0.4961314238	257
hsa-miR-6762-5p	8	0.773	0.08504020561	0.4961314238	66
hsa-miR-6845-5p	8	0.773	0.08504020561	0.4961314238	66
hsa-miR-7106-3p	8	0.773	0.08504020561	0.4961314238	66
hsa-miR-320c	11	0.647	0.08558197142	0.4981751446	100
hsa-miR-106b-5p	86	0.204	0.08908346411	0.5039393386	1076
hsa-miR-151a-3p	9	0.709	0.08987733449	0.5039393386	78
hsa-miR-199b-3p	10	0.675	0.08796540005	0.5039393386	89
hsa-miR-199b-5p	12	0.599	0.09187568383	0.5039393386	113
hsa-miR-208a-5p	12	0.612	0.08732364257	0.5039393386	112
hsa-miR-208b-5p	12	0.599	0.09187568383	0.5039393386	113
hsa-miR-27b-3p	36	0.331	0.08942814763	0.5039393386	412
hsa-miR-3150b-3p	21	0.448	0.08787194467	0.5039393386	221
hsa-miR-3613-5p	6	0.891	0.08878916962	0.5039393386	45
hsa-miR-3685	11	0.633	0.09035676297	0.5039393386	101
hsa-miR-3688-5p	9	0.709	0.08987733449	0.5039393386	78
hsa-miR-4255	9	0.709	0.08987733449	0.5039393386	78
hsa-miR-4307	12	0.599	0.09187568383	0.5039393386	113
hsa-miR-4482-3p	10	0.675	0.08796540005	0.5039393386	89
hsa-miR-4724-5p	11	0.633	0.09035676297	0.5039393386	101
hsa-miR-4784	21	0.442	0.09104625106	0.5039393386	222
hsa-miR-5010-3p	16	0.518	0.08882471296	0.5039393386	160
hsa-miR-5689	7	0.811	0.09093324422	0.5039393386	56
hsa-miR-5692b	17	0.494	0.09199507527	0.5039393386	173
hsa-miR-5692c	17	0.494	0.09199507527	0.5039393386	173
hsa-miR-5703	19	0.469	0.09018530133	0.5039393386	197
hsa-miR-6775-5p	5	0.972	0.09170627196	0.5039393386	35
hsa-miR-6810-5p	11	0.633	0.09035676297	0.5039393386	101
hsa-miR-6879-5p	14	0.558	0.08891719804	0.5039393386	136
hsa-miR-744-5p	37	0.329	0.0873286277	0.5039393386	424
hsa-miR-8069	7	0.811	0.09093324422	0.5039393386	56
hsa-miR-885-5p	8	0.753	0.09102510169	0.5039393386	67
hsa-miR-934	4	1.099	0.09096764083	0.5039393386	25
hsa-miR-6769b-3p	20	0.451	0.09237920088	0.5049804216	210
hsa-miR-2116-3p	15	0.527	0.09300306923	0.5055518845	149
hsa-miR-326	15	0.527	0.09300306923	0.5055518845	149
hsa-miR-519d-5p	14	0.548	0.09306662286	0.5055518845	137
hsa-miR-222-5p	9	0.691	0.09554431847	0.5179298264	79
hsa-let-7f-1-3p	12	0.587	0.09657040624	0.5202405736	114
hsa-miR-216b-3p	12	0.587	0.09657040624	0.5202405736	114
hsa-miR-548o-3p	12	0.587	0.09657040624	0.5202405736	114
hsa-miR-4691-3p	13	0.56	0.09720180792	0.5217217646	126
hsa-miR-921	8	0.733	0.09724637042	0.5217217646	68
hsa-miR-3173-5p	7	0.787	0.09780770233	0.5225783192	57
hsa-miR-6779-3p	7	0.787	0.09780770233	0.5225783192	57
hsa-miR-576-3p	10	0.644	0.09852386834	0.5253260357	91
hsa-miR-1913	13	0.549	0.1018045931	0.5345754265	127
hsa-miR-330-5p	14	0.527	0.1017212006	0.5345754265	139
hsa-miR-3941	36	0.314	0.1014540765	0.5345754265	417
hsa-miR-4525	15	0.508	0.1012673344	0.5345754265	151
hsa-miR-4655-3p	2	1.483	0.1017558455	0.5345754265	8
hsa-miR-4796-5p	4	1.05	0.1019021566	0.5345754265	26
hsa-miR-543	12	0.575	0.101407681	0.5345754265	115
hsa-miR-614	2	1.483	0.1017558455	0.5345754265	8
hsa-miR-340-5p	30	0.344	0.1030716418	0.5396225593	340
hsa-miR-1178-5p	6	0.833	0.104440007	0.5399898449	47
hsa-miR-125a-3p	28	0.355	0.105035585	0.5399898449	315
hsa-miR-1915-5p	7	0.763	0.1049597756	0.5399898449	58
hsa-miR-3158-3p	6	0.833	0.104440007	0.5399898449	47
hsa-miR-369-3p	16	0.484	0.1046289174	0.5399898449	164
hsa-miR-3913-3p	6	0.833	0.104440007	0.5399898449	47
hsa-miR-4468	15	0.499	0.105563455	0.5399898449	152
hsa-miR-4795-5p	15	0.499	0.105563455	0.5399898449	152
hsa-miR-5010-5p	15	0.499	0.105563455	0.5399898449	152
hsa-miR-504-5p	11	0.592	0.1056321411	0.5399898449	104
hsa-miR-625-5p	21	0.417	0.1044829915	0.5399898449	226
hsa-miR-6751-5p	11	0.592	0.1056321411	0.5399898449	104
hsa-miR-3183	20	0.424	0.106368022	0.5416234704	214
hsa-miR-4723-3p	20	0.424	0.106368022	0.5416234704	214
hsa-miR-130b-3p	47	0.264	0.1076801833	0.5440462851	564
hsa-miR-17-3p	17	0.462	0.1075030528	0.5440462851	177
hsa-miR-4447	17	0.462	0.1075030528	0.5440462851	177
hsa-miR-4472	17	0.462	0.1075030528	0.5440462851	177
hsa-miR-4434	19	0.433	0.1082003126	0.5456147546	202
hsa-miR-10a-5p	38	0.295	0.1088072942	0.5465571031	446
hsa-miR-7110-3p	30	0.336	0.1087986525	0.5465571031	342
hsa-miR-6878-5p	22	0.397	0.1094437737	0.5486949887	240
hsa-miR-1237-5p	11	0.579	0.1110393437	0.5492858787	105
hsa-miR-124-5p	8	0.693	0.1103903926	0.5492858787	70
hsa-miR-4697-5p	11	0.579	0.1110393437	0.5492858787	105
hsa-miR-4760-3p	8	0.693	0.1103903926	0.5492858787	70
hsa-miR-622	11	0.579	0.1110393437	0.5492858787	105
hsa-miR-637	11	0.579	0.1110393437	0.5492858787	105
hsa-miR-6845-3p	23	0.386	0.1106445619	0.5492858787	253
hsa-miR-4441	21	0.404	0.1116469837	0.5502130919	228
hsa-miR-4454	7	0.74	0.1123855742	0.5502130919	59
hsa-miR-548ah-3p	25	0.366	0.1124955284	0.5502130919	279
hsa-miR-548am-3p	25	0.366	0.1124955284	0.5502130919	279
hsa-miR-561-5p	7	0.74	0.1123855742	0.5502130919	59
hsa-miR-6828-3p	7	0.74	0.1123855742	0.5502130919	59
hsa-miR-3141	6	0.805	0.1127683801	0.550512805	48
hsa-miR-4511	9	0.64	0.1137566252	0.5542972638	82
hsa-miR-136-5p	15	0.481	0.1144830212	0.5567940582	154
hsa-miR-3125	17	0.438	0.1201255766	0.5590382594	180
hsa-miR-346	10	0.599	0.1156905917	0.5590382594	94
hsa-miR-3616-5p	12	0.539	0.116770643	0.5590382594	118
hsa-miR-3617-3p	6	0.777	0.1214222337	0.5590382594	49
hsa-miR-424-5p	39	0.276	0.1215651414	0.5590382594	464
hsa-miR-4464	9	0.623	0.1202254648	0.5590382594	83
hsa-miR-4488	11	0.566	0.1166028587	0.5590382594	106
hsa-miR-4632-5p	13	0.505	0.1215044547	0.5590382594	131
hsa-miR-4633-3p	6	0.777	0.1214222337	0.5590382594	49
hsa-miR-4664-5p	10	0.599	0.1156905917	0.5590382594	94
hsa-miR-4765	6	0.777	0.1214222337	0.5590382594	49
hsa-miR-4781-5p	6	0.777	0.1214222337	0.5590382594	49
hsa-miR-532-3p	20	0.405	0.1176840041	0.5590382594	217
hsa-miR-548ae-3p	25	0.356	0.1192396901	0.5590382594	281
hsa-miR-548aj-3p	25	0.356	0.1192396901	0.5590382594	281
hsa-miR-548aq-3p	25	0.356	0.1192396901	0.5590382594	281
hsa-miR-548j-3p	25	0.361	0.1158369723	0.5590382594	280
hsa-miR-548n	23	0.369	0.1212748168	0.5590382594	256
hsa-miR-548q	6	0.777	0.1214222337	0.5590382594	49
hsa-miR-548x-3p	25	0.356	0.1192396901	0.5590382594	281
hsa-miR-597-5p	6	0.777	0.1214222337	0.5590382594	49
hsa-miR-620	11	0.566	0.1166028587	0.5590382594	106
hsa-miR-642b-5p	6	0.777	0.1214222337	0.5590382594	49
hsa-miR-6500-5p	6	0.777	0.1214222337	0.5590382594	49
hsa-miR-676-3p	6	0.777	0.1214222337	0.5590382594	49
hsa-miR-6762-3p	6	0.777	0.1214222337	0.5590382594	49
hsa-miR-6859-5p	17	0.438	0.1201255766	0.5590382594	180
hsa-miR-7843-5p	13	0.505	0.1215044547	0.5590382594	131
hsa-miR-7978	5	0.864	0.1200851424	0.5590382594	38
hsa-miR-93-5p	93	0.17	0.1216047866	0.5590382594	1192
hsa-miR-99b-3p	6	0.777	0.1214222337	0.5590382594	49
hsa-miR-320d	8	0.654	0.1244517147	0.56711622	72
hsa-miR-3973	15	0.463	0.123836853	0.56711622	156
hsa-miR-539-5p	19	0.405	0.1241091297	0.56711622	206
hsa-miR-6501-3p	15	0.463	0.123836853	0.56711622	156
hsa-miR-802	8	0.654	0.1244517147	0.56711622	72
hsa-miR-1538	4	0.955	0.1254557497	0.5677145406	28
hsa-miR-4745-3p	4	0.955	0.1254557497	0.5677145406	28
hsa-miR-656-5p	4	0.955	0.1254557497	0.5677145406	28
hsa-miR-6872-5p	2	1.364	0.125014363	0.5677145406	9
hsa-miR-146b-5p	13	0.495	0.1267486437	0.5692526392	132
hsa-miR-153-3p	9	0.607	0.1268895199	0.5692526392	84
hsa-miR-1908-5p	13	0.495	0.1267486437	0.5692526392	132
hsa-miR-22-5p	9	0.607	0.1268895199	0.5692526392	84
hsa-miR-4748	9	0.607	0.1268895199	0.5692526392	84
hsa-miR-1185-2-3p	12	0.515	0.1277143699	0.5701886466	120
hsa-miR-1193	10	0.57	0.1280061759	0.5701886466	96
hsa-miR-1270	11	0.54	0.1281938348	0.5701886466	108
hsa-miR-32-3p	12	0.515	0.1277143699	0.5701886466	120
hsa-miR-5189-3p	10	0.57	0.1280061759	0.5701886466	96
hsa-miR-200c-5p	6	0.75	0.1303929537	0.5765773923	50
hsa-miR-4508	5	0.829	0.1303606965	0.5765773923	39
hsa-miR-5587-3p	5	0.829	0.1303606965	0.5765773923	39
hsa-miR-7110-5p	14	0.468	0.1305165581	0.5765773923	145
hsa-miR-298	16	0.433	0.1313677892	0.5783739215	170
hsa-miR-4736	16	0.433	0.1313677892	0.5783739215	170
hsa-miR-1296-3p	10	0.555	0.1344196946	0.5800332427	97
hsa-miR-16-1-3p	10	0.555	0.1344196946	0.5800332427	97
hsa-miR-211-5p	28	0.314	0.1339114123	0.5800332427	324
hsa-miR-2682-5p	11	0.527	0.1342182232	0.5800332427	109
hsa-miR-3156-3p	12	0.504	0.1333935064	0.5800332427	121
hsa-miR-3194-5p	9	0.59	0.1337459397	0.5800332427	85
hsa-miR-3916	17	0.415	0.13359163	0.5800332427	183
hsa-miR-4446-3p	9	0.59	0.1337459397	0.5800332427	85
hsa-miR-624-3p	10	0.555	0.1344196946	0.5800332427	97
hsa-miR-6735-5p	13	0.484	0.1321187927	0.5800332427	133
hsa-miR-7157-5p	15	0.445	0.1336207916	0.5800332427	158
hsa-miR-873-5p	23	0.353	0.132507921	0.5800332427	259
hsa-miR-4271	21	0.367	0.1349191024	0.5812243453	234
hsa-miR-2116-5p	7	0.672	0.1362557696	0.584081569	62
hsa-miR-548as-3p	16	0.425	0.1361740582	0.584081569	171
hsa-miR-619-3p	7	0.672	0.1362557696	0.584081569	62
hsa-miR-20b-5p	71	0.185	0.1370485561	0.5865137219	900
hsa-miR-2115-3p	9	0.574	0.1407915155	0.5881354187	86
hsa-miR-218-1-3p	5	0.796	0.141018463	0.5881354187	40
hsa-miR-3180-5p	14	0.448	0.1410440051	0.5881354187	147
hsa-miR-4310	15	0.436	0.1386722675	0.5881354187	159
hsa-miR-4316	11	0.514	0.1403927861	0.5881354187	110
hsa-miR-4319	9	0.574	0.1407915155	0.5881354187	86
hsa-miR-4656	8	0.616	0.1394016448	0.5881354187	74
hsa-miR-4684-3p	6	0.723	0.1396710079	0.5881354187	51
hsa-miR-548ao-5p	9	0.574	0.1407915155	0.5881354187	86
hsa-miR-634	8	0.616	0.1394016448	0.5881354187	74
hsa-miR-654-5p	15	0.436	0.1386722675	0.5881354187	159
hsa-miR-656-3p	12	0.492	0.1392089454	0.5881354187	122
hsa-miR-6803-5p	11	0.514	0.1403927861	0.5881354187	110
hsa-miR-6820-5p	5	0.796	0.141018463	0.5881354187	40
hsa-miR-7114-5p	8	0.616	0.1394016448	0.5881354187	74
hsa-miR-8071	9	0.574	0.1407915155	0.5881354187	86
hsa-miR-25-3p	42	0.244	0.1416452993	0.58969771	511
hsa-miR-154-5p	7	0.651	0.1447235874	0.6015507577	63
hsa-miR-6787-5p	12	0.481	0.1451590501	0.6023984824	123
hsa-let-7c-3p	10	0.527	0.1477460106	0.6025679214	99
hsa-miR-1224-5p	9	0.558	0.1480226924	0.6025679214	87
hsa-miR-20a-5p	82	0.163	0.1491164476	0.6025679214	1056
hsa-miR-2392	13	0.453	0.1489728995	0.6025679214	136
hsa-miR-3126-5p	11	0.501	0.1467154285	0.6025679214	111
hsa-miR-3129-3p	6	0.697	0.1492460156	0.6025679214	52
hsa-miR-3935	6	0.697	0.1492460156	0.6025679214	52
hsa-miR-4302	13	0.453	0.1489728995	0.6025679214	136
hsa-miR-4436b-3p	13	0.453	0.1489728995	0.6025679214	136
hsa-miR-4455	15	0.418	0.1490897099	0.6025679214	161
hsa-miR-449b-5p	13	0.453	0.1489728995	0.6025679214	136
hsa-miR-4662a-5p	14	0.439	0.1464777972	0.6025679214	148
hsa-miR-4677-5p	9	0.558	0.1480226924	0.6025679214	87
hsa-miR-571	8	0.598	0.1471987824	0.6025679214	75
hsa-miR-598-5p	2	1.254	0.1493682972	0.6025679214	10
hsa-miR-6838-3p	6	0.697	0.1492460156	0.6025679214	52
hsa-miR-6892-3p	18	0.377	0.1493217676	0.6025679214	199
hsa-miR-99b-5p	6	0.697	0.1492460156	0.6025679214	52
hsa-miR-144-3p	19	0.365	0.1504384488	0.6059455788	212
hsa-miR-24-2-5p	4	0.867	0.1510556422	0.6065378649	30
hsa-miR-3915	12	0.469	0.1512420068	0.6065378649	124
hsa-miR-4533	20	0.353	0.1512848095	0.6065378649	225
hsa-miR-1243	5	0.763	0.1520411086	0.6076973343	41
hsa-miR-3658	14	0.429	0.1520233245	0.6076973343	149
hsa-miR-100-3p	11	0.489	0.1531838408	0.6104573735	112
hsa-miR-1266-3p	7	0.629	0.1534354813	0.6104573735	64
hsa-miR-4474-3p	7	0.629	0.1534354813	0.6104573735	64
hsa-miR-1283	9	0.542	0.1554355824	0.6109416697	88
hsa-miR-18a-3p	29	0.283	0.155072743	0.6109416697	343
hsa-miR-3611	10	0.513	0.1546531261	0.6109416697	100
hsa-miR-548ax	9	0.542	0.1554355824	0.6109416697	88
hsa-miR-5583-3p	9	0.542	0.1554355824	0.6109416697	88
hsa-miR-595	10	0.513	0.1546531261	0.6109416697	100
hsa-miR-6792-5p	10	0.513	0.1546531261	0.6109416697	100
hsa-miR-6885-3p	13	0.443	0.1548340414	0.6109416697	137
hsa-let-7f-5p	33	0.263	0.1558699515	0.6117249078	396
hsa-miR-342-5p	12	0.458	0.1574558277	0.6149418321	125
hsa-miR-4524a-5p	17	0.377	0.1578713082	0.6149418321	188
hsa-miR-4524b-5p	17	0.377	0.1578713082	0.6149418321	188
hsa-miR-5695	12	0.458	0.1574558277	0.6149418321	125
hsa-miR-95-5p	12	0.458	0.1574558277	0.6149418321	125
hsa-miR-34b-3p	18	0.363	0.159014125	0.6160653876	201
hsa-miR-5583-5p	6	0.671	0.159106818	0.6160653876	53
hsa-miR-5681b	6	0.671	0.159106818	0.6160653876	53
hsa-miR-6799-3p	6	0.671	0.159106818	0.6160653876	53
hsa-miR-320b	13	0.432	0.160813982	0.6163493773	138
hsa-miR-324-3p	28	0.28	0.163225016	0.6163493773	332
hsa-miR-3655	5	0.731	0.1634102559	0.6163493773	42
hsa-miR-376b-5p	5	0.731	0.1634102559	0.6163493773	42
hsa-miR-376c-5p	5	0.731	0.1634102559	0.6163493773	42
hsa-miR-520f-5p	7	0.608	0.1623837228	0.6163493773	65
hsa-miR-532-5p	7	0.608	0.1623837228	0.6163493773	65
hsa-miR-5579-5p	5	0.731	0.1634102559	0.6163493773	42
hsa-miR-590-5p	7	0.608	0.1623837228	0.6163493773	65
hsa-miR-6165	13	0.432	0.160813982	0.6163493773	138
hsa-miR-6715a-3p	8	0.562	0.1634114264	0.6163493773	77
hsa-miR-6733-3p	7	0.608	0.1623837228	0.6163493773	65
hsa-miR-6757-3p	8	0.562	0.1634114264	0.6163493773	77
hsa-miR-6797-5p	23	0.315	0.161028253	0.6163493773	266
hsa-miR-6826-3p	14	0.411	0.1634439163	0.6163493773	151
hsa-miR-6886-3p	7	0.608	0.1623837228	0.6163493773	65
hsa-miR-8063	17	0.369	0.1629957863	0.6163493773	189
hsa-miR-92a-2-5p	21	0.331	0.1608191226	0.6163493773	240
hsa-miR-5092	4	0.825	0.1645415787	0.6195907204	31
hsa-miR-361-5p	15	0.392	0.1654853293	0.6204507593	164
hsa-miR-6780b-5p	20	0.334	0.1651394379	0.6204507593	228
hsa-miR-760	15	0.392	0.1654853293	0.6204507593	164
hsa-miR-1324	13	0.422	0.1669108563	0.6248950331	139
hsa-miR-134-5p	10	0.485	0.1689391395	0.629095021	102
hsa-miR-5581-3p	6	0.646	0.1692415506	0.629095021	54
hsa-miR-629-5p	6	0.646	0.1692415506	0.629095021	54
hsa-miR-6758-3p	10	0.485	0.1689391395	0.629095021	102
hsa-miR-7160-3p	6	0.646	0.1692415506	0.629095021	54
hsa-miR-7111-3p	19	0.338	0.1695893895	0.6294887184	216
hsa-miR-3165	12	0.436	0.1702672705	0.6311046122	127
hsa-miR-892c-5p	9	0.511	0.1707893664	0.6321393048	90
hsa-miR-3145-5p	8	0.544	0.1718153227	0.6323387122	78
hsa-miR-3591-3p	7	0.587	0.1715600723	0.6323387122	66
hsa-miR-4764-5p	7	0.587	0.1715600723	0.6323387122	66
hsa-miR-7156-5p	8	0.544	0.1718153227	0.6323387122	78
hsa-miR-1468-3p	22	0.306	0.1745395934	0.6352549299	256
hsa-miR-2113	14	0.392	0.1752932512	0.6352549299	153
hsa-miR-2909	5	0.7	0.1751066305	0.6352549299	43
hsa-miR-381-3p	13	0.412	0.1731226625	0.6352549299	140
hsa-miR-4691-5p	20	0.322	0.1747426516	0.6352549299	230
hsa-miR-4725-3p	20	0.322	0.1747426516	0.6352549299	230
hsa-miR-4761-3p	5	0.7	0.1751066305	0.6352549299	43
hsa-miR-518a-3p	2	1.152	0.1745542835	0.6352549299	11
hsa-miR-518d-3p	2	1.152	0.1745542835	0.6352549299	11
hsa-miR-522-3p	11	0.452	0.1734375094	0.6352549299	115
hsa-miR-766	2	1.152	0.1745542835	0.6352549299	11
hsa-miR-545-3p	15	0.375	0.1769132499	0.6402340422	166
hsa-miR-3145-3p	6	0.621	0.1796377151	0.6421680422	55
hsa-miR-3922-5p	8	0.526	0.1804092386	0.6421680422	79
hsa-miR-4266	9	0.496	0.1787209454	0.6421680422	91
hsa-miR-4648	8	0.526	0.1804092386	0.6421680422	79
hsa-miR-4697-3p	6	0.621	0.1796377151	0.6421680422	55
hsa-miR-489-3p	8	0.526	0.1804092386	0.6421680422	79
hsa-miR-5009-5p	4	0.784	0.1784390166	0.6421680422	32
hsa-miR-519d-3p	69	0.159	0.1794624494	0.6421680422	891
hsa-miR-6754-5p	19	0.325	0.1796264416	0.6421680422	218
hsa-miR-6876-5p	17	0.347	0.1788882324	0.6421680422	192
hsa-miR-7844-5p	8	0.526	0.1804092386	0.6421680422	79
hsa-miR-8058	4	0.784	0.1784390166	0.6421680422	32
hsa-miR-5699-5p	7	0.566	0.1809558189	0.6432336623	67
hsa-miR-194-3p	12	0.414	0.1835741782	0.6498775669	129
hsa-miR-328-3p	12	0.414	0.1835741782	0.6498775669	129
hsa-miR-5192	12	0.414	0.1835741782	0.6498775669	129
hsa-miR-8062	10	0.458	0.1838298648	0.6498985164	104
hsa-miR-1305	17	0.339	0.1843547342	0.6499878299	193
hsa-miR-4476	17	0.339	0.1843547342	0.6499878299	193
hsa-miR-103a-3p	36	0.221	0.1877250743	0.6512808579	445
hsa-miR-1185-1-3p	11	0.428	0.1876173725	0.6512808579	117
hsa-miR-130b-5p	28	0.254	0.1873859406	0.6512808579	338
hsa-miR-150-3p	5	0.669	0.1871102041	0.6512808579	44
hsa-miR-224-3p	11	0.428	0.1876173725	0.6512808579	117
hsa-miR-328-5p	11	0.428	0.1876173725	0.6512808579	117
hsa-miR-4278	5	0.669	0.1871102041	0.6512808579	44
hsa-miR-4512	5	0.669	0.1871102041	0.6512808579	44
hsa-miR-496	11	0.428	0.1876173725	0.6512808579	117
hsa-miR-579-3p	14	0.374	0.1875569524	0.6512808579	155
hsa-miR-6775-3p	5	0.669	0.1871102041	0.6512808579	44
hsa-miR-875-5p	5	0.669	0.1871102041	0.6512808579	44
hsa-miR-218-2-3p	7	0.546	0.1905618212	0.6532830813	68
hsa-miR-4273	8	0.509	0.1891864716	0.6532830813	80
hsa-miR-5194	12	0.403	0.1904067516	0.6532830813	130
hsa-miR-552-3p	15	0.358	0.1887247112	0.6532830813	168
hsa-miR-577	12	0.403	0.1904067516	0.6532830813	130
hsa-miR-627-5p	7	0.546	0.1905618212	0.6532830813	68
hsa-miR-6789-3p	7	0.546	0.1905618212	0.6532830813	68
hsa-miR-6882-5p	7	0.546	0.1905618212	0.6532830813	68
hsa-miR-6895-5p	8	0.509	0.1891864716	0.6532830813	80
hsa-miR-554	3	0.872	0.1929454768	0.6597163347	22
hsa-miR-6717-5p	3	0.872	0.1929454768	0.6597163347	22
hsa-miR-3680-3p	15	0.35	0.1947699186	0.6646547474	169
hsa-miR-4292	11	0.416	0.1949006811	0.6646547474	118
hsa-miR-107	25	0.258	0.1998339448	0.6762113655	301
hsa-miR-1227-5p	5	0.639	0.1994003334	0.6762113655	45
hsa-miR-1468-5p	2	1.056	0.2003401516	0.6762113655	12
hsa-miR-301a-5p	7	0.526	0.2003685483	0.6762113655	69
hsa-miR-3197	5	0.639	0.1994003334	0.6762113655	45
hsa-miR-378j	5	0.639	0.1994003334	0.6762113655	45
hsa-miR-6839-5p	5	0.639	0.1994003334	0.6762113655	45
hsa-miR-8088	2	1.056	0.2003401516	0.6762113655	12
hsa-miR-3133	16	0.329	0.2012239253	0.6764659608	183
hsa-miR-500b-5p	6	0.573	0.2011616103	0.6764659608	57
hsa-miR-6741-5p	6	0.573	0.2011616103	0.6764659608	57
hsa-miR-6791-5p	11	0.404	0.202308131	0.6792332346	119
hsa-miR-409-5p	4	0.705	0.207326766	0.6925086588	34
hsa-miR-433-3p	8	0.475	0.207262532	0.6925086588	82
hsa-miR-433-5p	4	0.705	0.207326766	0.6925086588	34
hsa-miR-4698	18	0.301	0.2066099225	0.6925086588	210
hsa-miR-186-5p	57	0.157	0.2089754621	0.6971207081	737
hsa-miR-1256	5	0.61	0.2119558932	0.6972345314	46
hsa-miR-182-3p	5	0.61	0.2119558932	0.6972345314	46
hsa-miR-19b-3p	54	0.159	0.2125674221	0.6972345314	697
hsa-miR-214-5p	16	0.313	0.2132969589	0.6972345314	185
hsa-miR-2681-5p	13	0.353	0.2126787345	0.6972345314	146
hsa-miR-3139	7	0.506	0.2103661212	0.6972345314	70
hsa-miR-3621	3	0.817	0.2112504368	0.6972345314	23
hsa-miR-3661	5	0.61	0.2119558932	0.6972345314	46
hsa-miR-450b-5p	17	0.303	0.212892984	0.6972345314	198
hsa-miR-483-5p	13	0.353	0.2126787345	0.6972345314	146
hsa-miR-5591-3p	5	0.61	0.2119558932	0.6972345314	46
hsa-miR-593-3p	14	0.338	0.2132612936	0.6972345314	159
hsa-miR-601	3	0.817	0.2112504368	0.6972345314	23
hsa-miR-891b	6	0.549	0.212261822	0.6972345314	58
hsa-miR-933	3	0.817	0.2112504368	0.6972345314	23
hsa-miR-942-5p	17	0.303	0.212892984	0.6972345314	198
hsa-miR-6832-3p	25	0.243	0.2138659691	0.6982173797	304
hsa-miR-1207-3p	8	0.458	0.2165464859	0.7017450172	83
hsa-miR-1236-3p	20	0.273	0.2159344412	0.7017450172	238
hsa-miR-1264	10	0.405	0.2152929137	0.7017450172	108
hsa-miR-222-3p	31	0.214	0.2162875923	0.7017450172	385
hsa-miR-7106-5p	59	0.149	0.2165646613	0.7017450172	767
hsa-miR-937-5p	8	0.458	0.2165464859	0.7017450172	83
hsa-miR-365a-3p	11	0.381	0.2174801853	0.703835127	121
hsa-miR-486-3p	18	0.288	0.2180144378	0.7046876611	212
hsa-miR-4646-5p	12	0.36	0.2188613293	0.7047984886	134
hsa-miR-7113-3p	17	0.296	0.2188309548	0.7047984886	199
hsa-miR-7154-3p	12	0.36	0.2188613293	0.7047984886	134
hsa-miR-4778-3p	15	0.316	0.2198353107	0.7058504392	173
hsa-miR-502-3p	7	0.487	0.2205443532	0.7058504392	71
hsa-miR-524-5p	15	0.316	0.2198353107	0.7058504392	173
hsa-miR-6817-5p	7	0.487	0.2205443532	0.7058504392	71
hsa-miR-92a-3p	103	0.107	0.2200997296	0.7058504392	1379
hsa-miR-216a-3p	20	0.268	0.2213783373	0.7076491813	239
hsa-miR-1301-5p	4	0.667	0.2222455395	0.7076951477	35
hsa-miR-185-3p	10	0.393	0.2234822763	0.7076951477	109
hsa-miR-3663-3p	6	0.526	0.223568567	0.7076951477	59
hsa-miR-4787-5p	4	0.667	0.2222455395	0.7076951477	35
hsa-miR-488-5p	6	0.526	0.223568567	0.7076951477	59
hsa-miR-6502-5p	4	0.667	0.2222455395	0.7076951477	35
hsa-miR-6792-3p	19	0.274	0.2226577666	0.7076951477	226
hsa-miR-96-3p	6	0.526	0.223568567	0.7076951477	59
hsa-miR-4320	5	0.581	0.2247554035	0.7084253763	47
hsa-miR-4428	12	0.35	0.226239773	0.7084253763	135
hsa-miR-4711-3p	8	0.442	0.2259840612	0.7084253763	84
hsa-miR-4798-5p	2	0.966	0.2265218728	0.7084253763	13
hsa-miR-518b	2	0.966	0.2265218728	0.7084253763	13
hsa-miR-5787	15	0.308	0.226312264	0.7084253763	174
hsa-miR-6722-3p	15	0.308	0.226312264	0.7084253763	174
hsa-miR-6780a-3p	16	0.298	0.2256863316	0.7084253763	187
hsa-miR-7109-5p	11	0.369	0.2252367946	0.7084253763	122
hsa-miR-7706	2	0.966	0.2265218728	0.7084253763	13
hsa-miR-8066	9	0.407	0.2295410552	0.7170057932	97
hsa-miR-6750-5p	7	0.468	0.2308927912	0.7186400033	72
hsa-miR-6822-5p	7	0.468	0.2308927912	0.7186400033	72
hsa-miR-7849-3p	7	0.468	0.2308927912	0.7186400033	72
hsa-miR-1269b	4	0.63	0.2374332464	0.7227758706	36
hsa-miR-374c-3p	4	0.63	0.2374332464	0.7227758706	36
hsa-miR-431-5p	13	0.324	0.233808085	0.7227758706	149
hsa-miR-4639-5p	6	0.503	0.2350672427	0.7227758706	60
hsa-miR-4681	4	0.63	0.2374332464	0.7227758706	36
hsa-miR-4687-3p	5	0.553	0.2377771504	0.7227758706	48
hsa-miR-4740-5p	4	0.63	0.2374332464	0.7227758706	36
hsa-miR-4750-3p	4	0.63	0.2374332464	0.7227758706	36
hsa-miR-4791	4	0.63	0.2374332464	0.7227758706	36
hsa-miR-548aj-5p	21	0.245	0.2361976869	0.7227758706	255
hsa-miR-548g-5p	21	0.245	0.2361976869	0.7227758706	255
hsa-miR-548x-5p	21	0.245	0.2361976869	0.7227758706	255
hsa-miR-550b-3p	5	0.553	0.2377771504	0.7227758706	48
hsa-miR-589-3p	8	0.425	0.2355672427	0.7227758706	85
hsa-miR-590-3p	31	0.199	0.233599398	0.7227758706	389
hsa-miR-6515-5p	11	0.358	0.2331015731	0.7227758706	123
hsa-miR-6722-5p	6	0.503	0.2350672427	0.7227758706	60
hsa-miR-6859-3p	5	0.553	0.2377771504	0.7227758706	48
hsa-miR-8064	12	0.34	0.2337172124	0.7227758706	136
hsa-miR-99a-3p	4	0.63	0.2374332464	0.7227758706	36
hsa-miR-5582-3p	20	0.25	0.2380735576	0.7228324351	242
hsa-miR-4803	9	0.393	0.2384945902	0.723266811	98
hsa-miR-183-5p	28	0.204	0.2408660183	0.7243618005	350
hsa-miR-1909-3p	15	0.292	0.2395030704	0.7243618005	176
hsa-miR-1914-3p	12	0.329	0.2412899968	0.7243618005	137
hsa-miR-3064-3p	7	0.449	0.2414007554	0.7243618005	73
hsa-miR-4480	11	0.346	0.2410702035	0.7243618005	124
hsa-miR-4659a-3p	19	0.255	0.239892883	0.7243618005	229
hsa-miR-4659b-3p	19	0.255	0.239892883	0.7243618005	229
hsa-miR-648	7	0.449	0.2414007554	0.7243618005	73
hsa-miR-6734-3p	18	0.261	0.2416395245	0.7243618005	216
hsa-miR-6748-3p	7	0.449	0.2414007554	0.7243618005	73
hsa-miR-19a-3p	43	0.159	0.243141852	0.7280265809	555
hsa-miR-1914-5p	8	0.409	0.2452878301	0.7319253829	86
hsa-miR-4706	8	0.409	0.2452878301	0.7319253829	86
hsa-miR-6753-5p	8	0.409	0.2452878301	0.7319253829	86
hsa-let-7f-2-3p	9	0.379	0.2475694482	0.7320178457	99
hsa-miR-3143	9	0.379	0.2475694482	0.7320178457	99
hsa-miR-320e	6	0.48	0.2467430285	0.7320178457	61
hsa-miR-3607-3p	9	0.379	0.2475694482	0.7320178457	99
hsa-miR-4529-5p	6	0.48	0.2467430285	0.7320178457	61
hsa-miR-5585-5p	6	0.48	0.2467430285	0.7320178457	61
hsa-miR-6721-5p	19	0.249	0.2457594915	0.7320178457	230
hsa-miR-8065	6	0.48	0.2467430285	0.7320178457	61
hsa-miR-6793-3p	13	0.306	0.2483410156	0.7326366617	151
hsa-miR-6809-3p	25	0.211	0.2483418661	0.7326366617	311
hsa-let-7e-3p	2	0.882	0.2529207796	0.7369539402	14
hsa-miR-1279	7	0.43	0.2520573789	0.7369539402	74
hsa-miR-152-5p	5	0.525	0.2509993	0.7369539402	49
hsa-miR-3117-3p	4	0.594	0.2528544956	0.7369539402	37
hsa-miR-3605-3p	2	0.882	0.2529207796	0.7369539402	14
hsa-miR-4728-5p	62	0.124	0.2524120939	0.7369539402	820
hsa-miR-631	5	0.525	0.2509993	0.7369539402	49
hsa-miR-6784-5p	4	0.594	0.2528544956	0.7369539402	37
hsa-miR-6803-3p	2	0.882	0.2529207796	0.7369539402	14
hsa-miR-6876-3p	4	0.594	0.2528544956	0.7369539402	37
hsa-miR-7109-3p	7	0.43	0.2520573789	0.7369539402	74
hsa-let-7g-5p	27	0.194	0.2580311848	0.7393710216	340
hsa-miR-1251-3p	6	0.458	0.2585809492	0.7393710216	62
hsa-miR-202-3p	17	0.254	0.2559241377	0.7393710216	205
hsa-miR-219a-2-3p	6	0.458	0.2585809492	0.7393710216	62
hsa-miR-2467-5p	8	0.393	0.2551374643	0.7393710216	87
hsa-miR-3124-3p	17	0.254	0.2559241377	0.7393710216	205
hsa-miR-3147	6	0.458	0.2585809492	0.7393710216	62
hsa-miR-3926	24	0.209	0.2561217399	0.7393710216	299
hsa-miR-4477a	12	0.309	0.2567065231	0.7393710216	139
hsa-miR-4715-3p	10	0.342	0.2573830633	0.7393710216	113
hsa-miR-4746-3p	6	0.458	0.2585809492	0.7393710216	62
hsa-miR-583	13	0.296	0.2557318586	0.7393710216	152
hsa-miR-599	10	0.342	0.2573830633	0.7393710216	113
hsa-miR-6768-3p	9	0.365	0.2567589746	0.7393710216	100
hsa-miR-6771-3p	20	0.232	0.2552847234	0.7393710216	245
hsa-miR-8081	8	0.393	0.2551374643	0.7393710216	87
hsa-miR-891a-3p	13	0.296	0.2557318586	0.7393710216	152
hsa-let-7d-5p	31	0.173	0.2653445694	0.7429581974	396
hsa-miR-1207-5p	23	0.206	0.2642563328	0.7429581974	287
hsa-miR-122-3p	7	0.412	0.2628516462	0.7429581974	75
hsa-miR-1250-3p	17	0.247	0.2623325423	0.7429581974	206
hsa-miR-1252-3p	13	0.287	0.2632011579	0.7429581974	153
hsa-miR-1257	10	0.33	0.2661172329	0.7429581974	114
hsa-miR-1294	10	0.33	0.2661172329	0.7429581974	114
hsa-miR-2054	7	0.412	0.2628516462	0.7429581974	75
hsa-miR-3177-5p	7	0.412	0.2628516462	0.7429581974	75
hsa-miR-4720-5p	5	0.498	0.2644000051	0.7429581974	50
hsa-miR-4763-5p	7	0.412	0.2628516462	0.7429581974	75
hsa-miR-486-5p	7	0.412	0.2628516462	0.7429581974	75
hsa-miR-503-3p	5	0.498	0.2644000051	0.7429581974	50
hsa-miR-525-5p	12	0.299	0.26454251	0.7429581974	140
hsa-miR-5590-3p	17	0.247	0.2623325423	0.7429581974	206
hsa-miR-5591-5p	8	0.377	0.2651076525	0.7429581974	88
hsa-miR-580-5p	8	0.377	0.2651076525	0.7429581974	88
hsa-miR-6715b-3p	8	0.377	0.2651076525	0.7429581974	88
hsa-miR-6726-5p	8	0.377	0.2651076525	0.7429581974	88
hsa-miR-6734-5p	11	0.313	0.2655544222	0.7429581974	127
hsa-miR-6847-5p	13	0.287	0.2632011579	0.7429581974	153
hsa-miR-6857-5p	9	0.351	0.2660563966	0.7429581974	101
hsa-miR-410-3p	20	0.221	0.2670256905	0.7446954412	247
hsa-miR-3201	4	0.559	0.2684744196	0.7455394234	38
hsa-miR-494-5p	3	0.663	0.2680252973	0.7455394234	26
hsa-miR-597-3p	4	0.559	0.2684744196	0.7455394234	38
hsa-miR-625-3p	4	0.559	0.2684744196	0.7455394234	38
hsa-miR-1208	6	0.436	0.2705659346	0.7462709113	63
hsa-miR-4312	6	0.436	0.2705659346	0.7462709113	63
hsa-miR-4705	6	0.436	0.2705659346	0.7462709113	63
hsa-miR-4708-3p	6	0.436	0.2705659346	0.7462709113	63
hsa-miR-4752	6	0.436	0.2705659346	0.7462709113	63
hsa-miR-527	13	0.278	0.2707454805	0.7462709113	154
hsa-miR-664b-3p	13	0.278	0.2707454805	0.7462709113	154
hsa-miR-33a-3p	12	0.289	0.2724583466	0.7501974793	141
hsa-miR-548b-3p	7	0.393	0.2737724307	0.752555566	76
hsa-miR-552-5p	11	0.302	0.2738932056	0.752555566	128
hsa-miR-3616-3p	9	0.337	0.2754548408	0.753662982	102
hsa-miR-6809-5p	9	0.337	0.2754548408	0.753662982	102
hsa-miR-6885-5p	9	0.337	0.2754548408	0.753662982	102
hsa-miR-920	8	0.362	0.2751897932	0.753662982	89
hsa-miR-3681-3p	19	0.218	0.2759308549	0.7541723577	235
hsa-miR-106a-3p	15	0.245	0.2807921229	0.758474231	182
hsa-miR-149-3p	61	0.11	0.28160715	0.758474231	815
hsa-miR-29b-2-5p	10	0.306	0.2838572736	0.758474231	116
hsa-miR-302f	18	0.216	0.2853123193	0.758474231	223
hsa-miR-329-5p	9	0.323	0.2849473503	0.758474231	103
hsa-miR-331-3p	31	0.159	0.2842367041	0.758474231	400
hsa-miR-331-5p	6	0.415	0.2826828781	0.758474231	64
hsa-miR-3615	4	0.525	0.2842588451	0.758474231	39
hsa-miR-4300	8	0.346	0.2853752007	0.758474231	90
hsa-miR-4425	8	0.346	0.2853752007	0.758474231	90
hsa-miR-5088-5p	6	0.415	0.2826828781	0.758474231	64
hsa-miR-5093	10	0.306	0.2838572736	0.758474231	116
hsa-miR-518f-3p	2	0.802	0.2793810352	0.758474231	15
hsa-miR-551b-3p	2	0.802	0.2793810352	0.758474231	15
hsa-miR-5694	10	0.306	0.2838572736	0.758474231	116
hsa-miR-630	7	0.375	0.2848085311	0.758474231	77
hsa-miR-641	9	0.323	0.2849473503	0.758474231	103
hsa-miR-6728-5p	7	0.375	0.2848085311	0.758474231	77
hsa-miR-6731-3p	4	0.525	0.2842588451	0.758474231	39
hsa-miR-6738-5p	11	0.291	0.282312776	0.758474231	129
hsa-miR-6801-3p	8	0.346	0.2853752007	0.758474231	90
hsa-miR-6810-3p	8	0.346	0.2853752007	0.758474231	90
hsa-miR-6834-3p	4	0.525	0.2842588451	0.758474231	39
hsa-miR-6871-3p	8	0.346	0.2853752007	0.758474231	90
hsa-miR-6882-3p	6	0.415	0.2826828781	0.758474231	64
hsa-miR-718	2	0.802	0.2793810352	0.758474231	15
hsa-miR-92a-1-5p	8	0.346	0.2853752007	0.758474231	90
hsa-miR-5696	13	0.26	0.2860451604	0.7594790891	156
hsa-miR-4715-5p	3	0.615	0.2873525	0.7606217753	27
hsa-miR-4999-5p	3	0.615	0.2873525	0.7606217753	27
hsa-miR-6786-5p	3	0.615	0.2873525	0.7606217753	27
hsa-miR-557	15	0.237	0.2878964263	0.7612870947	183
hsa-miR-5193	22	0.188	0.289961052	0.7659681801	278
hsa-miR-1301-3p	16	0.224	0.2917873386	0.7684520799	197
hsa-miR-4259	5	0.445	0.2916502164	0.7684520799	52
hsa-miR-4641	5	0.445	0.2916502164	0.7684520799	52
hsa-miR-1203	4	0.491	0.3001744431	0.7695027262	40
hsa-miR-1246	5	0.42	0.3054568204	0.7695027262	53
hsa-miR-1252	1	1.067	0.301882258	0.7695027262	5
hsa-miR-1285-5p	6	0.394	0.2949166904	0.7695027262	65
hsa-miR-135a-3p	4	0.491	0.3001744431	0.7695027262	40
hsa-miR-146b-3p	6	0.373	0.3072523523	0.7695027262	66
hsa-miR-154-3p	4	0.491	0.3001744431	0.7695027262	40
hsa-miR-2053	7	0.358	0.2959487066	0.7695027262	78
hsa-miR-20b-3p	9	0.297	0.3041864213	0.7695027262	105
hsa-miR-2110	11	0.259	0.3080075212	0.7695027262	132
hsa-miR-26b-3p	5	0.42	0.3054568204	0.7695027262	53
hsa-miR-27a	1	1.067	0.301882258	0.7695027262	5
hsa-miR-27b	1	1.067	0.301882258	0.7695027262	5
hsa-miR-301b-5p	6	0.373	0.3072523523	0.7695027262	66
hsa-miR-3189-5p	6	0.394	0.2949166904	0.7695027262	65
hsa-miR-323a-5p	7	0.34	0.3071817104	0.7695027262	79
hsa-miR-362-5p	6	0.394	0.2949166904	0.7695027262	65
hsa-miR-363-3p	26	0.157	0.3081559726	0.7695027262	336
hsa-miR-3667-5p	5	0.42	0.3054568204	0.7695027262	53
hsa-miR-3678-5p	1	1.067	0.301882258	0.7695027262	5
hsa-miR-3691-3p	9	0.31	0.2945269016	0.7695027262	104
hsa-miR-370-3p	10	0.282	0.3019211917	0.7695027262	118
hsa-miR-3912-5p	5	0.42	0.3054568204	0.7695027262	53
hsa-miR-4282	22	0.173	0.3075069984	0.7695027262	281
hsa-miR-4471	6	0.373	0.3072523523	0.7695027262	66
hsa-miR-4479	2	0.727	0.3057673312	0.7695027262	16
hsa-miR-4653-3p	6	0.373	0.3072523523	0.7695027262	66
hsa-miR-4720-3p	7	0.358	0.2959487066	0.7695027262	78
hsa-miR-4737	2	0.727	0.3057673312	0.7695027262	16
hsa-miR-4744	6	0.373	0.3072523523	0.7695027262	66
hsa-miR-4763-3p	22	0.173	0.3075069984	0.7695027262	281
hsa-miR-4769-3p	7	0.34	0.3071817104	0.7695027262	79
hsa-miR-4778-5p	7	0.358	0.2959487066	0.7695027262	78
hsa-miR-4788	1	1.067	0.301882258	0.7695027262	5
hsa-miR-4790-5p	2	0.727	0.3057673312	0.7695027262	16
hsa-miR-5001-3p	15	0.222	0.3022711873	0.7695027262	185
hsa-miR-5002-3p	4	0.491	0.3001744431	0.7695027262	40
hsa-miR-5003-3p	11	0.259	0.3080075212	0.7695027262	132
hsa-miR-5011-3p	5	0.42	0.3054568204	0.7695027262	53
hsa-miR-518a-5p	13	0.251	0.2937933653	0.7695027262	157
hsa-miR-5196-3p	10	0.282	0.3019211917	0.7695027262	118
hsa-miR-541-5p	7	0.358	0.2959487066	0.7695027262	78
hsa-miR-579	1	1.067	0.301882258	0.7695027262	5
hsa-miR-605-3p	11	0.259	0.3080075212	0.7695027262	132
hsa-miR-613	8	0.331	0.2956551289	0.7695027262	91
hsa-miR-624-5p	4	0.491	0.3001744431	0.7695027262	40
hsa-miR-6502-3p	6	0.373	0.3072523523	0.7695027262	66
hsa-miR-6732-3p	10	0.282	0.3019211917	0.7695027262	118
hsa-miR-6746-3p	3	0.568	0.3067801101	0.7695027262	28
hsa-miR-6749-3p	29	0.156	0.2964077321	0.7695027262	375
hsa-miR-6761-5p	9	0.297	0.3041864213	0.7695027262	105
hsa-miR-6767-5p	1	1.067	0.301882258	0.7695027262	5
hsa-miR-6804-3p	6	0.394	0.2949166904	0.7695027262	65
hsa-miR-938	6	0.394	0.2949166904	0.7695027262	65
hsa-miR-4465	15	0.214	0.3095359341	0.7701463575	186
hsa-miR-548f-5p	20	0.181	0.3095976518	0.7701463575	254
hsa-miR-6894-5p	15	0.214	0.3095359341	0.7701463575	186
hsa-miR-922	13	0.233	0.3094682802	0.7701463575	159
hsa-miR-1296-5p	10	0.27	0.3110600046	0.7723073778	119
hsa-miR-6798-5p	10	0.27	0.3110600046	0.7723073778	119
hsa-miR-6739-5p	16	0.203	0.3127400749	0.7757384889	200
hsa-miR-4517	9	0.283	0.3139188025	0.7779206895	106
hsa-miR-106b-3p	7	0.323	0.3184963224	0.7802642546	80
hsa-miR-1184	10	0.258	0.3202621921	0.7802642546	120
hsa-miR-181a-2-3p	7	0.323	0.3184963224	0.7802642546	80
hsa-miR-2117	5	0.394	0.3193563378	0.7802642546	54
hsa-miR-215-5p	55	0.098	0.3163987731	0.7802642546	741
hsa-miR-3148	19	0.177	0.3201951337	0.7802642546	242
hsa-miR-33b-3p	5	0.394	0.3193563378	0.7802642546	54
hsa-miR-342-3p	24	0.157	0.3165177636	0.7802642546	310
hsa-miR-3942-3p	11	0.248	0.3167013164	0.7802642546	133
hsa-miR-4456	5	0.394	0.3193563378	0.7802642546	54
hsa-miR-4528	7	0.323	0.3184963224	0.7802642546	80
hsa-miR-4742-3p	10	0.258	0.3202621921	0.7802642546	120
hsa-miR-4749-3p	6	0.352	0.3196749621	0.7802642546	67
hsa-miR-4749-5p	7	0.323	0.3184963224	0.7802642546	80
hsa-miR-6728-3p	8	0.3	0.3164634	0.7802642546	93
hsa-miR-6729-3p	7	0.323	0.3184963224	0.7802642546	80
hsa-miR-6826-5p	4	0.458	0.3161888576	0.7802642546	41
hsa-miR-6873-3p	29	0.141	0.3167734794	0.7802642546	379
hsa-miR-105-5p	9	0.27	0.3237169205	0.7876593064	107
hsa-miR-6515-3p	15	0.199	0.3242056561	0.7876593064	188
hsa-miR-6838-5p	32	0.128	0.3240610639	0.7876593064	422
hsa-miR-1226-5p	7	0.305	0.3298813795	0.7897712766	81
hsa-miR-125b-2-3p	9	0.257	0.3335736484	0.7897712766	108
hsa-miR-1277-3p	2	0.655	0.331962795	0.7897712766	17
hsa-miR-1297	15	0.191	0.331604755	0.7897712766	189
hsa-miR-1537-3p	2	0.655	0.331962795	0.7897712766	17
hsa-miR-3146	3	0.524	0.3262529119	0.7897712766	29
hsa-miR-337-3p	7	0.305	0.3298813795	0.7897712766	81
hsa-miR-3919	13	0.206	0.3333711777	0.7897712766	162
hsa-miR-3934-3p	8	0.286	0.3269741544	0.7897712766	94
hsa-miR-3943	7	0.305	0.3298813795	0.7897712766	81
hsa-miR-4433a-5p	6	0.332	0.3321697822	0.7897712766	68
hsa-miR-4433b-3p	8	0.286	0.3269741544	0.7897712766	94
hsa-miR-4490	5	0.369	0.3333282	0.7897712766	55
hsa-miR-4509	5	0.369	0.3333282	0.7897712766	55
hsa-miR-4520-3p	5	0.369	0.3333282	0.7897712766	55
hsa-miR-4678	6	0.332	0.3321697822	0.7897712766	68
hsa-miR-4747-3p	4	0.426	0.3322708157	0.7897712766	42
hsa-miR-4758-3p	6	0.332	0.3321697822	0.7897712766	68
hsa-miR-501-3p	6	0.332	0.3321697822	0.7897712766	68
hsa-miR-5089-3p	4	0.426	0.3322708157	0.7897712766	42
hsa-miR-591	4	0.426	0.3322708157	0.7897712766	42
hsa-miR-6126	6	0.332	0.3321697822	0.7897712766	68
hsa-miR-626	4	0.426	0.3322708157	0.7897712766	42
hsa-miR-628-5p	5	0.369	0.3333282	0.7897712766	55
hsa-miR-6824-3p	5	0.369	0.3333282	0.7897712766	55
hsa-miR-6863	2	0.655	0.331962795	0.7897712766	17
hsa-miR-7150	11	0.238	0.325451234	0.7897712766	134
hsa-miR-7155-3p	5	0.369	0.3333282	0.7897712766	55
hsa-miR-506-3p	11	0.227	0.3342522507	0.7899403781	135
hsa-miR-559	16	0.182	0.3340900106	0.7899403781	203
hsa-miR-4505	14	0.194	0.3364318642	0.7943699734	176
hsa-miR-6812-5p	8	0.271	0.337544295	0.7962740304	95
hsa-miR-143-3p	19	0.159	0.3397469465	0.8007441618	245
hsa-miR-15a-3p	7	0.288	0.3413258053	0.8025252228	82
hsa-miR-3185	13	0.198	0.3414279099	0.8025252228	163
hsa-miR-450b-3p	7	0.288	0.3413258053	0.8025252228	82
hsa-miR-1291	5	0.345	0.3473523126	0.8046314886	56
hsa-miR-1470	15	0.176	0.3465165964	0.8046314886	191
hsa-miR-28-5p	9	0.244	0.3434818718	0.8046314886	109
hsa-miR-3157-5p	10	0.223	0.3481897596	0.8046314886	123
hsa-miR-3679-3p	12	0.202	0.3466075716	0.8046314886	150
hsa-miR-3925-5p	10	0.223	0.3481897596	0.8046314886	123
hsa-miR-4540	3	0.48	0.3457192752	0.8046314886	30
hsa-miR-4713-5p	15	0.176	0.3465165964	0.8046314886	191
hsa-miR-4758-5p	5	0.345	0.3473523126	0.8046314886	56
hsa-miR-487a-3p	5	0.345	0.3473523126	0.8046314886	56
hsa-miR-5002-5p	6	0.312	0.3447222807	0.8046314886	69
hsa-miR-5684	4	0.395	0.3483902193	0.8046314886	43
hsa-miR-628-3p	3	0.48	0.3457192752	0.8046314886	30
hsa-miR-642a-5p	17	0.167	0.3432127117	0.8046314886	218
hsa-miR-6737-5p	8	0.256	0.3481651071	0.8046314886	96
hsa-miR-6764-3p	5	0.345	0.3473523126	0.8046314886	56
hsa-miR-6793-5p	4	0.395	0.3483902193	0.8046314886	43
hsa-miR-6867-3p	16	0.168	0.3485087193	0.8046314886	205
hsa-miR-6881-3p	17	0.167	0.3432127117	0.8046314886	218
hsa-miR-944	10	0.223	0.3481897596	0.8046314886	123
hsa-miR-1471	1	0.908	0.3503077253	0.8059245811	6
hsa-miR-1910-3p	36	0.103	0.3494459035	0.8059245811	483
hsa-miR-3676-3p	1	0.908	0.3503077253	0.8059245811	6
hsa-miR-670	1	0.908	0.3503077253	0.8059245811	6
hsa-miR-1281	14	0.178	0.3519650712	0.8059917429	178
hsa-miR-135b-5p	7	0.272	0.3528186373	0.8059917429	83
hsa-miR-188-3p	11	0.206	0.3519874508	0.8059917429	137
hsa-miR-217	7	0.272	0.3528186373	0.8059917429	83
hsa-miR-4268	7	0.272	0.3528186373	0.8059917429	83
hsa-miR-4644	19	0.148	0.3529357209	0.8059917429	247
hsa-miR-4652-3p	9	0.232	0.3534345037	0.8059917429	110
hsa-miR-4733-5p	7	0.272	0.3528186373	0.8059917429	83
hsa-miR-4790-3p	7	0.272	0.3528186373	0.8059917429	83
hsa-miR-875-3p	9	0.232	0.3534345037	0.8059917429	110
hsa-miR-6875-3p	20	0.142	0.3540169797	0.8066131183	261
hsa-miR-3675-3p	12	0.192	0.3550910153	0.808352425	151
hsa-miR-3167	6	0.292	0.3573181706	0.8097131839	70
hsa-miR-4504	6	0.292	0.3573181706	0.8097131839	70
hsa-miR-505-3p	17	0.154	0.3572446219	0.8097131839	220
hsa-miR-5091	2	0.587	0.3578670874	0.8097131839	18
hsa-miR-6760-5p	17	0.154	0.3572446219	0.8097131839	220
hsa-miR-6854-3p	2	0.587	0.3578670874	0.8097131839	18
hsa-miR-876-3p	6	0.292	0.3573181706	0.8097131839	70
hsa-miR-6819-5p	8	0.242	0.3588279432	0.8111818489	97
hsa-miR-4328	11	0.196	0.3609115751	0.8137711599	138
hsa-miR-4531	11	0.196	0.3609115751	0.8137711599	138
hsa-miR-4645-5p	11	0.196	0.3609115751	0.8137711599	138
hsa-let-7i-5p	25	0.118	0.3632383619	0.8141428416	332
hsa-miR-1231	4	0.365	0.3645182208	0.8141428416	44
hsa-miR-1273a	7	0.255	0.3643490533	0.8141428416	84
hsa-miR-3657	4	0.365	0.3645182208	0.8141428416	44
hsa-miR-3907	4	0.365	0.3645182208	0.8141428416	44
hsa-miR-4258	7	0.255	0.3643490533	0.8141428416	84
hsa-miR-4474-5p	4	0.365	0.3645182208	0.8141428416	44
hsa-miR-451a	4	0.365	0.3645182208	0.8141428416	44
hsa-miR-6511a-5p	36	0.095	0.3637205739	0.8141428416	486
hsa-miR-6747-5p	9	0.219	0.3634244977	0.8141428416	111
hsa-miR-758-3p	5	0.321	0.3614091109	0.8141428416	57
hsa-miR-1911-5p	3	0.438	0.3651311713	0.8148124422	31
hsa-miR-1972	10	0.201	0.3670164688	0.8162195315	125
hsa-miR-3123	10	0.201	0.3670164688	0.8162195315	125
hsa-miR-3692-3p	10	0.201	0.3670164688	0.8162195315	125
hsa-miR-4762-5p	10	0.201	0.3670164688	0.8162195315	125
hsa-miR-2355-5p	14	0.163	0.3676261806	0.8168773031	180
hsa-miR-29a-5p	8	0.228	0.3695242412	0.8178358935	98
hsa-miR-3617-5p	8	0.228	0.3695242412	0.8178358935	98
hsa-miR-3668	6	0.273	0.3699434461	0.8178358935	71
hsa-miR-432-5p	8	0.228	0.3695242412	0.8178358935	98
hsa-miR-4680-3p	6	0.273	0.3699434461	0.8178358935	71
hsa-miR-6733-5p	15	0.154	0.3691236062	0.8178358935	194
hsa-miR-192-3p	10	0.19	0.3764746813	0.8252629491	126
hsa-miR-203b-3p	13	0.164	0.3739991959	0.8252629491	167
hsa-miR-3074-3p	5	0.297	0.3754796099	0.8252629491	58
hsa-miR-3937	5	0.297	0.3754796099	0.8252629491	58
hsa-miR-4463	7	0.239	0.3759063953	0.8252629491	85
hsa-miR-4469	23	0.115	0.3745075075	0.8252629491	306
hsa-miR-5697	13	0.164	0.3739991959	0.8252629491	167
hsa-miR-6752-3p	10	0.19	0.3764746813	0.8252629491	126
hsa-miR-6839-3p	5	0.297	0.3754796099	0.8252629491	58
hsa-miR-6872-3p	10	0.19	0.3764746813	0.8252629491	126
hsa-miR-4673	11	0.176	0.378847829	0.8290681674	140
hsa-miR-513b-5p	11	0.176	0.378847829	0.8290681674	140
hsa-miR-26b-5p	130	0.04	0.3792685424	0.8292913844	1824
hsa-miR-212-3p	8	0.214	0.3802455417	0.8294741962	99
hsa-miR-3945	4	0.335	0.380627283	0.8294741962	45
hsa-miR-5004-3p	4	0.335	0.380627283	0.8294741962	45
hsa-miR-7853-5p	8	0.214	0.3802455417	0.8294741962	99
hsa-miR-4721	6	0.254	0.3825844147	0.8323450226	72
hsa-miR-876-5p	6	0.254	0.3825844147	0.8323450226	72
hsa-miR-507	14	0.147	0.3833883099	0.8327153137	182
hsa-miR-6727-5p	2	0.521	0.3833946755	0.8327153137	19
hsa-miR-3153	15	0.14	0.3843194391	0.8336030713	196
hsa-miR-602	3	0.397	0.3844441528	0.8336030713	32
hsa-miR-193b-5p	16	0.134	0.3850476876	0.8342165555	210
hsa-miR-4330	7	0.223	0.3874801922	0.8346220696	86
hsa-miR-4458	23	0.106	0.3866556335	0.8346220696	308
hsa-miR-4500	23	0.106	0.3866556335	0.8346220696	308
hsa-miR-4650-5p	7	0.223	0.3874801922	0.8346220696	86
hsa-miR-6785-5p	58	0.06	0.3871111196	0.8346220696	802
hsa-miR-6883-5p	58	0.06	0.3871111196	0.8346220696	802
hsa-miR-762	10	0.179	0.3859550453	0.8346220696	127
hsa-miR-1238-5p	5	0.274	0.3895454472	0.8369919518	59
hsa-miR-1910-5p	5	0.274	0.3895454472	0.8369919518	59
hsa-miR-651-5p	5	0.274	0.3895454472	0.8369919518	59
hsa-miR-3158-5p	8	0.2	0.3909835041	0.8386966839	100
hsa-miR-384	8	0.2	0.3909835041	0.8386966839	100
hsa-miR-337-5p	1	0.765	0.395377237	0.8422931659	7
hsa-miR-4461	6	0.235	0.3952277274	0.8422931659	73
hsa-miR-4754	1	0.765	0.395377237	0.8422931659	7
hsa-miR-5007-3p	6	0.235	0.3952277274	0.8422931659	73
hsa-miR-520a-5p	11	0.156	0.3968683403	0.8422931659	142
hsa-miR-624	1	0.765	0.395377237	0.8422931659	7
hsa-miR-6737-3p	4	0.305	0.3966912248	0.8422931659	46
hsa-miR-6761-3p	1	0.765	0.395377237	0.8422931659	7
hsa-miR-6768-5p	11	0.156	0.3968683403	0.8422931659	142
hsa-miR-6814-3p	1	0.765	0.395377237	0.8422931659	7
hsa-miR-6846-3p	4	0.305	0.3966912248	0.8422931659	46
hsa-miR-7157-3p	4	0.305	0.3966912248	0.8422931659	46
hsa-miR-874	1	0.765	0.395377237	0.8422931659	7
hsa-miR-3686	7	0.207	0.3990601809	0.8455656276	87
hsa-miR-6509-3p	7	0.207	0.3990601809	0.8455656276	87
hsa-miR-548a-5p	15	0.125	0.3995869082	0.845967816	198
hsa-miR-607	17	0.116	0.3999002359	0.845967816	226
hsa-miR-4418	8	0.186	0.4017299219	0.8484588123	101
hsa-miR-548v	8	0.186	0.4017299219	0.8484588123	101
hsa-miR-3618	3	0.357	0.4036173033	0.8490036433	33
hsa-miR-3688-3p	9	0.17	0.4036193339	0.8490036433	115
hsa-miR-4452	9	0.17	0.4036193339	0.8490036433	115
hsa-miR-4711-5p	5	0.251	0.4035889203	0.8490036433	60
hsa-miR-7152-3p	3	0.357	0.4036173033	0.8490036433	33
hsa-miR-4672	10	0.157	0.4049592933	0.8511341528	129
hsa-miR-4315	2	0.459	0.4084732653	0.8536927199	20
hsa-miR-4677-3p	6	0.216	0.4078604053	0.8536927199	74
hsa-miR-487b-3p	2	0.459	0.4084732653	0.8536927199	20
hsa-miR-5584-3p	6	0.216	0.4078604053	0.8536927199	74
hsa-miR-6736-5p	12	0.137	0.4065348633	0.8536927199	157
hsa-miR-6830-5p	6	0.216	0.4078604053	0.8536927199	74
hsa-miR-6840-5p	2	0.459	0.4084732653	0.8536927199	20
hsa-miR-202-5p	7	0.191	0.4106363253	0.8575246537	88
hsa-miR-4693-5p	4	0.276	0.4126852547	0.8590456263	47
hsa-miR-4707-3p	8	0.172	0.4124767373	0.8590456263	102
hsa-miR-5008-3p	4	0.276	0.4126852547	0.8590456263	47
hsa-miR-5187-3p	4	0.276	0.4126852547	0.8590456263	47
hsa-miR-3622b-3p	9	0.157	0.4136927782	0.8604545235	116
hsa-miR-6795-5p	10	0.146	0.4144718769	0.8613864405	130
hsa-miR-4668-3p	13	0.122	0.4152043255	0.8615324202	172
hsa-miR-4701-3p	12	0.129	0.4151594575	0.8615324202	158
hsa-miR-1587	5	0.229	0.4175930178	0.864420869	61
hsa-miR-4277	5	0.229	0.4175930178	0.864420869	61
hsa-miR-5682	5	0.229	0.4175930178	0.864420869	61
hsa-miR-203a-5p	6	0.197	0.4204698626	0.8683036368	75
hsa-miR-3977	6	0.197	0.4204698626	0.8683036368	75
hsa-miR-4493	6	0.197	0.4204698626	0.8683036368	75
hsa-miR-130a-5p	10	0.135	0.4239840276	0.868666488	131
hsa-miR-204-3p	10	0.135	0.4239840276	0.868666488	131
hsa-miR-3151-3p	3	0.318	0.4226131618	0.868666488	34
hsa-miR-361-3p	11	0.127	0.4239716836	0.868666488	145
hsa-miR-3619-3p	3	0.318	0.4226131618	0.868666488	34
hsa-miR-4520-2-3p	3	0.318	0.4226131618	0.868666488	34
hsa-miR-570-3p	13	0.114	0.4234734442	0.868666488	173
hsa-miR-6877-3p	9	0.145	0.4237628716	0.868666488	117
hsa-miR-7856-5p	10	0.135	0.4239840276	0.868666488	131
hsa-miR-9500	15	0.104	0.4225704609	0.868666488	201
hsa-miR-1262	12	0.111	0.4324143132	0.8739259061	160
hsa-miR-3169	4	0.248	0.4285859915	0.8739259061	48
hsa-miR-3195	2	0.399	0.4330423796	0.8739259061	21
hsa-miR-3936	5	0.207	0.4315414449	0.8739259061	62
hsa-miR-4285	2	0.399	0.4330423796	0.8739259061	21
hsa-miR-4306	18	0.088	0.4277618484	0.8739259061	244
hsa-miR-4445-5p	4	0.248	0.4285859915	0.8739259061	48
hsa-miR-449c-3p	2	0.399	0.4330423796	0.8739259061	21
hsa-miR-4530	10	0.124	0.4334902986	0.8739259061	132
hsa-miR-4676-5p	10	0.124	0.4334902986	0.8739259061	132
hsa-miR-4694-3p	9	0.134	0.4338231938	0.8739259061	118
hsa-miR-509-3-5p	8	0.145	0.4339401501	0.8739259061	104
hsa-miR-509-5p	8	0.145	0.4339401501	0.8739259061	104
hsa-miR-548f-3p	12	0.111	0.4324143132	0.8739259061	160
hsa-miR-6503-5p	2	0.399	0.4330423796	0.8739259061	21
hsa-miR-6735-3p	4	0.248	0.4285859915	0.8739259061	48
hsa-miR-6755-5p	4	0.248	0.4285859915	0.8739259061	48
hsa-miR-6817-3p	23	0.074	0.4295488909	0.8739259061	315
hsa-miR-6844	8	0.145	0.4339401501	0.8739259061	104
hsa-miR-6887-5p	10	0.124	0.4334902986	0.8739259061	132
hsa-miR-6895-3p	13	0.106	0.431743385	0.8739259061	174
hsa-miR-7158-5p	4	0.248	0.4285859915	0.8739259061	48
hsa-miR-103b	5	0.185	0.4454186441	0.8769859197	63
hsa-miR-1269a	3	0.28	0.4413976264	0.8769859197	35
hsa-miR-1274a	1	0.635	0.4373231501	0.8769859197	8
hsa-miR-1292-5p	4	0.22	0.4443714752	0.8769859197	49
hsa-miR-153-5p	18	0.076	0.4417210363	0.8769859197	246
hsa-miR-15a-5p	50	0.041	0.438317871	0.8769859197	701
hsa-miR-181b-5p	26	0.062	0.4380964715	0.8769859197	359
hsa-miR-2681-3p	4	0.22	0.4443714752	0.8769859197	49
hsa-miR-3129-5p	6	0.161	0.4455708631	0.8769859197	77
hsa-miR-3132	5	0.185	0.4454186441	0.8769859197	63
hsa-miR-3134	5	0.185	0.4454186441	0.8769859197	63
hsa-miR-325	3	0.28	0.4413976264	0.8769859197	35
hsa-miR-3622a-3p	9	0.122	0.4438674548	0.8769859197	119
hsa-miR-3622a-5p	5	0.185	0.4454186441	0.8769859197	63
hsa-miR-4496	9	0.122	0.4438674548	0.8769859197	119
hsa-miR-4693-3p	8	0.132	0.4446414886	0.8769859197	105
hsa-miR-4799-3p	4	0.22	0.4443714752	0.8769859197	49
hsa-miR-514b-3p	5	0.185	0.4454186441	0.8769859197	63
hsa-miR-5197-3p	12	0.102	0.4410364209	0.8769859197	161
hsa-miR-548ar-3p	12	0.102	0.4410364209	0.8769859197	161
hsa-miR-548az-3p	12	0.102	0.4410364209	0.8769859197	161
hsa-miR-548e-3p	12	0.102	0.4410364209	0.8769859197	161
hsa-miR-655-5p	9	0.122	0.4438674548	0.8769859197	119
hsa-miR-6755-3p	3	0.28	0.4413976264	0.8769859197	35
hsa-miR-6769a-3p	6	0.161	0.4455708631	0.8769859197	77
hsa-miR-6774-3p	1	0.635	0.4373231501	0.8769859197	8
hsa-miR-6819-3p	9	0.122	0.4438674548	0.8769859197	119
hsa-miR-6861-3p	3	0.28	0.4413976264	0.8769859197	35
hsa-miR-6864-5p	6	0.161	0.4455708631	0.8769859197	77
hsa-miR-8080	5	0.185	0.4454186441	0.8769859197	63
hsa-miR-505-5p	10	0.103	0.4524638945	0.8892077444	134
hsa-miR-575	10	0.103	0.4524638945	0.8892077444	134
hsa-miR-4251	9	0.11	0.4538895031	0.8899928313	120
hsa-miR-548at-5p	9	0.11	0.4538895031	0.8899928313	120
hsa-miR-6081	9	0.11	0.4538895031	0.8899928313	120
hsa-miR-1247-5p	2	0.342	0.4570520699	0.8912696052	22
hsa-miR-4436b-5p	7	0.129	0.4567106282	0.8912696052	92
hsa-miR-4489	4	0.193	0.4600211682	0.8912696052	50
hsa-miR-4506	4	0.193	0.4600211682	0.8912696052	50
hsa-miR-4527	2	0.342	0.4570520699	0.8912696052	22
hsa-miR-4743-3p	8	0.118	0.4553127283	0.8912696052	106
hsa-miR-4782-5p	5	0.163	0.4592098107	0.8912696052	64
hsa-miR-514a-3p	5	0.163	0.4592098107	0.8912696052	64
hsa-miR-542-5p	3	0.243	0.4599398428	0.8912696052	36
hsa-miR-548ao-3p	2	0.342	0.4570520699	0.8912696052	22
hsa-miR-5588-5p	4	0.193	0.4600211682	0.8912696052	50
hsa-miR-5706	5	0.163	0.4592098107	0.8912696052	64
hsa-miR-610	6	0.143	0.4580393761	0.8912696052	78
hsa-miR-6831-3p	3	0.243	0.4599398428	0.8912696052	36
hsa-miR-6871-5p	8	0.118	0.4553127283	0.8912696052	106
hsa-miR-8083	4	0.193	0.4600211682	0.8912696052	50
hsa-miR-6835-3p	10	0.093	0.461920826	0.8942842183	135
hsa-miR-6124	13	0.073	0.4647603894	0.8991126642	178
hsa-miR-1180-3p	5	0.142	0.472900904	0.9018824954	65
hsa-miR-1268a	4	0.167	0.4755159481	0.9018824954	51
hsa-miR-1288-3p	3	0.207	0.4782120793	0.9018824954	37
hsa-miR-191-3p	2	0.286	0.4804617492	0.9018824954	23
hsa-miR-23b-3p	23	0.042	0.4726318082	0.9018824954	322
hsa-miR-3170	10	0.072	0.480749816	0.9018824954	137
hsa-miR-3202	19	0.053	0.467609186	0.9018824954	264
hsa-miR-3714	16	0.055	0.4738790951	0.9018824954	222
hsa-miR-3923	2	0.286	0.4804617492	0.9018824954	23
hsa-miR-4288	3	0.207	0.4782120793	0.9018824954	37
hsa-miR-4305	3	0.207	0.4782120793	0.9018824954	37
hsa-miR-4321	1	0.516	0.4763617485	0.9018824954	9
hsa-miR-4442	1	0.516	0.4763617485	0.9018824954	9
hsa-miR-4448	6	0.126	0.4704386363	0.9018824954	79
hsa-miR-4499	6	0.126	0.4704386363	0.9018824954	79
hsa-miR-4655-5p	2	0.286	0.4804617492	0.9018824954	23
hsa-miR-4661-3p	3	0.207	0.4782120793	0.9018824954	37
hsa-miR-4666b	5	0.142	0.472900904	0.9018824954	65
hsa-miR-4695-3p	11	0.079	0.4690237494	0.9018824954	150
hsa-miR-4703-3p	4	0.167	0.4755159481	0.9018824954	51
hsa-miR-4719	11	0.07	0.4779756071	0.9018824954	151
hsa-miR-4732-5p	6	0.126	0.4704386363	0.9018824954	79
hsa-miR-4753-5p	8	0.092	0.4765365797	0.9018824954	108
hsa-miR-4756-3p	10	0.072	0.480749816	0.9018824954	137
hsa-miR-510-3p	12	0.076	0.4668337664	0.9018824954	164
hsa-miR-518e-3p	1	0.516	0.4763617485	0.9018824954	9
hsa-miR-519e-3p	4	0.167	0.4755159481	0.9018824954	51
hsa-miR-520d-5p	12	0.067	0.4753970202	0.9018824954	165
hsa-miR-5580-5p	4	0.167	0.4755159481	0.9018824954	51
hsa-miR-584-5p	5	0.142	0.472900904	0.9018824954	65
hsa-miR-604	3	0.207	0.4782120793	0.9018824954	37
hsa-miR-660-5p	4	0.167	0.4755159481	0.9018824954	51
hsa-miR-6765-5p	7	0.114	0.4681261003	0.9018824954	93
hsa-miR-6786-3p	2	0.286	0.4804617492	0.9018824954	23
hsa-miR-6787-3p	18	0.054	0.4696072025	0.9018824954	250
hsa-miR-6788-3p	2	0.286	0.4804617492	0.9018824954	23
hsa-miR-6830-3p	7	0.114	0.4681261003	0.9018824954	93
hsa-miR-6855-5p	10	0.082	0.4713511032	0.9018824954	136
hsa-miR-6858-3p	10	0.072	0.480749816	0.9018824954	137
hsa-miR-7161-3p	4	0.167	0.4755159481	0.9018824954	51
hsa-miR-7974	5	0.142	0.472900904	0.9018824954	65
hsa-miR-8059	5	0.142	0.472900904	0.9018824954	65
hsa-miR-6831-5p	13	0.058	0.4811829653	0.9020447231	180
hsa-miR-4717-5p	6	0.108	0.4827582834	0.9036957219	80
hsa-miR-936	6	0.108	0.4827582834	0.9036957219	80
hsa-miR-548a-3p	12	0.059	0.4839360879	0.9052492456	166
hsa-miR-219a-1-3p	5	0.121	0.4864786542	0.9067460302	66
hsa-miR-4296	5	0.121	0.4864786542	0.9067460302	66
hsa-miR-4804-3p	5	0.121	0.4864786542	0.9067460302	66
hsa-miR-526b-5p	17	0.042	0.4859871058	0.9067460302	238
hsa-miR-6868-5p	5	0.121	0.4864786542	0.9067460302	66
hsa-miR-1278	4	0.14	0.4908380924	0.9067809796	52
hsa-miR-1321	20	0.027	0.4985704069	0.9067809796	283
hsa-miR-188-5p	8	0.067	0.4975572185	0.9067809796	110
hsa-miR-197-5p	5	0.101	0.4999305648	0.9067809796	67
hsa-miR-3144-3p	3	0.172	0.496189593	0.9067809796	38
hsa-miR-3166	6	0.091	0.4949884357	0.9067809796	81
hsa-miR-365b-3p	6	0.091	0.4949884357	0.9067809796	81
hsa-miR-3682-3p	4	0.14	0.4908380924	0.9067809796	52
hsa-miR-374b-3p	7	0.07	0.5019901541	0.9067809796	96
hsa-miR-4265	5	0.101	0.4999305648	0.9067809796	67
hsa-miR-4322	5	0.101	0.4999305648	0.9067809796	67
hsa-miR-4325	11	0.051	0.4957866536	0.9067809796	153
hsa-miR-4443	8	0.067	0.4975572185	0.9067809796	110
hsa-miR-4457	8	0.067	0.4975572185	0.9067809796	110
hsa-miR-4529-3p	3	0.172	0.496189593	0.9067809796	38
hsa-miR-4738-3p	8	0.067	0.4975572185	0.9067809796	110
hsa-miR-4756-5p	20	0.027	0.4985704069	0.9067809796	283
hsa-miR-4767	4	0.14	0.4908380924	0.9067809796	52
hsa-miR-513a-5p	15	0.035	0.4989622119	0.9067809796	211
hsa-miR-515-3p	4	0.14	0.4908380924	0.9067809796	52
hsa-miR-548ab	14	0.035	0.5021796278	0.9067809796	197
hsa-miR-548ad-5p	14	0.035	0.5021796278	0.9067809796	197
hsa-miR-548ae-5p	14	0.035	0.5021796278	0.9067809796	197
hsa-miR-548ak	14	0.035	0.5021796278	0.9067809796	197
hsa-miR-548am-5p	14	0.035	0.5021796278	0.9067809796	197
hsa-miR-548ap-5p	14	0.035	0.5021796278	0.9067809796	197
hsa-miR-548aq-5p	14	0.035	0.5021796278	0.9067809796	197
hsa-miR-548ar-5p	14	0.035	0.5021796278	0.9067809796	197
hsa-miR-548as-5p	14	0.035	0.5021796278	0.9067809796	197
hsa-miR-548au-5p	14	0.035	0.5021796278	0.9067809796	197
hsa-miR-548ay-5p	14	0.035	0.5021796278	0.9067809796	197
hsa-miR-548b-5p	14	0.035	0.5021796278	0.9067809796	197
hsa-miR-548bb-5p	14	0.035	0.5021796278	0.9067809796	197
hsa-miR-548h-5p	14	0.035	0.5021796278	0.9067809796	197
hsa-miR-548o-5p	14	0.035	0.5021796278	0.9067809796	197
hsa-miR-548w	14	0.035	0.5021796278	0.9067809796	197
hsa-miR-548y	14	0.035	0.5021796278	0.9067809796	197
hsa-miR-6072	6	0.091	0.4949884357	0.9067809796	81
hsa-miR-633	6	0.091	0.4949884357	0.9067809796	81
hsa-miR-6783-5p	13	0.042	0.4975128535	0.9067809796	182
hsa-miR-6800-5p	3	0.172	0.496189593	0.9067809796	38
hsa-miR-6806-5p	4	0.14	0.4908380924	0.9067809796	52
hsa-miR-6851-3p	3	0.172	0.496189593	0.9067809796	38
hsa-miR-6858-5p	9	0.064	0.493637808	0.9067809796	124
hsa-miR-7162-3p	12	0.05	0.4924473311	0.9067809796	167
hsa-miR-323b-5p	2	0.233	0.5032391364	0.9080639618	24
hsa-miR-1236-5p	4	0.115	0.5059712575	0.9092107817	53
hsa-miR-1261	4	0.115	0.5059712575	0.9092107817	53
hsa-miR-23a-5p	11	0.042	0.5046377528	0.9092107817	154
hsa-miR-28-3p	4	0.115	0.5059712575	0.9092107817	53
hsa-miR-4774-3p	4	0.115	0.5059712575	0.9092107817	53
hsa-miR-889-5p	4	0.115	0.5059712575	0.9092107817	53
hsa-miR-6891-3p	6	0.074	0.507119696	0.9106455825	82
hsa-miR-1249-3p	1	0.406	0.5126943542	0.91078949	10
hsa-miR-1251-5p	3	0.138	0.5138504886	0.91078949	39
hsa-miR-2276-5p	13	0.026	0.5137247797	0.91078949	184
hsa-miR-301b-3p	26	0.011	0.5130709372	0.91078949	372
hsa-miR-3144-5p	5	0.08	0.5132449127	0.91078949	68
hsa-miR-3186-3p	1	0.406	0.5126943542	0.91078949	10
hsa-miR-369-5p	1	0.406	0.5126943542	0.91078949	10
hsa-miR-376a-3p	8	0.054	0.5079752939	0.91078949	111
hsa-miR-4636	1	0.406	0.5126943542	0.91078949	10
hsa-miR-4710	11	0.033	0.5134473512	0.91078949	155
hsa-miR-4714-5p	5	0.08	0.5132449127	0.91078949	68
hsa-miR-487b-5p	3	0.138	0.5138504886	0.91078949	39
hsa-miR-548c-5p	14	0.028	0.5099855956	0.91078949	198
hsa-miR-548j-5p	14	0.028	0.5099855956	0.91078949	198
hsa-miR-553	1	0.406	0.5126943542	0.91078949	10
hsa-miR-5699-3p	12	0.034	0.5093722004	0.91078949	169
hsa-miR-639	1	0.406	0.5126943542	0.91078949	10
hsa-miR-668-3p	3	0.138	0.5138504886	0.91078949	39
hsa-miR-6785-3p	1	0.406	0.5126943542	0.91078949	10
hsa-miR-5698	34	0.007	0.5147959707	0.9118441904	488
hsa-miR-544b	14	0.02	0.5177609332	0.9164720736	199
hsa-miR-4739	20	0.012	0.5181287993	0.9164997524	286
hsa-miR-15b-5p	52	-0.002	0.5263075993	0.916814427	751
hsa-miR-187-3p	2	0.182	0.5253593011	0.916814427	25
hsa-miR-1911-3p	5	0.06	0.5264107433	0.916814427	69
hsa-miR-3692-5p	5	0.06	0.5264107433	0.916814427	69
hsa-miR-376b-3p	6	0.058	0.5191431552	0.916814427	83
hsa-miR-410-5p	2	0.182	0.5253593011	0.916814427	25
hsa-miR-421	16	0.011	0.5250728823	0.916814427	229
hsa-miR-4539	5	0.06	0.5264107433	0.916814427	69
hsa-miR-4645-3p	5	0.06	0.5264107433	0.916814427	69
hsa-miR-4725-5p	5	0.06	0.5264107433	0.916814427	69
hsa-miR-4798-3p	2	0.182	0.5253593011	0.916814427	25
hsa-miR-499b-5p	5	0.06	0.5264107433	0.916814427	69
hsa-miR-548d-5p	14	0.013	0.5255029866	0.916814427	200
hsa-miR-548i	14	0.013	0.5255029866	0.916814427	200
hsa-miR-5691	9	0.031	0.5229375445	0.916814427	127
hsa-miR-653-3p	5	0.06	0.5264107433	0.916814427	69
hsa-miR-659-5p	2	0.182	0.5253593011	0.916814427	25
hsa-miR-6772-3p	4	0.089	0.520900451	0.916814427	54
hsa-miR-6846-5p	7	0.041	0.5241712044	0.916814427	98
hsa-miR-6848-5p	7	0.041	0.5241712044	0.916814427	98
hsa-miR-7151-5p	5	0.06	0.5264107433	0.916814427	69
hsa-miR-7153-5p	6	0.058	0.5191431552	0.916814427	83
hsa-miR-7976	4	0.089	0.520900451	0.916814427	54
hsa-miR-1260b	19	0.005	0.5280037457	0.9189737434	273
hsa-miR-1288-5p	6	0.041	0.5310503938	0.9214125613	84
hsa-miR-30d-3p	11	0.015	0.5309270472	0.9214125613	157
hsa-miR-5191	3	0.104	0.5311755734	0.9214125613	40
hsa-miR-5195-5p	3	0.104	0.5311755734	0.9214125613	40
hsa-miR-632	3	0.104	0.5311755734	0.9214125613	40
hsa-miR-2682-3p	7	0.027	0.53512207	0.9217344076	99
hsa-miR-3136-3p	4	0.065	0.5356120001	0.9217344076	55
hsa-miR-3157-3p	4	0.065	0.5356120001	0.9217344076	55
hsa-miR-3677-5p	4	0.065	0.5356120001	0.9217344076	55
hsa-miR-371b-3p	4	0.065	0.5356120001	0.9217344076	55
hsa-miR-4421	12	0.009	0.5344646895	0.9217344076	172
hsa-miR-4427	4	0.065	0.5356120001	0.9217344076	55
hsa-miR-4649-5p	7	0.027	0.53512207	0.9217344076	99
hsa-miR-497-3p	7	0.027	0.53512207	0.9217344076	99
hsa-miR-548u	7	0.027	0.53512207	0.9217344076	99
hsa-miR-6805-3p	9	0.02	0.5325793226	0.9217344076	128
hsa-miR-7112-5p	4	0.065	0.5356120001	0.9217344076	55
hsa-miR-500a-5p	10	0.012	0.5362204612	0.9221716061	143
hsa-miR-3607-5p	5	0.041	0.5394178643	0.9255194415	70
hsa-miR-493-5p	8	0.017	0.5387892318	0.9255194415	114
hsa-miR-5590-5p	5	0.041	0.5394178643	0.9255194415	70
hsa-miR-6513-3p	11	0.006	0.539589928	0.9255194415	158
hsa-miR-379-5p	6	0.025	0.5428334823	0.9298569591	85
hsa-miR-6814-5p	12	0	0.5427373289	0.9298569591	173
hsa-miR-1266	1	0.304	0.5465083613	0.9322102218	11
hsa-miR-1287-3p	3	0.071	0.5481482088	0.9322102218	41
hsa-miR-221-5p	10	0.002	0.5452716923	0.9322102218	144
hsa-miR-4669	3	0.071	0.5481482088	0.9322102218	41
hsa-miR-4785	2	0.132	0.5468038014	0.9322102218	26
hsa-miR-509-3p	3	0.071	0.5481482088	0.9322102218	41
hsa-miR-643	3	0.071	0.5481482088	0.9322102218	41
hsa-miR-6729-5p	7	0.013	0.5459712094	0.9322102218	100
hsa-miR-6772-5p	3	0.071	0.5481482088	0.9322102218	41
hsa-miR-6880-5p	21	-0.01	0.5465246409	0.9322102218	305
hsa-miR-889-3p	7	0.013	0.5459712094	0.9322102218	100
hsa-miR-409-3p	8	0.004	0.5488953924	0.9328712024	115
hsa-miR-3140-5p	4	0.04	0.5500935146	0.9342972095	56
hsa-miR-5586-3p	12	-0.008	0.5509591025	0.9351569373	174
hsa-miR-101-5p	5	0.021	0.5522568353	0.9355288317	71
hsa-miR-654-3p	5	0.021	0.5522568353	0.9355288317	71
hsa-miR-892b	5	0.021	0.5522568353	0.9355288317	71
hsa-miR-7847-3p	21	-0.015	0.5527484901	0.9357524861	306
hsa-miR-6751-3p	6	0.008	0.554484979	0.9380818696	86
hsa-miR-1286	7	-0.001	0.5567125818	0.938798534	101
hsa-miR-4291	7	-0.001	0.5567125818	0.938798534	101
hsa-miR-6743-5p	7	-0.001	0.5567125818	0.938798534	101
hsa-miR-6758-5p	17	-0.016	0.5561692562	0.938798534	248
hsa-miR-7161-5p	7	-0.001	0.5567125818	0.938798534	101
hsa-miR-3614-5p	15	-0.017	0.5584878488	0.9411822426	219
hsa-miR-16-5p	104	-0.014	0.561239943	0.9452079817	1515
hsa-miR-1183	6	-0.008	0.565997927	0.9460543716	87
hsa-miR-3137	4	0.016	0.5643338469	0.9460543716	57
hsa-miR-4674	4	0.016	0.5643338469	0.9460543716	57
hsa-miR-4682	5	0.002	0.5649189563	0.9460543716	72
hsa-miR-4684-5p	19	-0.026	0.5672605725	0.9460543716	279
hsa-miR-4688	7	-0.014	0.5673404862	0.9460543716	102
hsa-miR-4699-3p	6	-0.008	0.565997927	0.9460543716	87
hsa-miR-4797-3p	5	0.002	0.5649189563	0.9460543716	72
hsa-miR-5008-5p	7	-0.014	0.5673404862	0.9460543716	102
hsa-miR-511-5p	7	-0.014	0.5673404862	0.9460543716	102
hsa-miR-518c-5p	5	0.002	0.5649189563	0.9460543716	72
hsa-miR-520f-3p	7	-0.014	0.5673404862	0.9460543716	102
hsa-miR-5587-5p	6	-0.008	0.565997927	0.9460543716	87
hsa-miR-6069	3	0.039	0.5647541622	0.9460543716	42
hsa-miR-6798-3p	2	0.084	0.5675599055	0.9460543716	27
hsa-miR-890	7	-0.014	0.5673404862	0.9460543716	102
hsa-miR-138-1-3p	4	-0.007	0.5783230496	0.9473895507	58
hsa-miR-181c-5p	19	-0.031	0.5736948069	0.9473895507	280
hsa-miR-3154	10	-0.027	0.5720146104	0.9473895507	147
hsa-miR-3179	12	-0.032	0.5752905516	0.9473895507	177
hsa-miR-3620-5p	4	-0.007	0.5783230496	0.9473895507	58
hsa-miR-3687	1	0.208	0.5779781985	0.9473895507	12
hsa-miR-4262	9	-0.034	0.5796480264	0.9473895507	133
hsa-miR-4276	6	-0.023	0.5773658491	0.9473895507	88
hsa-miR-4311	13	-0.026	0.5691998164	0.9473895507	191
hsa-miR-4326	5	-0.017	0.5773962525	0.9473895507	73
hsa-miR-4477b	6	-0.023	0.5773658491	0.9473895507	88
hsa-miR-455-5p	7	-0.028	0.5778495593	0.9473895507	103
hsa-miR-4667-3p	17	-0.033	0.5766146508	0.9473895507	251
hsa-miR-4696	9	-0.034	0.5796480264	0.9473895507	133
hsa-miR-5001-5p	8	-0.02	0.5688294855	0.9473895507	117
hsa-miR-500a-3p	9	-0.024	0.5704001753	0.9473895507	132
hsa-miR-512-5p	9	-0.034	0.5796480264	0.9473895507	133
hsa-miR-517a-3p	1	0.208	0.5779781985	0.9473895507	12
hsa-miR-517c-3p	1	0.208	0.5779781985	0.9473895507	12
hsa-miR-548av-5p	10	-0.027	0.5720146104	0.9473895507	147
hsa-miR-548k	10	-0.027	0.5720146104	0.9473895507	147
hsa-miR-6070	1	0.208	0.5779781985	0.9473895507	12
hsa-miR-6508-3p	5	-0.017	0.5773962525	0.9473895507	73
hsa-miR-660-3p	25	-0.029	0.5730494727	0.9473895507	368
hsa-miR-6765-3p	9	-0.024	0.5704001753	0.9473895507	132
hsa-miR-6836-3p	14	-0.035	0.5785561433	0.9473895507	207
hsa-miR-6865-5p	5	-0.017	0.5773962525	0.9473895507	73
hsa-miR-6883-3p	4	-0.007	0.5783230496	0.9473895507	58
hsa-miR-7108-3p	5	-0.017	0.5773962525	0.9473895507	73
hsa-miR-8054	10	-0.027	0.5720146104	0.9473895507	147
hsa-miR-943	4	-0.007	0.5783230496	0.9473895507	58
hsa-miR-323b-3p	3	0.008	0.5809814579	0.9483775115	43
hsa-miR-4774-5p	3	0.008	0.5809814579	0.9483775115	43
hsa-miR-3927-3p	12	-0.04	0.5832806838	0.951533755	178
hsa-miR-1295a	2	0.038	0.5876198897	0.9547922563	28
hsa-miR-3116	8	-0.043	0.5883620471	0.9547922563	119
hsa-miR-3921	6	-0.039	0.5885827417	0.9547922563	89
hsa-miR-4283	5	-0.036	0.5896814588	0.9547922563	74
hsa-miR-4519	6	-0.039	0.5885827417	0.9547922563	89
hsa-miR-4689	8	-0.043	0.5883620471	0.9547922563	119
hsa-miR-4738-5p	2	0.038	0.5876198897	0.9547922563	28
hsa-miR-502-5p	5	-0.036	0.5896814588	0.9547922563	74
hsa-miR-6080	2	0.038	0.5876198897	0.9547922563	28
hsa-miR-7156-3p	9	-0.045	0.5888052839	0.9547922563	134
hsa-miR-874-5p	5	-0.036	0.5896814588	0.9547922563	74
hsa-miR-935	8	-0.043	0.5883620471	0.9547922563	119
hsa-miR-558	13	-0.048	0.5922126407	0.9582943353	194
hsa-miR-30c-1-3p	35	-0.04	0.5947631102	0.9618232522	519
hsa-miR-4638-3p	3	-0.022	0.5968202313	0.9621979257	44
hsa-miR-4727-3p	3	-0.022	0.5968202313	0.9621979257	44
hsa-miR-6720-3p	3	-0.022	0.5968202313	0.9621979257	44
hsa-miR-6833-3p	22	-0.047	0.5968437556	0.9621979257	328
hsa-miR-7112-3p	3	-0.022	0.5968202313	0.9621979257	44
hsa-miR-216b-5p	9	-0.055	0.5978684595	0.9626570121	135
hsa-miR-8073	9	-0.055	0.5978684595	0.9626570121	135
hsa-miR-6818-3p	11	-0.056	0.5984868639	0.9630567841	165
hsa-miR-138-2-3p	6	-0.055	0.5996430678	0.9637253011	90
hsa-miR-4653-5p	6	-0.055	0.5996430678	0.9637253011	90
hsa-miR-2467-3p	29	-0.046	0.6008854097	0.9645304355	432
hsa-miR-5580-3p	14	-0.056	0.6005561556	0.9645304355	210
hsa-miR-5087	5	-0.054	0.6017680014	0.9653516274	75
hsa-miR-3200-5p	4	-0.053	0.6055140019	0.968971361	60
hsa-miR-454-5p	4	-0.053	0.6055140019	0.968971361	60
hsa-miR-606	4	-0.053	0.6055140019	0.968971361	60
hsa-miR-92b-5p	4	-0.053	0.6055140019	0.968971361	60
hsa-miR-4481	8	-0.067	0.6074598939	0.9691052385	121
hsa-miR-4726-5p	8	-0.067	0.6074598939	0.9691052385	121
hsa-miR-4745-5p	8	-0.067	0.6074598939	0.9691052385	121
hsa-miR-671-3p	1	0.118	0.6072662257	0.9691052385	13
hsa-miR-95-3p	1	0.118	0.6072662257	0.9691052385	13
hsa-miR-4295	24	-0.056	0.6106430001	0.97358645	360
hsa-miR-219a-5p	3	-0.052	0.6122625848	0.973781935	45
hsa-miR-492	3	-0.052	0.6122625848	0.973781935	45
hsa-miR-6724-5p	3	-0.052	0.6122625848	0.973781935	45
hsa-miR-6788-5p	34	-0.051	0.6121893852	0.973781935	508
hsa-miR-4663	5	-0.072	0.6136499784	0.9742021012	76
hsa-miR-5702	5	-0.072	0.6136499784	0.9742021012	76
hsa-miR-6829-5p	5	-0.072	0.6136499784	0.9742021012	76
hsa-miR-1234-3p	10	-0.074	0.6150152356	0.9744922187	152
hsa-miR-1244	4	-0.076	0.6187014394	0.9744922187	61
hsa-miR-383-5p	7	-0.081	0.6186019765	0.9744922187	107
hsa-miR-4492	8	-0.078	0.6168365114	0.9744922187	122
hsa-miR-4498	8	-0.078	0.6168365114	0.9744922187	122
hsa-miR-4502	4	-0.076	0.6187014394	0.9744922187	61
hsa-miR-4640-5p	8	-0.078	0.6168365114	0.9744922187	122
hsa-miR-5681a	9	-0.076	0.6156995686	0.9744922187	137
hsa-miR-578	10	-0.074	0.6150152356	0.9744922187	152
hsa-miR-582-3p	4	-0.076	0.6187014394	0.9744922187	61
hsa-miR-6823-5p	7	-0.081	0.6186019765	0.9744922187	107
hsa-miR-758-5p	4	-0.076	0.6187014394	0.9744922187	61
hsa-miR-8061	4	-0.076	0.6187014394	0.9744922187	61
hsa-miR-4768-5p	22	-0.065	0.6199758892	0.9759088105	332
hsa-miR-6716-5p	6	-0.085	0.6212741518	0.9767706	92
hsa-miR-6782-5p	6	-0.085	0.6212741518	0.9767706	92
hsa-miR-301a-3p	26	-0.064	0.6233939175	0.9771430165	392
hsa-miR-3650	10	-0.083	0.6233528987	0.9771430165	153
hsa-miR-4324	11	-0.081	0.6226356544	0.9771430165	168
hsa-miR-4783-5p	2	-0.051	0.625641916	0.9771430165	30
hsa-miR-5687	2	-0.051	0.625641916	0.9771430165	30
hsa-miR-5690	14	-0.076	0.6220345856	0.9771430165	213
hsa-miR-6505-5p	5	-0.09	0.6253221392	0.9771430165	77
hsa-miR-7107-5p	10	-0.083	0.6233528987	0.9771430165	153
hsa-miR-7641	9	-0.086	0.6244614796	0.9771430165	138
hsa-miR-7846-3p	2	-0.051	0.625641916	0.9771430165	30
hsa-miR-8076	5	-0.09	0.6253221392	0.9771430165	77
hsa-miR-150-5p	35	-0.059	0.6271492187	0.9775295588	526
hsa-miR-3191-5p	6	-0.1	0.6318360864	0.9775295588	93
hsa-miR-3619-5p	10	-0.092	0.631597006	0.9775295588	154
hsa-miR-425-3p	3	-0.082	0.6273024471	0.9775295588	46
hsa-miR-4485-5p	12	-0.087	0.6297871259	0.9775295588	184
hsa-miR-454-3p	26	-0.067	0.6286324693	0.9775295588	393
hsa-miR-4640-3p	3	-0.082	0.6273024471	0.9775295588	46
hsa-miR-4652-5p	4	-0.098	0.6316090252	0.9775295588	62
hsa-miR-4690-3p	7	-0.094	0.6284480931	0.9775295588	108
hsa-miR-5186	16	-0.079	0.6290540265	0.9775295588	244
hsa-miR-5187-5p	4	-0.098	0.6316090252	0.9775295588	62
hsa-miR-520b	30	-0.066	0.6319003528	0.9775295588	453
hsa-miR-520c-3p	30	-0.066	0.6319003528	0.9775295588	453
hsa-miR-548l	11	-0.089	0.6305210848	0.9775295588	169
hsa-miR-548m	6	-0.1	0.6318360864	0.9775295588	93
hsa-miR-6740-3p	4	-0.098	0.6316090252	0.9775295588	62
hsa-miR-3912-3p	1	0.034	0.6345235677	0.9786783184	14
hsa-miR-4804-5p	1	0.034	0.6345235677	0.9786783184	14
hsa-miR-6084	1	0.034	0.6345235677	0.9786783184	14
hsa-miR-6869-3p	1	0.034	0.6345235677	0.9786783184	14
hsa-miR-8053	1	0.034	0.6345235677	0.9786783184	14
hsa-miR-1268b	3	-0.111	0.6419354375	0.9791520306	47
hsa-miR-1276	8	-0.101	0.635228688	0.9791520306	124
hsa-miR-194-5p	6	-0.115	0.6422237863	0.9791520306	94
hsa-miR-208b-3p	3	-0.111	0.6419354375	0.9791520306	47
hsa-miR-302d-5p	7	-0.107	0.6381501292	0.9791520306	109
hsa-miR-3160-5p	5	-0.108	0.6367798627	0.9791520306	78
hsa-miR-3190-5p	18	-0.087	0.6418305307	0.9791520306	276
hsa-miR-4290	6	-0.115	0.6422237863	0.9791520306	94
hsa-miR-4318	4	-0.12	0.6442321019	0.9791520306	63
hsa-miR-4460	3	-0.111	0.6419354375	0.9791520306	47
hsa-miR-4484	4	-0.12	0.6442321019	0.9791520306	63
hsa-miR-4660	5	-0.108	0.6367798627	0.9791520306	78
hsa-miR-4683	7	-0.107	0.6381501292	0.9791520306	109
hsa-miR-4713-3p	3	-0.111	0.6419354375	0.9791520306	47
hsa-miR-4766-5p	7	-0.107	0.6381501292	0.9791520306	109
hsa-miR-4781-3p	13	-0.092	0.6365388305	0.9791520306	200
hsa-miR-5584-5p	9	-0.106	0.6416643683	0.9791520306	140
hsa-miR-562	8	-0.112	0.6442383845	0.9791520306	125
hsa-miR-569	4	-0.12	0.6442321019	0.9791520306	63
hsa-miR-6774-5p	4	-0.12	0.6442321019	0.9791520306	63
hsa-miR-6881-5p	2	-0.093	0.6436081743	0.9791520306	31
hsa-miR-7107-3p	2	-0.093	0.6436081743	0.9791520306	31
hsa-miR-7158-3p	10	-0.102	0.6397452581	0.9791520306	155
hsa-miR-8056	2	-0.093	0.6436081743	0.9791520306	31
hsa-miR-8079	7	-0.107	0.6381501292	0.9791520306	109
hsa-miR-302d-3p	30	-0.075	0.6463594944	0.9818023376	456
hsa-miR-338-5p	7	-0.12	0.6477049872	0.9820301623	110
hsa-miR-3918	5	-0.126	0.6480191348	0.9820301623	79
hsa-miR-4267	10	-0.111	0.6477955038	0.9820301623	156
hsa-miR-4786-3p	7	-0.12	0.6477049872	0.9820301623	110
hsa-miR-30c-2-3p	35	-0.073	0.6495898979	0.983837552	531
hsa-miR-4486	9	-0.116	0.6501004438	0.984038019	141
hsa-miR-4735-5p	11	-0.114	0.6536556784	0.9888442298	172
hsa-miR-100-5p	16	-0.103	0.6548798518	0.9894273811	248
hsa-miR-1204	1	-0.046	0.6598908914	0.9894273811	15
hsa-miR-1245a	7	-0.132	0.6571098704	0.9894273811	111
hsa-miR-196b-3p	1	-0.046	0.6598908914	0.9894273811	15
hsa-miR-302b-3p	30	-0.085	0.6605488846	0.9894273811	459
hsa-miR-3138	3	-0.139	0.6561587339	0.9894273811	48
hsa-miR-372-3p	30	-0.085	0.6605488846	0.9894273811	459
hsa-miR-4422	7	-0.132	0.6571098704	0.9894273811	111
hsa-miR-515-5p	12	-0.117	0.6592729721	0.9894273811	188
hsa-miR-6071	4	-0.141	0.6565669214	0.9894273811	64
hsa-miR-6726-3p	1	-0.046	0.6598908914	0.9894273811	15
hsa-miR-6739-3p	5	-0.143	0.6590365248	0.9894273811	80
hsa-miR-6753-3p	2	-0.134	0.6608857757	0.9894273811	32
hsa-miR-6757-5p	4	-0.141	0.6565669214	0.9894273811	64
hsa-miR-6853-5p	2	-0.134	0.6608857757	0.9894273811	32
hsa-miR-769-3p	10	-0.12	0.6557457389	0.9894273811	157
hsa-miR-7702	2	-0.134	0.6608857757	0.9894273811	32
hsa-miR-942-3p	4	-0.141	0.6565669214	0.9894273811	64
hsa-miR-3120-3p	8	-0.135	0.6618720824	0.9903341911	127
hsa-miR-5685	6	-0.144	0.6624634847	0.9906494179	96
hsa-miR-2276-3p	10	-0.129	0.6635941045	0.9917701665	158
hsa-miR-4695-5p	23	-0.097	0.66426282	0.9921996886	355
hsa-miR-181b-3p	4	-0.163	0.6686105946	0.9927473819	65
hsa-miR-197-3p	26	-0.096	0.6693116801	0.9927473819	401
hsa-miR-302b-5p	7	-0.145	0.6663622759	0.9927473819	112
hsa-miR-3135a	3	-0.167	0.6699709464	0.9927473819	49
hsa-miR-4275	4	-0.163	0.6686105946	0.9927473819	65
hsa-miR-4662a-3p	5	-0.16	0.6698291623	0.9927473819	81
hsa-miR-4760-5p	4	-0.163	0.6686105946	0.9927473819	65
hsa-miR-5009-3p	4	-0.163	0.6686105946	0.9927473819	65
hsa-miR-5195-3p	5	-0.16	0.6698291623	0.9927473819	81
hsa-miR-550a-3p	3	-0.167	0.6699709464	0.9927473819	49
hsa-miR-629-3p	12	-0.125	0.6664383959	0.9927473819	189
hsa-miR-711	3	-0.167	0.6699709464	0.9927473819	49
hsa-miR-8075	3	-0.167	0.6699709464	0.9927473819	49
hsa-miR-888-3p	4	-0.163	0.6686105946	0.9927473819	65
hsa-miR-216a-5p	10	-0.138	0.6713388847	0.9942081833	159
hsa-miR-2114-5p	6	-0.159	0.6723099787	0.9950799571	97
hsa-miR-3612	27	-0.098	0.6742084187	0.9967558554	417
hsa-miR-548s	27	-0.098	0.6742084187	0.9967558554	417
hsa-miR-193b-3p	55	-0.072	0.6749492731	0.9969069118	834
hsa-miR-514b-5p	7	-0.157	0.6754599867	0.9969069118	113
hsa-miR-6510-5p	7	-0.157	0.6754599867	0.9969069118	113
hsa-miR-187-5p	5	-0.177	0.680394712	0.9982591389	82
hsa-miR-19b-1-5p	7	-0.17	0.6844010641	0.9982591389	114
hsa-miR-302a-3p	30	-0.1	0.683560552	0.9982591389	464
hsa-miR-3162-5p	3	-0.194	0.6833719961	0.9982591389	50
hsa-miR-3529-5p	5	-0.177	0.680394712	0.9982591389	82
hsa-miR-424-3p	2	-0.174	0.6774837416	0.9982591389	33
hsa-miR-4450	4	-0.184	0.6803610424	0.9982591389	66
hsa-miR-4700-3p	5	-0.177	0.680394712	0.9982591389	82
hsa-miR-4801	6	-0.173	0.6819712031	0.9982591389	98
hsa-miR-566	4	-0.184	0.6803610424	0.9982591389	66
hsa-miR-612	17	-0.127	0.6844328608	0.9982591389	268
hsa-miR-635	3	-0.194	0.6833719961	0.9982591389	50
hsa-miR-650	27	-0.105	0.683769573	0.9982591389	419
hsa-miR-6512-5p	4	-0.184	0.6803610424	0.9982591389	66
hsa-miR-6781-3p	6	-0.173	0.6819712031	0.9982591389	98
hsa-miR-6794-3p	10	-0.146	0.6789785047	0.9982591389	160
hsa-miR-6841-3p	3	-0.194	0.6833719961	0.9982591389	50
hsa-miR-6854-5p	5	-0.177	0.680394712	0.9982591389	82
hsa-miR-6874-5p	3	-0.194	0.6833719961	0.9982591389	50
hsa-miR-7153-3p	3	-0.194	0.6833719961	0.9982591389	50
hsa-miR-7845-5p	6	-0.173	0.6819712031	0.9982591389	98
hsa-miR-3666	23	-0.113	0.6850042697	0.9985328346	359
hsa-let-7b-5p	77	-0.108	0.7783690961	1	1197
hsa-let-7d-3p	0	-1.687	1	1	8
hsa-let-7e-5p	38	-0.13	0.7459888462	1	600
hsa-miR-103a-2-5p	4	-0.465	0.8219519477	1	81
hsa-miR-105	0	-1.414	1	1	6
hsa-miR-1180-5p	3	-0.247	0.7089461566	1	52
hsa-miR-1182	4	-0.377	0.7817641102	1	76
hsa-miR-1185-5p	3	-0.55	0.837812347	1	65
hsa-miR-1199-3p	1	-0.261	0.7259173886	1	18
hsa-miR-1199-5p	5	-0.21	0.70083774	1	84
hsa-miR-1200	10	-0.155	0.6865115281	1	161
hsa-miR-1202	2	-0.925	0.9180298108	1	58
hsa-miR-1205	5	-0.439	0.8251056825	1	99
hsa-miR-122-5p	35	-0.283	0.9098109382	1	615
hsa-miR-1224-3p	11	-0.689	0.9732072506	1	258
hsa-miR-1225-3p	6	-0.76	0.9512066596	1	149
hsa-miR-1226	0	-1.806	1	1	9
hsa-miR-1226-3p	11	-0.45	0.8972923278	1	218
hsa-miR-1227-3p	11	-0.383	0.8617230345	1	208
hsa-miR-1228-3p	14	-0.292	0.8234684201	1	248
hsa-miR-1228-5p	1	-1.37	0.9547147613	1	43
hsa-miR-1229	0	-1.687	1	1	8
hsa-miR-1229-3p	12	-0.212	0.7454634035	1	201
hsa-miR-1233-3p	5	-0.742	0.9345913386	1	123
hsa-miR-1245b-3p	4	-0.499	0.8362229358	1	83
hsa-miR-1245b-5p	2	-0.359	0.7507215233	1	38
hsa-miR-1247-3p	20	-0.226	0.8010719604	1	338
hsa-miR-1250-5p	0	-2.443	1	1	16
hsa-miR-1254	8	-0.167	0.6873264047	1	130
hsa-miR-1255b-2-3p	3	-0.347	0.7552766449	1	56
hsa-miR-1258	2	-0.251	0.7086868212	1	35
hsa-miR-1260a	6	-0.895	0.9745945025	1	164
hsa-miR-1266-5p	5	-0.337	0.7733808114	1	92
hsa-miR-1267	5	-1.011	0.980218578	1	149
hsa-miR-127-5p	7	-0.218	0.7185695254	1	118
hsa-miR-1271-3p	4	-0.641	0.8890855817	1	92
hsa-miR-1272	3	-0.935	0.9431756924	1	86
hsa-miR-1273c	0	-2.988	1	1	25
hsa-miR-1273d	1	-1.489	0.9660594867	1	47
hsa-miR-1273e	27	-0.204	0.8075915652	1	449
hsa-miR-1273f	14	-0.525	0.9482846172	1	292
hsa-miR-1273g-3p	26	-0.386	0.9434043954	1	491
hsa-miR-1273g-5p	2	-0.994	0.9311993741	1	61
hsa-miR-1273h-3p	4	-0.224	0.7029776978	1	68
hsa-miR-1273h-5p	36	-0.3	0.9246280736	1	640
hsa-miR-1282	1	-0.449	0.7791362002	1	21
hsa-miR-1285	0	-2.515	1	1	17
hsa-miR-1285-3p	15	-0.194	0.7456447493	1	248
hsa-miR-1289	3	-1.478	0.9941827826	1	127
hsa-miR-1292-3p	6	-0.579	0.8987662377	1	131
hsa-miR-1295b-3p	5	-0.227	0.7107130061	1	85
hsa-miR-1295b-5p	4	-0.465	0.8219519477	1	81
hsa-miR-1298-3p	2	-0.669	0.8550849205	1	48
hsa-miR-1299	5	-0.275	0.738949735	1	88
hsa-miR-1302	3	-0.441	0.7954737033	1	60
hsa-miR-1303	9	-0.589	0.9350589687	1	197
hsa-miR-1304-3p	22	-0.681	0.9956052852	1	511
hsa-miR-1304-5p	5	-0.798	0.9475449233	1	128
hsa-miR-1306-3p	0	-1.806	1	1	9
hsa-miR-1306-5p	6	-1.14	0.9940551215	1	195
hsa-miR-1307-3p	13	-0.314	0.8329470103	1	234
hsa-miR-132-5p	1	-0.615	0.8220297449	1	24
hsa-miR-1322	1	-1.572	0.9726620407	1	50
hsa-miR-1343-3p	12	-0.359	0.8553275032	1	223
hsa-miR-135b-3p	1	-1.773	0.9846493231	1	58
hsa-miR-143-5p	14	-0.934	0.9984655555	1	389
hsa-miR-146a	0	-1.255	1	1	5
hsa-miR-147b	1	-0.449	0.7791362002	1	21
hsa-miR-148a-5p	5	-0.227	0.7107130061	1	85
hsa-miR-148b-5p	3	-0.22	0.6963629991	1	51
hsa-miR-149-5p	25	-0.12	0.6987723439	1	392
hsa-miR-151a-5p	4	-0.359	0.772915998	1	75
hsa-miR-151b	1	-1.307	0.9476927008	1	41
hsa-miR-1539	1	-0.327	0.7449464282	1	19
hsa-miR-16-2-3p	2	-1.416	0.9817773047	1	83
hsa-miR-181b-2-3p	2	-1.059	0.9423495697	1	64
hsa-miR-181d-3p	0	-2.937	1	1	24
hsa-miR-181d-5p	16	-0.244	0.7969944301	1	274
hsa-miR-1825	4	-0.671	0.8985768341	1	94
hsa-miR-1827	41	-0.455	0.9901673608	1	812
hsa-miR-184	3	-0.347	0.7552766449	1	56
hsa-miR-186-3p	22	-0.467	0.9622061832	1	440
hsa-miR-18b-3p	0	-2.937	1	1	24
hsa-miR-1908-3p	0	-2.648	1	1	19
hsa-miR-1909-5p	1	-1.207	0.935068731	1	38
hsa-miR-190a-5p	2	-1.038	0.9388387405	1	63
hsa-miR-190b	2	-0.994	0.9311993741	1	61
hsa-miR-1910	0	-1.255	1	1	5
hsa-miR-1912	4	-0.465	0.8219519477	1	81
hsa-miR-1915-3p	10	-0.654	0.9605350609	1	229
hsa-miR-192-5p	60	-0.155	0.8322532387	1	964
hsa-miR-193a-5p	3	-0.528	0.8300030354	1	64
hsa-miR-195-3p	5	-0.424	0.8183551601	1	98
hsa-miR-196a-3p	12	-0.198	0.7332161279	1	199
hsa-miR-196b-5p	9	-0.231	0.7420514735	1	153
hsa-miR-197	0	-1.414	1	1	6
hsa-miR-1973	0	-1.414	1	1	6
hsa-miR-1976	18	-0.898	0.9993064691	1	487
hsa-miR-19a-5p	5	-0.585	0.8866787988	1	110
hsa-miR-19b-2-5p	5	-0.547	0.8720541868	1	107
hsa-miR-203	0	-1.255	1	1	5
hsa-miR-203b-5p	1	-1.099	0.9194018148	1	35
hsa-miR-205-3p	8	-0.281	0.7699129291	1	141
hsa-miR-2052	4	-0.626	0.8840549395	1	91
hsa-miR-208a-3p	3	-0.272	0.7211246506	1	53
hsa-miR-210-5p	2	-0.641	0.8467963293	1	47
hsa-miR-211-3p	6	-0.467	0.8525352387	1	121
hsa-miR-2114-3p	3	-0.671	0.8784371485	1	71
hsa-miR-2115-5p	2	-1.528	0.9882117322	1	90
hsa-miR-212-5p	6	-0.842	0.9668705185	1	158
hsa-miR-214	0	-1.414	1	1	6
hsa-miR-215-3p	4	-1.012	0.9706723908	1	120
hsa-miR-219b-3p	11	-0.356	0.8450058043	1	204
hsa-miR-219b-5p	2	-0.213	0.6934131529	1	34
hsa-miR-2277-3p	2	-0.971	0.9270491355	1	60
hsa-miR-23b-5p	9	-0.222	0.7350692044	1	152
hsa-miR-23c	8	-0.178	0.6955385019	1	131
hsa-miR-24-3p	35	-0.739	0.9998342991	1	845
hsa-miR-25-5p	10	-0.497	0.9100043588	1	205
hsa-miR-26a-2-3p	2	-0.925	0.9180298108	1	58
hsa-miR-27b-5p	2	-1.038	0.9388387405	1	63
hsa-miR-299-3p	4	-0.244	0.7138433565	1	69
hsa-miR-302c-3p	31	-0.172	0.7838389603	1	504
hsa-miR-302e	27	-0.194	0.7969469763	1	446
hsa-miR-3064-5p	4	-0.499	0.8362229358	1	83
hsa-miR-3065-3p	5	-0.507	0.855862469	1	104
hsa-miR-3074-5p	3	-1.226	0.9807403706	1	106
hsa-miR-30b-3p	39	-0.214	0.8582895811	1	653
hsa-miR-30e-3p	9	-0.346	0.8213714547	1	166
hsa-miR-3115	0	-3.22	1	1	30
hsa-miR-3117-5p	3	-0.247	0.7089461566	1	52
hsa-miR-3118	3	-0.919	0.9401285881	1	85
hsa-miR-3120-5p	6	-0.842	0.9668705185	1	158
hsa-miR-3121-5p	6	-0.384	0.8108184621	1	114
hsa-miR-3122	20	-0.292	0.858810525	1	354
hsa-miR-3126-3p	1	-1.401	0.957864275	1	44
hsa-miR-3128	4	-0.244	0.7138433565	1	69
hsa-miR-3130-3p	5	-0.243	0.7203567114	1	86
hsa-miR-3130-5p	2	-0.751	0.8775504214	1	51
hsa-miR-3131	0	-2.583	1	1	18
hsa-miR-3135b	18	-0.592	0.9802467669	1	393
hsa-miR-3136-5p	4	-0.641	0.8890855817	1	92
hsa-miR-3142	2	-0.359	0.7507215233	1	38
hsa-miR-3149	7	-0.715	0.9512884996	1	168
hsa-miR-3150a-5p	0	-2.988	1	1	25
hsa-miR-3150b-5p	0	-2.988	1	1	25
hsa-miR-3152-3p	3	-0.571	0.8453100282	1	66
hsa-miR-3155a	5	-0.66	0.9116633746	1	116
hsa-miR-3155b	5	-0.684	0.9188458922	1	118
hsa-miR-3159	4	-0.431	0.806669552	1	79
hsa-miR-3160-3p	10	-0.404	0.8647714475	1	192
hsa-miR-3164	2	-0.994	0.9311993741	1	61
hsa-miR-3168	0	-3.22	1	1	30
hsa-miR-3171	2	-0.393	0.763525363	1	39
hsa-miR-3174	4	-0.799	0.9329626912	1	103
hsa-miR-3176	4	-0.799	0.9329626912	1	103
hsa-miR-3177-3p	1	-0.193	0.7054701496	1	17
hsa-miR-3178	4	-0.303	0.7446793632	1	72
hsa-miR-3181	0	-1.414	1	1	6
hsa-miR-3182	5	-0.194	0.6907313503	1	83
hsa-miR-3184-3p	2	-1.08	0.9456682117	1	65
hsa-miR-3186-5p	1	-0.506	0.7944735397	1	22
hsa-miR-3187-3p	13	-0.296	0.8196324228	1	231
hsa-miR-3187-5p	14	-0.365	0.8735511868	1	261
hsa-miR-3188	4	-0.564	0.8619003828	1	87
hsa-miR-3189-3p	4	-0.377	0.7817641102	1	76
hsa-miR-3190-3p	9	-0.25	0.755636433	1	155
hsa-miR-3191-3p	4	-0.244	0.7138433565	1	69
hsa-miR-3192	0	-1.557	1	1	7
hsa-miR-3192-3p	3	-0.394	0.7761152069	1	58
hsa-miR-3192-5p	16	-0.191	0.7479339246	1	264
hsa-miR-3193	0	-2.114	1	1	12
hsa-miR-3194-3p	7	-0.478	0.8702534577	1	142
hsa-miR-3198	2	-1.894	0.997890756	1	117
hsa-miR-3199	6	-0.652	0.9232028184	1	138
hsa-miR-32-5p	35	-0.126	0.7324267993	1	551
hsa-miR-3200-3p	2	-0.251	0.7086868212	1	35
hsa-miR-324-5p	18	-0.168	0.7324306395	1	292
hsa-miR-339-3p	0	-2.203	1	1	13
hsa-miR-340-3p	7	-0.364	0.8117247839	1	131
hsa-miR-345-5p	2	-0.751	0.8775504214	1	51
hsa-miR-3605-5p	6	-0.269	0.7443017997	1	105
hsa-miR-3613-3p	31	-0.169	0.7802746582	1	503
hsa-miR-3614-3p	3	-0.611	0.8594062773	1	68
hsa-miR-3620-3p	5	-0.366	0.7892433128	1	94
hsa-miR-3622b-5p	9	-0.38	0.8416163795	1	170
hsa-miR-3648	1	-0.261	0.7259173886	1	18
hsa-miR-3649	0	-3.692	1	1	43
hsa-miR-3651	1	-1.207	0.935068731	1	38
hsa-miR-3652	14	-0.945	0.9986430939	1	392
hsa-miR-3653-5p	30	-0.48	0.9828051857	1	605
hsa-miR-3656	0	-4.312	1	1	68
hsa-miR-365a-5p	6	-0.502	0.8679539252	1	124
hsa-miR-365b-5p	6	-0.49	0.8629699635	1	123
hsa-miR-3660	0	-4.428	1	1	74
hsa-miR-3663-5p	7	-1.031	0.9920703901	1	210
hsa-miR-3664-3p	7	-0.804	0.9689608606	1	179
hsa-miR-3664-5p	5	-1.406	0.9983009479	1	197
hsa-miR-367-3p	20	-0.148	0.7185298849	1	320
hsa-miR-367-5p	6	-0.833	0.9653911073	1	157
hsa-miR-3670	0	-3.782	1	1	46
hsa-miR-3671	6	-0.788	0.9570487304	1	152
hsa-miR-3672	15	-0.517	0.9508351429	1	311
hsa-miR-3674	2	-1.769	0.9959842145	1	107
hsa-miR-3675-5p	0	-3.753	1	1	45
hsa-miR-3677-3p	0	-1.806	1	1	9
hsa-miR-3679-5p	3	-0.485	0.8134141168	1	62
hsa-miR-3680-5p	2	-0.828	0.8967622928	1	54
hsa-miR-3682-5p	2	-0.803	0.8906934132	1	53
hsa-miR-3683	0	-2.203	1	1	13
hsa-miR-3684	1	-0.327	0.7449464282	1	19
hsa-miR-3689a-3p	36	-0.298	0.9231054891	1	639
hsa-miR-3689a-5p	2	-0.724	0.8704450323	1	50
hsa-miR-3689b-3p	36	-0.296	0.9215580715	1	638
[truncated: 603 more rows]
