# Supplementary material for: Bioinformatic Analysis of Autism-Related miRNAs and Their PoTential as Biomarkers for Autism Epigenetic Inheritance
Source: Genes (Basel). 2025 Mar 31;16(4):418. doi: 10.3390/genes16040418 (PMC12026732; doi:10.3390/genes16040418)
Supplement: Supplementary file 1 [file genes-16-00418-s001.zip › genes-3497345-supplementary/Table_S19.xlsx]

## Sheet: Página1
miRNA	overlap	enrichment	pvalue	FDR	n_targets
hsa-miR-331-3p	41	1.47	2.48E-09	6.45E-06	400
hsa-miR-100-5p	28	1.599	1.21E-07	0.0001058059054	248
hsa-miR-615-3p	63	0.985	1.22E-07	0.0001058059054	866
hsa-miR-92a-3p	87	0.782	2.63E-07	0.0001711194931	1379
hsa-miR-218-5p	58	0.971	5.57E-07	0.000289755522	805
hsa-miR-320a	44	1.075	2.10E-06	0.0009102113935	567
hsa-miR-744-5p	35	1.16	6.30E-06	0.00234218165	424
hsa-miR-186-5p	49	0.855	3.76E-05	0.01202419931	737
hsa-miR-652-3p	17	1.569	4.16E-05	0.01202419931	152
hsa-miR-452-5p	11	1.945	6.48E-05	0.01686604689	73
hsa-miR-31-5p	21	1.3	0.0001056699164	0.02499573841	229
hsa-miR-16-5p	82	0.562	0.0001768879389	0.03835520141	1515
hsa-miR-224-5p	14	1.488	0.0003399048209	0.052025432	132
hsa-miR-29a-3p	22	1.15	0.0003391338331	0.052025432	267
hsa-miR-29b-3p	22	1.15	0.0003391338331	0.052025432	267
hsa-miR-484	52	0.701	0.0003324373213	0.052025432	871
hsa-miR-6810-5p	12	1.634	0.0003140468552	0.052025432	101
hsa-miR-200c-3p	19	1.232	0.0004004587264	0.05788853366	217
hsa-miR-877-5p	19	1.194	0.0005616801232	0.07692061477	223
hsa-miR-139-5p	13	1.468	0.0006128485108	0.07715742533	124
hsa-miR-6778-5p	17	1.26	0.0006227155772	0.07715742533	190
hsa-miR-193b-3p	49	0.678	0.00070506677	0.07976451024	834
hsa-miR-450a-2-3p	11	1.594	0.0006898198929	0.07976451024	95
hsa-miR-148a-3p	18	1.175	0.0009031612538	0.09567211286	214
hsa-miR-214-3p	18	1.168	0.0009531081317	0.09567211286	215
hsa-miR-221-3p	26	0.948	0.0009559857549	0.09567211286	365
hsa-miR-760	15	1.286	0.001020524609	0.09834833454	164
hsa-miR-324-3p	24	0.967	0.001212322255	0.1126593753	332
hsa-miR-323b-5p	5	2.218	0.001537927674	0.1379892348	24
hsa-miR-200b-3p	16	1.181	0.001597262878	0.1385359337	189
hsa-miR-6818-5p	14	1.257	0.001777554638	0.1491999087	156
hsa-miR-1233-5p	16	1.137	0.002200731782	0.1495034557	195
hsa-miR-140-3p	18	1.074	0.002036824537	0.1495034557	230
hsa-miR-17-3p	15	1.18	0.002185193305	0.1495034557	177
hsa-miR-18a-3p	24	0.921	0.001877547046	0.1495034557	343
hsa-miR-193a-5p	8	1.67	0.002230074575	0.1495034557	64
hsa-miR-34a-5p	40	0.677	0.002167077821	0.1495034557	681
hsa-miR-494-5p	5	2.127	0.002240828122	0.1495034557	26
hsa-miR-663a	13	1.282	0.00214353744	0.1495034557	142
hsa-miR-1274a	3	2.582	0.002379779645	0.1548046659	8
hsa-miR-1180-3p	8	1.65	0.002463457653	0.1563394345	65
hsa-miR-218-1-3p	6	1.866	0.00311234307	0.1928170635	40
hsa-miR-10a-5p	28	0.769	0.003952859115	0.2319376646	446
hsa-miR-143-3p	18	0.985	0.00401122018	0.2319376646	245
hsa-miR-6857-5p	10	1.377	0.003858328083	0.2319376646	101
hsa-miR-93-3p	19	0.952	0.00412766151	0.2334820706	265
hsa-miR-423-3p	17	0.999	0.004590888265	0.2443307344	229
hsa-miR-585-3p	4	2.168	0.004438880964	0.2443307344	19
hsa-miR-92b-3p	39	0.624	0.00460115526	0.2443307344	689
hsa-miR-125b-5p	29	0.733	0.00486435336	0.2481774009	474
hsa-miR-365a-3p	11	1.266	0.004826156069	0.2481774009	121
hsa-miR-486-3p	16	1.021	0.005013901984	0.2508879416	212
hsa-miR-149-5p	25	0.79	0.005158908058	0.2532731843	392
hsa-miR-324-5p	20	0.888	0.005486530129	0.2615494979	292
hsa-miR-423-5p	22	0.839	0.005629043768	0.2615494979	333
hsa-miR-4260	8	1.479	0.005529064848	0.2615494979	74
hsa-miR-1226-3p	16	0.982	0.006526294222	0.2830236261	218
hsa-miR-1256	6	1.692	0.006316456598	0.2830236261	46
hsa-miR-145-5p	18	0.924	0.006297753129	0.2830236261	256
hsa-miR-6859-5p	14	1.059	0.006472439029	0.2830236261	180
hsa-miR-1268b	6	1.665	0.00702234838	0.2833476447	47
hsa-miR-132-3p	18	0.907	0.007078246313	0.2833476447	259
hsa-miR-133a-5p	6	1.665	0.00702234838	0.2833476447	47
hsa-miR-135a-5p	9	1.34	0.006940509051	0.2833476447	93
hsa-miR-4529-5p	7	1.546	0.006679484736	0.2833476447	61
hsa-miR-204-5p	25	0.744	0.007709980141	0.3039601262	405
hsa-miR-30c-5p	30	0.663	0.008317961818	0.3222559986	515
hsa-miR-4799-3p	6	1.613	0.008602501237	0.3222559986	49
hsa-miR-636	9	1.297	0.008501758687	0.3222559986	96
hsa-miR-99a-5p	11	1.157	0.008669454227	0.3222559986	131
hsa-miR-29c-3p	17	0.904	0.008847825413	0.3242541088	245
hsa-miR-4506	6	1.587	0.009481349628	0.3333847531	50
hsa-miR-4720-5p	6	1.587	0.009481349628	0.3333847531	50
hsa-miR-5588-5p	6	1.587	0.009481349628	0.3333847531	50
hsa-miR-126-3p	7	1.443	0.01020513751	0.3435757785	66
hsa-miR-1268a	6	1.562	0.01042238557	0.3435757785	51
hsa-miR-200a-3p	12	1.066	0.01055774543	0.3435757785	153
hsa-miR-429	12	1.066	0.01055774543	0.3435757785	153
hsa-miR-448	9	1.256	0.01031620386	0.3435757785	99
hsa-miR-518b	3	2.163	0.01060209929	0.3435757785	13
hsa-miR-6763-5p	13	1.017	0.01069547965	0.3435757785	172
hsa-miR-4464	8	1.327	0.01089198966	0.345621428	83
hsa-miR-133b	8	1.311	0.011665572	0.3461569195	84
hsa-miR-296-3p	17	0.87	0.01109008799	0.3461569195	251
hsa-miR-3150a-3p	13	1.009	0.01119240666	0.3461569195	173
hsa-miR-4748	8	1.311	0.011665572	0.3461569195	84
hsa-miR-542-3p	13	1.001	0.01170707491	0.3461569195	174
hsa-miR-6722-3p	13	1.001	0.01170707491	0.3461569195	174
hsa-miR-1296-5p	10	1.154	0.01196790227	0.3498930529	119
hsa-miR-410-5p	4	1.867	0.01218502569	0.3522826316	25
hsa-miR-4676-3p	6	1.513	0.01249980495	0.3535270921	53
hsa-miR-9-3p	9	1.215	0.01240754034	0.3535270921	102
hsa-miR-1909-3p	13	0.985	0.01279125133	0.3540727229	176
hsa-miR-769-3p	12	1.03	0.01278215721	0.3540727229	157
hsa-miR-330-5p	11	1.076	0.01317930768	0.3565605914	139
hsa-miR-4477a	11	1.076	0.01317930768	0.3565605914	139
hsa-miR-4508	5	1.646	0.01329222804	0.3565605914	39
hsa-miR-892c-3p	6	1.489	0.01364046478	0.3621682587	54
hsa-miR-222-3p	23	0.697	0.01479975353	0.3875022306	385
hsa-miR-3125	13	0.954	0.01519032572	0.3875022306	180
hsa-miR-5591-5p	8	1.249	0.01516832381	0.3875022306	88
hsa-miR-6726-5p	8	1.249	0.01516832381	0.3875022306	88
hsa-miR-196b-3p	3	2.024	0.01597611669	0.3964774248	15
hsa-miR-487a-3p	6	1.442	0.01613597558	0.3964774248	56
hsa-miR-920	8	1.234	0.01615165527	0.3964774248	89
hsa-miR-9500	14	0.905	0.01608352417	0.3964774248	201
hsa-miR-7-2-3p	12	0.979	0.01677020275	0.4078137154	163
hsa-miR-3916	13	0.931	0.01720431836	0.4106939116	183
hsa-miR-4300	8	1.219	0.01718021409	0.4106939116	90
hsa-miR-6875-5p	9	1.138	0.01751499159	0.4143091647	108
hsa-miR-5089-3p	5	1.554	0.01796629672	0.4181401591	42
hsa-miR-877-3p	32	0.557	0.01799834658	0.4181401591	592
hsa-miR-183-5p	21	0.702	0.0184823285	0.4181827717	350
hsa-miR-3660	7	1.293	0.01840446401	0.4181827717	74
hsa-miR-5572	7	1.293	0.01840446401	0.4181827717	74
hsa-let-7a-5p	34	0.533	0.01896579606	0.4232389834	640
hsa-miR-1250-5p	3	1.959	0.01913816925	0.4232389834	16
hsa-miR-4493	7	1.275	0.01968175134	0.4232389834	75
hsa-miR-4526	7	1.275	0.01968175134	0.4232389834	75
hsa-miR-6716-5p	8	1.189	0.01937722727	0.4232389834	92
hsa-miR-6782-5p	8	1.189	0.01937722727	0.4232389834	92
hsa-miR-199a-5p	12	0.945	0.01990758628	0.4245863894	167
hsa-miR-338-3p	11	0.989	0.02016671068	0.4266161071	148
hsa-miR-4263	8	1.16	0.02176760153	0.4531143934	94
hsa-miR-451a	5	1.497	0.02161869672	0.4531143934	44
hsa-miR-6507-5p	10	1.023	0.02210114408	0.4564061659	131
hsa-miR-6769a-3p	7	1.24	0.02241957577	0.4593365051	77
hsa-miR-524-3p	3	1.898	0.0226202656	0.4598275866	17
hsa-miR-574-3p	4	1.656	0.02287826576	0.461467035	30
hsa-miR-2110	10	1.012	0.02316220136	0.4636003688	132
hsa-miR-1225-5p	4	1.618	0.02552976658	0.4920626122	31
hsa-miR-124-3p	67	0.34	0.02500733272	0.4920626122	1445
hsa-miR-152-3p	11	0.943	0.02506808399	0.4920626122	153
hsa-miR-4746-3p	6	1.311	0.02547155451	0.4920626122	62
hsa-miR-6881-5p	4	1.618	0.02552976658	0.4920626122	31
hsa-miR-6834-5p	8	1.118	0.0257328999	0.4923309232	97
hsa-miR-206	10	0.981	0.02656604117	0.5045608694	135
hsa-miR-133a-3p	10	0.971	0.02777623863	0.5157612483	136
hsa-miR-208b-3p	5	1.414	0.02794863029	0.5157612483	47
hsa-miR-580-3p	10	0.971	0.02777623863	0.5157612483	136
hsa-miR-7-1-3p	12	0.88	0.02746517504	0.5157612483	175
hsa-miR-1226-5p	7	1.173	0.0286624598	0.5215365063	81
hsa-miR-22-3p	12	0.872	0.02853887678	0.5215365063	176
hsa-miR-5681a	10	0.961	0.0290252136	0.5244694846	137
hsa-miR-6791-5p	9	1.006	0.03059880845	0.549090342	119
hsa-miR-148b-3p	22	0.608	0.03140459349	0.5558826684	392
hsa-miR-888-3p	6	1.249	0.03126152156	0.5558826684	65
hsa-miR-576-5p	8	1.064	0.03176718293	0.5585014189	101
hsa-miR-129-1-3p	6	1.229	0.03336715997	0.5609376842	66
hsa-miR-3127-5p	6	1.229	0.03336715997	0.5609376842	66
hsa-miR-550a-3p	5	1.361	0.03275827702	0.5609376842	49
hsa-miR-6090	7	1.141	0.03218547206	0.5609376842	83
hsa-miR-6809-5p	8	1.05	0.03341481209	0.5609376842	102
hsa-miR-6868-5p	6	1.229	0.03336715997	0.5609376842	66
hsa-miR-99b-3p	5	1.361	0.03275827702	0.5609376842	49
hsa-miR-128-2-5p	6	1.21	0.03556256414	0.5676919748	67
hsa-miR-3960	5	1.336	0.03534460229	0.5676919748	50
hsa-miR-409-5p	4	1.508	0.03455417978	0.5676919748	34
hsa-miR-425-5p	10	0.922	0.03442014168	0.5676919748	141
hsa-miR-4489	5	1.336	0.03534460229	0.5676919748	50
hsa-miR-4632-3p	4	1.508	0.03455417978	0.5676919748	34
hsa-miR-525-3p	3	1.727	0.03498385555	0.5676919748	20
hsa-miR-8072	5	1.336	0.03534460229	0.5676919748	50
hsa-miR-10b-5p	18	0.65	0.03761606151	0.5681657216	311
hsa-miR-1301-5p	4	1.473	0.03792337431	0.5681657216	35
hsa-miR-1914-5p	7	1.093	0.03799417201	0.5681657216	86
hsa-miR-25-3p	27	0.524	0.03602618975	0.5681657216	511
hsa-miR-6126	6	1.19	0.03784875799	0.5681657216	68
hsa-miR-6130	17	0.672	0.03736978906	0.5681657216	289
hsa-miR-6502-5p	4	1.473	0.03792337431	0.5681657216	35
hsa-miR-6751-5p	8	1.024	0.03688231139	0.5681657216	104
hsa-miR-6755-3p	4	1.473	0.03792337431	0.5681657216	35
hsa-miR-6787-5p	9	0.961	0.03670885129	0.5681657216	123
hsa-miR-6825-5p	21	0.601	0.03651509004	0.5681657216	376
hsa-miR-4723-5p	15	0.715	0.03844331066	0.5683493996	247
hsa-miR-6129	17	0.667	0.03841230438	0.5683493996	290
hsa-miR-503-5p	15	0.709	0.03960413427	0.582203149	248
hsa-miR-1278	5	1.286	0.04088606256	0.5860345091	52
hsa-miR-142-5p	14	0.729	0.04116122502	0.5860345091	228
hsa-miR-3128	6	1.171	0.04022666974	0.5860345091	69
hsa-miR-4419a	17	0.652	0.0416665581	0.5860345091	293
hsa-miR-6127	17	0.652	0.0416665581	0.5860345091	293
hsa-miR-6133	17	0.652	0.0416665581	0.5860345091	293
hsa-miR-6780b-5p	14	0.729	0.04116122502	0.5860345091	228
hsa-miR-6870-5p	15	0.704	0.04078988696	0.5860345091	249
hsa-miR-1275	11	0.822	0.04330575324	0.592442089	167
hsa-miR-147a	10	0.864	0.04376674576	0.592442089	147
hsa-miR-208a-3p	5	1.261	0.04384296439	0.592442089	53
hsa-miR-421	14	0.723	0.04244071347	0.592442089	229
hsa-miR-4504	6	1.152	0.0426971309	0.592442089	70
hsa-miR-4510	17	0.643	0.0439436292	0.592442089	295
hsa-miR-4725-3p	14	0.717	0.04374808878	0.592442089	230
hsa-miR-6132	9	0.917	0.04360552179	0.592442089	127
hsa-miR-146a-3p	8	0.973	0.04452517545	0.5933517396	108
hsa-miR-182-5p	12	0.773	0.04537932213	0.5933517396	189
hsa-miR-6784-5p	4	1.405	0.0452068239	0.5933517396	37
hsa-miR-6821-5p	4	1.405	0.0452068239	0.5933517396	37
hsa-miR-7111-5p	15	0.687	0.04449910739	0.5933517396	252
hsa-miR-892b	6	1.133	0.04526087549	0.5933517396	71
hsa-miR-6845-3p	15	0.681	0.04578693976	0.5956880862	253
hsa-miR-185-3p	8	0.96	0.04658688546	0.60307998	109
hsa-miR-330-3p	10	0.846	0.04723169922	0.6084004028	149
hsa-miR-6803-5p	8	0.948	0.04871005264	0.6243524974	110
hsa-miR-4271	14	0.693	0.0492614583	0.6252600707	234
hsa-miR-625-3p	4	1.373	0.04912081802	0.6252600707	38
hsa-miR-6785-3p	2	1.869	0.04953517817	0.6256822019	10
hsa-miR-3126-5p	8	0.936	0.05089513998	0.6397543683	111
hsa-miR-4436b-5p	7	1.003	0.05157645167	0.6421144844	92
hsa-miR-4799-5p	7	1.003	0.05157645167	0.6421144844	92
hsa-miR-27a-3p	23	0.517	0.05194315909	0.643600476	437
hsa-miR-1908-5p	9	0.864	0.05338243981	0.6446898052	132
hsa-miR-210-3p	9	0.864	0.05338243981	0.6446898052	132
hsa-miR-374a-3p	6	1.079	0.05351767791	0.6446898052	74
hsa-miR-5587-3p	4	1.341	0.05321551402	0.6446898052	39
hsa-miR-608	12	0.737	0.05338330881	0.6446898052	194
hsa-miR-8077	6	1.079	0.05351767791	0.6446898052	74
hsa-miR-527	10	0.8	0.0566882079	0.6763274934	154
hsa-miR-6779-3p	5	1.168	0.05692379749	0.6763274934	57
hsa-miR-765	19	0.56	0.05681087852	0.6763274934	350
hsa-miR-518a-3p	2	1.786	0.05910764797	0.6959190046	11
hsa-miR-518d-3p	2	1.786	0.05910764797	0.6959190046	11
hsa-miR-409-3p	8	0.887	0.06026257404	0.7063208002	115
hsa-miR-4766-3p	4	1.279	0.06194241671	0.7100183625	41
hsa-miR-4798-3p	3	1.48	0.06177392742	0.7100183625	25
hsa-miR-505-3p	13	0.674	0.06130471577	0.7100183625	220
hsa-miR-548d-3p	16	0.6	0.06144887036	0.7100183625	286
hsa-miR-6760-5p	13	0.674	0.06130471577	0.7100183625	220
hsa-miR-6892-3p	12	0.701	0.06229253709	0.7108999189	199
hsa-miR-4751	5	1.123	0.06421777314	0.7110410455	59
hsa-miR-518a-5p	10	0.773	0.06291927563	0.7110410455	157
hsa-miR-518e-5p	5	1.123	0.06421777314	0.7110410455	59
hsa-miR-518f-5p	5	1.123	0.06421777314	0.7110410455	59
hsa-miR-519a-5p	5	1.123	0.06421777314	0.7110410455	59
hsa-miR-523-5p	5	1.123	0.06421777314	0.7110410455	59
hsa-miR-6828-3p	5	1.123	0.06421777314	0.7110410455	59
hsa-miR-216a-5p	10	0.756	0.06730970627	0.7198057198	159
hsa-miR-223-3p	8	0.864	0.06532693872	0.7198057198	117
hsa-miR-4255	6	1.009	0.06586006035	0.7198057198	78
hsa-miR-4292	8	0.852	0.06795509802	0.7198057198	118
hsa-miR-518d-5p	5	1.102	0.06805234706	0.7198057198	60
hsa-miR-519b-5p	5	1.102	0.06805234706	0.7198057198	60
hsa-miR-519c-5p	5	1.102	0.06805234706	0.7198057198	60
hsa-miR-520c-5p	5	1.102	0.06805234706	0.7198057198	60
hsa-miR-522-5p	5	1.102	0.06805234706	0.7198057198	60
hsa-miR-526a	5	1.102	0.06805234706	0.7198057198	60
hsa-miR-6763-3p	3	1.435	0.06800621426	0.7198057198	26
hsa-miR-1237-3p	9	0.793	0.06931360036	0.7214159526	139
hsa-miR-222-5p	6	0.992	0.06918472048	0.7214159526	79
hsa-miR-4732-5p	6	0.992	0.06918472048	0.7214159526	79
hsa-miR-8088	2	1.707	0.06925308977	0.7214159526	12
hsa-miR-1255a	7	0.904	0.07086118027	0.7316698058	99
hsa-miR-6827-5p	7	0.904	0.07086118027	0.7316698058	99
hsa-miR-106a-3p	11	0.703	0.07124194629	0.7326938508	182
hsa-miR-525-5p	9	0.783	0.07180770895	0.7356049554	140
hsa-miR-376c-3p	6	0.976	0.07260486474	0.7408543453	80
hsa-miR-103a-2-5p	6	0.959	0.07612025714	0.7456299806	81
hsa-miR-205-5p	11	0.688	0.07567450684	0.7456299806	184
hsa-miR-21-3p	7	0.891	0.07392350744	0.7456299806	100
hsa-miR-3124-3p	12	0.66	0.07421632969	0.7456299806	205
hsa-miR-3936	5	1.059	0.076093656	0.7456299806	62
hsa-miR-4481	8	0.818	0.07622504798	0.7456299806	121
hsa-miR-4745-5p	8	0.818	0.07622504798	0.7456299806	121
hsa-miR-5003-5p	5	1.059	0.076093656	0.7456299806	62
hsa-miR-6072	6	0.959	0.07612025714	0.7456299806	81
hsa-miR-6744-5p	5	1.059	0.076093656	0.7456299806	62
hsa-miR-6768-3p	7	0.891	0.07392350744	0.7456299806	100
hsa-miR-520a-5p	9	0.764	0.07696114584	0.7500108669	142
hsa-miR-191-5p	6	0.943	0.07973056932	0.7570190417	82
hsa-miR-199a-3p	8	0.807	0.07911038294	0.7570190417	122
hsa-miR-361-5p	10	0.713	0.0791232869	0.7570190417	164
hsa-miR-3616-3p	7	0.864	0.08027897634	0.7570190417	102
hsa-miR-4467	5	1.038	0.08029871465	0.7570190417	63
hsa-miR-518c-3p	2	1.632	0.07991690622	0.7570190417	13
hsa-miR-519a-3p	18	0.515	0.07866301009	0.7570190417	342
hsa-miR-6891-3p	6	0.943	0.07973056932	0.7570190417	82
hsa-miR-7706	2	1.632	0.07991690622	0.7570190417	13
hsa-miR-1227-5p	4	1.164	0.0814957561	0.760042858	45
hsa-miR-219a-5p	4	1.164	0.0814957561	0.760042858	45
hsa-miR-3675-5p	4	1.164	0.0814957561	0.760042858	45
hsa-miR-10b-3p	6	0.927	0.08343538209	0.7644326204	83
hsa-miR-1343-5p	11	0.665	0.08264368913	0.7644326204	187
hsa-miR-4301	6	0.927	0.08343538209	0.7644326204	83
hsa-miR-4779	15	0.559	0.08297917489	0.7644326204	276
hsa-miR-96-5p	12	0.633	0.08292775054	0.7644326204	209
hsa-miR-15b-5p	35	0.346	0.08434282665	0.7689021397	751
hsa-miR-6752-5p	9	0.735	0.08510523299	0.7689021397	145
hsa-miR-6842-5p	9	0.735	0.08510523299	0.7689021397	145
hsa-miR-7110-5p	9	0.735	0.08510523299	0.7689021397	145
hsa-miR-5196-5p	16	0.533	0.08544068884	0.7692618421	300
hsa-miR-425-3p	4	1.136	0.08680750144	0.7735380779	46
hsa-miR-466	10	0.688	0.08678983072	0.7735380779	167
hsa-miR-6846-3p	4	1.136	0.08680750144	0.7735380779	46
hsa-miR-196a-5p	16	0.524	0.08930055438	0.7788446197	302
hsa-miR-3605-3p	2	1.561	0.09104771615	0.7788446197	14
hsa-miR-3912-3p	2	1.561	0.09104771615	0.7788446197	14
hsa-miR-4691-3p	8	0.763	0.09129423866	0.7788446197	126
hsa-miR-4747-5p	16	0.519	0.09127161369	0.7788446197	303
hsa-miR-548aw	14	0.561	0.09034930783	0.7788446197	257
hsa-miR-548bb-3p	15	0.539	0.09099991852	0.7788446197	280
hsa-miR-548h-3p	15	0.539	0.09099991852	0.7788446197	280
hsa-miR-552-3p	10	0.68	0.08944199301	0.7788446197	168
hsa-miR-637	7	0.825	0.09038673788	0.7788446197	105
hsa-miR-6803-3p	2	1.561	0.09104771615	0.7788446197	14
hsa-miR-6836-5p	8	0.763	0.09129423866	0.7788446197	126
hsa-miR-8059	5	0.998	0.08907232532	0.7788446197	65
hsa-miR-10a-3p	5	0.978	0.09363832248	0.7834305952	66
hsa-miR-4471	5	0.978	0.09363832248	0.7834305952	66
hsa-miR-4653-3p	5	0.978	0.09363832248	0.7834305952	66
hsa-miR-5187-3p	4	1.109	0.09228274527	0.7834305952	47
hsa-miR-548z	15	0.533	0.09307905716	0.7834305952	281
hsa-miR-6502-3p	5	0.978	0.09363832248	0.7834305952	66
hsa-miR-2278	8	0.752	0.09450020282	0.7881074607	127
hsa-miR-3622b-5p	10	0.663	0.09489116767	0.7887858913	170
hsa-miR-548ac	15	0.528	0.09518784392	0.7887858913	282
hsa-miR-4687-3p	4	1.082	0.09791814011	0.8088349225	48
hsa-miR-6509-3p	6	0.864	0.09918817072	0.8167329754	87
hsa-miR-4433a-5p	5	0.939	0.1031213032	0.8277722482	68
hsa-miR-4646-3p	5	0.939	0.1031213032	0.8277722482	68
hsa-miR-4781-5p	4	1.056	0.1037101279	0.8277722482	49
hsa-miR-493-3p	6	0.848	0.1033561402	0.8277722482	88
hsa-miR-5000-5p	5	0.939	0.1031213032	0.8277722482	68
hsa-miR-518f-3p	2	1.494	0.102597193	0.8277722482	15
hsa-miR-524-5p	10	0.639	0.1034259951	0.8277722482	173
hsa-miR-7107-3p	3	1.231	0.1030805951	0.8277722482	31
hsa-miR-92a-2-5p	13	0.552	0.1032863903	0.8277722482	240
hsa-miR-939-5p	11	0.607	0.1031157391	0.8277722482	195
hsa-miR-138-5p	8	0.72	0.10449864	0.8289800648	130
hsa-miR-488-3p	8	0.72	0.10449864	0.8289800648	130
hsa-miR-4766-5p	7	0.774	0.104923238	0.8298184357	109
hsa-miR-1178-3p	5	0.919	0.1080349465	0.8340352	69
hsa-miR-1303	11	0.592	0.1086617728	0.8340352	197
hsa-miR-199b-3p	6	0.833	0.1076142873	0.8340352	89
hsa-miR-204-3p	8	0.709	0.1079572853	0.8340352	131
hsa-miR-3191-3p	5	0.919	0.1080349465	0.8340352	69
hsa-miR-342-3p	16	0.487	0.1058393919	0.8340352	310
hsa-miR-4802-5p	6	0.833	0.1076142873	0.8340352	89
hsa-miR-548e-5p	11	0.592	0.1086617728	0.8340352	197
hsa-miR-6862-5p	5	0.919	0.1080349465	0.8340352	69
hsa-miR-7856-5p	8	0.709	0.1079572853	0.8340352	131
hsa-miR-3650	9	0.661	0.1092426333	0.8360274469	153
hsa-miR-503-3p	4	1.031	0.1096549563	0.836721983	50
hsa-let-7e-5p	28	0.347	0.1118736524	0.8403309475	600
hsa-miR-128-1-5p	5	0.901	0.1130609323	0.8403309475	70
hsa-miR-141-3p	9	0.652	0.1125046322	0.8403309475	154
hsa-miR-142-3p	19	0.428	0.1133574799	0.8403309475	384
hsa-miR-34c-5p	10	0.615	0.1123912034	0.8403309475	176
hsa-miR-3619-5p	9	0.652	0.1125046322	0.8403309475	154
hsa-miR-5000-3p	5	0.901	0.1130609323	0.8403309475	70
hsa-miR-6753-3p	3	1.193	0.1108104689	0.8403309475	32
hsa-miR-6801-3p	6	0.818	0.111961609	0.8403309475	90
hsa-miR-6810-3p	6	0.818	0.111961609	0.8403309475	90
hsa-miR-4447	10	0.607	0.1154744514	0.8502488266	177
hsa-miR-4472	10	0.607	0.1154744514	0.8502488266	177
hsa-miR-519b-3p	17	0.451	0.1160024341	0.8502488266	338
hsa-miR-6769a-5p	9	0.643	0.115820231	0.8502488266	155
hsa-miR-106b-5p	47	0.253	0.1166328778	0.8524683937	1076
hsa-miR-193a-3p	8	0.678	0.1187053829	0.8579761289	134
hsa-miR-26a-5p	22	0.387	0.1179499851	0.8579761289	458
hsa-miR-4646-5p	8	0.678	0.1187053829	0.8579761289	134
hsa-miR-505-5p	8	0.678	0.1187053829	0.8579761289	134
hsa-miR-3973	9	0.634	0.1191891109	0.859086057	156
hsa-miR-199b-5p	7	0.725	0.1206417614	0.8643743456	113
hsa-miR-6742-5p	6	0.789	0.1209193935	0.8643743456	92
hsa-miR-8084	6	0.789	0.1209193935	0.8643743456	92
hsa-miR-216b-5p	8	0.668	0.1224106166	0.8645897761	135
hsa-miR-27b-3p	20	0.401	0.1219450902	0.8645897761	412
hsa-miR-3117-5p	4	0.981	0.1219872465	0.8645897761	52
hsa-miR-761	9	0.625	0.1226109252	0.8645897761	157
hsa-miR-99b-5p	4	0.981	0.1219872465	0.8645897761	52
hsa-miR-802	5	0.863	0.1234419839	0.8680974109	72
hsa-miR-769-5p	12	0.53	0.1239349725	0.8692150902	225
hsa-miR-1257	7	0.713	0.1247512061	0.8701965525	114
hsa-miR-6868-3p	10	0.584	0.1250055862	0.8701965525	180
hsa-miR-7110-3p	17	0.434	0.1250782132	0.8701965525	342
hsa-let-7c-5p	24	0.347	0.132545411	0.871059609	514
hsa-miR-1-3p	40	0.264	0.1291747242	0.871059609	909
hsa-miR-1-5p	4	0.933	0.1348816932	0.871059609	54
hsa-miR-1197	5	0.827	0.1342475367	0.871059609	74
hsa-miR-129-2-3p	5	0.845	0.1287928165	0.871059609	73
hsa-miR-188-3p	8	0.648	0.1300017713	0.871059609	137
hsa-miR-198	5	0.827	0.1342475367	0.871059609	74
hsa-miR-2117	4	0.933	0.1348816932	0.871059609	54
hsa-miR-2392	8	0.658	0.1261762672	0.871059609	136
hsa-miR-27a-5p	4	0.933	0.1348816932	0.871059609	54
hsa-miR-346	6	0.76	0.1302200197	0.871059609	94
hsa-miR-4253	5	0.827	0.1342475367	0.871059609	74
hsa-miR-4326	5	0.845	0.1287928165	0.871059609	73
hsa-miR-4466	4	0.933	0.1348816932	0.871059609	54
hsa-miR-4787-5p	3	1.086	0.1352452275	0.871059609	35
hsa-miR-494-3p	8	0.638	0.1338865316	0.871059609	138
hsa-miR-5006-5p	5	0.845	0.1287928165	0.871059609	73
hsa-miR-5010-3p	9	0.599	0.1331901055	0.871059609	160
hsa-miR-519c-3p	17	0.426	0.1297687395	0.871059609	344
hsa-miR-519d-5p	8	0.648	0.1300017713	0.871059609	137
hsa-miR-543	7	0.701	0.1289310248	0.871059609	115
hsa-miR-557	10	0.561	0.1349529761	0.871059609	183
hsa-miR-5581-3p	4	0.933	0.1348816932	0.871059609	54
hsa-miR-561-3p	8	0.648	0.1300017713	0.871059609	137
hsa-miR-625-5p	12	0.523	0.1268223845	0.871059609	226
hsa-miR-634	5	0.827	0.1342475367	0.871059609	74
hsa-miR-653-5p	5	0.827	0.1342475367	0.871059609	74
hsa-miR-6769b-5p	9	0.599	0.1331901055	0.871059609	160
hsa-miR-6830-5p	5	0.827	0.1342475367	0.871059609	74
hsa-miR-6885-3p	8	0.648	0.1300017713	0.871059609	137
hsa-miR-5590-3p	11	0.53	0.1357005687	0.871834271	206
hsa-miR-107	15	0.437	0.1408651668	0.8849093351	301
hsa-miR-145-3p	5	0.81	0.1398037941	0.8849093351	75
hsa-miR-3136-3p	4	0.909	0.141528716	0.8849093351	55
hsa-miR-3972	4	0.909	0.141528716	0.8849093351	55
hsa-miR-4436a	5	0.81	0.1398037941	0.8849093351	75
hsa-miR-4490	4	0.909	0.141528716	0.8849093351	55
hsa-miR-4520-3p	4	0.909	0.141528716	0.8849093351	55
hsa-miR-4665-5p	9	0.582	0.140500011	0.8849093351	162
hsa-miR-5680	10	0.546	0.1418114998	0.8849093351	185
hsa-miR-675-5p	5	0.81	0.1398037941	0.8849093351	75
hsa-miR-6756-5p	12	0.493	0.1418167536	0.8849093351	231
hsa-miR-6766-5p	12	0.493	0.1418167536	0.8849093351	231
hsa-miR-144-5p	3	1.052	0.1437698633	0.8949502018	36
hsa-miR-1296-3p	6	0.718	0.1447904336	0.8970112098	97
hsa-miR-2114-5p	6	0.718	0.1447904336	0.8970112098	97
hsa-miR-302a-5p	7	0.654	0.1463361905	0.9022909189	119
hsa-miR-6798-5p	7	0.654	0.1463361905	0.9022909189	119
hsa-miR-369-3p	9	0.565	0.1480110946	0.908313368	164
hsa-miR-541-3p	9	0.565	0.1480110946	0.908313368	164
hsa-miR-1184	7	0.643	0.1508541093	0.91620808	120
hsa-miR-1908-3p	2	1.251	0.1521137175	0.91620808	19
hsa-miR-3684	2	1.251	0.1521137175	0.91620808	19
hsa-miR-4651	10	0.523	0.1524320966	0.91620808	188
hsa-miR-4661-3p	3	1.018	0.1524666021	0.91620808	37
hsa-miR-4801	6	0.704	0.1498066005	0.91620808	98
hsa-miR-6727-5p	2	1.251	0.1521137175	0.91620808	19
hsa-miR-767-5p	10	0.523	0.1524320966	0.91620808	188
hsa-miR-8076	5	0.775	0.1512111085	0.91620808	77
hsa-miR-1255b-5p	6	0.69	0.1548998535	0.9240932799	99
hsa-miR-4649-5p	6	0.69	0.1548998535	0.9240932799	99
hsa-miR-4731-3p	6	0.69	0.1548998535	0.9240932799	99
hsa-miR-4771	4	0.863	0.155199371	0.9240932799	57
hsa-miR-221-5p	8	0.579	0.158401868	0.9402590658	144
hsa-miR-33b-5p	6	0.677	0.1600685564	0.9402590658	100
hsa-miR-378a-3p	9	0.54	0.1596453905	0.9402590658	167
hsa-miR-655-3p	6	0.677	0.1600685564	0.9402590658	100
hsa-miR-6729-5p	6	0.677	0.1600685564	0.9402590658	100
hsa-miR-7109-5p	7	0.62	0.1600825389	0.9402590658	122
hsa-miR-1202	4	0.841	0.1622135385	0.9445688357	58
hsa-miR-3159	5	0.741	0.1629943917	0.9445688357	79
hsa-miR-361-3p	8	0.57	0.1626819635	0.9445688357	145
hsa-miR-4769-5p	5	0.741	0.1629943917	0.9445688357	79
hsa-miR-6781-5p	5	0.741	0.1629943917	0.9445688357	79
hsa-miR-6808-3p	3	0.986	0.1613248122	0.9445688357	38
hsa-miR-4315	2	1.196	0.1651281466	0.9474433618	20
hsa-miR-4724-5p	6	0.663	0.1653110247	0.9474433618	101
hsa-miR-6743-5p	6	0.663	0.1653110247	0.9474433618	101
hsa-miR-6770-3p	2	1.196	0.1651281466	0.9474433618	20
hsa-miR-6840-5p	2	1.196	0.1651281466	0.9474433618	20
hsa-miR-128-3p	24	0.303	0.1660788924	0.9497522595	530
hsa-miR-17-5p	49	0.202	0.1666868095	0.950560805	1163
hsa-miR-3680-3p	9	0.523	0.1676397328	0.950560805	169
hsa-miR-3924	12	0.445	0.1676815563	0.950560805	239
hsa-miR-548l	9	0.523	0.1676397328	0.950560805	169
hsa-miR-1252	1	1.529	0.1701279617	0.9506801352	5
hsa-miR-134-5p	6	0.65	0.1706255277	0.9506801352	102
hsa-miR-27a	1	1.529	0.1701279617	0.9506801352	5
hsa-miR-27b	1	1.529	0.1701279617	0.9506801352	5
hsa-miR-3678-5p	1	1.529	0.1701279617	0.9506801352	5
hsa-miR-4688	6	0.65	0.1706255277	0.9506801352	102
hsa-miR-561-5p	4	0.819	0.1693405032	0.9506801352	59
hsa-miR-6758-3p	6	0.65	0.1706255277	0.9506801352	102
hsa-miR-3180-5p	8	0.551	0.1714012799	0.95262284	147
hsa-miR-491-5p	9	0.515	0.1717064227	0.95262284	170
hsa-miR-155-3p	5	0.708	0.1751322091	0.9593558063	81
hsa-miR-3166	5	0.708	0.1751322091	0.9593558063	81
hsa-miR-342-5p	7	0.587	0.174389465	0.9593558063	125
hsa-miR-365b-3p	5	0.708	0.1751322091	0.9593558063	81
hsa-miR-4433b-5p	5	0.708	0.1751322091	0.9593558063	81
hsa-miR-5695	7	0.587	0.174389465	0.9593558063	125
hsa-miR-582-5p	8	0.542	0.1758387333	0.9612024872	148
hsa-miR-1287-5p	4	0.797	0.1765753715	0.9632056955	60
hsa-miR-1253	10	0.472	0.1787035951	0.9687224049	195
hsa-miR-670-3p	10	0.472	0.1787035951	0.9687224049	195
hsa-miR-6743-3p	2	1.143	0.178327284	0.9687224049	21
hsa-miR-154-3p	3	0.923	0.1794834396	0.9689126761	40
hsa-miR-548an	7	0.576	0.1792774195	0.9689126761	126
hsa-miR-2116-3p	8	0.532	0.1803268292	0.9708089879	149
hsa-miR-3942-5p	5	0.691	0.1813271207	0.9708089879	82
hsa-miR-433-3p	5	0.691	0.1813271207	0.9708089879	82
hsa-miR-4511	5	0.691	0.1813271207	0.9708089879	82
hsa-miR-758-5p	4	0.775	0.1839132062	0.982632777	61
hsa-miR-1237-5p	6	0.611	0.1869833054	0.9908972722	105
hsa-miR-3605-5p	6	0.611	0.1869833054	0.9908972722	105
hsa-miR-4697-5p	6	0.611	0.1869833054	0.9908972722	105
hsa-miR-622	6	0.611	0.1869833054	0.9908972722	105
hsa-miR-125a-5p	13	0.392	0.1885166167	0.9958623673	269
hsa-miR-4525	8	0.514	0.1894511421	0.9958623673	151
hsa-miR-4719	8	0.514	0.1894511421	0.9958623673	151
hsa-miR-6772-5p	3	0.892	0.1887629941	0.9958623673	41
hsa-miR-125b-1-3p	2	1.092	0.1916802501	0.9960753592	22
hsa-miR-153-3p	5	0.659	0.1939546401	0.9960753592	84
hsa-miR-219a-2-3p	4	0.754	0.1913490372	0.9960753592	62
hsa-miR-22-5p	5	0.659	0.1939546401	0.9960753592	84
hsa-miR-4488	6	0.598	0.1925678155	0.9960753592	106
hsa-miR-450b-5p	10	0.451	0.1905678766	0.9960753592	198
hsa-miR-4652-5p	4	0.754	0.1913490372	0.9960753592	62
hsa-miR-4703-5p	5	0.659	0.1939546401	0.9960753592	84
hsa-miR-5010-5p	8	0.505	0.1940853986	0.9960753592	152
hsa-miR-664a-3p	5	0.659	0.1939546401	0.9960753592	84
hsa-miR-6717-5p	2	1.092	0.1916802501	0.9960753592	22
hsa-miR-6871-5p	6	0.598	0.1925678155	0.9960753592	106
hsa-miR-105	1	1.412	0.2005157039	0.9995054819	6
hsa-miR-154-5p	4	0.734	0.1988778726	0.9995054819	63
hsa-miR-3194-5p	5	0.643	0.2003814058	0.9995054819	85
hsa-miR-3665	9	0.467	0.1970355333	0.9995054819	176
hsa-miR-3676-3p	1	1.412	0.2005157039	0.9995054819	6
hsa-miR-370	1	1.412	0.2005157039	0.9995054819	6
hsa-miR-4446-3p	5	0.643	0.2003814058	0.9995054819	85
hsa-miR-4643	9	0.467	0.1970355333	0.9995054819	176
hsa-miR-4708-3p	4	0.734	0.1988778726	0.9995054819	63
hsa-miR-4724-3p	3	0.863	0.1981623411	0.9995054819	42
hsa-miR-589-3p	5	0.643	0.2003814058	0.9995054819	85
hsa-miR-651-3p	11	0.419	0.195515144	0.9995054819	223
hsa-miR-670	1	1.412	0.2005157039	0.9995054819	6
hsa-miR-6758-5p	12	0.393	0.1993614283	0.9995054819	248
hsa-miR-6847-5p	8	0.496	0.1987663787	0.9995054819	153
hsa-let-7a-2-3p	3	-0.24	0.7012077518	1	98
hsa-let-7a-3p	4	-0.247	0.7113598377	1	131
hsa-let-7b-3p	4	-0.15	0.6576138085	1	122
hsa-let-7b-5p	48	0.131	0.2724403238	1	1197
hsa-let-7c-3p	3	-0.253	0.7077223514	1	99
hsa-let-7d-3p	0	-1.119	1	1	8
hsa-let-7d-5p	13	-0.154	0.69590567	1	396
hsa-let-7e-3p	1	0.713	0.4068571349	1	14
hsa-let-7f-1-3p	4	-0.058	0.6045073017	1	114
hsa-let-7f-2-3p	3	-0.253	0.7077223514	1	99
hsa-let-7f-5p	11	-0.39	0.8631596	1	396
hsa-let-7g-3p	3	-0.294	0.726612201	1	102
hsa-let-7g-5p	11	-0.174	0.7049213667	1	340
hsa-let-7i-3p	1	0.713	0.4068571349	1	14
hsa-let-7i-5p	9	-0.423	0.8624733891	1	332
hsa-miR-100-3p	3	-0.42	0.7827060187	1	112
hsa-miR-101-3p	14	-0.024	0.5648290973	1	389
hsa-miR-101-5p	3	0.19	0.4844601155	1	71
hsa-miR-103a-3p	15	-0.117	0.6659038066	1	445
hsa-miR-103b	1	-1.032	0.9050594885	1	63
hsa-miR-105-3p	0	-1.018	1	1	7
hsa-miR-105-5p	5	0.333	0.3544765854	1	107
hsa-miR-106a-5p	25	-0.045	0.5954615422	1	705
hsa-miR-106b-3p	4	0.419	0.3363293185	1	80
hsa-miR-1178-5p	2	0.191	0.5175572293	1	47
hsa-miR-1179	3	0.388	0.3873473845	1	61
hsa-miR-1180-5p	1	-0.785	0.8566758224	1	52
hsa-miR-1181	0	-0.793	1	1	5
hsa-miR-1182	2	-0.43	0.7723269049	1	76
hsa-miR-1183	3	-0.08	0.6222543957	1	87
hsa-miR-1185-1-3p	3	-0.48	0.806992538	1	117
hsa-miR-1185-2-3p	4	-0.127	0.6447995643	1	120
hsa-miR-1185-5p	2	-0.225	0.6933584295	1	65
hsa-miR-1193	5	0.48	0.2751215331	1	96
hsa-miR-1199-3p	1	0.46	0.4891344722	1	18
hsa-miR-1199-5p	3	-0.033	0.5984099887	1	84
hsa-miR-1200	7	0.239	0.3761004125	1	161
hsa-miR-1203	0	-2.778	1	1	40
hsa-miR-1204	1	0.646	0.4285899879	1	15
hsa-miR-1205	4	0.134	0.4927405654	1	99
hsa-miR-1206	2	-0.77	0.8786442224	1	98
hsa-miR-1207-3p	3	-0.017	0.5902466114	1	83
hsa-miR-1207-5p	13	0.301	0.2540824632	1	287
hsa-miR-1208	2	-0.184	0.6767838582	1	63
hsa-miR-122-3p	3	0.118	0.5212398859	1	75
hsa-miR-122-5p	23	0.031	0.488600576	1	615
hsa-miR-1224-3p	3	-1.577	0.9963226332	1	258
hsa-miR-1224-5p	3	-0.08	0.6222543957	1	87
hsa-miR-1225-3p	6	0.132	0.4650291585	1	149
hsa-miR-1226	1	1.109	0.2851753653	1	9
hsa-miR-1227-3p	6	-0.331	0.7778707732	1	208
hsa-miR-1228-3p	7	-0.364	0.807648246	1	248
hsa-miR-1228-5p	0	-2.867	1	1	43
hsa-miR-1229	0	-1.119	1	1	8
hsa-miR-1229-3p	10	0.43	0.2027725426	1	201
hsa-miR-1229-5p	2	0.088	0.5618519697	1	51
hsa-miR-1231	1	-0.574	0.8066616806	1	44
hsa-miR-1233-3p	6	0.395	0.2954572639	1	123
hsa-miR-1234-3p	2	-1.37	0.9770873685	1	152
hsa-miR-1236-3p	7	-0.306	0.7729892633	1	238
hsa-miR-1236-5p	3	0.569	0.3067155724	1	53
hsa-miR-1238-3p	6	0.237	0.3932282596	1	138
hsa-miR-1238-5p	2	-0.099	0.6414575675	1	59
hsa-miR-124-5p	1	-1.17	0.9269611168	1	70
hsa-miR-1243	2	0.362	0.4457852917	1	41
hsa-miR-1244	3	0.388	0.3873473845	1	61
hsa-miR-1245a	3	-0.408	0.7775570502	1	111
hsa-miR-1245b-3p	1	-1.395	0.9551377923	1	83
hsa-miR-1245b-5p	2	0.455	0.4077273334	1	38
hsa-miR-1246	1	-0.809	0.861941076	1	53
hsa-miR-1247-3p	9	-0.448	0.8754851704	1	338
hsa-miR-1247-5p	1	0.244	0.5600172942	1	22
hsa-miR-1248	8	0.4	0.2530330241	1	164
hsa-miR-1249-3p	0	-1.301	1	1	10
hsa-miR-1249-5p	10	0.043	0.5065333364	1	265
hsa-miR-1250-3p	8	0.083	0.4833038729	1	206
hsa-miR-1251-3p	2	-0.163	0.6682267573	1	62
hsa-miR-1251-5p	0	-2.746	1	1	39
hsa-miR-1252-3p	4	-0.461	0.8161348152	1	153
hsa-miR-1252-5p	2	-1.483	0.9849294999	1	165
hsa-miR-1254	2	-1.154	0.9540724053	1	130
hsa-miR-1255b-2-3p	1	-0.88	0.8766063895	1	56
hsa-miR-1258	0	-2.615	1	1	35
hsa-miR-125a-3p	14	0.275	0.2655315569	1	315
hsa-miR-125b-2-3p	4	0.016	0.5615650783	1	108
hsa-miR-126-5p	3	-0.548	0.8330797381	1	123
hsa-miR-1260a	4	-0.557	0.855533145	1	164
hsa-miR-1260b	13	0.371	0.2023498561	1	273
hsa-miR-1261	2	0.039	0.5828826336	1	53
hsa-miR-1262	7	0.248	0.3700859831	1	160
hsa-miR-1263	0	-1.974	1	1	20
hsa-miR-1264	2	-0.902	0.9098783671	1	108
hsa-miR-1265	3	0.1	0.5302102969	1	76
hsa-miR-1266	1	0.938	0.3365826043	1	11
hsa-miR-1266-3p	1	-1.053	0.9085499485	1	64
hsa-miR-1266-5p	2	-0.685	0.855382127	1	92
hsa-miR-1267	6	0.132	0.4650291585	1	149
hsa-miR-1269a	0	-2.615	1	1	35
hsa-miR-1269b	0	-2.649	1	1	36
hsa-miR-127-3p	1	-0.109	0.6736837197	1	30
hsa-miR-127-5p	5	0.2	0.4346672529	1	118
hsa-miR-1270	4	0.016	0.5615650783	1	108
hsa-miR-1271-3p	1	-1.533	0.9679945945	1	92
hsa-miR-1271-5p	3	-0.08	0.6222543957	1	87
hsa-miR-1272	1	-1.443	0.9599128431	1	86
hsa-miR-1273a	4	0.354	0.3698354248	1	84
hsa-miR-1273c	0	-2.22	1	1	25
hsa-miR-1273d	1	-0.657	0.8271867199	1	47
hsa-miR-1273e	15	-0.13	0.679197607	1	449
hsa-miR-1273f	12	0.163	0.3824664436	1	292
hsa-miR-1273g-3p	12	-0.573	0.9504523849	1	491
hsa-miR-1273g-5p	1	-0.99	0.8976746254	1	61
hsa-miR-1273h-3p	2	-0.284	0.7168986512	1	68
hsa-miR-1273h-5p	19	-0.299	0.8568979456	1	640
hsa-miR-1276	4	-0.172	0.6701135147	1	124
hsa-miR-1277-3p	0	-1.803	1	1	17
hsa-miR-1277-5p	24	0.105	0.3839450382	1	609
hsa-miR-1279	1	-1.243	0.9371298416	1	74
hsa-miR-1281	5	-0.366	0.7849884373	1	178
hsa-miR-1282	0	-2.027	1	1	21
hsa-miR-1283	4	0.292	0.4032286974	1	88
hsa-miR-1284	1	-0.683	0.8335331056	1	48
hsa-miR-1285	0	-1.803	1	1	17
hsa-miR-1285-3p	11	0.27	0.3001959005	1	248
hsa-miR-1285-5p	3	0.306	0.4269260378	1	65
hsa-miR-1286	5	0.412	0.3108575475	1	101
hsa-miR-1287-3p	1	-0.486	0.7837040215	1	41
hsa-miR-1288-3p	1	-0.36	0.7488076515	1	37
hsa-miR-1288-5p	1	-1.411	0.9567894296	1	84
hsa-miR-1289	3	-0.592	0.8487395121	1	127
hsa-miR-129-5p	23	0.012	0.5141827383	1	623
hsa-miR-1290	1	-1.243	0.9371298416	1	74
hsa-miR-1291	1	-0.88	0.8766063895	1	56
hsa-miR-1292-3p	0	-4.335	1	1	131
hsa-miR-1292-5p	2	0.139	0.5400733458	1	49
hsa-miR-1293	2	-1.068	0.9411517588	1	122
hsa-miR-1294	4	-0.058	0.6045073017	1	114
hsa-miR-1295a	2	0.82	0.2735390511	1	28
hsa-miR-1295b-3p	1	-1.427	0.958380371	1	85
hsa-miR-1295b-5p	4	0.403	0.3447031943	1	81
hsa-miR-1297	5	-0.449	0.8263294121	1	189
hsa-miR-1298-3p	1	-0.683	0.8335331056	1	48
hsa-miR-1298-5p	2	0.015	0.5931156792	1	54
hsa-miR-1299	0	-3.795	1	1	88
hsa-miR-1301-3p	9	0.31	0.2960442567	1	197
hsa-miR-1302	1	-0.969	0.8937699203	1	60
hsa-miR-1304-3p	13	-0.517	0.9382587244	1	511
hsa-miR-1304-5p	2	-1.133	0.9511227349	1	128
hsa-miR-1305	8	0.174	0.411118785	1	193
hsa-miR-1306-3p	0	-1.213	1	1	9
hsa-miR-1306-5p	4	-0.798	0.9301150267	1	195
hsa-miR-1307-3p	9	0.069	0.487927955	1	234
hsa-miR-130a-3p	17	0.209	0.3011989149	1	401
hsa-miR-130a-5p	2	-1.165	0.9554827213	1	131
hsa-miR-130b-3p	23	0.154	0.3260567249	1	564
hsa-miR-130b-5p	13	0.07	0.4677864843	1	338
hsa-miR-132-5p	1	0.148	0.5916869579	1	24
hsa-miR-1321	12	0.207	0.3424863419	1	283
hsa-miR-1322	3	0.644	0.2764984867	1	50
hsa-miR-1323	3	-0.48	0.806992538	1	117
hsa-miR-1324	7	0.442	0.2475417725	1	139
hsa-miR-134-3p	2	-0.284	0.7168986512	1	68
hsa-miR-1343-3p	8	-0.028	0.5737180049	1	223
hsa-miR-135a-3p	1	-0.456	0.7754621013	1	40
hsa-miR-135b-3p	1	-0.925	0.8855087261	1	58
hsa-miR-135b-5p	1	-1.395	0.9551377923	1	83
hsa-miR-136-3p	1	-0.657	0.8271867199	1	47
hsa-miR-136-5p	6	0.086	0.4969882065	1	154
hsa-miR-137	7	0.318	0.3223156139	1	152
hsa-miR-138-1-3p	2	-0.077	0.6321642287	1	58
hsa-miR-138-2-3p	4	0.262	0.4198119069	1	90
hsa-miR-139-3p	3	-0.28	0.7204240246	1	101
hsa-miR-140-5p	2	-0.902	0.9098783671	1	108
hsa-miR-141-5p	5	0.057	0.5262155361	1	131
hsa-miR-143-5p	9	-0.647	0.9502269926	1	389
hsa-miR-144-3p	7	-0.144	0.662394429	1	212
hsa-miR-1468-3p	11	0.226	0.336563192	1	256
hsa-miR-1468-5p	1	0.859	0.3608852875	1	12
hsa-miR-146a	0	-0.793	1	1	5
hsa-miR-146a-5p	11	0.328	0.2563929176	1	238
hsa-miR-146b-3p	1	-1.093	0.9151512831	1	66
hsa-miR-146b-5p	4	-0.258	0.7169334902	1	132
hsa-miR-1470	7	0.002	0.5527510354	1	191
hsa-miR-1471	0	-0.91	1	1	6
hsa-miR-147b	1	0.295	0.5432747013	1	21
hsa-miR-148a-5p	3	-0.049	0.6064663227	1	85
hsa-miR-148b-5p	2	0.088	0.5618519697	1	51
hsa-miR-149-3p	27	-0.143	0.7337545643	1	815
hsa-miR-150-3p	1	-0.574	0.8066616806	1	44
hsa-miR-150-5p	18	-0.096	0.6503267329	1	526
hsa-miR-151a-3p	2	-0.465	0.7846172293	1	78
hsa-miR-151a-5p	2	-0.413	0.7659554152	1	75
hsa-miR-151b	1	-0.486	0.7837040215	1	41
hsa-miR-152-5p	1	-0.709	0.8396468506	1	49
hsa-miR-153-5p	7	-0.352	0.8010594446	1	246
hsa-miR-1537-3p	0	-1.803	1	1	17
hsa-miR-1537-5p	1	-0.185	0.6971845116	1	32
hsa-miR-1538	1	-0.028	0.6483627936	1	28
hsa-miR-1539	0	-1.919	1	1	19
hsa-miR-155-5p	34	0.029	0.4763758662	1	910
hsa-miR-1587	3	0.388	0.3873473845	1	61
hsa-miR-15a-3p	3	-0.001	0.5819772212	1	82
hsa-miR-15a-5p	25	-0.037	0.5838114137	1	701
hsa-miR-15b-3p	1	-1.243	0.9371298416	1	74
hsa-miR-16-1-3p	1	-1.604	0.973471869	1	97
hsa-miR-16-2-3p	3	-0.017	0.5902466114	1	83
hsa-miR-181a-2-3p	3	0.032	0.5651252158	1	80
hsa-miR-181a-3p	0	-1.862	1	1	18
hsa-miR-181a-5p	20	0.001	0.5318124747	1	546
hsa-miR-181b-2-3p	2	-0.205	0.6851605097	1	64
hsa-miR-181b-3p	3	0.306	0.4269260378	1	65
hsa-miR-181b-5p	14	0.09	0.4428856119	1	359
hsa-miR-181c-3p	0	-2.431	1	1	30
hsa-miR-181c-5p	8	-0.348	0.8090700934	1	280
hsa-miR-181d-3p	1	0.148	0.5916869579	1	24
hsa-miR-181d-5p	10	-0.004	0.5493886882	1	274
hsa-miR-182-3p	2	0.218	0.5060275241	1	46
hsa-miR-1825	3	-0.184	0.6740478191	1	94
hsa-miR-1827	19	-0.639	0.9886363269	1	812
hsa-miR-183-3p	5	0.166	0.4562465108	1	121
hsa-miR-184	2	-0.032	0.6130161808	1	56
hsa-miR-185-5p	12	-0.101	0.641082561	1	352
hsa-miR-186-3p	12	-0.417	0.8864189863	1	440
hsa-miR-187-3p	1	0.101	0.6066579654	1	25
hsa-miR-187-5p	3	-0.001	0.5819772212	1	82
hsa-miR-188-5p	5	0.296	0.3764107326	1	110
hsa-miR-18a-5p	10	0.048	0.5016981001	1	264
hsa-miR-18b-3p	1	0.148	0.5916869579	1	24
hsa-miR-18b-5p	3	-0.42	0.7827060187	1	112
hsa-miR-1909-5p	0	-2.715	1	1	38
hsa-miR-190a-3p	20	-0.219	0.7922536499	1	637
hsa-miR-190a-5p	0	-3.354	1	1	63
hsa-miR-190b	0	-3.312	1	1	61
hsa-miR-191-3p	1	0.195	0.5761472543	1	23
hsa-miR-1910	0	-0.793	1	1	5
hsa-miR-1910-3p	10	-0.807	0.9845769219	1	483
hsa-miR-1910-5p	3	0.432	0.3673040723	1	59
hsa-miR-1911-3p	2	-0.303	0.7244009835	1	69
hsa-miR-1911-5p	2	0.7	0.314598049	1	31
hsa-miR-1912	4	0.403	0.3447031943	1	81
hsa-miR-1913	6	0.351	0.3212080014	1	127
hsa-miR-1914-3p	7	0.462	0.2365318506	1	137
hsa-miR-1915	1	1.109	0.2851753653	1	9
hsa-miR-1915-3p	6	-0.466	0.8483949792	1	229
hsa-miR-1915-5p	3	0.454	0.3572381281	1	58
hsa-miR-192-3p	5	0.111	0.4916675701	1	126
hsa-miR-192-5p	22	-0.676	0.9952628729	1	964
hsa-miR-193b-5p	6	-0.345	0.7855115826	1	210
hsa-miR-194-3p	3	-0.613	0.856079774	1	129
hsa-miR-194-5p	5	0.508	0.2610720488	1	94
hsa-miR-195-3p	5	0.452	0.2893229248	1	98
hsa-miR-195-5p	26	0.178	0.2825234829	1	627
hsa-miR-196a-3p	8	0.131	0.444608123	1	199
hsa-miR-196b-5p	7	0.309	0.3282392074	1	153
hsa-miR-197	0	-0.91	1	1	6
hsa-miR-197-3p	11	-0.408	0.8732189724	1	401
hsa-miR-197-5p	1	-1.112	0.9182713706	1	67
hsa-miR-1972	2	-1.101	0.9463572898	1	125
hsa-miR-1973	0	-0.91	1	1	6
hsa-miR-1976	9	-0.967	0.993674488	1	487
hsa-miR-19a-3p	22	0.114	0.38082851	1	555
hsa-miR-19a-5p	3	-0.396	0.7723083398	1	110
hsa-miR-19b-1-5p	4	-0.058	0.6045073017	1	114
hsa-miR-19b-2-5p	4	0.029	0.5541658161	1	107
hsa-miR-19b-3p	25	-0.029	0.5720439991	1	697
hsa-miR-200a-5p	1	-0.785	0.8566758224	1	52
hsa-miR-200b-5p	2	0.039	0.5828826336	1	53
hsa-miR-200c-5p	3	0.644	0.2764984867	1	50
hsa-miR-202-3p	6	-0.311	0.7660294911	1	205
hsa-miR-202-5p	0	-3.795	1	1	88
hsa-miR-203	0	-0.793	1	1	5
hsa-miR-203a-3p	14	0.325	0.2253933033	1	304
hsa-miR-203a-5p	4	0.505	0.2946703737	1	75
hsa-miR-203b-3p	3	-0.969	0.9469509399	1	167
hsa-miR-203b-5p	1	-0.293	0.7293060726	1	35
hsa-miR-205-3p	3	-0.736	0.8938972952	1	141
hsa-miR-2052	3	-0.14	0.6525147362	1	91
hsa-miR-2053	4	0.453	0.3196109856	1	78
hsa-miR-2054	4	0.505	0.2946703737	1	75
hsa-miR-208a-5p	2	-0.951	0.9201253221	1	112
hsa-miR-208b-5p	2	-0.963	0.9225103496	1	113
hsa-miR-20a-3p	5	0.494	0.2680762937	1	95
hsa-miR-20a-5p	44	0.186	0.2026726185	1	1056
hsa-miR-20b-3p	4	0.054	0.5391715095	1	105
hsa-miR-20b-5p	33	0.002	0.5225825801	1	900
hsa-miR-21-5p	24	0.05	0.4595034535	1	633
hsa-miR-210-5p	2	0.191	0.5175572293	1	47
hsa-miR-211-3p	4	-0.139	0.6512458226	1	121
hsa-miR-211-5p	12	0.017	0.5252503769	1	324
hsa-miR-2113	5	-0.156	0.6637357353	1	153
hsa-miR-2114-3p	1	-1.188	0.9296476744	1	71
hsa-miR-2115-3p	3	-0.064	0.6144147155	1	86
hsa-miR-2115-5p	3	-0.125	0.6451152511	1	90
hsa-miR-2116-5p	3	0.367	0.3973134022	1	62
hsa-miR-212-3p	3	-0.253	0.7077223514	1	99
hsa-miR-212-5p	3	-0.893	0.9322554263	1	158
hsa-miR-214	0	-0.91	1	1	6
hsa-miR-214-5p	8	0.233	0.3664227512	1	185
hsa-miR-215-3p	4	-0.127	0.6447995643	1	120
hsa-miR-215-5p	20	-0.435	0.9424782235	1	741
hsa-miR-216a-3p	3	-1.469	0.993424729	1	239
hsa-miR-216b-3p	3	-0.445	0.7927089757	1	114
hsa-miR-217	4	0.37	0.3614601493	1	83
hsa-miR-218-2-3p	4	0.634	0.2377420499	1	68
hsa-miR-219a-1-3p	3	0.286	0.4366857369	1	66
hsa-miR-219b-3p	5	-0.556	0.8720785216	1	204
hsa-miR-219b-5p	2	0.59	0.3551199404	1	34
hsa-miR-223-5p	8	-0.328	0.7965379161	1	276
hsa-miR-224-3p	3	-0.48	0.806992538	1	117
hsa-miR-2276-3p	3	-0.893	0.9322554263	1	158
hsa-miR-2276-5p	8	0.24	0.3608577929	1	184
hsa-miR-2277-3p	3	0.41	0.3773424249	1	60
hsa-miR-2277-5p	0	-1.862	1	1	18
hsa-miR-2355-3p	2	-0.121	0.6505649862	1	60
hsa-miR-2355-5p	6	-0.13	0.6493734145	1	180
hsa-miR-23a-3p	12	0.36	0.2218652339	1	254
hsa-miR-23a-5p	1	-2.236	0.9968927941	1	154
hsa-miR-23b-3p	13	0.139	0.3988537663	1	322
hsa-miR-23b-5p	1	-2.218	0.9966494787	1	152
hsa-miR-23c	2	-1.165	0.9554827213	1	131
hsa-miR-24-1-5p	0	-2.58	1	1	34
hsa-miR-24-2-5p	0	-2.431	1	1	30
hsa-miR-24-3p	27	-0.194	0.7964566273	1	845
hsa-miR-2467-3p	16	0.017	0.5173504237	1	432
hsa-miR-2467-5p	4	0.307	0.3949036673	1	87
hsa-miR-25-5p	4	-0.867	0.9454086637	1	205
hsa-miR-2681-3p	1	-0.709	0.8396468506	1	49
hsa-miR-2681-5p	6	0.16	0.4456013773	1	146
hsa-miR-2682-3p	1	-1.632	0.9753911174	1	99
hsa-miR-2682-5p	3	-0.384	0.7669588622	1	109
hsa-miR-26a-1-3p	3	0.153	0.5030244183	1	73
hsa-miR-26a-2-3p	1	-0.925	0.8855087261	1	58
hsa-miR-26b-3p	2	0.039	0.5828826336	1	53
hsa-miR-26b-5p	62	-0.106	0.7563463375	1	1824
hsa-miR-27b-5p	0	-3.354	1	1	63
hsa-miR-28-3p	3	0.569	0.3067155724	1	53
hsa-miR-28-5p	4	0.003	0.5688971861	1	109
hsa-miR-2861	3	0.326	0.4171076608	1	64
hsa-miR-2909	1	-0.545	0.7992929686	1	43
hsa-miR-296-5p	2	-0.498	0.79632107	1	80
hsa-miR-297	9	0.39	0.2424326845	1	186
hsa-miR-298	5	-0.302	0.7504082004	1	170
hsa-miR-299-3p	2	-0.303	0.7244009835	1	69
hsa-miR-299-5p	2	-0.032	0.6130161808	1	56
hsa-miR-29a-5p	3	-0.24	0.7012077518	1	98
hsa-miR-29b-1-5p	2	-0.413	0.7659554152	1	75
hsa-miR-29b-2-5p	4	-0.081	0.6182415139	1	116
hsa-miR-29c-5p	0	-1.609	1	1	14
hsa-miR-300	5	0.166	0.4562465108	1	121
hsa-miR-301a-3p	17	0.241	0.2700478134	1	392
hsa-miR-301a-5p	2	-0.303	0.7244009835	1	69
hsa-miR-301b-3p	16	0.229	0.2890228994	1	372
hsa-miR-301b-5p	2	-0.245	0.7013794511	1	66
hsa-miR-302a-3p	14	-0.274	0.8072804043	1	464
hsa-miR-302b-3p	14	-0.259	0.7948428397	1	459
hsa-miR-302b-5p	6	0.523	0.2273242279	1	112
hsa-miR-302c-3p	15	-0.294	0.8293483407	1	504
hsa-miR-302c-5p	5	-0.073	0.6106822265	1	144
hsa-miR-302d-3p	13	-0.355	0.8576062934	1	456
hsa-miR-302d-5p	6	0.56	0.2096902342	1	109
hsa-miR-302e	13	-0.323	0.8365116016	1	446
hsa-miR-302f	4	-0.985	0.9654674547	1	223
hsa-miR-3064-3p	3	0.153	0.5030244183	1	73
hsa-miR-3064-5p	0	-3.717	1	1	83
hsa-miR-3065-3p	5	0.372	0.3326009882	1	104
hsa-miR-3065-5p	5	0.1	0.498653618	1	127
hsa-miR-3074-3p	3	0.454	0.3572381281	1	58
hsa-miR-3074-5p	5	0.346	0.3471746474	1	106
hsa-miR-30a-3p	7	-0.062	0.6017172447	1	200
hsa-miR-30a-5p	31	0.226	0.2034104429	1	723
hsa-miR-30b-3p	24	0.006	0.5222935666	1	653
hsa-miR-30b-5p	12	-0.324	0.8292779332	1	412
hsa-miR-30c-1-3p	16	-0.244	0.7946491364	1	519
hsa-miR-30c-2-3p	16	-0.277	0.8220796982	1	531
hsa-miR-30d-3p	5	-0.192	0.6857488959	1	157
hsa-miR-30d-5p	10	-0.394	0.855952669	1	361
hsa-miR-30e-3p	6	-0.018	0.5706680027	1	166
hsa-miR-30e-5p	13	0.062	0.4763594868	1	340
hsa-miR-31-3p	3	0.083	0.5390860567	1	77
hsa-miR-3115	2	0.739	0.3009517616	1	30
hsa-miR-3116	2	-1.034	0.9354690203	1	119
hsa-miR-3117-3p	1	-0.36	0.7488076515	1	37
hsa-miR-3118	1	-1.427	0.958380371	1	85
hsa-miR-3119	4	0.37	0.3614601493	1	83
hsa-miR-3120-3p	6	0.351	0.3212080014	1	127
hsa-miR-3120-5p	1	-2.271	0.9973277854	1	158
hsa-miR-3121-3p	5	-0.024	0.5792127543	1	139
hsa-miR-3121-5p	3	-0.445	0.7927089757	1	114
hsa-miR-3122	9	-0.514	0.9053432558	1	354
hsa-miR-3123	6	0.373	0.3082858367	1	125
hsa-miR-3126-3p	1	-0.574	0.8066616806	1	44
hsa-miR-3127-3p	2	-1.458	0.9833918482	1	162
hsa-miR-3129-3p	2	0.063	0.5724612351	1	52
hsa-miR-3129-5p	3	0.083	0.5390860567	1	77
hsa-miR-3130-3p	2	-0.595	0.8281202428	1	86
hsa-miR-3130-5p	2	0.088	0.5618519697	1	51
hsa-miR-3131	1	0.46	0.4891344722	1	18
hsa-miR-3132	1	-1.032	0.9050594885	1	63
hsa-miR-3133	7	0.061	0.5071764917	1	183
hsa-miR-3134	1	-1.032	0.9050594885	1	63
hsa-miR-3135a	0	-3.031	1	1	49
hsa-miR-3135b	12	-0.257	0.7796175151	1	393
hsa-miR-3136-5p	2	-0.685	0.855382127	1	92
hsa-miR-3137	1	-0.902	0.8811407176	1	57
hsa-miR-3138	1	-0.683	0.8335331056	1	48
hsa-miR-3139	2	-0.322	0.7317347071	1	70
hsa-miR-3140-3p	5	0.1	0.498653618	1	127
hsa-miR-3140-5p	1	-0.88	0.8766063895	1	56
hsa-miR-3141	1	-0.683	0.8335331056	1	48
hsa-miR-3142	2	0.455	0.4077273334	1	38
hsa-miR-3143	3	-0.253	0.7077223514	1	99
hsa-miR-3144-3p	0	-2.715	1	1	38
hsa-miR-3144-5p	4	0.634	0.2377420499	1	68
hsa-miR-3145-3p	2	-0.008	0.6031601726	1	55
hsa-miR-3145-5p	2	-0.465	0.7846172293	1	78
hsa-miR-3146	0	-2.391	1	1	29
hsa-miR-3147	1	-1.011	0.9014360658	1	62
hsa-miR-3148	7	-0.329	0.7873700616	1	242
hsa-miR-3149	1	-2.356	0.9981675041	1	168
hsa-miR-3150a-5p	1	0.101	0.6066579654	1	25
hsa-miR-3150b-3p	10	0.298	0.2914633438	1	221
hsa-miR-3150b-5p	1	0.101	0.6066579654	1	25
hsa-miR-3151-3p	1	-0.258	0.7189957756	1	34
hsa-miR-3151-5p	4	0.403	0.3447031943	1	81
hsa-miR-3152-3p	1	-1.093	0.9151512831	1	66
hsa-miR-3152-5p	2	-0.498	0.79632107	1	80
hsa-miR-3153	6	-0.248	0.7277331208	1	196
hsa-miR-3154	2	-1.323	0.9731214821	1	147
hsa-miR-3155a	1	-1.847	0.9870078903	1	116
hsa-miR-3155b	1	-1.87	0.9879490592	1	118
hsa-miR-3156-3p	4	-0.139	0.6512458226	1	121
hsa-miR-3156-5p	1	-1.093	0.9151512831	1	66
hsa-miR-3157-3p	1	-0.856	0.8718994215	1	55
hsa-miR-3157-5p	6	0.395	0.2954572639	1	123
hsa-miR-3158-3p	3	0.722	0.246609156	1	47
hsa-miR-3158-5p	4	0.12	0.5006192442	1	100
hsa-miR-3160-3p	8	0.181	0.4055254152	1	192
hsa-miR-3160-5p	4	0.453	0.3196109856	1	78
hsa-miR-3161	6	0.487	0.2454146755	1	115
hsa-miR-3162-3p	2	0.274	0.4824383519	1	44
hsa-miR-3162-5p	1	-0.735	0.8455364673	1	50
hsa-miR-3163	13	0.108	0.4290308055	1	329
hsa-miR-3164	0	-3.312	1	1	61
hsa-miR-3165	4	-0.205	0.6882684856	1	127
hsa-miR-3167	1	-1.17	0.9269611168	1	70
hsa-miR-3168	1	-0.109	0.6736837197	1	30
hsa-miR-3169	3	0.695	0.2565218904	1	48
hsa-miR-3170	4	-0.309	0.7436136144	1	137
hsa-miR-3171	1	-0.424	0.7669067392	1	39
hsa-miR-3173-3p	6	0.309	0.3472672668	1	131
hsa-miR-3173-5p	2	-0.054	0.6226840183	1	57
hsa-miR-3174	3	-0.307	0.7326927719	1	103
hsa-miR-3175	12	0.268	0.2906279598	1	271
hsa-miR-3176	3	-0.307	0.7326927719	1	103
hsa-miR-3177-3p	0	-1.803	1	1	17
hsa-miR-3177-5p	0	-3.583	1	1	75
hsa-miR-3178	4	0.559	0.2699998645	1	72
hsa-miR-3179	4	-0.663	0.8926247447	1	177
hsa-miR-3180	4	0.175	0.4688056342	1	96
hsa-miR-3180-3p	4	0.175	0.4688056342	1	96
hsa-miR-3181	0	-0.91	1	1	6
hsa-miR-3182	2	-0.547	0.8128223299	1	83
hsa-miR-3183	9	0.194	0.3835417428	1	214
hsa-miR-3184-3p	3	0.306	0.4269260378	1	65
hsa-miR-3184-5p	8	0.286	0.3276954942	1	178
hsa-miR-3185	7	0.222	0.3881416819	1	163
hsa-miR-3186-3p	0	-1.301	1	1	10
hsa-miR-3186-5p	0	-2.078	1	1	22
hsa-miR-3187-3p	8	-0.078	0.613713074	1	231
hsa-miR-3187-5p	11	0.199	0.3597156595	1	261
hsa-miR-3188	5	0.612	0.2134461084	1	87
hsa-miR-3189-3p	3	0.1	0.5302102969	1	76
hsa-miR-3189-5p	3	0.306	0.4269260378	1	65
hsa-miR-3190-3p	2	-1.397	0.9791887703	1	155
hsa-miR-3190-5p	11	0.12	0.4301386828	1	276
hsa-miR-3191-5p	2	-0.7	0.8595228092	1	93
hsa-miR-3192	0	-1.018	1	1	7
hsa-miR-3192-3p	2	-0.077	0.6321642287	1	58
hsa-miR-3192-5p	9	-0.1	0.6336230202	1	264
hsa-miR-3193	0	-1.463	1	1	12
hsa-miR-3194-3p	4	-0.358	0.7683394616	1	142
hsa-miR-3195	0	-2.027	1	1	21
hsa-miR-3196	4	0.134	0.4927405654	1	99
hsa-miR-3197	0	-2.924	1	1	45
hsa-miR-3198	3	-0.48	0.806992538	1	117
hsa-miR-3199	0	-4.406	1	1	138
hsa-miR-32-3p	4	-0.127	0.6447995643	1	120
hsa-miR-32-5p	19	-0.085	0.6396063139	1	551
hsa-miR-3200-3p	2	0.555	0.3684456806	1	35
hsa-miR-3200-5p	3	0.41	0.3773424249	1	60
hsa-miR-3201	1	-0.393	0.7580260385	1	38
hsa-miR-3202	9	-0.1	0.6336230202	1	264
hsa-miR-320b	5	-0.014	0.5727590791	1	138
hsa-miR-320c	4	0.12	0.5006192442	1	100
hsa-miR-320d	3	0.172	0.4937844743	1	72
hsa-miR-320e	2	-0.142	0.6594876168	1	61
hsa-miR-323a-3p	3	0.083	0.5390860567	1	77
hsa-miR-323a-5p	4	0.436	0.3279638706	1	79
hsa-miR-323b-3p	2	0.303	0.4703857099	1	43
hsa-miR-325	1	-0.293	0.7293060726	1	35
hsa-miR-326	7	0.346	0.3046606129	1	149
hsa-miR-328-3p	5	0.078	0.5125141115	1	129
hsa-miR-328-5p	4	-0.093	0.6249958481	1	117
hsa-miR-329-3p	19	-0.011	0.5474286848	1	523
hsa-miR-329-5p	4	0.08	0.5239265027	1	103
hsa-miR-331-5p	1	-1.053	0.9085499485	1	64
hsa-miR-335-3p	9	-0.308	0.7932348775	1	306
hsa-miR-335-5p	84	-0.11	0.7993156183	1	2477
hsa-miR-337-3p	1	-1.363	0.9516430983	1	81
hsa-miR-337-5p	1	1.304	0.2297927492	1	7
hsa-miR-338-5p	6	0.547	0.2155140813	1	110
hsa-miR-339-3p	1	0.784	0.3842993192	1	13
hsa-miR-339-5p	3	-1.428	0.9918768337	1	232
hsa-miR-33a-3p	6	0.208	0.4129318072	1	141
hsa-miR-33a-5p	8	0.286	0.3276954942	1	178
hsa-miR-33b-3p	0	-3.155	1	1	54
hsa-miR-340-3p	3	-0.634	0.8631070232	1	131
hsa-miR-340-5p	12	-0.052	0.5931363247	1	340
hsa-miR-345-3p	3	0.016	0.5736029858	1	81
hsa-miR-345-5p	0	-3.082	1	1	51
hsa-miR-34a-3p	2	-0.685	0.855382127	1	92
hsa-miR-34b-3p	5	-0.535	0.8638390354	1	201
hsa-miR-34b-5p	5	0.144	0.4705060422	1	123
hsa-miR-34c-3p	2	-0.077	0.6321642287	1	58
hsa-miR-3529-3p	4	-0.046	0.5975290358	1	113
hsa-miR-3529-5p	2	-0.531	0.8074590596	1	82
hsa-miR-3591-3p	2	-0.245	0.7013794511	1	66
hsa-miR-3591-5p	4	0.204	0.4526234983	1	94
hsa-miR-3606-3p	8	0.24	0.3608577929	1	184
hsa-miR-3606-5p	1	-1.112	0.9182713706	1	67
hsa-miR-3607-3p	2	-0.784	0.8821683847	1	99
hsa-miR-3607-5p	2	-0.322	0.7317347071	1	70
hsa-miR-3609	13	0.192	0.3476045091	1	310
hsa-miR-3611	4	0.12	0.5006192442	1	100
hsa-miR-3612	8	-0.911	0.9868866369	1	417
hsa-miR-3613-3p	20	0.118	0.3839514003	1	503
hsa-miR-3613-5p	1	-0.602	0.8137603511	1	45
hsa-miR-3614-3p	3	0.247	0.4560119746	1	68
hsa-miR-3614-5p	6	-0.403	0.8174389564	1	219
hsa-miR-3615	2	0.424	0.4205594097	1	39
hsa-miR-3616-5p	3	-0.492	0.8115660639	1	118
hsa-miR-3617-3p	2	0.139	0.5400733458	1	49
hsa-miR-3617-5p	5	0.452	0.2893229248	1	98
hsa-miR-3618	1	-0.222	0.7082935452	1	33
hsa-miR-3619-3p	1	-0.258	0.7189957756	1	34
hsa-miR-362-3p	18	-0.096	0.6503267329	1	526
hsa-miR-362-5p	2	-0.225	0.6933584295	1	65
hsa-miR-3620-3p	2	-0.714	0.8635548742	1	94
hsa-miR-3620-5p	3	0.454	0.3572381281	1	58
hsa-miR-3621	1	0.195	0.5761472543	1	23
hsa-miR-3622a-3p	3	-0.503	0.8160477171	1	119
hsa-miR-3622a-5p	0	-3.354	1	1	63
hsa-miR-3622b-3p	3	-0.468	0.8023259562	1	116
hsa-miR-363-3p	12	-0.035	0.5765441395	1	336
hsa-miR-363-5p	6	-0.099	0.627794551	1	176
hsa-miR-3646	4	-0.805	0.9318024159	1	196
hsa-miR-3648	0	-1.862	1	1	18
hsa-miR-3649	2	0.303	0.4703857099	1	43
hsa-miR-3651	1	-0.393	0.7580260385	1	38
hsa-miR-3652	10	-0.51	0.9132110933	1	392
hsa-miR-3653-3p	2	-1.144	0.9526194744	1	129
hsa-miR-3653-5p	12	-0.87	0.9944878424	1	605
hsa-miR-3654	2	0.59	0.3551199404	1	34
hsa-miR-3655	0	-2.838	1	1	42
hsa-miR-3656	1	-1.132	0.9212769335	1	68
hsa-miR-3657	0	-2.896	1	1	44
hsa-miR-3658	4	-0.425	0.7997736488	1	149
hsa-miR-3659	2	-0.184	0.6767838582	1	63
hsa-miR-365a-5p	0	-4.26	1	1	124
hsa-miR-365b-5p	0	-4.249	1	1	123
hsa-miR-3661	1	-0.63	0.8205988584	1	46
hsa-miR-3662	10	0.153	0.408220816	1	245
hsa-miR-3663-3p	2	-0.099	0.6414575675	1	59
hsa-miR-3663-5p	5	-0.596	0.8872968761	1	210
hsa-miR-3664-3p	5	-0.374	0.7890383801	1	179
hsa-miR-3664-5p	3	-1.199	0.9772015466	1	197
hsa-miR-3666	15	0.188	0.3364776287	1	359
hsa-miR-3667-3p	6	-0.422	0.8272114501	1	222
hsa-miR-3667-5p	1	-0.809	0.861941076	1	53
hsa-miR-3668	2	-0.34	0.7389020866	1	71
hsa-miR-367-3p	10	-0.223	0.739257675	1	320
hsa-miR-367-5p	6	0.06	0.5158510314	1	157
hsa-miR-3670	1	-0.63	0.8205988584	1	46
hsa-miR-3671	3	-0.839	0.9204672582	1	152
hsa-miR-3672	11	-0.048	0.5897587355	1	311
hsa-miR-3674	4	0.029	0.5541658161	1	107
hsa-miR-3675-3p	5	-0.138	0.6523619711	1	151
hsa-miR-3677-3p	1	1.109	0.2851753653	1	9
hsa-miR-3677-5p	2	-0.008	0.6031601726	1	55
hsa-miR-3678-3p	6	0.547	0.2155140813	1	110
hsa-miR-3679-3p	5	-0.129	0.6465845209	1	150
hsa-miR-3679-5p	2	-0.163	0.6682267573	1	62
hsa-miR-3680-5p	2	0.015	0.5931156792	1	54
hsa-miR-3681-3p	3	-1.446	0.9925790669	1	235
hsa-miR-3681-5p	0	-3.333	1	1	62
hsa-miR-3682-3p	0	-3.107	1	1	52
hsa-miR-3682-5p	3	0.569	0.3067155724	1	53
hsa-miR-3683	0	-1.538	1	1	13
hsa-miR-3685	3	-0.28	0.7204240246	1	101
hsa-miR-3686	4	0.307	0.3949036673	1	87
hsa-miR-3687	0	-1.463	1	1	12
hsa-miR-3688-3p	5	0.235	0.4129090886	1	115
hsa-miR-3688-5p	4	0.453	0.3196109856	1	78
hsa-miR-3689a-3p	19	-0.296	0.8551727671	1	639
hsa-miR-3689a-5p	1	-0.735	0.8455364673	1	50
hsa-miR-3689b-3p	19	-0.294	0.8534319092	1	638
hsa-miR-3689b-5p	1	-0.735	0.8455364673	1	50
hsa-miR-3689c	19	-0.296	0.8551727671	1	639
hsa-miR-3689d	11	-0.207	0.7328661047	1	348
hsa-miR-3689e	1	-0.735	0.8455364673	1	50
hsa-miR-3689f	1	-0.709	0.8396468506	1	49
hsa-miR-369-5p	0	-1.301	1	1	10
hsa-miR-3690	3	0.326	0.4171076608	1	64
hsa-miR-3691-3p	3	-0.32	0.7386664328	1	104
hsa-miR-3691-5p	3	0.695	0.2565218904	1	48
hsa-miR-3692-3p	5	0.122	0.4846464863	1	125
hsa-miR-3692-5p	1	-1.151	0.9241721681	1	69
hsa-miR-370-3p	4	-0.105	0.6316740444	1	118
hsa-miR-370-5p	2	-0.008	0.6031601726	1	55
hsa-miR-3713	0	-2.078	1	1	22
hsa-miR-3714	4	-0.979	0.964562562	1	222
hsa-miR-371a-3p	0	-2.507	1	1	32
hsa-miR-371a-5p	13	0.083	0.4548928758	1	335
hsa-miR-371b-3p	1	-0.856	0.8718994215	1	55
hsa-miR-371b-5p	14	0.078	0.4553241041	1	362
hsa-miR-372-3p	13	-0.364	0.8635051054	1	459
hsa-miR-372-5p	12	0.043	0.4989133209	1	318
hsa-miR-373-3p	15	-0.36	0.8755572474	1	528
hsa-miR-373-5p	13	-0.011	0.5520758665	1	358
hsa-miR-374a-5p	8	-0.322	0.7933109386	1	275
hsa-miR-374b-3p	0	-3.912	1	1	96
hsa-miR-374b-5p	9	0.081	0.4776103073	1	232
hsa-miR-374c-3p	1	-0.327	0.7392387631	1	36
hsa-miR-374c-5p	5	0.508	0.2610720488	1	94
hsa-miR-375	18	0.031	0.4962154511	1	481
hsa-miR-376a-2-5p	0	-2.951	1	1	46
hsa-miR-376a-3p	2	-0.939	0.917671406	1	111
hsa-miR-376a-5p	3	0.247	0.4560119746	1	68
hsa-miR-376b-3p	1	-1.395	0.9551377923	1	83
hsa-miR-376b-5p	1	-0.516	0.7916439625	1	42
hsa-miR-376c-5p	1	-0.516	0.7916439625	1	42
hsa-miR-377-3p	9	-0.084	0.6200438051	1	261
hsa-miR-377-5p	6	-1.713	0.9999622107	1	553
hsa-miR-378a-5p	12	-0.194	0.7272892847	1	376
hsa-miR-378b	0	-2.649	1	1	36
hsa-miR-378c	1	-0.456	0.7754621013	1	40
hsa-miR-378d	0	-2.649	1	1	36
hsa-miR-378e	0	-2.615	1	1	35
hsa-miR-378f	0	-2.615	1	1	35
hsa-miR-378g	3	-0.169	0.6669810854	1	93
hsa-miR-378h	0	-2.615	1	1	35
hsa-miR-378i	0	-2.615	1	1	35
hsa-miR-378j	0	-2.924	1	1	45
hsa-miR-379-3p	2	-0.547	0.8128223299	1	83
hsa-miR-379-5p	3	-0.049	0.6064663227	1	85
hsa-miR-380-3p	1	-1.188	0.9296476744	1	71
hsa-miR-380-5p	1	-0.028	0.6483627936	1	28
hsa-miR-381-3p	6	0.218	0.4063690196	1	140
hsa-miR-381-5p	0	-2.127	1	1	23
hsa-miR-382-3p	2	-0.482	0.7905411737	1	79
hsa-miR-382-5p	4	0.067	0.5315795233	1	104
hsa-miR-383-3p	14	-0.081	0.6257212201	1	405
hsa-miR-383-5p	1	-1.737	0.9817783953	1	107
hsa-miR-384	4	0.12	0.5006192442	1	100
hsa-miR-3907	0	-2.896	1	1	44
hsa-miR-3908	3	0.266	0.4463824191	1	67
hsa-miR-3909	3	0.032	0.5651252158	1	80
hsa-miR-3910	4	-0.161	0.6639031452	1	123
hsa-miR-3911	4	0.189	0.4607354633	1	95
hsa-miR-3912-5p	2	0.039	0.5828826336	1	53
hsa-miR-3913-3p	1	-0.657	0.8271867199	1	47
hsa-miR-3913-5p	9	-0.51	0.9036708534	1	353
hsa-miR-3914	2	0.039	0.5828826336	1	53
hsa-miR-3915	3	-0.559	0.837120223	1	124
hsa-miR-3917	0	-1.213	1	1	9
hsa-miR-3918	3	0.049	0.5565453696	1	79
hsa-miR-3919	7	0.23	0.3821194626	1	162
hsa-miR-3920	1	-0.709	0.8396468506	1	49
hsa-miR-3921	2	-0.641	0.8422841247	1	89
hsa-miR-3922-3p	1	-1.518	0.9667705459	1	91
hsa-miR-3922-5p	1	-1.33	0.9478767266	1	79
hsa-miR-3923	0	-2.127	1	1	23
hsa-miR-3925-3p	3	-0.666	0.8730829529	1	134
hsa-miR-3925-5p	4	-0.161	0.6639031452	1	123
hsa-miR-3926	9	-0.275	0.7707825002	1	299
hsa-miR-3927-3p	4	-0.671	0.8950991426	1	178
hsa-miR-3927-5p	2	0.424	0.4205594097	1	39
hsa-miR-3928-3p	5	0.166	0.4562465108	1	121
hsa-miR-3928-5p	1	-1.073	0.911912316	1	65
hsa-miR-3929	6	-1.526	0.9997243596	1	485
hsa-miR-3934-3p	2	-0.714	0.8635548742	1	94
hsa-miR-3934-5p	12	0.248	0.3076747862	1	275
hsa-miR-3935	0	-3.107	1	1	52
hsa-miR-3937	3	0.454	0.3572381281	1	58
hsa-miR-3938	2	-0.225	0.6933584295	1	65
hsa-miR-3939	0	-1.301	1	1	10
hsa-miR-3940-3p	1	-0.76	0.8512101573	1	51
hsa-miR-3940-5p	1	-0.99	0.8976746254	1	61
hsa-miR-3941	10	-0.598	0.9441683349	1	417
hsa-miR-3942-3p	1	-2.034	0.9931461802	1	133
hsa-miR-3943	2	-0.515	0.8019595025	1	81
hsa-miR-3944-5p	1	-1.847	0.9870078903	1	116
hsa-miR-3945	2	0.246	0.4943201767	1	45
hsa-miR-3974	4	0.615	0.2457240255	1	69
hsa-miR-3975	3	0.066	0.5478650595	1	78
hsa-miR-3976	1	-1.474	0.9628108804	1	88
hsa-miR-3977	1	-1.261	0.9394430095	1	75
hsa-miR-3978	3	-0.526	0.8247402091	1	121
hsa-miR-410-3p	6	-0.572	0.8932771025	1	247
hsa-miR-411-3p	2	-0.34	0.7389020866	1	71
hsa-miR-411-5p	6	-0.351	0.7892565738	1	211
hsa-miR-412-3p	7	0.432	0.2531054835	1	140
hsa-miR-422a	2	0.191	0.5175572293	1	47
hsa-miR-424-3p	1	-0.222	0.7082935452	1	33
hsa-miR-424-5p	19	0.16	0.3402924742	1	464
hsa-miR-4251	4	-0.127	0.6447995643	1	120
hsa-miR-4252	8	-1	0.9929407668	1	444
hsa-miR-4254	4	0.436	0.3279638706	1	79
hsa-miR-4256	0	-2.649	1	1	36
hsa-miR-4257	8	-0.726	0.9607216122	1	366
hsa-miR-4258	0	-3.733	1	1	84
hsa-miR-4259	2	0.063	0.5724612351	1	52
hsa-miR-4261	2	-0.595	0.8281202428	1	86
hsa-miR-4262	5	0.037	0.5397463493	1	133
hsa-miR-4264	3	-0.307	0.7326927719	1	103
hsa-miR-4265	1	-1.112	0.9182713706	1	67
hsa-miR-4266	5	0.552	0.2403356919	1	91
hsa-miR-4267	6	0.068	0.5095924628	1	156
hsa-miR-4268	3	-0.017	0.5902466114	1	83
hsa-miR-4269	1	-2.044	0.9933993884	1	134
hsa-miR-4270	11	0.382	0.2190640279	1	229
hsa-miR-4272	5	0.612	0.2134461084	1	87
hsa-miR-4273	3	0.032	0.5651252158	1	80
hsa-miR-4274	1	-0.657	0.8271867199	1	47
hsa-miR-4275	4	0.693	0.2141945365	1	65
hsa-miR-4276	2	-0.626	0.837684597	1	88
hsa-miR-4277	2	-0.142	0.6594876168	1	61
hsa-miR-4278	1	-0.574	0.8066616806	1	44
hsa-miR-4279	10	-0.792	0.9829021008	1	478
hsa-miR-4280	1	-1.132	0.9212769335	1	68
hsa-miR-4281	1	-0.327	0.7392387631	1	36
hsa-miR-4282	13	0.331	0.2313196491	1	281
hsa-miR-4283	4	0.522	0.2864108228	1	74
hsa-miR-4284	15	-0.603	0.9726082624	1	626
hsa-miR-4285	1	0.295	0.5432747013	1	21
hsa-miR-4286	3	-0.445	0.7927089757	1	114
hsa-miR-4287	10	0.006	0.5399790236	1	272
hsa-miR-4288	0	-2.682	1	1	37
hsa-miR-4289	3	0.172	0.4937844743	1	72
hsa-miR-4290	4	0.204	0.4526234983	1	94
hsa-miR-4291	3	-0.28	0.7204240246	1	101
hsa-miR-4293	5	0.284	0.3837229011	1	111
hsa-miR-4294	7	0.197	0.4062130813	1	166
hsa-miR-4295	15	0.184	0.3403661924	1	360
hsa-miR-4296	1	-1.093	0.9151512831	1	66
hsa-miR-4297	4	0.37	0.3614601493	1	83
hsa-miR-4298	1	-1.053	0.9085499485	1	64
hsa-miR-4299	2	0.218	0.5060275241	1	46
hsa-miR-4302	7	0.472	0.2310887079	1	136
hsa-miR-4303	4	0.161	0.4768314789	1	97
hsa-miR-4304	1	0.46	0.4891344722	1	18
hsa-miR-4305	2	0.488	0.3947587796	1	37
hsa-miR-4306	7	-0.341	0.7943005417	1	244
hsa-miR-4307	5	0.259	0.3983333256	1	113
hsa-miR-4308	3	-0.226	0.6945833482	1	97
hsa-miR-4309	3	-0.456	0.7975651516	1	115
hsa-miR-431-3p	1	0.938	0.3365826043	1	11
hsa-miR-431-5p	5	-0.12	0.6407472649	1	149
hsa-miR-4310	5	-0.209	0.6963840314	1	159
hsa-miR-4311	9	0.353	0.2663949708	1	191
hsa-miR-4312	2	-0.184	0.6767838582	1	63
hsa-miR-4313	4	0.713	0.2064947081	1	64
hsa-miR-4314	5	0.372	0.3326009882	1	104
hsa-miR-4316	6	0.547	0.2155140813	1	110
hsa-miR-4317	3	0.522	0.3269366052	1	55
hsa-miR-4318	2	-0.184	0.6767838582	1	63
hsa-miR-4319	1	-1.443	0.9599128431	1	86
hsa-miR-432-3p	4	0.653	0.2298231825	1	67
hsa-miR-432-5p	2	-0.77	0.8786442224	1	98
hsa-miR-4320	1	-0.657	0.8271867199	1	47
hsa-miR-4321	0	-1.213	1	1	9
hsa-miR-4322	1	-1.112	0.9182713706	1	67
hsa-miR-4323	1	-1.379	0.9534231482	1	82
hsa-miR-4324	5	-0.286	0.741147836	1	168
hsa-miR-4325	7	0.309	0.3282392074	1	153
hsa-miR-4327	4	0.147	0.4848105663	1	98
hsa-miR-4328	5	-0.014	0.5727590791	1	138
hsa-miR-4329	3	-0.433	0.7877563001	1	113
hsa-miR-433-5p	2	0.59	0.3551199404	1	34
hsa-miR-4330	5	0.628	0.2068795602	1	86
hsa-miR-4417	0	-3.312	1	1	61
hsa-miR-4418	4	0.107	0.5084444688	1	101
hsa-miR-4419b	6	-1.523	0.9997163806	1	484
hsa-miR-4420	2	-0.245	0.7013794511	1	66
hsa-miR-4421	4	-0.623	0.8794728621	1	172
hsa-miR-4422	2	-0.939	0.917671406	1	111
hsa-miR-4423-3p	0	-3.434	1	1	67
hsa-miR-4423-5p	7	-0.09	0.62256616	1	204
hsa-miR-4424	3	0.172	0.4937844743	1	72
hsa-miR-4425	4	0.262	0.4198119069	1	90
hsa-miR-4426	0	-3.84	1	1	91
hsa-miR-4427	2	-0.008	0.6031601726	1	55
hsa-miR-4428	7	0.482	0.2256888028	1	135
hsa-miR-4429	3	0.19	0.4844601155	1	71
hsa-miR-4430	10	-0.51	0.9132110933	1	392
hsa-miR-4431	0	-1.018	1	1	7
hsa-miR-4432	1	-1.604	0.973471869	1	97
hsa-miR-4433a-3p	11	-0.271	0.7833773506	1	364
hsa-miR-4433b-3p	5	0.508	0.2610720488	1	94
hsa-miR-4434	9	0.275	0.3213529516	1	202
hsa-miR-4435	6	-0.566	0.8911175375	1	246
hsa-miR-4436b-3p	7	0.472	0.2310887079	1	136
hsa-miR-4437	2	-0.61	0.8329641451	1	87
hsa-miR-4438	4	-1.511	0.9979271585	1	324
hsa-miR-4439	2	-0.685	0.855382127	1	92
hsa-miR-4440	0	-0.91	1	1	6
hsa-miR-4441	11	0.388	0.2150600445	1	228
hsa-miR-4442	0	-1.213	1	1	9
hsa-miR-4443	3	-0.396	0.7723083398	1	110
hsa-miR-4444	1	0.519	0.4697001678	1	17
hsa-miR-4445-3p	1	0.403	0.5078578475	1	19
hsa-miR-4445-5p	1	-0.683	0.8335331056	1	48
hsa-miR-4446-5p	8	-0.096	0.6281978395	1	234
hsa-miR-4448	3	0.049	0.5565453696	1	79
hsa-miR-4449	0	-1.803	1	1	17
hsa-miR-4450	4	0.673	0.2219723567	1	66
hsa-miR-4451	5	0.111	0.4916675701	1	126
hsa-miR-4452	4	-0.069	0.6114117418	1	115
hsa-miR-4453	2	-0.377	0.752747166	1	73
hsa-miR-4454	3	0.432	0.3673040723	1	59
hsa-miR-4455	6	0.025	0.5405675096	1	161
hsa-miR-4456	2	0.015	0.5931156792	1	54
hsa-miR-4457	4	-0.009	0.5761608259	1	110
hsa-miR-4458	8	-0.482	0.8808959739	1	308
hsa-miR-4459	15	-0.713	0.98880056	1	676
hsa-miR-4460	0	-2.979	1	1	47
hsa-miR-4461	4	0.54	0.2781857803	1	73
hsa-miR-4462	0	-1.974	1	1	20
hsa-miR-4463	0	-3.749	1	1	85
hsa-miR-4465	5	-0.427	0.8157430217	1	186
hsa-miR-4468	7	0.318	0.3223156139	1	152
hsa-miR-4469	11	-0.026	0.5679952589	1	306
hsa-miR-4470	3	-0.017	0.5902466114	1	83
hsa-miR-4473	1	-0.902	0.8811407176	1	57
hsa-miR-4474-3p	0	-3.374	1	1	64
hsa-miR-4474-5p	1	-0.574	0.8066616806	1	44
hsa-miR-4475	2	-0.008	0.6031601726	1	55
hsa-miR-4476	9	0.339	0.2761787375	1	193
hsa-miR-4477b	5	0.597	0.2200780342	1	88
hsa-miR-4478	6	-1.526	0.9997243596	1	485
hsa-miR-4479	1	0.581	0.449527993	1	16
hsa-miR-4480	2	-1.09	0.944672792	1	124
hsa-miR-4482-3p	4	0.277	0.4115325277	1	89
hsa-miR-4482-5p	2	0.113	0.5510556316	1	50
hsa-miR-4483	2	-0.999	0.9292693544	1	116
hsa-miR-4484	3	0.346	0.4072351787	1	63
hsa-miR-4485-3p	0	-1.119	1	1	8
hsa-miR-4485-5p	3	-1.104	0.9669574614	1	184
hsa-miR-4486	7	0.422	0.258706299	1	141
hsa-miR-4487	10	0.323	0.2728569166	1	217
hsa-miR-4491	2	-0.34	0.7389020866	1	71
hsa-miR-4492	6	0.406	0.2890832897	1	122
hsa-miR-4494	2	-0.714	0.8635548742	1	94
hsa-miR-4495	1	-1.938	0.9903835017	1	124
hsa-miR-4496	5	0.189	0.4418830159	1	119
hsa-miR-4497	1	-0.574	0.8066616806	1	44
hsa-miR-4498	6	0.406	0.2890832897	1	122
hsa-miR-4499	1	-1.33	0.9478767266	1	79
hsa-miR-449a	8	0.46	0.217936597	1	157
hsa-miR-449b-3p	3	-0.468	0.8023259562	1	116
hsa-miR-449b-5p	5	0.006	0.5596995767	1	136
hsa-miR-449c-3p	1	0.295	0.5432747013	1	21
hsa-miR-449c-5p	4	-0.021	0.583354767	1	111
hsa-miR-4500	8	-0.482	0.8808959739	1	308
hsa-miR-4501	2	-0.142	0.6594876168	1	61
hsa-miR-4502	0	-3.312	1	1	61
hsa-miR-4503	1	-1.188	0.9296476744	1	71
hsa-miR-4505	7	0.115	0.4660900098	1	176
hsa-miR-4507	1	-0.947	0.8897165047	1	59
hsa-miR-4509	3	0.522	0.3269366052	1	55
hsa-miR-450a-1-3p	12	-0.19	0.723979345	1	375
hsa-miR-450a-5p	0	-1.741	1	1	16
hsa-miR-450b-3p	3	-0.001	0.5819772212	1	82
hsa-miR-4512	1	-0.574	0.8066616806	1	44
hsa-miR-4513	2	-0.61	0.8329641451	1	87
hsa-miR-4514	2	-1.541	0.9879987743	1	172
hsa-miR-4515	0	-2.746	1	1	39
hsa-miR-4516	9	0.261	0.3315990888	1	204
hsa-miR-4517	2	-0.876	0.9043050206	1	106
hsa-miR-4518	3	-0.267	0.7141276021	1	100
hsa-miR-4519	2	-0.641	0.8422841247	1	89
hsa-miR-451b	5	-0.209	0.6963840314	1	159
hsa-miR-452-3p	2	-0.656	0.8467652355	1	90
hsa-miR-4520-2-3p	2	0.59	0.3551199404	1	34
hsa-miR-4520-5p	0	-1.213	1	1	9
hsa-miR-4521	1	-0.293	0.7293060726	1	35
hsa-miR-4522	1	-1.59	0.972456933	1	96
hsa-miR-4523	0	-1.974	1	1	20
hsa-miR-4524a-3p	7	-0.669	0.9374621844	1	308
hsa-miR-4524a-5p	6	-0.19	0.6901796179	1	188
hsa-miR-4524b-3p	6	-0.454	0.8425689901	1	227
hsa-miR-4524b-5p	6	-0.19	0.6901796179	1	188
hsa-miR-4527	0	-2.078	1	1	22
hsa-miR-4528	3	0.032	0.5651252158	1	80
hsa-miR-4529-3p	0	-2.715	1	1	38
hsa-miR-4530	5	0.047	0.5330029562	1	132
hsa-miR-4531	3	-0.706	0.8853818938	1	138
hsa-miR-4532	6	0.208	0.4129318072	1	141
hsa-miR-4533	10	0.272	0.3104020466	1	225
hsa-miR-4534	9	0.275	0.3213529516	1	202
hsa-miR-4535	0	-2.615	1	1	35
hsa-miR-4536-3p	0	-1.384	1	1	11
hsa-miR-4536-5p	1	-0.856	0.8718994215	1	55
hsa-miR-4537	6	-0.864	0.9688639779	1	304
hsa-miR-4538	2	-0.377	0.752747166	1	73
hsa-miR-4539	3	0.228	0.4655705178	1	69
hsa-miR-454-3p	17	0.237	0.2734510599	1	393
hsa-miR-454-5p	2	-0.121	0.6505649862	1	60
hsa-miR-4540	1	-0.109	0.6736837197	1	30
hsa-miR-455-3p	21	-0.429	0.9443240636	1	775
hsa-miR-455-5p	4	0.08	0.5239265027	1	103
hsa-miR-4632-5p	7	0.523	0.2045513619	1	131
hsa-miR-4633-3p	2	0.139	0.5400733458	1	49
hsa-miR-4633-5p	0	-2.682	1	1	37
hsa-miR-4634	1	-0.516	0.7916439625	1	42
hsa-miR-4635	7	-0.753	0.9579039035	1	327
hsa-miR-4636	0	-1.301	1	1	10
hsa-miR-4637	1	0.148	0.5916869579	1	24
hsa-miR-4638-3p	0	-2.896	1	1	44
hsa-miR-4638-5p	6	-0.52	0.8724733016	1	238
hsa-miR-4639-3p	5	-0.435	0.8193278687	1	187
hsa-miR-4639-5p	1	-0.969	0.8937699203	1	60
hsa-miR-4640-3p	2	0.218	0.5060275241	1	46
hsa-miR-4640-5p	3	-0.537	0.8289534797	1	122
hsa-miR-4641	2	0.063	0.5724612351	1	52
hsa-miR-4642	3	0.388	0.3873473845	1	61
hsa-miR-4644	7	-0.358	0.8043750099	1	247
hsa-miR-4645-3p	4	0.615	0.2457240255	1	69
hsa-miR-4645-5p	6	0.237	0.3932282596	1	138
hsa-miR-4647	0	-3.84	1	1	91
hsa-miR-4648	3	0.049	0.5565453696	1	79
hsa-miR-4649-3p	9	-0.972	0.993956124	1	489
hsa-miR-4650-3p	2	-0.914	0.9125497597	1	109
hsa-miR-4650-5p	2	-0.595	0.8281202428	1	86
hsa-miR-4652-3p	0	-4.096	1	1	110
hsa-miR-4653-5p	2	-0.656	0.8467652355	1	90
hsa-miR-4654	4	0.453	0.3196109856	1	78
hsa-miR-4655-3p	1	1.203	0.2579996206	1	8
hsa-miR-4655-5p	0	-2.127	1	1	23
hsa-miR-4656	4	0.522	0.2864108228	1	74
hsa-miR-4657	2	-0.322	0.7317347071	1	70
hsa-miR-4658	2	-0.077	0.6321642287	1	58
hsa-miR-4659a-3p	5	-0.717	0.9256593504	1	229
hsa-miR-4659a-5p	3	0.153	0.5030244183	1	73
hsa-miR-4659b-3p	5	-0.717	0.9256593504	1	229
hsa-miR-4659b-5p	3	0.153	0.5030244183	1	73
hsa-miR-4660	0	-3.635	1	1	78
hsa-miR-4661-5p	2	1.043	0.2051581706	1	23
hsa-miR-4662a-3p	3	0.016	0.5736029858	1	81
hsa-miR-4662a-5p	3	-0.802	0.91159822	1	148
hsa-miR-4662b	0	-3.84	1	1	91
hsa-miR-4663	1	-1.278	0.9416712242	1	76
hsa-miR-4664-3p	0	-1.119	1	1	8
hsa-miR-4664-5p	3	-0.184	0.6740478191	1	94
hsa-miR-4665-3p	1	0.403	0.5078578475	1	19
hsa-miR-4666a-3p	4	0.041	0.5467007982	1	106
hsa-miR-4666a-5p	4	0.436	0.3279638706	1	79
hsa-miR-4666b	3	0.306	0.4269260378	1	65
hsa-miR-4667-3p	11	0.253	0.3137183229	1	251
hsa-miR-4667-5p	3	-0.333	0.7445339305	1	105
hsa-miR-4668-3p	2	-1.541	0.9879987743	1	172
hsa-miR-4668-5p	11	-0.387	0.8610738941	1	395
hsa-miR-4669	0	-2.808	1	1	41
hsa-miR-4670-3p	3	-0.11	0.6376051396	1	89
hsa-miR-4670-5p	0	-1.018	1	1	7
hsa-miR-4671-3p	2	-0.797	0.8855977884	1	100
hsa-miR-4671-5p	0	-1.676	1	1	15
hsa-miR-4672	4	-0.226	0.6999736188	1	129
hsa-miR-4673	6	0.218	0.4063690196	1	140
hsa-miR-4674	2	-0.054	0.6226840183	1	57
hsa-miR-4675	4	0.487	0.3029598859	1	76
hsa-miR-4676-5p	2	-1.175	0.9568515877	1	132
hsa-miR-4677-3p	3	0.135	0.5121771054	1	74
hsa-miR-4677-5p	2	-0.61	0.8329641451	1	87
hsa-miR-4678	3	0.247	0.4560119746	1	68
hsa-miR-4679	2	-0.284	0.7168986512	1	68
hsa-miR-4680-3p	1	-1.188	0.9296476744	1	71
hsa-miR-4680-5p	4	-0.368	0.7730543312	1	143
hsa-miR-4681	1	-0.327	0.7392387631	1	36
hsa-miR-4682	3	0.172	0.4937844743	1	72
hsa-miR-4683	3	-0.384	0.7669588622	1	109
hsa-miR-4684-3p	2	0.088	0.5618519697	1	51
hsa-miR-4684-5p	6	-0.743	0.9454481712	1	279
hsa-miR-4685-3p	10	0.022	0.5257369991	1	269
hsa-miR-4685-5p	4	-0.172	0.6701135147	1	124
hsa-miR-4686	2	0.015	0.5931156792	1	54
hsa-miR-4687-5p	2	-0.284	0.7168986512	1	68
hsa-miR-4689	3	-0.503	0.8160477171	1	119
hsa-miR-4690-3p	4	0.016	0.5615650783	1	108
hsa-miR-4690-5p	1	-1.093	0.9151512831	1	66
hsa-miR-4691-5p	9	0.094	0.4672479335	1	230
hsa-miR-4692	2	-1.524	0.9871900905	1	170
hsa-miR-4693-3p	3	-0.333	0.7445339305	1	105
hsa-miR-4693-5p	3	0.722	0.246609156	1	47
hsa-miR-4694-3p	1	-1.87	0.9879490592	1	118
hsa-miR-4694-5p	2	0.626	0.3416954354	1	33
hsa-miR-4695-3p	5	-0.129	0.6465845209	1	150
hsa-miR-4695-5p	10	-0.37	0.8419884284	1	355
hsa-miR-4696	2	-1.186	0.9581801417	1	133
hsa-miR-4697-3p	2	-0.008	0.6031601726	1	55
hsa-miR-4698	7	-0.131	0.6526797381	1	210
hsa-miR-4699-3p	0	-3.78	1	1	87
hsa-miR-4699-5p	3	0.286	0.4366857369	1	66
hsa-miR-4700-3p	1	-1.379	0.9534231482	1	82
hsa-miR-4700-5p	3	-0.371	0.7615076234	1	108
hsa-miR-4701-3p	7	0.265	0.3580768659	1	158
hsa-miR-4701-5p	5	-0.789	0.9434559303	1	241
hsa-miR-4703-3p	2	0.088	0.5618519697	1	51
hsa-miR-4704-3p	1	-1.132	0.9212769335	1	68
hsa-miR-4704-5p	0	-2.778	1	1	40
hsa-miR-4705	2	-0.184	0.6767838582	1	63
hsa-miR-4706	3	-0.064	0.6144147155	1	86
hsa-miR-4707-3p	1	-1.672	0.9780132474	1	102
hsa-miR-4707-5p	2	0.362	0.4457852917	1	41
hsa-miR-4708-5p	5	-0.034	0.5856143741	1	140
hsa-miR-4709-3p	4	-0.226	0.6999736188	1	129
hsa-miR-4709-5p	2	-0.626	0.837684597	1	88
hsa-miR-4710	6	0.077	0.5033044452	1	155
hsa-miR-4711-3p	2	-0.563	0.8180518992	1	84
hsa-miR-4711-5p	2	-0.121	0.6505649862	1	60
hsa-miR-4712-3p	1	-1.17	0.9269611168	1	70
hsa-miR-4712-5p	1	-1.073	0.911912316	1	65
hsa-miR-4713-3p	2	0.191	0.5175572293	1	47
hsa-miR-4713-5p	8	0.188	0.3999315903	1	191
hsa-miR-4714-3p	3	-0.064	0.6144147155	1	86
hsa-miR-4714-5p	3	0.247	0.4560119746	1	68
hsa-miR-4715-3p	1	-1.811	0.98545683	1	113
hsa-miR-4715-5p	0	-2.308	1	1	27
hsa-miR-4716-3p	7	0.248	0.3700859831	1	160
hsa-miR-4716-5p	2	-1.549	0.9883842564	1	173
hsa-miR-4717-3p	2	-0.43	0.7723269049	1	76
hsa-miR-4717-5p	1	-1.346	0.9497951527	1	80
hsa-miR-4718	1	0.148	0.5916869579	1	24
hsa-miR-4720-3p	2	-0.465	0.7846172293	1	78
hsa-miR-4721	4	0.559	0.2699998645	1	72
hsa-miR-4722-3p	9	-0.857	0.9859520399	1	451
hsa-miR-4722-5p	15	-0.494	0.9418480699	1	580
hsa-miR-4723-3p	9	0.194	0.3835417428	1	214
hsa-miR-4725-5p	2	-0.303	0.7244009835	1	69
hsa-miR-4726-3p	6	-0.331	0.7778707732	1	208
hsa-miR-4726-5p	3	-0.526	0.8247402091	1	121
hsa-miR-4727-3p	0	-2.896	1	1	44
hsa-miR-4727-5p	1	-1.225	0.9347284879	1	73
hsa-miR-4728-3p	1	-0.545	0.7992929686	1	43
hsa-miR-4728-5p	27	-0.151	0.7449464973	1	820
hsa-miR-4729	4	-0.279	0.7278425345	1	134
hsa-miR-4730	1	0.519	0.4697001678	1	17
hsa-miR-4731-5p	10	-0.425	0.8730357014	1	369
hsa-miR-4732-3p	0	-3.717	1	1	83
hsa-miR-4733-3p	5	0.308	0.3690972484	1	109
hsa-miR-4733-5p	3	-0.017	0.5902466114	1	83
hsa-miR-4734	0	-2.127	1	1	23
hsa-miR-4735-3p	2	-0.714	0.8635548742	1	94
hsa-miR-4735-5p	4	-0.623	0.8794728621	1	172
hsa-miR-4736	8	0.35	0.2844276591	1	170
hsa-miR-4737	0	-1.741	1	1	16
hsa-miR-4738-3p	4	-0.009	0.5761608259	1	110
hsa-miR-4738-5p	1	-0.028	0.6483627936	1	28
hsa-miR-4739	12	0.193	0.3557371386	1	286
hsa-miR-4740-3p	2	-1.034	0.9354690203	1	119
hsa-miR-4740-5p	2	0.521	0.3816619051	1	36
hsa-miR-4741	4	0.505	0.2946703737	1	75
hsa-miR-4742-3p	3	-0.514	0.8204386954	1	120
hsa-miR-4742-5p	2	-0.685	0.855382127	1	92
hsa-miR-4743-3p	0	-4.046	1	1	106
hsa-miR-4743-5p	3	0.454	0.3572381281	1	58
hsa-miR-4744	4	0.673	0.2219723567	1	66
hsa-miR-4745-3p	1	-0.028	0.6483627936	1	28
hsa-miR-4746-5p	0	-1.213	1	1	9
hsa-miR-4747-3p	1	-0.516	0.7916439625	1	42
hsa-miR-4749-3p	4	0.653	0.2298231825	1	67
hsa-miR-4749-5p	3	0.032	0.5651252158	1	80
hsa-miR-4750-3p	0	-2.649	1	1	36
hsa-miR-4750-5p	0	-1.213	1	1	9
hsa-miR-4752	1	-1.032	0.9050594885	1	63
hsa-miR-4753-3p	9	-0.358	0.8251830448	1	317
hsa-miR-4753-5p	5	0.321	0.3617850001	1	108
hsa-miR-4754	1	1.304	0.2297927492	1	7
hsa-miR-4755-3p	9	-0.213	0.7246258321	1	286
hsa-miR-4755-5p	8	-0.233	0.7325925674	1	258
hsa-miR-4756-3p	4	-0.309	0.7436136144	1	137
hsa-miR-4756-5p	12	0.207	0.3424863419	1	283
hsa-miR-4757-3p	0	-1.018	1	1	7
hsa-miR-4757-5p	5	-0.318	0.7594206428	1	172
hsa-miR-4758-3p	4	0.634	0.2377420499	1	68
hsa-miR-4758-5p	1	-0.88	0.8766063895	1	56
hsa-miR-4759	1	-0.109	0.6736837197	1	30
hsa-miR-4760-3p	3	0.209	0.4750543822	1	70
hsa-miR-4760-5p	2	-0.225	0.6933584295	1	65
hsa-miR-4761-3p	2	0.303	0.4703857099	1	43
hsa-miR-4761-5p	2	-0.377	0.752747166	1	73
hsa-miR-4762-3p	2	-0.963	0.9225103496	1	113
hsa-miR-4762-5p	5	0.122	0.4846464863	1	125
hsa-miR-4763-3p	12	0.217	0.3337058845	1	281
hsa-miR-4763-5p	1	-1.261	0.9394430095	1	75
hsa-miR-4764-3p	1	-0.293	0.7293060726	1	35
hsa-miR-4764-5p	0	-3.415	1	1	66
hsa-miR-4765	3	0.669	0.2664878749	1	49
hsa-miR-4767	0	-3.107	1	1	52
hsa-miR-4768-3p	19	-0.305	0.861980002	1	643
hsa-miR-4768-5p	7	-0.775	0.9621738924	1	332
hsa-miR-4769-3p	2	-0.482	0.7905411737	1	79
hsa-miR-4770	5	-0.326	0.763834389	1	173
hsa-miR-4772-3p	10	-0.232	0.7461407225	1	322
hsa-miR-4772-5p	1	-0.969	0.8937699203	1	60
hsa-miR-4773	2	-0.728	0.8674807069	1	95
hsa-miR-4774-3p	2	0.039	0.5828826336	1	53
hsa-miR-4774-5p	3	0.833	0.2076713918	1	43
hsa-miR-4775	6	-0.793	0.9562540999	1	289
hsa-miR-4776-3p	5	0.321	0.3617850001	1	108
hsa-miR-4776-5p	0	-2.649	1	1	36
hsa-miR-4777-3p	0	-3.057	1	1	50
hsa-miR-4777-5p	3	0.522	0.3269366052	1	55
hsa-miR-4778-3p	6	-0.075	0.6111187693	1	173
hsa-miR-4778-5p	1	-1.313	0.9458851374	1	78
hsa-miR-4780	4	0.218	0.4444723728	1	93
hsa-miR-4781-3p	2	-1.751	0.9952359083	1	200
hsa-miR-4782-3p	2	0.424	0.4205594097	1	39
hsa-miR-4782-5p	0	-3.374	1	1	64
hsa-miR-4783-3p	0	-1.919	1	1	19
hsa-miR-4783-5p	1	-0.109	0.6736837197	1	30
hsa-miR-4784	10	0.291	0.2961689262	1	222
hsa-miR-4785	1	0.057	0.6210810509	1	26
hsa-miR-4786-3p	4	-0.009	0.5761608259	1	110
hsa-miR-4786-5p	10	0.064	0.4871199465	1	261
hsa-miR-4787-3p	1	0.519	0.4697001678	1	17
hsa-miR-4788	0	-0.793	1	1	5
hsa-miR-4789-3p	11	0.05	0.4956224587	1	290
hsa-miR-4789-5p	9	-0.023	0.5681602063	1	250
hsa-miR-4790-3p	3	-0.017	0.5902466114	1	83
hsa-miR-4790-5p	1	0.581	0.449527993	1	16
hsa-miR-4791	1	-0.327	0.7392387631	1	36
hsa-miR-4792	4	0.12	0.5006192442	1	100
hsa-miR-4793-3p	9	-0.701	0.9628358404	1	404
hsa-miR-4793-5p	4	-0.299	0.7384352414	1	136
hsa-miR-4794	3	-0.592	0.8487395121	1	127
hsa-miR-4795-3p	3	-0.559	0.837120223	1	124
hsa-miR-4795-5p	7	0.318	0.3223156139	1	152
hsa-miR-4796-3p	12	0.222	0.3293335185	1	280
hsa-miR-4796-5p	1	0.057	0.6210810509	1	26
hsa-miR-4797-3p	2	-0.359	0.7459054469	1	72
hsa-miR-4797-5p	5	-0.596	0.8872968761	1	210
hsa-miR-4798-5p	0	-1.538	1	1	13
hsa-miR-4800-5p	0	-2.47	1	1	31
hsa-miR-4802-3p	3	-0.08	0.6222543957	1	87
hsa-miR-4803	2	-0.77	0.8786442224	1	98
hsa-miR-4804-3p	1	-1.093	0.9151512831	1	66
hsa-miR-4804-5p	0	-1.609	1	1	14
hsa-miR-483-3p	9	0.383	0.2471644907	1	187
hsa-miR-483-5p	6	0.16	0.4456013773	1	146
hsa-miR-485-3p	3	0.172	0.4937844743	1	72
hsa-miR-485-5p	11	-0.855	0.9917009722	1	549
hsa-miR-486-5p	2	-0.413	0.7659554152	1	75
hsa-miR-487a-5p	1	-0.36	0.7488076515	1	37
hsa-miR-487b-3p	1	0.348	0.5258962528	1	20
hsa-miR-487b-5p	1	-0.424	0.7669067392	1	39
hsa-miR-488-5p	1	-0.947	0.8897165047	1	59
hsa-miR-489-3p	2	-0.482	0.7905411737	1	79
hsa-miR-490-3p	10	0.356	0.2501453764	1	212
hsa-miR-490-5p	2	0.303	0.4703857099	1	43
hsa-miR-491-3p	1	-1.533	0.9679945945	1	92
hsa-miR-492	1	-0.602	0.8137603511	1	45
hsa-miR-493-5p	5	0.247	0.4056267228	1	114
hsa-miR-495-3p	7	0.046	0.5187259299	1	185
hsa-miR-495-5p	5	0.582	0.2267723048	1	89
hsa-miR-496	6	0.463	0.2577007767	1	117
hsa-miR-497-3p	5	0.439	0.2964730882	1	99
hsa-miR-497-5p	17	0.026	0.5046457163	1	456
hsa-miR-498	8	-0.514	0.8948832059	1	315
hsa-miR-4999-3p	0	-2.58	1	1	34
hsa-miR-4999-5p	1	0.014	0.6349762313	1	27
hsa-miR-499a-3p	2	-0.303	0.7244009835	1	69
hsa-miR-499a-5p	3	0.286	0.4366857369	1	66
hsa-miR-499b-3p	2	-0.205	0.6851605097	1	64
hsa-miR-499b-5p	4	0.615	0.2457240255	1	69
hsa-miR-5001-3p	2	-1.642	0.99216587	1	185
hsa-miR-5001-5p	6	0.463	0.2577007767	1	117
hsa-miR-5002-3p	1	-0.456	0.7754621013	1	40
hsa-miR-5002-5p	1	-1.151	0.9241721681	1	69
hsa-miR-5003-3p	4	-0.258	0.7169334902	1	132
hsa-miR-5004-3p	2	0.246	0.4943201767	1	45
hsa-miR-5004-5p	3	0.247	0.4560119746	1	68
hsa-miR-5006-3p	7	-0.375	0.8140685689	1	250
hsa-miR-5007-3p	3	0.153	0.5030244183	1	73
hsa-miR-5007-5p	3	-0.333	0.7445339305	1	105
hsa-miR-5008-3p	3	0.722	0.246609156	1	47
hsa-miR-5008-5p	2	-0.824	0.8921810808	1	102
hsa-miR-5009-3p	2	-0.225	0.6933584295	1	65
hsa-miR-5009-5p	0	-2.507	1	1	32
hsa-miR-500a-3p	5	0.047	0.5330029562	1	132
hsa-miR-500a-5p	3	-0.755	0.8992547375	1	143
hsa-miR-500b-3p	2	-1.751	0.9952359083	1	200
hsa-miR-500b-5p	2	-0.054	0.6226840183	1	57
hsa-miR-501-3p	4	0.634	0.2377420499	1	68
hsa-miR-501-5p	7	0.248	0.3700859831	1	160
hsa-miR-5011-3p	3	0.569	0.3067155724	1	53
hsa-miR-5011-5p	24	0.043	0.4689771178	1	636
hsa-miR-502-3p	4	0.577	0.26185776	1	71
hsa-miR-502-5p	1	-1.243	0.9371298416	1	74
hsa-miR-504-3p	12	-0.213	0.7434553298	1	381
hsa-miR-504-5p	5	0.372	0.3326009882	1	104
hsa-miR-5047	2	-0.61	0.8329641451	1	87
hsa-miR-506-3p	7	0.482	0.2256888028	1	135
hsa-miR-506-5p	2	-0.641	0.8422841247	1	89
hsa-miR-507	9	0.42	0.2238367951	1	182
hsa-miR-508-3p	1	-0.902	0.8811407176	1	57
hsa-miR-508-5p	7	-1.24	0.9982707703	1	461
hsa-miR-5087	3	0.118	0.5212398859	1	75
hsa-miR-5088-3p	5	-0.252	0.7218786976	1	164
hsa-miR-5088-5p	3	0.326	0.4171076608	1	64
hsa-miR-5089-5p	4	-1.652	0.9992496402	1	358
hsa-miR-509-3-5p	4	0.067	0.5315795233	1	104
hsa-miR-509-3p	2	0.362	0.4457852917	1	41
hsa-miR-509-5p	5	0.372	0.3326009882	1	104
hsa-miR-5090	1	-0.185	0.6971845116	1	32
hsa-miR-5091	1	0.46	0.4891344722	1	18
hsa-miR-5092	1	-0.148	0.6856532421	1	31
hsa-miR-5093	2	-0.999	0.9292693544	1	116
hsa-miR-5094	0	-3.107	1	1	52
hsa-miR-5095	5	-1.497	0.9990898626	1	398
hsa-miR-5096	3	-1.798	0.9990760939	1	302
hsa-miR-510-3p	5	-0.252	0.7218786976	1	164
hsa-miR-510-5p	1	-2.124	0.9951162397	1	142
hsa-miR-5100	0	-3.454	1	1	68
hsa-miR-511-3p	9	-0.046	0.587386904	1	254
hsa-miR-511-5p	3	-0.294	0.726612201	1	102
hsa-miR-512-3p	7	-0.691	0.9435538727	1	313
hsa-miR-512-5p	1	-2.034	0.9931461802	1	133
hsa-miR-513a-3p	8	0.21	0.383158673	1	188
hsa-miR-513a-5p	5	-0.603	0.8896764951	1	211
hsa-miR-513b	0	-1.018	1	1	7
hsa-miR-513b-3p	1	-1.093	0.9151512831	1	66
hsa-miR-513b-5p	6	0.218	0.4063690196	1	140
hsa-miR-513c-3p	8	0.263	0.344220649	1	181
hsa-miR-513c-5p	4	-0.009	0.5761608259	1	110
hsa-miR-514a-3p	1	-1.053	0.9085499485	1	64
hsa-miR-514a-5p	3	0.388	0.3873473845	1	61
hsa-miR-514b-3p	1	-1.032	0.9050594885	1	63
hsa-miR-514b-5p	4	-0.046	0.5975290358	1	113
hsa-miR-515-3p	0	-3.107	1	1	52
hsa-miR-515-5p	8	0.21	0.383158673	1	188
hsa-miR-516a-3p	1	-1.548	0.9691736356	1	93
hsa-miR-516a-5p	1	0.46	0.4891344722	1	18
hsa-miR-516b-3p	1	-1.489	0.9641805026	1	89
hsa-miR-516b-5p	2	-0.547	0.8128223299	1	83
hsa-miR-517-5p	2	0.332	0.4581664393	1	42
hsa-miR-517a-3p	0	-1.463	1	1	12
hsa-miR-517b-3p	0	-1.301	1	1	10
hsa-miR-517c-3p	0	-1.463	1	1	12
hsa-miR-5186	1	-2.877	0.9998966949	1	244
hsa-miR-5187-5p	2	-0.163	0.6682267573	1	62
hsa-miR-5188	0	-1.119	1	1	8
hsa-miR-5189-3p	5	0.48	0.2751215331	1	96
hsa-miR-5189-5p	11	0.282	0.2912695609	1	246
hsa-miR-518c-5p	2	-0.359	0.7459054469	1	72
hsa-miR-518e-3p	1	1.109	0.2851753653	1	9
hsa-miR-5190	2	-0.61	0.8329641451	1	87
hsa-miR-5191	0	-2.778	1	1	40
hsa-miR-5192	3	-0.613	0.856079774	1	129
hsa-miR-5193	10	-0.025	0.5679848748	1	278
hsa-miR-5194	6	0.319	0.3407306605	1	130
hsa-miR-5195-3p	4	0.403	0.3447031943	1	81
hsa-miR-5195-5p	0	-2.778	1	1	40
hsa-miR-5196-3p	6	0.452	0.2639052517	1	118
hsa-miR-5197-3p	5	-0.227	0.7067696442	1	161
hsa-miR-5197-5p	8	0.417	0.2428214467	1	162
hsa-miR-519d-3p	32	-0.027	0.5718724621	1	891
hsa-miR-519e-3p	0	-3.082	1	1	51
hsa-miR-519e-5p	8	0.263	0.344220649	1	181
hsa-miR-520a-3p	13	-0.342	0.8494357941	1	452
hsa-miR-520b	14	-0.24	0.7791819406	1	453
hsa-miR-520c-3p	14	-0.24	0.7791819406	1	453
hsa-miR-520d-3p	14	-0.228	0.768293666	1	449
hsa-miR-520d-5p	8	0.391	0.2581893186	1	165
hsa-miR-520e	14	-0.234	0.7737825994	1	451
hsa-miR-520f-3p	5	0.398	0.3180860021	1	102
hsa-miR-520f-5p	4	0.693	0.2141945365	1	65
hsa-miR-520g-3p	14	-0.067	0.6108750688	1	401
hsa-miR-520g-5p	2	0.555	0.3684456806	1	35
hsa-miR-520h	13	-0.193	0.731932163	1	407
hsa-miR-521	0	-2.22	1	1	25
hsa-miR-522-3p	3	-0.456	0.7975651516	1	115
hsa-miR-523-3p	0	-0.793	1	1	5
hsa-miR-526b-3p	24	0.059	0.4468631927	1	629
hsa-miR-526b-5p	8	-0.119	0.6470434198	1	238
hsa-miR-532-3p	10	0.323	0.2728569166	1	217
hsa-miR-532-5p	2	-0.225	0.6933584295	1	65
hsa-miR-539-3p	2	-0.184	0.6767838582	1	63
hsa-miR-539-5p	10	0.396	0.2238227048	1	206
hsa-miR-541-5p	3	0.066	0.5478650595	1	78
hsa-miR-542-5p	2	0.521	0.3816619051	1	36
hsa-miR-544a	7	0.337	0.3105247524	1	150
hsa-miR-544b	9	0.296	0.3061101547	1	199
hsa-miR-545-3p	4	-0.574	0.8618698476	1	166
hsa-miR-545-5p	2	-0.963	0.9225103496	1	113
hsa-miR-548a-3p	6	-0.018	0.5706680027	1	166
hsa-miR-548a-5p	6	-0.263	0.7366050054	1	198
hsa-miR-548aa	7	0.061	0.5071764917	1	183
hsa-miR-548ab	6	-0.256	0.7321949491	1	197
hsa-miR-548ad-3p	0	-2.027	1	1	21
hsa-miR-548ad-5p	6	-0.256	0.7321949491	1	197
hsa-miR-548ae-3p	11	0.095	0.4536496824	1	281
hsa-miR-548ae-5p	6	-0.256	0.7321949491	1	197
hsa-miR-548ag	3	0.19	0.4844601155	1	71
hsa-miR-548ah-3p	11	0.105	0.4442549829	1	279
hsa-miR-548ah-5p	13	0.197	0.3433843373	1	309
hsa-miR-548ai	2	-0.303	0.7244009835	1	69
hsa-miR-548aj-3p	11	0.095	0.4536496824	1	281
hsa-miR-548aj-5p	12	0.354	0.2257150694	1	255
hsa-miR-548ak	6	-0.256	0.7321949491	1	197
hsa-miR-548al	0	-1.741	1	1	16
hsa-miR-548am-3p	11	0.105	0.4442549829	1	279
hsa-miR-548am-5p	6	-0.256	0.7321949491	1	197
hsa-miR-548ao-3p	0	-2.078	1	1	22
hsa-miR-548ao-5p	2	-0.595	0.8281202428	1	86
hsa-miR-548ap-3p	6	-0.122	0.6440504304	1	179
hsa-miR-548ap-5p	6	-0.256	0.7321949491	1	197
hsa-miR-548aq-3p	11	0.095	0.4536496824	1	281
hsa-miR-548aq-5p	6	-0.256	0.7321949491	1	197
hsa-miR-548ar-3p	6	0.025	0.5405675096	1	161
hsa-miR-548ar-5p	6	-0.256	0.7321949491	1	197
hsa-miR-548as-3p	4	-0.615	0.87668095	1	171
hsa-miR-548as-5p	6	-0.256	0.7321949491	1	197
hsa-miR-548at-3p	1	-1.489	0.9641805026	1	89
hsa-miR-548at-5p	5	0.177	0.4490767785	1	120
hsa-miR-548au-3p	3	-0.184	0.6740478191	1	94
hsa-miR-548au-5p	6	-0.256	0.7321949491	1	197
hsa-miR-548av-3p	2	-0.7	0.8595228092	1	93
hsa-miR-548av-5p	6	0.15	0.4520949349	1	147
hsa-miR-548ax	2	-0.626	0.837684597	1	88
hsa-miR-548ay-3p	1	-1.489	0.9641805026	1	89
hsa-miR-548ay-5p	6	-0.256	0.7321949491	1	197
hsa-miR-548az-3p	6	0.025	0.5405675096	1	161
hsa-miR-548az-5p	10	0.032	0.5161638343	1	267
hsa-miR-548b-3p	3	0.1	0.5302102969	1	76
hsa-miR-548b-5p	6	-0.256	0.7321949491	1	197
hsa-miR-548ba	3	0.19	0.4844601155	1	71
hsa-miR-548bb-5p	6	-0.256	0.7321949491	1	197
hsa-miR-548c-3p	23	0.259	0.211865037	1	524
hsa-miR-548c-5p	6	-0.263	0.7366050054	1	198
hsa-miR-548d-5p	6	-0.277	0.7452698847	1	200
hsa-miR-548e-3p	6	0.025	0.5405675096	1	161
hsa-miR-548f-3p	6	0.033	0.534438301	1	160
hsa-miR-548f-5p	12	0.36	0.2218652339	1	254
hsa-miR-548g-3p	3	-0.125	0.6451152511	1	90
hsa-miR-548g-5p	12	0.354	0.2257150694	1	255
hsa-miR-548h-5p	6	-0.256	0.7321949491	1	197
hsa-miR-548i	6	-0.277	0.7452698847	1	200
hsa-miR-548j-3p	11	0.1	0.4489543736	1	280
hsa-miR-548j-5p	6	-0.263	0.7366050054	1	198
hsa-miR-548k	6	0.15	0.4520949349	1	147
hsa-miR-548m	3	-0.169	0.6669810854	1	93
hsa-miR-548n	9	-0.057	0.5968506966	1	256
hsa-miR-548o-3p	2	-0.975	0.9248282312	1	114
hsa-miR-548o-5p	6	-0.256	0.7321949491	1	197
hsa-miR-548p	7	0.365	0.293002774	1	147
hsa-miR-548q	0	-3.031	1	1	49
hsa-miR-548s	11	-0.464	0.9014806557	1	417
hsa-miR-548t-3p	6	-0.122	0.6440504304	1	179
hsa-miR-548t-5p	10	0.032	0.5161638343	1	267
hsa-miR-548u	4	0.134	0.4927405654	1	99
hsa-miR-548v	4	0.107	0.5084444688	1	101
hsa-miR-548w	6	-0.256	0.7321949491	1	197
hsa-miR-548x-3p	11	0.095	0.4536496824	1	281
hsa-miR-548x-5p	12	0.354	0.2257150694	1	255
hsa-miR-548y	6	-0.256	0.7321949491	1	197
hsa-miR-549a	0	-3.005	1	1	48
hsa-miR-550a-3-5p	1	-1.533	0.9679945945	1	92
hsa-miR-550a-5p	1	-1.576	0.9714032426	1	95
hsa-miR-550b-2-5p	0	-4.271	1	1	125
hsa-miR-550b-3p	2	0.165	0.5289065919	1	48
hsa-miR-551a	0	-1.463	1	1	12
hsa-miR-551b-3p	0	-1.676	1	1	15
hsa-miR-551b-5p	0	-4.455	1	1	143
hsa-miR-552-5p	3	-0.603	0.8524493983	1	128
hsa-miR-553	0	-1.301	1	1	10
hsa-miR-554	0	-2.078	1	1	22
hsa-miR-555	1	-0.833	0.8670132533	1	54
hsa-miR-556-3p	3	0.476	0.3471506493	1	57
hsa-miR-556-5p	3	0.454	0.3572381281	1	58
hsa-miR-5571-3p	3	0.569	0.3067155724	1	53
hsa-miR-5571-5p	5	-0.616	0.8943064989	1	213
hsa-miR-5579-3p	1	-0.545	0.7992929686	1	43
hsa-miR-5579-5p	0	-2.838	1	1	42
hsa-miR-558	7	-0.02	0.5693699582	1	194
hsa-miR-5580-3p	6	-0.345	0.7855115826	1	210
hsa-miR-5580-5p	1	-0.76	0.8512101573	1	51
hsa-miR-5581-5p	4	0.386	0.3530814545	1	82
hsa-miR-5582-3p	6	-0.543	0.8821051645	1	242
hsa-miR-5582-5p	3	-0.839	0.9204672582	1	152
hsa-miR-5583-3p	1	-1.474	0.9628108804	1	88
hsa-miR-5583-5p	2	0.039	0.5828826336	1	53
hsa-miR-5584-3p	1	-1.243	0.9371298416	1	74
hsa-miR-5584-5p	3	-0.726	0.891123915	1	140
hsa-miR-5585-3p	2	-0.595	0.8281202428	1	86
hsa-miR-5585-5p	1	-0.99	0.8976746254	1	61
hsa-miR-5586-3p	5	-0.334	0.7681867937	1	174
hsa-miR-5586-5p	1	-1.17	0.9269611168	1	70
hsa-miR-5587-5p	2	-0.61	0.8329641451	1	87
hsa-miR-5588-3p	4	0.054	0.5391715095	1	105
hsa-miR-5589-3p	2	-0.987	0.9270806751	1	115
hsa-miR-5589-5p	7	-0.753	0.9579039035	1	327
hsa-miR-559	7	-0.083	0.6174102252	1	203
hsa-miR-5590-5p	3	0.209	0.4750543822	1	70
hsa-miR-5591-3p	1	-0.63	0.8205988584	1	46
hsa-miR-562	5	0.122	0.4846464863	1	125
hsa-miR-563	1	0.014	0.6349762313	1	27
hsa-miR-564	4	-0.058	0.6045073017	1	114
hsa-miR-566	3	0.286	0.4366857369	1	66
hsa-miR-567	9	0.36	0.2615437695	1	190
hsa-miR-568	1	-1.225	0.9347284879	1	73
hsa-miR-5681b	1	-0.809	0.861941076	1	53
hsa-miR-5682	2	-0.142	0.6594876168	1	61
hsa-miR-5683	5	0.48	0.2751215331	1	96
hsa-miR-5684	1	-0.545	0.7992929686	1	43
hsa-miR-5685	3	-0.212	0.6878487543	1	96
hsa-miR-5687	0	-2.431	1	1	30
hsa-miR-5688	7	0.213	0.3941656348	1	164
hsa-miR-5689	0	-3.202	1	1	56
hsa-miR-569	2	-0.184	0.6767838582	1	63
hsa-miR-5690	4	-0.921	0.9553716876	1	213
hsa-miR-5691	5	0.1	0.498653618	1	127
hsa-miR-5692a	8	-0.358	0.8151128346	1	282
hsa-miR-5692b	8	0.326	0.3004921925	1	173
hsa-miR-5692c	8	0.326	0.3004921925	1	173
hsa-miR-5693	9	-0.406	0.853209315	1	328
hsa-miR-5694	2	-0.999	0.9292693544	1	116
hsa-miR-5696	5	-0.183	0.6803381359	1	156
hsa-miR-5697	5	-0.277	0.7364242739	1	167
hsa-miR-5698	21	0.23	0.2522893253	1	488
hsa-miR-5699-3p	4	-0.599	0.8709292121	1	169
hsa-miR-5699-5p	4	0.653	0.2298231825	1	67
hsa-miR-570-3p	6	-0.075	0.6111187693	1	173
hsa-miR-570-5p	2	-0.303	0.7244009835	1	69
hsa-miR-5700	1	-1.395	0.9551377923	1	83
hsa-miR-5701	1	-1.132	0.9212769335	1	68
hsa-miR-5702	2	-0.43	0.7723269049	1	76
hsa-miR-5703	8	0.145	0.4334656817	1	197
hsa-miR-5704	1	-0.574	0.8066616806	1	44
hsa-miR-5705	1	0.938	0.3365826043	1	11
hsa-miR-5706	0	-3.374	1	1	64
hsa-miR-5707	0	-2.078	1	1	22
hsa-miR-5708	0	-1.538	1	1	13
hsa-miR-571	1	-1.261	0.9394430095	1	75
hsa-miR-572	0	-2.027	1	1	21
hsa-miR-573	4	-0.161	0.6639031452	1	123
hsa-miR-5739	0	-2.22	1	1	25
hsa-miR-574-5p	16	0.119	0.4017129767	1	402
hsa-miR-575	2	-1.196	0.959469493	1	134
hsa-miR-576-3p	2	-0.67	0.8511304152	1	91
hsa-miR-577	5	0.068	0.5193854495	1	130
hsa-miR-578	4	-0.452	0.8121505256	1	152
hsa-miR-5787	7	0.131	0.4541972253	1	174
hsa-miR-579	0	-0.793	1	1	5
hsa-miR-579-3p	4	-0.479	0.8238955112	1	155
hsa-miR-580-5p	3	-0.095	0.6299847145	1	88
hsa-miR-581	0	-3.202	1	1	56
hsa-miR-582-3p	3	0.388	0.3873473845	1	61
hsa-miR-583	5	-0.147	0.6580791757	1	152
hsa-miR-584-3p	2	-0.008	0.6031601726	1	55
hsa-miR-584-5p	4	0.693	0.2141945365	1	65
hsa-miR-585-5p	0	-2.867	1	1	43
hsa-miR-586	2	-0.67	0.8511304152	1	91
hsa-miR-587	2	-0.876	0.9043050206	1	106
hsa-miR-588	5	-0.693	0.9187064491	1	225
hsa-miR-589-5p	1	-1.151	0.9241721681	1	69
hsa-miR-590-3p	12	-0.242	0.7679787222	1	389
[truncated: 603 more rows]
