# Supplementary material for: Bioinformatic Analysis of Autism-Related miRNAs and Their PoTential as Biomarkers for Autism Epigenetic Inheritance
Source: Genes (Basel). 2025 Mar 31;16(4):418. doi: 10.3390/genes16040418 (PMC12026732; doi:10.3390/genes16040418)
Supplement: Supplementary file 1 [file genes-16-00418-s001.zip › genes-3497345-supplementary/Table_S2.xlsx]

## Sheet: Sources
Data sources	Accession	Name	Number of genes	Date
Gene Ontology (Biological Process)	GO:0007420	brain development	727	2024-04-09
Gene Ontology (Biological Process)	GO:0030900	forebrain development	409	2024-04-09
Gene Ontology (Biological Process)	GO:0030902	hindbrain development	156	2024-04-09
Gene Ontology (Biological Process)	GO:0030901	midbrain development	87	2024-04-09
Gene Ontology (Biological Process)	GO:0022008	neurogenesis	1331	2024-04-09
Gene Ontology (Biological Process)	GO:0048699	generation of neurons	1156	2024-04-09
Gene Ontology (Biological Process)	GO:0007416	synapse assembly	118	2024-04-09
Gene Ontology (Biological Process)	GO:0060074	synapse maturation	15	2024-04-09
WikiPathways	WP5420	ADHD and autism (ASD) linked metabolic pathways and SNP	105	2024-04-09
WikiPathways	WP4539	Synaptic signaling pathways associated with autism spectrum disorder	50	2024-04-09
Reactome	R-HSA-9675108.3	Nervous system development	574	2024-04-09
