# Supplementary material for: Bioinformatic Analysis of Autism-Related miRNAs and Their PoTential as Biomarkers for Autism Epigenetic Inheritance
Source: Genes (Basel). 2025 Mar 31;16(4):418. doi: 10.3390/genes16040418 (PMC12026732; doi:10.3390/genes16040418)
Supplement: Supplementary file 1 [file genes-16-00418-s001.zip › genes-3497345-supplementary/Table_S20.xlsx]

## Sheet: Página1
miRNA	overlap	enrichment	pvalue	FDR	n_targets
hsa-miR-126-3p	6	3.78	5.04E-08	0.0001311122431	66
hsa-miR-451a	4	3.458	1.01E-05	0.01312953894	44
hsa-miR-487a-3p	4	3.325	2.66E-05	0.02304742794	56
hsa-miR-19a-3p	9	2.228	4.32E-05	0.02807879676	555
hsa-miR-143-3p	6	2.627	0.0001034713718	0.05384650189	245
hsa-miR-29a-3p	6	2.533	0.000165567178	0.06154368531	267
hsa-miR-29b-3p	6	2.533	0.000165567178	0.06154368531	267
hsa-miR-22-3p	5	2.72	0.0002066218216	0.06720374747	176
hsa-miR-27a-3p	7	2.173	0.000365719057	0.1057334429	437
hsa-miR-543	4	2.807	0.0004376991768	0.1138893258	115
hsa-miR-125b-5p	7	2.073	0.0005950833418	0.1290339046	474
hsa-miR-199a-3p	4	2.756	0.0005473759541	0.1290339046	122
hsa-miR-216b-5p	4	2.666	0.0008008189588	0.1602869947	135
hsa-miR-494-3p	4	2.646	0.00086936698	0.161578063	138
hsa-miR-29c-3p	5	2.376	0.0009366299396	0.1624740735	245
hsa-miR-92b-3p	8	1.787	0.001139247218	0.1852700789	689
hsa-miR-19b-3p	8	1.772	0.001227074839	0.1878146312	697
hsa-miR-145-3p	3	2.75	0.001620243523	0.2180234772	75
hsa-miR-155-5p	9	1.587	0.001675814583	0.2180234772	910
hsa-miR-585-3p	2	2.864	0.00156172038	0.2180234772	19
hsa-miR-217	3	2.678	0.002166839499	0.2684817322	83
hsa-miR-10b-5p	5	2.109	0.002676041825	0.2814474012	311
hsa-miR-182-5p	4	2.343	0.002759306333	0.2814474012	189
hsa-miR-297	4	2.36	0.002604422407	0.2814474012	186
hsa-miR-497-5p	6	1.906	0.002714451779	0.2814474012	456
hsa-miR-567	4	2.338	0.002812310696	0.2814474012	190
hsa-miR-455-5p	3	2.511	0.003994368374	0.3583912589	103
hsa-miR-9-5p	5	2.006	0.003920871871	0.3583912589	340
hsa-miR-96-5p	4	2.24	0.003956734327	0.3583912589	209
hsa-miR-200c-3p	4	2.201	0.004521126908	0.3921324072	217
hsa-miR-185-3p	3	2.465	0.004680612034	0.3928694359	109
hsa-miR-1-5p	2	2.429	0.01219894039	0.4381482218	54
hsa-miR-101-3p	5	1.847	0.006895476289	0.4381482218	389
hsa-miR-103a-3p	5	1.685	0.0119218607	0.4381482218	445
hsa-miR-1184	3	2.383	0.006114812507	0.4381482218	120
hsa-miR-1268a	2	2.461	0.01093324987	0.4381482218	51
hsa-miR-1268b	2	2.506	0.00934277857	0.4381482218	47
hsa-miR-1298-5p	2	2.429	0.01219894039	0.4381482218	54
hsa-miR-132-3p	4	2.01	0.00838750575	0.4381482218	259
hsa-miR-138-5p	3	2.313	0.007623711316	0.4381482218	130
hsa-miR-139-5p	3	2.355	0.006694506672	0.4381482218	124
hsa-miR-148b-3p	5	1.838	0.007117824463	0.4381482218	392
hsa-miR-152-3p	3	2.163	0.01187049675	0.4381482218	153
hsa-miR-154-3p	2	2.588	0.006834730934	0.4381482218	40
hsa-miR-15b-5p	7	1.488	0.007962772451	0.4381482218	751
hsa-miR-181a-5p	6	1.683	0.006529175868	0.4381482218	546
hsa-miR-193a-3p	3	2.286	0.008283554138	0.4381482218	134
hsa-miR-196b-5p	3	2.163	0.01187049675	0.4381482218	153
hsa-miR-206	3	2.279	0.008453616302	0.4381482218	135
hsa-miR-210-3p	3	2.299	0.007949563082	0.4381482218	132
hsa-miR-2116-3p	3	2.188	0.01105227705	0.4381482218	149
hsa-miR-224-5p	3	2.299	0.007949563082	0.4381482218	132
hsa-miR-26b-3p	2	2.44	0.01177019673	0.4381482218	53
hsa-miR-3130-5p	2	2.461	0.01093324987	0.4381482218	51
hsa-miR-3190-3p	3	2.151	0.01229239823	0.4381482218	155
hsa-miR-3658	3	2.188	0.01105227705	0.4381482218	149
hsa-miR-365a-3p	3	2.376	0.006256783355	0.4381482218	121
hsa-miR-3914	2	2.44	0.01177019673	0.4381482218	53
hsa-miR-422a	2	2.506	0.00934277857	0.4381482218	47
hsa-miR-425-5p	3	2.239	0.009517266395	0.4381482218	141
hsa-miR-429	3	2.163	0.01187049675	0.4381482218	153
hsa-miR-4482-5p	2	2.473	0.0105251364	0.4381482218	50
hsa-miR-4638-3p	2	2.54	0.008224353906	0.4381482218	44
hsa-miR-4686	2	2.429	0.01219894039	0.4381482218	54
hsa-miR-4689	3	2.39	0.005974798299	0.4381482218	119
hsa-miR-500a-5p	3	2.227	0.00988842709	0.4381482218	143
hsa-miR-5196-3p	3	2.398	0.005836733459	0.4381482218	118
hsa-miR-550a-3p	2	2.484	0.01012398975	0.4381482218	49
hsa-miR-7-5p	6	1.596	0.00904088142	0.4381482218	585
hsa-miR-744-5p	5	1.744	0.009812034633	0.4381482218	424
hsa-miR-873-5p	4	2.01	0.00838750575	0.4381482218	259
hsa-miR-889-5p	2	2.44	0.01177019673	0.4381482218	53
hsa-miR-99a-5p	3	2.306	0.007785622723	0.4381482218	131
hsa-miR-616-3p	2	2.418	0.01263447139	0.4442553319	55
hsa-miR-107	4	1.842	0.01397241494	0.4491291543	301
hsa-miR-1200	3	2.115	0.01360961088	0.4491291543	161
hsa-miR-184	2	2.408	0.01307674535	0.4491291543	56
hsa-miR-26a-5p	5	1.649	0.01337320889	0.4491291543	458
hsa-miR-4743-5p	2	2.387	0.01398134569	0.4491291543	58
hsa-miR-5010-3p	3	2.121	0.01338469073	0.4491291543	160
hsa-miR-6853-3p	2	2.387	0.01398134569	0.4491291543	58
hsa-miR-203a-3p	4	1.831	0.01444349669	0.4583168095	304
hsa-miR-199a-5p	3	2.079	0.01500461412	0.4619469332	167
hsa-miR-203	1	2.235	0.01544557386	0.4619469332	5
hsa-miR-3678-5p	1	2.235	0.01544557386	0.4619469332	5
hsa-miR-4469	4	1.823	0.01476311765	0.4619469332	306
hsa-miR-514a-5p	2	2.356	0.01538772071	0.4619469332	61
hsa-miR-4467	2	2.335	0.01635778098	0.4729216234	63
hsa-miR-6817-3p	4	1.79	0.0162571055	0.4729216234	315
hsa-miR-6887-3p	3	2.05	0.01622696422	0.4729216234	172
hsa-miR-193a-5p	2	2.325	0.01685242523	0.4766305484	64
hsa-miR-5787	3	2.039	0.01673120822	0.4766305484	174
hsa-miR-4505	3	2.028	0.01724422128	0.477334721	176
hsa-miR-4643	3	2.028	0.01724422128	0.477334721	176
hsa-miR-299-3p	2	2.276	0.01942008949	0.5053107286	69
hsa-miR-301a-5p	2	2.276	0.01942008949	0.5053107286	69
hsa-miR-3614-3p	2	2.286	0.01889410464	0.5053107286	68
hsa-miR-376a-5p	2	2.286	0.01889410464	0.5053107286	68
hsa-miR-5693	4	1.743	0.01857871714	0.5053107286	328
hsa-miR-6862-5p	2	2.276	0.01942008949	0.5053107286	69
hsa-miR-363-3p	4	1.715	0.02010538665	0.5128844711	336
hsa-miR-4657	2	2.267	0.01995221678	0.5128844711	70
hsa-miR-15a-5p	6	1.364	0.02055189337	0.5141925631	701
hsa-miR-4491	2	2.257	0.02049044504	0.5141925631	71
hsa-miR-105-3p	1	2.202	0.02155827284	0.5152685604	7
hsa-miR-26a-1-3p	2	2.238	0.02158503962	0.5152685604	73
hsa-miR-4670-5p	1	2.202	0.02155827284	0.5152685604	7
hsa-miR-4757-3p	1	2.202	0.02155827284	0.5152685604	7
hsa-miR-7110-3p	4	1.695	0.02130014987	0.5152685604	342
hsa-miR-4253	2	2.229	0.02214132396	0.5190245491	74
hsa-miR-7114-5p	2	2.229	0.02214132396	0.5190245491	74
hsa-miR-486-5p	2	2.22	0.02270354534	0.5274520088	75
hsa-miR-1265	2	2.21	0.02327166324	0.5358660863	76
hsa-miR-128-3p	5	1.468	0.02361308514	0.5389583117	530
hsa-miR-3160-5p	2	2.192	0.02442542743	0.5526518449	78
hsa-miR-382-3p	2	2.183	0.0250109936	0.5562273961	79
hsa-miR-4769-3p	2	2.183	0.0250109936	0.5562273961	79
hsa-miR-6074	2	2.174	0.02560229604	0.5645523246	80
hsa-miR-1295b-5p	2	2.165	0.02619929516	0.56808805	81
hsa-miR-1912	2	2.165	0.02619929516	0.56808805	81
hsa-miR-135b-5p	2	2.147	0.02741022589	0.5705712622	83
hsa-miR-32-5p	5	1.42	0.02735547224	0.5705712622	551
hsa-miR-4297	2	2.147	0.02741022589	0.5705712622	83
hsa-miR-4301	2	2.147	0.02741022589	0.5705712622	83
hsa-miR-5581-5p	2	2.156	0.02680195152	0.5705712622	82
hsa-miR-4746-5p	1	2.169	0.02763385878	0.5706611155	9
hsa-miR-144-3p	3	1.838	0.02798817323	0.5734269822	212
hsa-miR-148a-5p	2	2.13	0.02864347258	0.5822680911	85
hsa-miR-214-3p	3	1.824	0.02901289488	0.5849359556	215
hsa-miR-4272	2	2.112	0.02989872486	0.5849359556	87
hsa-miR-532-3p	3	1.814	0.02970707537	0.5849359556	217
hsa-miR-6770-5p	3	1.814	0.02970707537	0.5849359556	217
hsa-miR-6873-3p	4	1.574	0.02963327922	0.5849359556	379
hsa-miR-320a	5	1.384	0.03044999435	0.5912752634	567
hsa-miR-495-5p	2	2.095	0.03117567523	0.6008822736	89
hsa-miR-124-3p	9	0.964	0.03141342579	0.6010127493	1445
hsa-miR-613	2	2.078	0.03247401897	0.6141447712	91
hsa-miR-769-5p	3	1.776	0.0325718595	0.6141447712	225
hsa-miR-6792-3p	3	1.771	0.0329398422	0.6157655099	226
hsa-miR-6833-5p	2	2.07	0.0331311189	0.6157655099	92
hsa-miR-140-3p	3	1.752	0.03443367125	0.6226908995	230
hsa-miR-346	2	2.053	0.03446098752	0.6226908995	94
hsa-miR-4691-5p	3	1.752	0.03443367125	0.6226908995	230
hsa-miR-6728-3p	2	2.061	0.03379345419	0.6226908995	93
hsa-miR-20a-3p	2	2.045	0.03513368177	0.6229524318	95
hsa-miR-374b-5p	3	1.743	0.03519370003	0.6229524318	232
hsa-miR-450a-2-3p	2	2.045	0.03513368177	0.6229524318	95
hsa-miR-877-3p	5	1.329	0.03571724233	0.6279477334	592
hsa-miR-1206	2	2.02	0.03718236125	0.6441281826	98
hsa-miR-1255a	2	2.012	0.03787533126	0.6441281826	99
hsa-miR-1255b-5p	2	2.012	0.03787533126	0.6441281826	99
hsa-miR-29a-5p	2	2.02	0.03718236125	0.6441281826	98
hsa-miR-548u	2	2.012	0.03787533126	0.6441281826	99
hsa-miR-27b-3p	4	1.473	0.03850406583	0.6505686967	412
hsa-miR-6810-5p	2	1.996	0.0392761686	0.6509336988	101
hsa-miR-6857-5p	2	1.996	0.0392761686	0.6509336988	101
hsa-miR-7161-5p	2	1.996	0.0392761686	0.6509336988	101
hsa-miR-518c-3p	1	2.106	0.03967457127	0.6533749015	13
hsa-miR-9-3p	2	1.988	0.03998396388	0.6543287674	102
hsa-miR-16-5p	9	0.9	0.04086263269	0.6604010575	1515
hsa-miR-641	2	1.981	0.04069662914	0.6604010575	103
hsa-miR-100-5p	3	1.671	0.04158649558	0.663853138	248
hsa-miR-6838-5p	4	1.444	0.04146467428	0.663853138	422
hsa-miR-29c-5p	1	2.09	0.04266189632	0.6638738073	14
hsa-miR-3605-5p	2	1.965	0.0421364273	0.6638738073	105
hsa-miR-4667-3p	3	1.658	0.04284653403	0.6638738073	251
hsa-miR-622	2	1.965	0.0421364273	0.6638738073	105
hsa-miR-708-5p	2	1.957	0.04286348948	0.6638738073	106
hsa-miR-105-5p	2	1.949	0.04359528018	0.6706468086	107
hsa-miR-146a-3p	2	1.942	0.04433176444	0.6706468086	108
hsa-miR-195-5p	5	1.256	0.04399878382	0.6706468086	627
hsa-miR-23a-3p	3	1.645	0.04412578366	0.6706468086	254
hsa-miR-21-5p	5	1.243	0.04552655558	0.6812582369	633
hsa-miR-4443	2	1.927	0.04581867466	0.6812582369	110
hsa-miR-718	1	2.075	0.04564013446	0.6812582369	15
hsa-miR-4715-3p	2	1.904	0.0480833772	0.7108690198	113
hsa-miR-10a-5p	4	1.377	0.0490900936	0.7135889584	446
hsa-miR-1250-5p	1	2.06	0.04860931269	0.7135889584	16
hsa-miR-4286	2	1.897	0.0488472979	0.7135889584	114
hsa-miR-125a-5p	3	1.581	0.05080731282	0.7157688752	269
hsa-miR-223-3p	2	1.874	0.05116564596	0.7157688752	117
hsa-miR-409-3p	2	1.889	0.04961567201	0.7157688752	115
hsa-miR-449b-3p	2	1.882	0.05038846587	0.7157688752	116
hsa-miR-496	2	1.874	0.05116564596	0.7157688752	117
hsa-miR-612	3	1.585	0.05034721448	0.7157688752	268
hsa-miR-98-3p	2	1.882	0.05038846587	0.7157688752	116
hsa-miR-8074	1	2.045	0.05156945796	0.7175600513	17
hsa-miR-6791-5p	2	1.86	0.05273303159	0.7298475968	119
hsa-miR-374a-5p	3	1.557	0.05361137866	0.7380783454	275
hsa-miR-223-5p	3	1.553	0.05408593443	0.7406926389	276
hsa-miR-1199-3p	1	2.031	0.05452059711	0.7427360925	18
hsa-miR-424-5p	4	1.329	0.0552903658	0.7492996448	464
hsa-miR-3925-5p	2	1.831	0.05591898062	0.7500061216	123
hsa-miR-944	2	1.831	0.05591898062	0.7500061216	123
hsa-miR-1908-3p	1	2.016	0.05746275692	0.7638333169	19
hsa-miR-3123	2	1.817	0.05753702157	0.7638333169	125
hsa-miR-192-3p	2	1.81	0.05835219557	0.770722908	126
hsa-miR-487b-3p	1	2.002	0.06039596411	0.7896999931	20
hsa-miR-6770-3p	1	2.002	0.06039596411	0.7896999931	20
hsa-miR-3653-3p	2	1.789	0.06082194857	0.791293551	129
hsa-miR-375	4	1.284	0.06152267869	0.7964279103	481
hsa-miR-2110	2	1.769	0.06332738472	0.7998925002	132
hsa-miR-3195	1	1.987	0.06332024529	0.7998925002	21
hsa-miR-500a-3p	2	1.769	0.06332738472	0.7998925002	132
hsa-miR-6503-3p	1	1.987	0.06332024529	0.7998925002	21
hsa-miR-7856-5p	2	1.776	0.06248832682	0.7998925002	131
hsa-miR-4729	2	1.755	0.06501708276	0.8172678712	134
hsa-miR-133a-3p	2	1.742	0.06672201838	0.8267175801	136
hsa-miR-4793-5p	2	1.742	0.06672201838	0.8267175801	136
hsa-miR-580-3p	2	1.742	0.06672201838	0.8267175801	136
hsa-miR-4328	2	1.729	0.06844194716	0.8440092252	138
hsa-miR-330-5p	2	1.722	0.06930745825	0.8466573069	139
hsa-miR-6786-3p	1	1.959	0.06914213575	0.8466573069	23
hsa-miR-525-5p	2	1.716	0.07017662702	0.8532690818	140
hsa-miR-18b-3p	1	1.945	0.07203979789	0.8629641154	24
hsa-miR-30a-5p	5	1.072	0.07230060614	0.8629641154	723
hsa-miR-520a-5p	2	1.702	0.07192581816	0.8629641154	142
hsa-miR-663a	2	1.702	0.07192581816	0.8629641154	142
hsa-miR-25-3p	4	1.209	0.07340169441	0.8721059765	511
hsa-miR-483-5p	2	1.677	0.07546678657	0.8925662666	146
hsa-miR-3180-5p	2	1.67	0.07636072988	0.8990525753	147
hsa-miR-23b-3p	3	1.378	0.07806385743	0.8998643403	322
hsa-miR-326	2	1.658	0.07815885507	0.8998643403	149
hsa-miR-367-3p	3	1.385	0.07693686779	0.8998643403	320
hsa-miR-494-5p	1	1.918	0.07780868758	0.8998643403	26
hsa-miR-582-5p	2	1.664	0.07725809564	0.8998643403	148
hsa-miR-137	2	1.639	0.08088120979	0.9032313643	152
hsa-miR-362-3p	4	1.173	0.07975554271	0.9032313643	526
hsa-miR-4719	2	1.645	0.07997044058	0.9032313643	151
hsa-miR-5582-5p	2	1.639	0.08088120979	0.9032313643	152
hsa-miR-578	2	1.639	0.08088120979	0.9032313643	152
hsa-miR-6786-5p	1	1.904	0.08067996752	0.9032313643	27
hsa-miR-891a-3p	2	1.639	0.08088120979	0.9032313643	152
hsa-miR-200a-3p	2	1.633	0.08179525897	0.9056649525	153
hsa-miR-2113	2	1.633	0.08179525897	0.9056649525	153
hsa-miR-141-3p	2	1.627	0.08271256003	0.911941022	154
hsa-miR-5696	2	1.614	0.08455680613	0.9283409685	156
hsa-miR-30d-3p	2	1.608	0.08548369567	0.9345738493	157
hsa-miR-216a-5p	2	1.596	0.08734687003	0.9430562482	159
hsa-miR-451b	2	1.596	0.08734687003	0.9430562482	159
hsa-miR-922	2	1.596	0.08734687003	0.9430562482	159
hsa-miR-501-5p	2	1.59	0.08828310014	0.9492257296	160
hsa-miR-127-3p	1	1.865	0.0892414606	0.951665084	30
hsa-miR-5687	1	1.865	0.0892414606	0.951665084	30
hsa-miR-519a-3p	3	1.308	0.08973229868	0.9529936374	342
hsa-miR-18a-3p	3	1.304	0.09033431787	0.9554873784	343
hsa-miR-519c-3p	3	1.301	0.09093806879	0.9579791701	344
hsa-miR-369-3p	2	1.566	0.09205834169	0.9658701817	164
hsa-miR-520d-5p	2	1.561	0.09300959826	0.9719316251	165
hsa-miR-183-5p	3	1.281	0.09459663337	0.9762216605	350
hsa-miR-30e-3p	2	1.555	0.09396378012	0.9762216605	166
hsa-miR-378a-3p	2	1.549	0.09492086092	0.9762216605	167
hsa-miR-6853-5p	1	1.839	0.09490575954	0.9762216605	32
hsa-miR-185-5p	3	1.274	0.09582975907	0.9783603103	352
hsa-miR-552-3p	2	1.543	0.09588081442	0.9783603103	168
hsa-miR-3150a-3p	2	1.514	0.1007227633	0.9965042969	173
hsa-miR-409-5p	1	1.813	0.1005356085	0.9965042969	34
hsa-miR-4632-3p	1	1.813	0.1005356085	0.9965042969	34
hsa-miR-4668-3p	2	1.52	0.09974883529	0.9965042969	172
hsa-miR-524-5p	2	1.514	0.1007227633	0.9965042969	173
hsa-miR-5692b	2	1.514	0.1007227633	0.9965042969	173
hsa-miR-5692c	2	1.514	0.1007227633	0.9965042969	173
hsa-miR-6763-5p	2	1.52	0.09974883529	0.9965042969	172
hsa-miR-221-3p	3	1.231	0.1040070552	0.9986212462	365
hsa-miR-34c-5p	2	1.497	0.103660754	0.9986212462	176
hsa-miR-378e	1	1.801	0.1033376782	0.9986212462	35
hsa-miR-378f	1	1.801	0.1033376782	0.9986212462	35
hsa-miR-378h	1	1.801	0.1033376782	0.9986212462	35
hsa-miR-378i	1	1.801	0.1033376782	0.9986212462	35
hsa-miR-520g-5p	1	1.801	0.1033376782	0.9986212462	35
hsa-miR-542-3p	2	1.509	0.1016994093	0.9986212462	174
hsa-let-7a-2-3p	0	-1.149	1	1	98
hsa-let-7a-3p	1	0.928	0.3360974814	1	131
hsa-let-7a-5p	4	0.925	0.1364409806	1	640
hsa-let-7b-3p	1	0.99	0.3170670028	1	122
hsa-let-7b-5p	6	0.655	0.1643234145	1	1197
hsa-let-7c-3p	1	1.164	0.2659773694	1	99
hsa-let-7c-5p	2	0.284	0.4780354671	1	514
hsa-let-7d-3p	0	-0.137	1	1	8
hsa-let-7d-5p	3	1.134	0.124579674	1	396
hsa-let-7e-3p	0	-0.231	1	1	14
hsa-let-7e-5p	1	-0.759	0.8515446272	1	600
hsa-let-7f-1-3p	1	1.049	0.299703982	1	114
hsa-let-7f-2-3p	1	1.164	0.2659773694	1	99
hsa-let-7f-5p	0	-2.566	1	1	396
hsa-let-7g-3p	0	-1.181	1	1	102
hsa-let-7g-5p	2	0.784	0.285341578	1	340
hsa-let-7i-3p	0	-0.231	1	1	14
hsa-let-7i-5p	0	-2.358	1	1	332
hsa-miR-1-3p	5	0.772	0.1498180457	1	909
hsa-miR-100-3p	1	1.063	0.2952962271	1	112
hsa-miR-101-5p	0	-0.913	1	1	71
hsa-miR-103a-2-5p	0	-1.005	1	1	81
hsa-miR-103b	0	-0.834	1	1	63
hsa-miR-105	0	-0.104	1	1	6
hsa-miR-106a-3p	1	0.616	0.4345334584	1	182
hsa-miR-106a-5p	2	-0.118	0.6509754183	1	705
hsa-miR-106b-3p	1	1.326	0.2209702567	1	80
hsa-miR-106b-5p	3	-0.145	0.660012974	1	1076
hsa-miR-10a-3p	0	-0.864	1	1	66
hsa-miR-10b-3p	0	-1.023	1	1	83
hsa-miR-1178-3p	0	-0.894	1	1	69
hsa-miR-1178-5p	0	-0.664	1	1	47
hsa-miR-1179	1	1.508	0.1732684793	1	61
hsa-miR-1180-3p	0	-0.854	1	1	65
hsa-miR-1180-5p	0	-0.719	1	1	52
hsa-miR-1181	0	-0.087	1	1	5
hsa-miR-1182	0	-0.96	1	1	76
hsa-miR-1183	0	-1.058	1	1	87
hsa-miR-1185-1-3p	1	1.026	0.3062651136	1	117
hsa-miR-1185-2-3p	1	1.005	0.3127661269	1	120
hsa-miR-1185-5p	1	1.467	0.1835425658	1	65
hsa-miR-1193	1	1.189	0.2590439519	1	96
hsa-miR-1197	0	-0.941	1	1	74
hsa-miR-1199-5p	1	1.29	0.2306642524	1	84
hsa-miR-1202	1	1.539	0.1654800616	1	58
hsa-miR-1203	0	-0.582	1	1	40
hsa-miR-1204	0	-0.247	1	1	15
hsa-miR-1205	0	-1.158	1	1	99
hsa-miR-1207-3p	1	1.299	0.2282518694	1	83
hsa-miR-1207-5p	0	-2.192	1	1	287
hsa-miR-1208	0	-0.834	1	1	63
hsa-miR-122-3p	0	-0.95	1	1	75
hsa-miR-122-5p	4	0.976	0.1228164196	1	615
hsa-miR-1224-3p	1	0.249	0.5552860751	1	258
hsa-miR-1224-5p	0	-1.058	1	1	87
hsa-miR-1225-3p	0	-1.512	1	1	149
hsa-miR-1225-5p	0	-0.47	1	1	31
hsa-miR-1226	0	-0.153	1	1	9
hsa-miR-1226-3p	0	-1.891	1	1	218
hsa-miR-1226-5p	0	-1.005	1	1	81
hsa-miR-1227-3p	0	-1.842	1	1	208
hsa-miR-1227-5p	0	-0.641	1	1	45
hsa-miR-1228-3p	1	0.292	0.5409714289	1	248
hsa-miR-1228-5p	0	-0.618	1	1	43
hsa-miR-1229	0	-0.137	1	1	8
hsa-miR-1229-3p	0	-1.807	1	1	201
hsa-miR-1229-5p	0	-0.708	1	1	51
hsa-miR-1231	0	-0.629	1	1	44
hsa-miR-1233-3p	0	-1.339	1	1	123
hsa-miR-1233-5p	0	-1.776	1	1	195
hsa-miR-1234-3p	0	-1.531	1	1	152
hsa-miR-1236-3p	0	-1.985	1	1	238
hsa-miR-1236-5p	0	-0.73	1	1	53
hsa-miR-1237-3p	0	-1.448	1	1	139
hsa-miR-1237-5p	0	-1.205	1	1	105
hsa-miR-1238-3p	0	-1.441	1	1	138
hsa-miR-1238-5p	0	-0.794	1	1	59
hsa-miR-124-5p	1	1.419	0.1962097399	1	70
hsa-miR-1243	0	-0.594	1	1	41
hsa-miR-1244	1	1.508	0.1732684793	1	61
hsa-miR-1245a	0	-1.251	1	1	111
hsa-miR-1245b-3p	1	1.299	0.2282518694	1	83
hsa-miR-1245b-5p	0	-0.558	1	1	38
hsa-miR-1246	1	1.592	0.1523396534	1	53
hsa-miR-1247-3p	0	-2.379	1	1	338
hsa-miR-1247-5p	0	-0.349	1	1	22
hsa-miR-1248	0	-1.604	1	1	164
hsa-miR-1249-3p	0	-0.169	1	1	10
hsa-miR-1249-5p	0	-2.102	1	1	265
hsa-miR-1250-3p	2	1.338	0.1342411694	1	206
hsa-miR-1251-3p	0	-0.824	1	1	62
hsa-miR-1251-5p	0	-0.57	1	1	39
hsa-miR-1252	0	-0.087	1	1	5
hsa-miR-1252-3p	0	-1.537	1	1	153
hsa-miR-1252-5p	0	-1.609	1	1	165
hsa-miR-1253	2	1.394	0.1227930338	1	195
hsa-miR-1254	0	-1.387	1	1	130
hsa-miR-1255b-2-3p	0	-0.762	1	1	56
hsa-miR-1256	0	-0.652	1	1	46
hsa-miR-1257	0	-1.273	1	1	114
hsa-miR-1258	0	-0.521	1	1	35
hsa-miR-125a-3p	2	0.872	0.2563921235	1	315
hsa-miR-125b-1-3p	0	-0.349	1	1	22
hsa-miR-125b-2-3p	0	-1.228	1	1	108
hsa-miR-126-5p	1	0.983	0.3192075604	1	123
hsa-miR-1260a	1	0.718	0.4015410186	1	164
hsa-miR-1260b	1	0.186	0.5759431683	1	273
hsa-miR-1261	0	-0.73	1	1	53
hsa-miR-1262	0	-1.58	1	1	160
hsa-miR-1263	0	-0.32	1	1	20
hsa-miR-1264	0	-1.228	1	1	108
hsa-miR-1266	0	-0.185	1	1	11
hsa-miR-1266-3p	0	-0.844	1	1	64
hsa-miR-1266-5p	0	-1.1	1	1	92
hsa-miR-1267	0	-1.512	1	1	149
hsa-miR-1269a	0	-0.521	1	1	35
hsa-miR-1269b	1	1.788	0.1061312122	1	36
hsa-miR-127-5p	0	-1.303	1	1	118
hsa-miR-1270	0	-1.228	1	1	108
hsa-miR-1271-3p	1	1.222	0.2496997045	1	92
hsa-miR-1271-5p	0	-1.058	1	1	87
hsa-miR-1272	0	-1.049	1	1	86
hsa-miR-1273a	0	-1.032	1	1	84
hsa-miR-1273c	0	-0.39	1	1	25
hsa-miR-1273d	0	-0.664	1	1	47
hsa-miR-1273e	2	0.451	0.4089481134	1	449
hsa-miR-1273f	2	0.959	0.2298449708	1	292
hsa-miR-1273g-3p	2	0.341	0.4541059707	1	491
hsa-miR-1273g-5p	0	-0.814	1	1	61
hsa-miR-1273h-3p	1	1.438	0.1911660987	1	68
hsa-miR-1273h-5p	0	-3.163	1	1	640
hsa-miR-1274a	0	-0.137	1	1	8
hsa-miR-1275	0	-1.621	1	1	167
hsa-miR-1276	1	0.976	0.3213415573	1	124
hsa-miR-1277-3p	0	-0.277	1	1	17
hsa-miR-1277-5p	3	0.601	0.2935834644	1	609
hsa-miR-1278	0	-0.719	1	1	52
hsa-miR-1279	0	-0.941	1	1	74
hsa-miR-128-1-5p	1	1.419	0.1962097399	1	70
hsa-miR-128-2-5p	1	1.448	0.188632687	1	67
hsa-miR-1281	1	0.638	0.4273590941	1	178
hsa-miR-1282	0	-0.335	1	1	21
hsa-miR-1283	0	-1.066	1	1	88
hsa-miR-1284	0	-0.675	1	1	48
hsa-miR-1285	0	-0.277	1	1	17
hsa-miR-1285-3p	2	1.14	0.1798831895	1	248
hsa-miR-1285-5p	0	-0.854	1	1	65
hsa-miR-1286	0	-1.174	1	1	101
hsa-miR-1287-3p	0	-0.594	1	1	41
hsa-miR-1287-5p	1	1.518	0.1706802702	1	60
hsa-miR-1288-3p	0	-0.546	1	1	37
hsa-miR-1288-5p	0	-1.032	1	1	84
hsa-miR-1289	0	-1.367	1	1	127
hsa-miR-129-1-3p	1	1.458	0.1860915171	1	66
hsa-miR-129-2-3p	0	-0.932	1	1	73
hsa-miR-129-5p	2	0.041	0.5826133083	1	623
hsa-miR-1290	0	-0.941	1	1	74
hsa-miR-1291	0	-0.762	1	1	56
hsa-miR-1292-3p	0	-1.394	1	1	131
hsa-miR-1292-5p	1	1.636	0.1416818586	1	49
hsa-miR-1293	0	-1.332	1	1	122
hsa-miR-1294	0	-1.273	1	1	114
hsa-miR-1295a	0	-0.431	1	1	28
hsa-miR-1295b-3p	0	-1.04	1	1	85
hsa-miR-1296-3p	0	-1.141	1	1	97
hsa-miR-1296-5p	1	1.012	0.3106057689	1	119
hsa-miR-1297	2	1.426	0.1166583173	1	189
hsa-miR-1298-3p	0	-0.675	1	1	48
hsa-miR-1299	0	-1.066	1	1	88
hsa-miR-1301-3p	1	0.536	0.4606629158	1	197
hsa-miR-1301-5p	0	-0.521	1	1	35
hsa-miR-1302	0	-0.804	1	1	60
hsa-miR-1303	1	0.536	0.4606629158	1	197
hsa-miR-1304-3p	1	-0.556	0.8019768317	1	511
hsa-miR-1304-5p	0	-1.374	1	1	128
hsa-miR-1305	1	0.557	0.4538128269	1	193
hsa-miR-1306-3p	0	-0.153	1	1	9
hsa-miR-1306-5p	0	-1.776	1	1	195
hsa-miR-1307-3p	1	0.355	0.5201714952	1	234
hsa-miR-130a-3p	3	1.119	0.1280308031	1	401
hsa-miR-130a-5p	1	0.928	0.3360974814	1	131
hsa-miR-130b-3p	3	0.698	0.2553168408	1	564
hsa-miR-130b-5p	2	0.791	0.2830260828	1	338
hsa-miR-132-5p	0	-0.377	1	1	24
hsa-miR-1321	0	-2.176	1	1	283
hsa-miR-1322	0	-0.697	1	1	50
hsa-miR-1323	0	-1.295	1	1	117
hsa-miR-1324	0	-1.448	1	1	139
hsa-miR-133a-5p	0	-0.664	1	1	47
hsa-miR-133b	1	1.29	0.2306642524	1	84
hsa-miR-134-3p	1	1.438	0.1911660987	1	68
hsa-miR-134-5p	1	1.14	0.2728473368	1	102
hsa-miR-1343-3p	1	0.406	0.5031848028	1	223
hsa-miR-1343-5p	1	0.589	0.4433779119	1	187
hsa-miR-135a-3p	0	-0.582	1	1	40
hsa-miR-135a-5p	1	1.213	0.2520465116	1	93
hsa-miR-135b-3p	0	-0.783	1	1	58
hsa-miR-136-3p	0	-0.664	1	1	47
hsa-miR-136-5p	1	0.779	0.3824062076	1	154
hsa-miR-138-1-3p	0	-0.783	1	1	58
hsa-miR-138-2-3p	1	1.239	0.2449844709	1	90
hsa-miR-139-3p	0	-1.174	1	1	101
hsa-miR-140-5p	0	-1.228	1	1	108
hsa-miR-141-5p	0	-1.394	1	1	131
hsa-miR-142-3p	0	-2.53	1	1	384
hsa-miR-142-5p	2	1.231	0.1578159492	1	228
hsa-miR-143-5p	2	0.625	0.3417390981	1	389
hsa-miR-144-5p	0	-0.534	1	1	36
hsa-miR-145-5p	2	1.106	0.1888448625	1	256
hsa-miR-1468-3p	1	0.258	0.5524585122	1	256
hsa-miR-1468-5p	0	-0.201	1	1	12
hsa-miR-146a	0	-0.087	1	1	5
hsa-miR-146a-5p	0	-1.985	1	1	238
hsa-miR-146b-3p	0	-0.864	1	1	66
hsa-miR-146b-5p	1	0.921	0.3381796959	1	132
hsa-miR-1470	2	1.415	0.1186941624	1	191
hsa-miR-1471	0	-0.104	1	1	6
hsa-miR-147a	0	-1.5	1	1	147
hsa-miR-147b	0	-0.335	1	1	21
hsa-miR-148a-3p	2	1.298	0.1427166001	1	214
hsa-miR-148b-5p	0	-0.708	1	1	51
hsa-miR-149-3p	1	-1.155	0.926549811	1	815
hsa-miR-149-5p	2	0.616	0.3451588652	1	392
hsa-miR-150-3p	0	-0.629	1	1	44
hsa-miR-150-5p	3	0.786	0.2236889942	1	526
hsa-miR-151a-3p	0	-0.978	1	1	78
hsa-miR-151a-5p	1	1.372	0.2086846863	1	75
hsa-miR-151b	1	1.728	0.1199717319	1	41
hsa-miR-152-5p	0	-0.686	1	1	49
hsa-miR-153-3p	1	1.29	0.2306642524	1	84
hsa-miR-153-5p	1	0.301	0.5380549116	1	246
hsa-miR-1537-3p	0	-0.277	1	1	17
hsa-miR-1537-5p	0	-0.483	1	1	32
hsa-miR-1538	0	-0.431	1	1	28
hsa-miR-1539	0	-0.306	1	1	19
hsa-miR-154-5p	0	-0.834	1	1	63
hsa-miR-155-3p	1	1.317	0.2234048938	1	81
hsa-miR-1587	0	-0.814	1	1	61
hsa-miR-15a-3p	0	-1.014	1	1	82
hsa-miR-15b-3p	0	-0.941	1	1	74
hsa-miR-16-1-3p	0	-1.141	1	1	97
hsa-miR-16-2-3p	1	1.299	0.2282518694	1	83
hsa-miR-17-3p	1	0.644	0.4255516423	1	177
hsa-miR-17-5p	5	0.442	0.2929207902	1	1163
hsa-miR-181a-2-3p	1	1.326	0.2209702567	1	80
hsa-miR-181a-3p	0	-0.291	1	1	18
hsa-miR-181b-2-3p	1	1.477	0.1809858097	1	64
hsa-miR-181b-3p	1	1.467	0.1835425658	1	65
hsa-miR-181b-5p	2	0.72	0.3073043141	1	359
hsa-miR-181c-3p	0	-0.457	1	1	30
hsa-miR-181c-5p	2	1.006	0.2160797335	1	280
hsa-miR-181d-3p	0	-0.377	1	1	24
hsa-miR-181d-5p	1	0.182	0.5772864428	1	274
hsa-miR-182-3p	0	-0.652	1	1	46
hsa-miR-1825	0	-1.117	1	1	94
hsa-miR-1827	0	-3.472	1	1	812
hsa-miR-183-3p	0	-1.324	1	1	121
hsa-miR-186-3p	1	-0.372	0.75113739	1	440
hsa-miR-186-5p	3	0.355	0.4035447728	1	737
hsa-miR-187-3p	0	-0.39	1	1	25
hsa-miR-187-5p	0	-1.014	1	1	82
hsa-miR-188-3p	0	-1.435	1	1	137
hsa-miR-188-5p	1	1.079	0.2908613496	1	110
hsa-miR-18a-5p	2	1.072	0.1978703251	1	264
hsa-miR-18b-5p	0	-1.258	1	1	112
hsa-miR-1908-5p	0	-1.401	1	1	132
hsa-miR-1909-3p	0	-1.673	1	1	176
hsa-miR-1909-5p	0	-0.558	1	1	38
hsa-miR-190a-3p	4	0.931	0.1347734167	1	637
hsa-miR-190a-5p	0	-0.834	1	1	63
hsa-miR-190b	1	1.508	0.1732684793	1	61
hsa-miR-191-3p	0	-0.363	1	1	23
hsa-miR-191-5p	1	1.308	0.2258320906	1	82
hsa-miR-1910	0	-0.087	1	1	5
hsa-miR-1910-3p	0	-2.808	1	1	483
hsa-miR-1910-5p	1	1.528	0.1680841388	1	59
hsa-miR-1911-3p	0	-0.894	1	1	69
hsa-miR-1911-5p	0	-0.47	1	1	31
hsa-miR-1913	0	-1.367	1	1	127
hsa-miR-1914-3p	1	0.887	0.3484953629	1	137
hsa-miR-1914-5p	0	-1.049	1	1	86
hsa-miR-1915	0	-0.153	1	1	9
hsa-miR-1915-3p	0	-1.944	1	1	229
hsa-miR-1915-5p	0	-0.783	1	1	58
hsa-miR-192-5p	4	0.389	0.3517408225	1	964
hsa-miR-193b-3p	5	0.885	0.1151540623	1	834
hsa-miR-193b-5p	0	-1.852	1	1	210
hsa-miR-194-3p	1	0.941	0.3319138181	1	129
hsa-miR-194-5p	1	1.205	0.2543861409	1	94
hsa-miR-195-3p	1	1.172	0.2636733084	1	98
hsa-miR-196a-3p	1	0.525	0.4640563874	1	199
hsa-miR-196a-5p	1	0.073	0.6132540001	1	302
hsa-miR-196b-3p	0	-0.247	1	1	15
hsa-miR-197	0	-0.104	1	1	6
hsa-miR-197-3p	1	-0.259	0.7179928759	1	401
hsa-miR-197-5p	0	-0.874	1	1	67
hsa-miR-1972	0	-1.353	1	1	125
hsa-miR-1973	0	-0.104	1	1	6
hsa-miR-1976	0	-2.818	1	1	487
hsa-miR-198	0	-0.941	1	1	74
hsa-miR-199b-3p	1	1.247	0.2426160011	1	89
hsa-miR-199b-5p	0	-1.266	1	1	113
hsa-miR-19a-5p	0	-1.243	1	1	110
hsa-miR-19b-1-5p	0	-1.273	1	1	114
hsa-miR-19b-2-5p	0	-1.22	1	1	107
hsa-miR-200a-5p	1	1.603	0.1496873995	1	52
hsa-miR-200b-3p	2	1.426	0.1166583173	1	189
hsa-miR-200b-5p	0	-0.73	1	1	53
hsa-miR-200c-5p	1	1.625	0.1443585264	1	50
hsa-miR-202-3p	2	1.343	0.1331902687	1	205
hsa-miR-202-5p	0	-1.066	1	1	88
hsa-miR-203a-5p	0	-0.95	1	1	75
hsa-miR-203b-3p	0	-1.621	1	1	167
hsa-miR-203b-5p	0	-0.521	1	1	35
hsa-miR-204-3p	1	0.928	0.3360974814	1	131
hsa-miR-204-5p	3	1.107	0.130816869	1	405
hsa-miR-205-3p	0	-1.461	1	1	141
hsa-miR-205-5p	1	0.605	0.4380876076	1	184
hsa-miR-2052	0	-1.092	1	1	91
hsa-miR-2053	0	-0.978	1	1	78
hsa-miR-2054	1	1.372	0.2086846863	1	75
hsa-miR-208a-3p	1	1.592	0.1523396534	1	53
hsa-miR-208a-5p	0	-1.258	1	1	112
hsa-miR-208b-3p	1	1.658	0.1363039386	1	47
hsa-miR-208b-5p	0	-1.266	1	1	113
hsa-miR-20a-5p	3	-0.12	0.6471654171	1	1056
hsa-miR-20b-3p	1	1.117	0.2796544216	1	105
hsa-miR-20b-5p	3	0.093	0.5362608987	1	900
hsa-miR-21-3p	1	1.156	0.2682743804	1	100
hsa-miR-210-5p	0	-0.664	1	1	47
hsa-miR-211-3p	0	-1.324	1	1	121
hsa-miR-211-5p	1	-0.008	0.6393984066	1	324
hsa-miR-2114-3p	0	-0.913	1	1	71
hsa-miR-2114-5p	0	-1.141	1	1	97
hsa-miR-2115-3p	0	-1.049	1	1	86
hsa-miR-2115-5p	0	-1.083	1	1	90
hsa-miR-2116-5p	0	-0.824	1	1	62
hsa-miR-2117	1	1.581	0.1549838178	1	54
hsa-miR-212-3p	1	1.164	0.2659773694	1	99
hsa-miR-212-5p	0	-1.568	1	1	158
hsa-miR-214	0	-0.104	1	1	6
hsa-miR-214-5p	0	-1.722	1	1	185
hsa-miR-215-3p	1	1.005	0.3127661269	1	120
hsa-miR-215-5p	3	0.348	0.4069433796	1	741
hsa-miR-216a-3p	0	-1.99	1	1	239
hsa-miR-216b-3p	1	1.049	0.299703982	1	114
hsa-miR-218-1-3p	1	1.74	0.1172204972	1	40
hsa-miR-218-2-3p	0	-0.884	1	1	68
hsa-miR-218-5p	4	0.627	0.2394824734	1	805
hsa-miR-219a-1-3p	0	-0.864	1	1	66
hsa-miR-219a-2-3p	0	-0.824	1	1	62
hsa-miR-219a-5p	0	-0.641	1	1	45
hsa-miR-219b-3p	1	0.5	0.4724489911	1	204
hsa-miR-219b-5p	0	-0.509	1	1	34
hsa-miR-22-5p	0	-1.032	1	1	84
hsa-miR-221-5p	0	-1.48	1	1	144
hsa-miR-222-3p	2	0.637	0.337171739	1	385
hsa-miR-222-5p	0	-0.987	1	1	79
hsa-miR-224-3p	0	-1.295	1	1	117
hsa-miR-2276-3p	1	0.754	0.390130863	1	158
hsa-miR-2276-5p	1	0.605	0.4380876076	1	184
hsa-miR-2277-3p	0	-0.804	1	1	60
hsa-miR-2277-5p	0	-0.291	1	1	18
hsa-miR-2278	1	0.955	0.3277043805	1	127
hsa-miR-2355-3p	0	-0.804	1	1	60
hsa-miR-2355-5p	1	0.627	0.4309573315	1	180
hsa-miR-2392	1	0.894	0.3464448867	1	136
hsa-miR-23a-5p	1	0.779	0.3824062076	1	154
hsa-miR-23b-5p	0	-1.531	1	1	152
hsa-miR-23c	0	-1.394	1	1	131
hsa-miR-24-1-5p	0	-0.509	1	1	34
hsa-miR-24-2-5p	0	-0.457	1	1	30
hsa-miR-24-3p	2	-0.354	0.7473468957	1	845
hsa-miR-2467-3p	1	-0.349	0.7446649072	1	432
hsa-miR-2467-5p	1	1.264	0.2378572471	1	87
hsa-miR-25-5p	1	0.495	0.474112024	1	205
hsa-miR-2681-3p	0	-0.686	1	1	49
hsa-miR-2681-5p	1	0.829	0.3666688198	1	146
hsa-miR-2682-3p	0	-1.158	1	1	99
hsa-miR-2682-5p	0	-1.236	1	1	109
hsa-miR-26a-2-3p	1	1.539	0.1654800616	1	58
hsa-miR-26b-5p	6	0.079	0.5075301252	1	1824
hsa-miR-27a	0	-0.087	1	1	5
hsa-miR-27a-5p	1	1.581	0.1549838178	1	54
hsa-miR-27b	0	-0.087	1	1	5
hsa-miR-27b-5p	0	-0.834	1	1	63
hsa-miR-28-3p	1	1.592	0.1523396534	1	53
hsa-miR-28-5p	1	1.086	0.288633689	1	109
hsa-miR-2861	1	1.477	0.1809858097	1	64
hsa-miR-2909	1	1.704	0.1254490729	1	43
hsa-miR-296-3p	2	1.127	0.183235799	1	251
hsa-miR-296-5p	0	-0.996	1	1	80
hsa-miR-298	0	-1.638	1	1	170
hsa-miR-299-5p	0	-0.762	1	1	56
hsa-miR-29b-1-5p	1	1.372	0.2086846863	1	75
hsa-miR-29b-2-5p	0	-1.288	1	1	116
hsa-miR-300	0	-1.324	1	1	121
hsa-miR-301a-3p	3	1.146	0.1218444011	1	392
hsa-miR-301b-3p	3	1.209	0.1085235883	1	372
hsa-miR-301b-5p	1	1.458	0.1860915171	1	66
hsa-miR-302a-3p	2	0.411	0.4252796041	1	464
hsa-miR-302a-5p	1	1.012	0.3106057689	1	119
hsa-miR-302b-3p	2	0.424	0.4198597713	1	459
hsa-miR-302b-5p	0	-1.258	1	1	112
hsa-miR-302c-3p	2	0.309	0.4677050895	1	504
hsa-miR-302c-5p	1	0.842	0.3626736096	1	144
hsa-miR-302d-3p	1	-0.416	0.7636047019	1	456
hsa-miR-302d-5p	0	-1.236	1	1	109
hsa-miR-302e	0	-2.71	1	1	446
hsa-miR-302f	0	-1.915	1	1	223
hsa-miR-3064-3p	1	1.39	0.2037175916	1	73
hsa-miR-3064-5p	0	-1.023	1	1	83
hsa-miR-3065-3p	1	1.125	0.2773923454	1	104
hsa-miR-3065-5p	0	-1.367	1	1	127
hsa-miR-3074-3p	0	-0.783	1	1	58
hsa-miR-3074-5p	0	-1.213	1	1	106
hsa-miR-30a-3p	2	1.368	0.1279656975	1	200
hsa-miR-30b-3p	1	-0.867	0.8750593192	1	653
hsa-miR-30b-5p	0	-2.614	1	1	412
hsa-miR-30c-1-3p	0	-2.898	1	1	519
hsa-miR-30c-2-3p	0	-2.926	1	1	531
hsa-miR-30c-5p	2	0.282	0.4790621313	1	515
hsa-miR-30d-5p	1	-0.134	0.6795232387	1	361
hsa-miR-30e-5p	1	-0.064	0.6573189162	1	340
hsa-miR-31-3p	1	1.353	0.2136214813	1	77
hsa-miR-31-5p	0	-1.944	1	1	229
hsa-miR-3115	0	-0.457	1	1	30
hsa-miR-3116	0	-1.31	1	1	119
hsa-miR-3117-3p	0	-0.546	1	1	37
hsa-miR-3117-5p	0	-0.719	1	1	52
hsa-miR-3118	0	-1.04	1	1	85
hsa-miR-3119	0	-1.023	1	1	83
hsa-miR-3120-3p	0	-1.367	1	1	127
hsa-miR-3120-5p	0	-1.568	1	1	158
hsa-miR-3121-3p	0	-1.448	1	1	139
hsa-miR-3121-5p	0	-1.273	1	1	114
hsa-miR-3122	0	-2.433	1	1	354
hsa-miR-3124-3p	1	0.495	0.474112024	1	205
hsa-miR-3125	1	0.627	0.4309573315	1	180
hsa-miR-3126-3p	0	-0.629	1	1	44
hsa-miR-3126-5p	0	-1.251	1	1	111
hsa-miR-3127-3p	0	-1.592	1	1	162
hsa-miR-3127-5p	0	-0.864	1	1	66
hsa-miR-3128	1	1.428	0.1936917753	1	69
hsa-miR-3129-3p	0	-0.719	1	1	52
hsa-miR-3129-5p	1	1.353	0.2136214813	1	77
hsa-miR-3130-3p	0	-1.049	1	1	86
hsa-miR-3131	0	-0.291	1	1	18
hsa-miR-3132	0	-0.834	1	1	63
hsa-miR-3133	0	-1.712	1	1	183
hsa-miR-3134	0	-0.834	1	1	63
hsa-miR-3135a	0	-0.686	1	1	49
hsa-miR-3135b	2	0.613	0.3462976519	1	393
hsa-miR-3136-3p	0	-0.752	1	1	55
hsa-miR-3136-5p	0	-1.1	1	1	92
hsa-miR-3137	0	-0.773	1	1	57
hsa-miR-3138	0	-0.675	1	1	48
hsa-miR-3139	0	-0.903	1	1	70
hsa-miR-3140-3p	0	-1.367	1	1	127
hsa-miR-3140-5p	0	-0.762	1	1	56
hsa-miR-3141	1	1.647	0.1389970042	1	48
hsa-miR-3142	0	-0.558	1	1	38
hsa-miR-3143	1	1.164	0.2659773694	1	99
hsa-miR-3144-3p	1	1.764	0.1116927743	1	38
hsa-miR-3144-5p	0	-0.884	1	1	68
hsa-miR-3145-3p	0	-0.752	1	1	55
hsa-miR-3145-5p	0	-0.978	1	1	78
hsa-miR-3146	0	-0.444	1	1	29
hsa-miR-3147	1	1.498	0.1758487899	1	62
hsa-miR-3148	1	0.319	0.5321674183	1	242
hsa-miR-3149	1	0.695	0.4090315471	1	168
hsa-miR-3150a-5p	0	-0.39	1	1	25
hsa-miR-3150b-3p	1	0.416	0.5000337629	1	221
hsa-miR-3150b-5p	0	-0.39	1	1	25
hsa-miR-3151-3p	0	-0.509	1	1	34
hsa-miR-3151-5p	0	-1.005	1	1	81
hsa-miR-3152-3p	0	-0.864	1	1	66
hsa-miR-3152-5p	0	-0.996	1	1	80
hsa-miR-3153	0	-1.781	1	1	196
hsa-miR-3154	1	0.822	0.3686572314	1	147
hsa-miR-3155a	0	-1.288	1	1	116
hsa-miR-3155b	0	-1.303	1	1	118
hsa-miR-3156-3p	1	0.998	0.3149198649	1	121
hsa-miR-3156-5p	0	-0.864	1	1	66
hsa-miR-3157-3p	1	1.57	0.1576199169	1	55
hsa-miR-3157-5p	1	0.983	0.3192075604	1	123
hsa-miR-3158-3p	0	-0.664	1	1	47
hsa-miR-3158-5p	0	-1.166	1	1	100
hsa-miR-3159	0	-0.987	1	1	79
hsa-miR-3160-3p	0	-1.76	1	1	192
hsa-miR-3161	1	1.041	0.3018977391	1	115
hsa-miR-3162-3p	0	-0.629	1	1	44
hsa-miR-3162-5p	0	-0.697	1	1	50
hsa-miR-3163	1	-0.026	0.6450947996	1	329
hsa-miR-3164	0	-0.814	1	1	61
hsa-miR-3165	0	-1.367	1	1	127
hsa-miR-3166	1	1.317	0.2234048938	1	81
hsa-miR-3167	0	-0.903	1	1	70
hsa-miR-3168	0	-0.457	1	1	30
hsa-miR-3169	0	-0.675	1	1	48
hsa-miR-3170	0	-1.435	1	1	137
hsa-miR-3171	0	-0.57	1	1	39
hsa-miR-3173-3p	1	0.928	0.3360974814	1	131
hsa-miR-3173-5p	0	-0.773	1	1	57
hsa-miR-3174	0	-1.189	1	1	103
hsa-miR-3175	1	0.195	0.5732440863	1	271
hsa-miR-3176	0	-1.189	1	1	103
hsa-miR-3177-3p	0	-0.277	1	1	17
hsa-miR-3177-5p	0	-0.95	1	1	75
hsa-miR-3178	0	-0.922	1	1	72
hsa-miR-3179	0	-1.678	1	1	177
hsa-miR-3180	0	-1.133	1	1	96
hsa-miR-3180-3p	0	-1.133	1	1	96
hsa-miR-3181	0	-0.104	1	1	6
hsa-miR-3182	0	-1.023	1	1	83
hsa-miR-3183	2	1.298	0.1427166001	1	214
hsa-miR-3184-3p	1	1.467	0.1835425658	1	65
hsa-miR-3184-5p	1	0.638	0.4273590941	1	178
hsa-miR-3185	0	-1.598	1	1	163
hsa-miR-3186-3p	0	-0.169	1	1	10
hsa-miR-3186-5p	0	-0.349	1	1	22
hsa-miR-3187-3p	0	-1.953	1	1	231
hsa-miR-3187-5p	2	1.084	0.1944788366	1	261
hsa-miR-3188	1	1.264	0.2378572471	1	87
hsa-miR-3189-3p	0	-0.96	1	1	76
hsa-miR-3189-5p	0	-0.854	1	1	65
hsa-miR-3190-5p	0	-2.148	1	1	276
hsa-miR-3191-3p	0	-0.894	1	1	69
hsa-miR-3191-5p	1	1.213	0.2520465116	1	93
hsa-miR-3192	0	-0.12	1	1	7
hsa-miR-3192-3p	0	-0.783	1	1	58
hsa-miR-3192-5p	1	0.224	0.5636643652	1	264
hsa-miR-3193	0	-0.201	1	1	12
hsa-miR-3194-3p	0	-1.467	1	1	142
hsa-miR-3194-5p	0	-1.04	1	1	85
hsa-miR-3196	0	-1.158	1	1	99
hsa-miR-3197	0	-0.641	1	1	45
hsa-miR-3198	0	-1.295	1	1	117
hsa-miR-3199	0	-1.441	1	1	138
hsa-miR-32-3p	0	-1.317	1	1	120
hsa-miR-3200-3p	0	-0.521	1	1	35
hsa-miR-3200-5p	0	-0.804	1	1	60
hsa-miR-3201	1	1.764	0.1116927743	1	38
hsa-miR-3202	0	-2.098	1	1	264
hsa-miR-320b	1	0.881	0.3505395484	1	138
hsa-miR-320c	0	-1.166	1	1	100
hsa-miR-320d	0	-0.922	1	1	72
hsa-miR-320e	0	-0.814	1	1	61
hsa-miR-323a-3p	0	-0.969	1	1	77
hsa-miR-323a-5p	0	-0.987	1	1	79
hsa-miR-323b-3p	0	-0.618	1	1	43
hsa-miR-323b-5p	0	-0.377	1	1	24
hsa-miR-324-3p	1	-0.036	0.6484703019	1	332
hsa-miR-324-5p	0	-2.211	1	1	292
hsa-miR-325	0	-0.521	1	1	35
hsa-miR-328-3p	0	-1.381	1	1	129
hsa-miR-328-5p	0	-1.295	1	1	117
hsa-miR-329-3p	3	0.793	0.2212282354	1	523
hsa-miR-329-5p	1	1.133	0.2751233241	1	103
hsa-miR-330-3p	0	-1.512	1	1	149
hsa-miR-331-3p	1	-0.256	0.7170886205	1	400
hsa-miR-331-5p	0	-0.844	1	1	64
hsa-miR-335-3p	0	-2.264	1	1	306
hsa-miR-335-5p	5	-0.598	0.9039740568	1	2477
hsa-miR-337-3p	0	-1.005	1	1	81
hsa-miR-337-5p	0	-0.12	1	1	7
hsa-miR-338-3p	0	-1.506	1	1	148
hsa-miR-338-5p	0	-1.243	1	1	110
hsa-miR-339-3p	0	-0.216	1	1	13
hsa-miR-339-5p	0	-1.958	1	1	232
hsa-miR-33a-3p	1	0.861	0.3566345492	1	141
hsa-miR-33a-5p	1	0.638	0.4273590941	1	178
hsa-miR-33b-3p	0	-0.741	1	1	54
hsa-miR-33b-5p	0	-1.166	1	1	100
hsa-miR-340-3p	0	-1.394	1	1	131
hsa-miR-340-5p	2	0.784	0.285341578	1	340
hsa-miR-342-3p	2	0.891	0.2506085705	1	310
hsa-miR-342-5p	0	-1.353	1	1	125
hsa-miR-345-3p	1	1.317	0.2234048938	1	81
hsa-miR-345-5p	0	-0.708	1	1	51
hsa-miR-34a-3p	1	1.222	0.2496997045	1	92
hsa-miR-34a-5p	3	0.458	0.355572389	1	681
hsa-miR-34b-3p	0	-1.807	1	1	201
hsa-miR-34b-5p	0	-1.339	1	1	123
hsa-miR-34c-3p	0	-0.783	1	1	58
hsa-miR-3529-3p	0	-1.266	1	1	113
hsa-miR-3529-5p	0	-1.014	1	1	82
hsa-miR-3591-3p	0	-0.864	1	1	66
hsa-miR-3591-5p	0	-1.117	1	1	94
hsa-miR-3605-3p	0	-0.231	1	1	14
hsa-miR-3606-3p	2	1.453	0.1116098441	1	184
hsa-miR-3606-5p	0	-0.874	1	1	67
hsa-miR-3607-3p	0	-1.158	1	1	99
hsa-miR-3607-5p	0	-0.903	1	1	70
hsa-miR-3609	1	0.043	0.6229686931	1	310
hsa-miR-361-3p	0	-1.487	1	1	145
hsa-miR-361-5p	1	0.718	0.4015410186	1	164
hsa-miR-3611	0	-1.166	1	1	100
hsa-miR-3612	1	-0.307	0.7320824091	1	417
hsa-miR-3613-3p	3	0.842	0.2049846118	1	503
hsa-miR-3613-5p	1	1.681	0.1308930757	1	45
hsa-miR-3614-5p	0	-1.896	1	1	219
hsa-miR-3615	0	-0.57	1	1	39
hsa-miR-3616-3p	0	-1.181	1	1	102
hsa-miR-3616-5p	1	1.019	0.3084387711	1	118
hsa-miR-3617-3p	0	-0.686	1	1	49
hsa-miR-3617-5p	0	-1.149	1	1	98
hsa-miR-3618	0	-0.496	1	1	33
hsa-miR-3619-3p	0	-0.509	1	1	34
hsa-miR-3619-5p	0	-1.543	1	1	154
hsa-miR-362-5p	1	1.467	0.1835425658	1	65
hsa-miR-3620-3p	0	-1.117	1	1	94
hsa-miR-3620-5p	0	-0.783	1	1	58
hsa-miR-3621	0	-0.363	1	1	23
hsa-miR-3622a-3p	1	1.012	0.3106057689	1	119
hsa-miR-3622a-5p	0	-0.834	1	1	63
hsa-miR-3622b-3p	1	1.034	0.3040847762	1	116
hsa-miR-3622b-5p	0	-1.638	1	1	170
hsa-miR-363-5p	1	0.649	0.4237386127	1	176
hsa-miR-3646	0	-1.781	1	1	196
hsa-miR-3648	0	-0.291	1	1	18
hsa-miR-3649	0	-0.618	1	1	43
hsa-miR-3650	1	0.785	0.380460145	1	153
hsa-miR-3651	0	-0.558	1	1	38
hsa-miR-3652	3	1.146	0.1218444011	1	392
hsa-miR-3653-5p	1	-0.769	0.8539361043	1	605
hsa-miR-3654	0	-0.509	1	1	34
hsa-miR-3655	0	-0.606	1	1	42
hsa-miR-3656	0	-0.884	1	1	68
hsa-miR-3657	0	-0.629	1	1	44
hsa-miR-3659	1	1.487	0.1784212256	1	63
hsa-miR-365a-5p	0	-1.346	1	1	124
hsa-miR-365b-3p	1	1.317	0.2234048938	1	81
hsa-miR-365b-5p	0	-1.339	1	1	123
hsa-miR-3660	0	-0.941	1	1	74
hsa-miR-3661	0	-0.652	1	1	46
hsa-miR-3662	1	0.306	0.5365898663	1	245
hsa-miR-3663-3p	0	-0.794	1	1	59
hsa-miR-3663-5p	0	-1.852	1	1	210
hsa-miR-3664-3p	0	-1.689	1	1	179
hsa-miR-3664-5p	0	-1.786	1	1	197
hsa-miR-3665	1	0.649	0.4237386127	1	176
hsa-miR-3666	2	0.72	0.3073043141	1	359
hsa-miR-3667-3p	1	0.411	0.5016117178	1	222
hsa-miR-3667-5p	0	-0.73	1	1	53
hsa-miR-3668	1	1.409	0.1987200155	1	71
hsa-miR-367-5p	0	-1.562	1	1	157
hsa-miR-3670	0	-0.652	1	1	46
hsa-miR-3671	1	0.791	0.3785080869	1	152
hsa-miR-3672	0	-2.283	1	1	311
hsa-miR-3674	0	-1.22	1	1	107
hsa-miR-3675-3p	0	-1.525	1	1	151
hsa-miR-3675-5p	0	-0.641	1	1	45
hsa-miR-3676-3p	0	-0.104	1	1	6
hsa-miR-3677-3p	0	-0.153	1	1	9
hsa-miR-3677-5p	0	-0.752	1	1	55
hsa-miR-3678-3p	1	1.079	0.2908613496	1	110
hsa-miR-3679-3p	0	-1.518	1	1	150
hsa-miR-3679-5p	1	1.498	0.1758487899	1	62
hsa-miR-3680-3p	0	-1.633	1	1	169
hsa-miR-3680-5p	0	-0.741	1	1	54
hsa-miR-3681-3p	0	-1.971	1	1	235
hsa-miR-3681-5p	0	-0.824	1	1	62
hsa-miR-3682-3p	0	-0.719	1	1	52
hsa-miR-3682-5p	0	-0.73	1	1	53
hsa-miR-3683	0	-0.216	1	1	13
hsa-miR-3684	0	-0.306	1	1	19
hsa-miR-3685	0	-1.174	1	1	101
hsa-miR-3686	0	-1.058	1	1	87
hsa-miR-3687	0	-0.201	1	1	12
hsa-miR-3688-3p	0	-1.281	1	1	115
hsa-miR-3688-5p	1	1.344	0.2160785729	1	78
hsa-miR-3689a-3p	0	-3.161	1	1	639
hsa-miR-3689a-5p	0	-0.697	1	1	50
hsa-miR-3689b-3p	0	-3.159	1	1	638
hsa-miR-3689b-5p	0	-0.697	1	1	50
hsa-miR-3689c	0	-3.161	1	1	639
hsa-miR-3689d	0	-2.413	1	1	348
hsa-miR-3689e	0	-0.697	1	1	50
hsa-miR-3689f	0	-0.686	1	1	49
hsa-miR-369-5p	0	-0.169	1	1	10
hsa-miR-3690	1	1.477	0.1809858097	1	64
hsa-miR-3691-3p	1	1.125	0.2773923454	1	104
hsa-miR-3691-5p	1	1.647	0.1389970042	1	48
hsa-miR-3692-3p	0	-1.353	1	1	125
hsa-miR-3692-5p	1	1.428	0.1936917753	1	69
hsa-miR-370	0	-0.104	1	1	6
hsa-miR-370-3p	1	1.019	0.3084387711	1	118
hsa-miR-370-5p	1	1.57	0.1576199169	1	55
hsa-miR-3713	0	-0.349	1	1	22
hsa-miR-3714	0	-1.911	1	1	222
hsa-miR-371a-3p	0	-0.483	1	1	32
hsa-miR-371a-5p	0	-2.369	1	1	335
hsa-miR-371b-3p	1	1.57	0.1576199169	1	55
hsa-miR-371b-5p	1	-0.138	0.6805447328	1	362
hsa-miR-372-3p	0	-2.745	1	1	459
hsa-miR-372-5p	0	-2.308	1	1	318
hsa-miR-373-3p	2	0.251	0.492301302	1	528
hsa-miR-373-5p	1	-0.124	0.676439556	1	358
hsa-miR-374a-3p	1	1.381	0.2062049377	1	74
hsa-miR-374b-3p	0	-1.133	1	1	96
hsa-miR-374c-3p	0	-0.534	1	1	36
hsa-miR-374c-5p	0	-1.117	1	1	94
hsa-miR-376a-2-5p	0	-0.652	1	1	46
hsa-miR-376a-3p	1	1.071	0.2930821889	1	111
hsa-miR-376b-3p	0	-1.023	1	1	83
hsa-miR-376b-5p	0	-0.606	1	1	42
hsa-miR-376c-3p	0	-0.996	1	1	80
hsa-miR-376c-5p	0	-0.606	1	1	42
hsa-miR-377-3p	2	1.084	0.1944788366	1	261
hsa-miR-377-5p	0	-2.977	1	1	553
hsa-miR-378a-5p	1	-0.183	0.6945157252	1	376
hsa-miR-378b	1	1.788	0.1061312122	1	36
hsa-miR-378c	1	1.74	0.1172204972	1	40
hsa-miR-378d	1	1.788	0.1061312122	1	36
hsa-miR-378g	0	-1.108	1	1	93
hsa-miR-378j	0	-0.641	1	1	45
hsa-miR-379-3p	0	-1.023	1	1	83
hsa-miR-379-5p	0	-1.04	1	1	85
hsa-miR-380-3p	0	-0.913	1	1	71
hsa-miR-380-5p	0	-0.431	1	1	28
hsa-miR-381-3p	0	-1.454	1	1	140
hsa-miR-381-5p	0	-0.363	1	1	23
hsa-miR-382-5p	1	1.125	0.2773923454	1	104
hsa-miR-383-3p	1	-0.271	0.7215817218	1	405
hsa-miR-383-5p	0	-1.22	1	1	107
hsa-miR-384	1	1.156	0.2682743804	1	100
hsa-miR-3907	0	-0.629	1	1	44
hsa-miR-3908	0	-0.874	1	1	67
hsa-miR-3909	0	-0.996	1	1	80
hsa-miR-3910	0	-1.339	1	1	123
hsa-miR-3911	0	-1.125	1	1	95
hsa-miR-3912-3p	0	-0.231	1	1	14
hsa-miR-3912-5p	0	-0.73	1	1	53
hsa-miR-3913-3p	0	-0.664	1	1	47
hsa-miR-3913-5p	0	-2.43	1	1	353
hsa-miR-3915	1	0.976	0.3213415573	1	124
hsa-miR-3916	1	0.61	0.436313272	1	183
hsa-miR-3917	0	-0.153	1	1	9
hsa-miR-3918	0	-0.987	1	1	79
hsa-miR-3919	0	-1.592	1	1	162
hsa-miR-3920	0	-0.686	1	1	49
hsa-miR-3921	1	1.247	0.2426160011	1	89
hsa-miR-3922-3p	0	-1.092	1	1	91
hsa-miR-3922-5p	0	-0.987	1	1	79
hsa-miR-3923	0	-0.363	1	1	23
hsa-miR-3924	2	1.18	0.169888372	1	239
hsa-miR-3925-3p	0	-1.415	1	1	134
hsa-miR-3926	0	-2.238	1	1	299
hsa-miR-3927-3p	1	0.638	0.4273590941	1	178
hsa-miR-3927-5p	1	1.752	0.114460853	1	39
hsa-miR-3928-3p	1	0.998	0.3149198649	1	121
hsa-miR-3928-5p	0	-0.854	1	1	65
hsa-miR-3929	0	-2.813	1	1	485
hsa-miR-3934-3p	0	-1.117	1	1	94
hsa-miR-3934-5p	0	-2.144	1	1	275
hsa-miR-3935	0	-0.719	1	1	52
hsa-miR-3936	1	1.498	0.1758487899	1	62
hsa-miR-3937	0	-0.783	1	1	58
hsa-miR-3938	1	1.467	0.1835425658	1	65
hsa-miR-3939	0	-0.169	1	1	10
hsa-miR-3940-3p	0	-0.708	1	1	51
hsa-miR-3940-5p	0	-0.814	1	1	61
hsa-miR-3941	2	0.541	0.3734382663	1	417
hsa-miR-3942-3p	0	-1.408	1	1	133
hsa-miR-3942-5p	0	-1.014	1	1	82
hsa-miR-3943	0	-1.005	1	1	81
hsa-miR-3944-5p	0	-1.288	1	1	116
hsa-miR-3945	1	1.681	0.1308930757	1	45
hsa-miR-3960	1	1.625	0.1443585264	1	50
hsa-miR-3972	1	1.57	0.1576199169	1	55
hsa-miR-3973	0	-1.556	1	1	156
hsa-miR-3974	0	-0.894	1	1	69
hsa-miR-3975	0	-0.978	1	1	78
hsa-miR-3976	1	1.256	0.2402402671	1	88
hsa-miR-3977	0	-0.95	1	1	75
hsa-miR-3978	0	-1.324	1	1	121
hsa-miR-410-3p	1	0.297	0.539515428	1	247
hsa-miR-410-5p	0	-0.39	1	1	25
hsa-miR-411-3p	0	-0.913	1	1	71
hsa-miR-411-5p	1	0.465	0.4839831074	1	211
hsa-miR-412-3p	0	-1.454	1	1	140
hsa-miR-421	0	-1.944	1	1	229
hsa-miR-423-3p	2	1.226	0.158906337	1	229
hsa-miR-423-5p	1	-0.04	0.649588478	1	333
hsa-miR-424-3p	0	-0.496	1	1	33
hsa-miR-425-3p	0	-0.652	1	1	46
hsa-miR-4251	1	1.005	0.3127661269	1	120
hsa-miR-4252	1	-0.383	0.7543131927	1	444
hsa-miR-4254	0	-0.987	1	1	79
hsa-miR-4255	0	-0.978	1	1	78
hsa-miR-4256	0	-0.534	1	1	36
hsa-miR-4257	2	0.697	0.3153719447	1	366
hsa-miR-4258	0	-1.032	1	1	84
hsa-miR-4259	0	-0.719	1	1	52
hsa-miR-4260	0	-0.941	1	1	74
hsa-miR-4261	1	1.273	0.2354669193	1	86
hsa-miR-4262	0	-1.408	1	1	133
hsa-miR-4263	0	-1.117	1	1	94
hsa-miR-4264	0	-1.189	1	1	103
hsa-miR-4265	1	1.448	0.188632687	1	67
hsa-miR-4266	0	-1.092	1	1	91
hsa-miR-4267	1	0.766	0.3862804186	1	156
hsa-miR-4268	0	-1.023	1	1	83
hsa-miR-4269	0	-1.415	1	1	134
hsa-miR-4270	1	0.378	0.5125218646	1	229
hsa-miR-4271	1	0.355	0.5201714952	1	234
hsa-miR-4273	0	-0.996	1	1	80
hsa-miR-4274	0	-0.664	1	1	47
hsa-miR-4275	1	1.467	0.1835425658	1	65
hsa-miR-4276	0	-1.066	1	1	88
hsa-miR-4277	1	1.508	0.1732684793	1	61
hsa-miR-4278	0	-0.629	1	1	44
hsa-miR-4279	1	-0.474	0.7797550165	1	478
hsa-miR-4280	0	-0.884	1	1	68
hsa-miR-4281	0	-0.534	1	1	36
hsa-miR-4282	0	-2.168	1	1	281
hsa-miR-4283	1	1.381	0.2062049377	1	74
hsa-miR-4284	0	-3.135	1	1	626
hsa-miR-4285	0	-0.335	1	1	21
hsa-miR-4287	1	0.191	0.5745957203	1	272
hsa-miR-4288	0	-0.546	1	1	37
hsa-miR-4289	0	-0.922	1	1	72
hsa-miR-4290	0	-1.117	1	1	94
hsa-miR-4291	0	-1.174	1	1	101
hsa-miR-4292	1	1.019	0.3084387711	1	118
hsa-miR-4293	0	-1.251	1	1	111
hsa-miR-4294	0	-1.615	1	1	166
hsa-miR-4295	2	0.717	0.3084578069	1	360
hsa-miR-4296	1	1.458	0.1860915171	1	66
hsa-miR-4298	0	-0.844	1	1	64
hsa-miR-4299	0	-0.652	1	1	46
hsa-miR-4300	1	1.239	0.2449844709	1	90
hsa-miR-4302	0	-1.428	1	1	136
hsa-miR-4303	1	1.181	0.2613621763	1	97
hsa-miR-4304	0	-0.291	1	1	18
hsa-miR-4305	0	-0.546	1	1	37
hsa-miR-4306	0	-2.012	1	1	244
hsa-miR-4307	0	-1.266	1	1	113
hsa-miR-4308	0	-1.141	1	1	97
hsa-miR-4309	0	-1.281	1	1	115
hsa-miR-431-3p	0	-0.185	1	1	11
hsa-miR-431-5p	0	-1.512	1	1	149
hsa-miR-4310	0	-1.574	1	1	159
hsa-miR-4311	0	-1.755	1	1	191
hsa-miR-4312	0	-0.834	1	1	63
hsa-miR-4313	0	-0.844	1	1	64
hsa-miR-4314	1	1.125	0.2773923454	1	104
hsa-miR-4315	0	-0.32	1	1	20
hsa-miR-4316	0	-1.243	1	1	110
hsa-miR-4317	1	1.57	0.1576199169	1	55
hsa-miR-4318	0	-0.834	1	1	63
hsa-miR-4319	0	-1.049	1	1	86
hsa-miR-432-3p	0	-0.874	1	1	67
hsa-miR-432-5p	1	1.172	0.2636733084	1	98
hsa-miR-4320	0	-0.664	1	1	47
hsa-miR-4321	0	-0.153	1	1	9
hsa-miR-4322	1	1.448	0.188632687	1	67
hsa-miR-4323	0	-1.014	1	1	82
hsa-miR-4324	1	0.695	0.4090315471	1	168
hsa-miR-4325	1	0.785	0.380460145	1	153
hsa-miR-4326	0	-0.932	1	1	73
hsa-miR-4327	0	-1.149	1	1	98
hsa-miR-4329	1	1.056	0.2975034847	1	113
hsa-miR-433-3p	1	1.308	0.2258320906	1	82
hsa-miR-433-5p	0	-0.509	1	1	34
hsa-miR-4330	0	-1.049	1	1	86
hsa-miR-4417	0	-0.814	1	1	61
hsa-miR-4418	0	-1.174	1	1	101
hsa-miR-4419a	0	-2.215	1	1	293
hsa-miR-4419b	0	-2.811	1	1	484
hsa-miR-4420	1	1.458	0.1860915171	1	66
hsa-miR-4421	1	0.672	0.4164303794	1	172
hsa-miR-4422	0	-1.251	1	1	111
hsa-miR-4423-3p	0	-0.874	1	1	67
hsa-miR-4423-5p	0	-1.822	1	1	204
hsa-miR-4424	1	1.4	0.2012226251	1	72
hsa-miR-4425	1	1.239	0.2449844709	1	90
hsa-miR-4426	0	-1.092	1	1	91
hsa-miR-4427	0	-0.752	1	1	55
hsa-miR-4428	0	-1.421	1	1	135
hsa-miR-4429	0	-0.913	1	1	71
hsa-miR-4430	3	1.146	0.1218444011	1	392
hsa-miR-4431	0	-0.12	1	1	7
hsa-miR-4432	0	-1.141	1	1	97
hsa-miR-4433a-3p	2	0.704	0.3130685908	1	364
hsa-miR-4433a-5p	0	-0.884	1	1	68
hsa-miR-4433b-3p	0	-1.117	1	1	94
hsa-miR-4433b-5p	0	-1.005	1	1	81
hsa-miR-4434	0	-1.812	1	1	202
hsa-miR-4435	0	-2.021	1	1	246
hsa-miR-4436a	0	-0.95	1	1	75
hsa-miR-4436b-3p	0	-1.428	1	1	136
hsa-miR-4436b-5p	0	-1.1	1	1	92
hsa-miR-4437	0	-1.058	1	1	87
hsa-miR-4438	1	-0.008	0.6393984066	1	324
hsa-miR-4439	0	-1.1	1	1	92
hsa-miR-4440	0	-0.104	1	1	6
hsa-miR-4441	1	0.383	0.510977692	1	228
hsa-miR-4442	0	-0.153	1	1	9
hsa-miR-4444	0	-0.277	1	1	17
hsa-miR-4445-3p	0	-0.306	1	1	19
hsa-miR-4445-5p	0	-0.675	1	1	48
hsa-miR-4446-3p	0	-1.04	1	1	85
hsa-miR-4446-5p	0	-1.967	1	1	234
hsa-miR-4447	0	-1.678	1	1	177
hsa-miR-4448	0	-0.987	1	1	79
hsa-miR-4449	0	-0.277	1	1	17
hsa-miR-4450	0	-0.864	1	1	66
hsa-miR-4451	0	-1.36	1	1	126
hsa-miR-4452	0	-1.281	1	1	115
hsa-miR-4453	0	-0.932	1	1	73
hsa-miR-4454	0	-0.794	1	1	59
hsa-miR-4455	1	0.736	0.3958622792	1	161
hsa-miR-4456	0	-0.741	1	1	54
hsa-miR-4457	1	1.079	0.2908613496	1	110
hsa-miR-4458	0	-2.272	1	1	308
hsa-miR-4459	3	0.467	0.351265358	1	676
hsa-miR-4460	0	-0.664	1	1	47
hsa-miR-4461	1	1.39	0.2037175916	1	73
hsa-miR-4462	0	-0.32	1	1	20
hsa-miR-4463	0	-1.04	1	1	85
hsa-miR-4464	0	-1.023	1	1	83
hsa-miR-4465	2	1.442	0.1136220627	1	186
hsa-miR-4466	0	-0.741	1	1	54
hsa-miR-4468	1	0.791	0.3785080869	1	152
hsa-miR-4470	0	-1.023	1	1	83
hsa-miR-4471	1	1.458	0.1860915171	1	66
hsa-miR-4472	0	-1.678	1	1	177
hsa-miR-4473	0	-0.773	1	1	57
hsa-miR-4474-3p	0	-0.844	1	1	64
hsa-miR-4474-5p	0	-0.629	1	1	44
hsa-miR-4475	0	-0.752	1	1	55
hsa-miR-4476	0	-1.765	1	1	193
hsa-miR-4477a	0	-1.448	1	1	139
hsa-miR-4477b	0	-1.066	1	1	88
hsa-miR-4478	0	-2.813	1	1	485
hsa-miR-4479	0	-0.262	1	1	16
hsa-miR-448	1	1.164	0.2659773694	1	99
hsa-miR-4480	1	0.976	0.3213415573	1	124
hsa-miR-4481	0	-1.324	1	1	121
hsa-miR-4482-3p	0	-1.075	1	1	89
hsa-miR-4483	0	-1.288	1	1	116
hsa-miR-4484	0	-0.834	1	1	63
hsa-miR-4485-3p	0	-0.137	1	1	8
hsa-miR-4485-5p	0	-1.717	1	1	184
hsa-miR-4486	0	-1.461	1	1	141
hsa-miR-4487	1	0.435	0.4936729492	1	217
hsa-miR-4488	0	-1.213	1	1	106
hsa-miR-4489	1	1.625	0.1443585264	1	50
hsa-miR-4490	1	1.57	0.1576199169	1	55
hsa-miR-4492	1	0.99	0.3170670028	1	122
hsa-miR-4493	0	-0.95	1	1	75
hsa-miR-4494	0	-1.117	1	1	94
hsa-miR-4495	0	-1.346	1	1	124
hsa-miR-4496	0	-1.31	1	1	119
hsa-miR-4497	0	-0.629	1	1	44
hsa-miR-4498	1	0.99	0.3170670028	1	122
hsa-miR-4499	0	-0.987	1	1	79
hsa-miR-449a	1	0.76	0.3882086027	1	157
hsa-miR-449b-5p	1	0.894	0.3464448867	1	136
hsa-miR-449c-3p	0	-0.335	1	1	21
hsa-miR-449c-5p	0	-1.251	1	1	111
hsa-miR-4500	0	-2.272	1	1	308
hsa-miR-4501	0	-0.814	1	1	61
hsa-miR-4502	0	-0.814	1	1	61
hsa-miR-4503	0	-0.913	1	1	71
hsa-miR-4504	0	-0.903	1	1	70
hsa-miR-4506	0	-0.697	1	1	50
hsa-miR-4507	0	-0.794	1	1	59
hsa-miR-4508	0	-0.57	1	1	39
hsa-miR-4509	0	-0.752	1	1	55
hsa-miR-450a-1-3p	1	-0.179	0.6935379321	1	375
hsa-miR-450a-5p	0	-0.262	1	1	16
hsa-miR-450b-3p	0	-1.014	1	1	82
hsa-miR-450b-5p	0	-1.791	1	1	198
hsa-miR-4510	0	-2.223	1	1	295
hsa-miR-4511	0	-1.014	1	1	82
hsa-miR-4512	0	-0.629	1	1	44
hsa-miR-4513	0	-1.058	1	1	87
hsa-miR-4514	1	0.672	0.4164303794	1	172
hsa-miR-4515	0	-0.57	1	1	39
hsa-miR-4516	0	-1.822	1	1	204
hsa-miR-4517	1	1.109	0.2819095733	1	106
hsa-miR-4518	0	-1.166	1	1	100
hsa-miR-4519	0	-1.075	1	1	89
hsa-miR-452-3p	0	-1.083	1	1	90
hsa-miR-452-5p	1	1.39	0.2037175916	1	73
hsa-miR-4520-2-3p	0	-0.509	1	1	34
hsa-miR-4520-3p	0	-0.752	1	1	55
hsa-miR-4520-5p	0	-0.153	1	1	9
hsa-miR-4521	0	-0.521	1	1	35
hsa-miR-4522	0	-1.133	1	1	96
hsa-miR-4523	0	-0.32	1	1	20
hsa-miR-4524a-3p	0	-2.272	1	1	308
hsa-miR-4524a-5p	2	1.431	0.1156438739	1	188
hsa-miR-4524b-3p	0	-1.934	1	1	227
hsa-miR-4524b-5p	2	1.431	0.1156438739	1	188
hsa-miR-4525	0	-1.525	1	1	151
hsa-miR-4526	0	-0.95	1	1	75
hsa-miR-4527	0	-0.349	1	1	22
hsa-miR-4528	0	-0.996	1	1	80
hsa-miR-4529-3p	0	-0.558	1	1	38
hsa-miR-4529-5p	0	-0.814	1	1	61
hsa-miR-4530	0	-1.401	1	1	132
hsa-miR-4531	0	-1.441	1	1	138
hsa-miR-4532	0	-1.461	1	1	141
hsa-miR-4533	0	-1.925	1	1	225
hsa-miR-4534	0	-1.812	1	1	202
hsa-miR-4535	0	-0.521	1	1	35
hsa-miR-4536-3p	0	-0.185	1	1	11
hsa-miR-4536-5p	0	-0.752	1	1	55
hsa-miR-4537	1	0.065	0.6157053736	1	304
hsa-miR-4538	0	-0.932	1	1	73
hsa-miR-4539	0	-0.894	1	1	69
hsa-miR-454-3p	2	0.613	0.3462976519	1	393
hsa-miR-454-5p	1	1.518	0.1706802702	1	60
hsa-miR-4540	0	-0.457	1	1	30
hsa-miR-455-3p	1	-1.089	0.9162061183	1	775
hsa-miR-4632-5p	0	-1.394	1	1	131
hsa-miR-4633-3p	0	-0.686	1	1	49
hsa-miR-4633-5p	0	-0.546	1	1	37
hsa-miR-4634	0	-0.606	1	1	42
hsa-miR-4635	1	-0.019	0.6428268795	1	327
hsa-miR-4636	0	-0.169	1	1	10
hsa-miR-4637	0	-0.377	1	1	24
hsa-miR-4638-5p	1	0.337	0.5262065771	1	238
hsa-miR-4639-3p	1	0.589	0.4433779119	1	187
hsa-miR-4639-5p	0	-0.804	1	1	60
hsa-miR-4640-3p	0	-0.652	1	1	46
hsa-miR-4640-5p	1	0.99	0.3170670028	1	122
hsa-miR-4641	0	-0.719	1	1	52
hsa-miR-4642	0	-0.814	1	1	61
hsa-miR-4644	0	-2.025	1	1	247
hsa-miR-4645-3p	0	-0.894	1	1	69
hsa-miR-4645-5p	1	0.881	0.3505395484	1	138
hsa-miR-4646-3p	0	-0.884	1	1	68
hsa-miR-4646-5p	1	0.907	0.3423249865	1	134
hsa-miR-4647	0	-1.092	1	1	91
hsa-miR-4648	0	-0.987	1	1	79
hsa-miR-4649-3p	0	-2.824	1	1	489
hsa-miR-4649-5p	0	-1.158	1	1	99
hsa-miR-4650-3p	0	-1.236	1	1	109
hsa-miR-4650-5p	0	-1.049	1	1	86
hsa-miR-4651	0	-1.739	1	1	188
hsa-miR-4652-3p	1	1.079	0.2908613496	1	110
hsa-miR-4652-5p	0	-0.824	1	1	62
hsa-miR-4653-3p	1	1.458	0.1860915171	1	66
hsa-miR-4653-5p	1	1.239	0.2449844709	1	90
hsa-miR-4654	0	-0.978	1	1	78
hsa-miR-4655-3p	0	-0.137	1	1	8
hsa-miR-4655-5p	0	-0.363	1	1	23
hsa-miR-4656	0	-0.941	1	1	74
hsa-miR-4658	1	1.539	0.1654800616	1	58
hsa-miR-4659a-3p	0	-1.944	1	1	229
hsa-miR-4659a-5p	0	-0.932	1	1	73
hsa-miR-4659b-3p	0	-1.944	1	1	229
hsa-miR-4659b-5p	0	-0.932	1	1	73
hsa-miR-466	1	0.701	0.4071675547	1	167
hsa-miR-4660	0	-0.978	1	1	78
hsa-miR-4661-3p	0	-0.546	1	1	37
hsa-miR-4661-5p	0	-0.363	1	1	23
hsa-miR-4662a-3p	0	-1.005	1	1	81
hsa-miR-4662a-5p	0	-1.506	1	1	148
hsa-miR-4662b	0	-1.092	1	1	91
hsa-miR-4663	0	-0.96	1	1	76
hsa-miR-4664-3p	0	-0.137	1	1	8
hsa-miR-4664-5p	0	-1.117	1	1	94
hsa-miR-4665-3p	0	-0.306	1	1	19
hsa-miR-4665-5p	0	-1.592	1	1	162
hsa-miR-4666a-3p	0	-1.213	1	1	106
hsa-miR-4666a-5p	0	-0.987	1	1	79
hsa-miR-4666b	1	1.467	0.1835425658	1	65
hsa-miR-4667-5p	0	-1.205	1	1	105
hsa-miR-4668-5p	2	0.607	0.3485734776	1	395
hsa-miR-4669	0	-0.594	1	1	41
hsa-miR-4670-3p	0	-1.075	1	1	89
hsa-miR-4671-3p	0	-1.166	1	1	100
hsa-miR-4671-5p	0	-0.247	1	1	15
hsa-miR-4672	0	-1.381	1	1	129
hsa-miR-4673	1	0.868	0.3546091228	1	140
hsa-miR-4674	0	-0.773	1	1	57
hsa-miR-4675	1	1.362	0.2111568599	1	76
hsa-miR-4676-3p	0	-0.73	1	1	53
hsa-miR-4676-5p	0	-1.401	1	1	132
hsa-miR-4677-3p	1	1.381	0.2062049377	1	74
hsa-miR-4677-5p	0	-1.058	1	1	87
hsa-miR-4678	0	-0.884	1	1	68
hsa-miR-4679	1	1.438	0.1911660987	1	68
hsa-miR-4680-3p	0	-0.913	1	1	71
hsa-miR-4680-5p	0	-1.474	1	1	143
hsa-miR-4681	0	-0.534	1	1	36
hsa-miR-4682	1	1.4	0.2012226251	1	72
hsa-miR-4683	0	-1.236	1	1	109
hsa-miR-4684-3p	0	-0.708	1	1	51
hsa-miR-4684-5p	0	-2.16	1	1	279
hsa-miR-4685-3p	1	0.203	0.5705282091	1	269
hsa-miR-4685-5p	0	-1.346	1	1	124
hsa-miR-4687-3p	0	-0.675	1	1	48
hsa-miR-4687-5p	0	-0.884	1	1	68
hsa-miR-4688	0	-1.181	1	1	102
hsa-miR-4690-3p	1	1.094	0.2863991864	1	108
hsa-miR-4690-5p	0	-0.864	1	1	66
hsa-miR-4691-3p	1	0.962	0.3255899478	1	126
hsa-miR-4692	1	0.683	0.4127423564	1	170
hsa-miR-4693-3p	0	-1.205	1	1	105
hsa-miR-4693-5p	0	-0.664	1	1	47
hsa-miR-4694-3p	0	-1.303	1	1	118
hsa-miR-4694-5p	0	-0.496	1	1	33
hsa-miR-4695-3p	1	0.804	0.3745859122	1	150
hsa-miR-4695-5p	0	-2.437	1	1	355
hsa-miR-4696	0	-1.408	1	1	133
hsa-miR-4697-3p	0	-0.752	1	1	55
hsa-miR-4697-5p	0	-1.205	1	1	105
hsa-miR-4698	2	1.318	0.1384640069	1	210
hsa-miR-4699-3p	0	-1.058	1	1	87
hsa-miR-4699-5p	0	-0.864	1	1	66
hsa-miR-4700-3p	0	-1.014	1	1	82
hsa-miR-4700-5p	0	-1.228	1	1	108
hsa-miR-4701-3p	0	-1.568	1	1	158
hsa-miR-4701-5p	0	-1.999	1	1	241
hsa-miR-4703-3p	1	1.614	0.147027032	1	51
hsa-miR-4703-5p	0	-1.032	1	1	84
hsa-miR-4704-3p	0	-0.884	1	1	68
hsa-miR-4704-5p	0	-0.582	1	1	40
hsa-miR-4705	0	-0.834	1	1	63
hsa-miR-4706	0	-1.049	1	1	86
hsa-miR-4707-3p	0	-1.181	1	1	102
hsa-miR-4707-5p	0	-0.594	1	1	41
hsa-miR-4708-3p	0	-0.834	1	1	63
hsa-miR-4708-5p	1	0.868	0.3546091228	1	140
hsa-miR-4709-3p	1	0.941	0.3319138181	1	129
hsa-miR-4709-5p	0	-1.066	1	1	88
hsa-miR-4710	1	0.773	0.3843462928	1	155
hsa-miR-4711-3p	0	-1.032	1	1	84
hsa-miR-4711-5p	1	1.518	0.1706802702	1	60
hsa-miR-4712-3p	0	-0.903	1	1	70
hsa-miR-4712-5p	0	-0.854	1	1	65
hsa-miR-4713-3p	0	-0.664	1	1	47
hsa-miR-4713-5p	2	1.415	0.1186941624	1	191
hsa-miR-4714-3p	0	-1.049	1	1	86
hsa-miR-4714-5p	0	-0.884	1	1	68
hsa-miR-4715-5p	0	-0.418	1	1	27
hsa-miR-4716-3p	0	-1.58	1	1	160
hsa-miR-4716-5p	0	-1.656	1	1	173
hsa-miR-4717-3p	0	-0.96	1	1	76
hsa-miR-4717-5p	0	-0.996	1	1	80
hsa-miR-4718	0	-0.377	1	1	24
hsa-miR-4720-3p	1	1.344	0.2160785729	1	78
hsa-miR-4720-5p	0	-0.697	1	1	50
hsa-miR-4721	0	-0.922	1	1	72
hsa-miR-4722-3p	0	-2.724	1	1	451
hsa-miR-4722-5p	1	-0.716	0.8415899781	1	580
hsa-miR-4723-3p	2	1.298	0.1427166001	1	214
hsa-miR-4723-5p	0	-2.025	1	1	247
hsa-miR-4724-3p	0	-0.606	1	1	42
hsa-miR-4724-5p	0	-1.174	1	1	101
hsa-miR-4725-3p	1	0.374	0.5140612692	1	230
hsa-miR-4725-5p	1	1.428	0.1936917753	1	69
hsa-miR-4726-3p	0	-1.842	1	1	208
hsa-miR-4726-5p	1	0.998	0.3149198649	1	121
hsa-miR-4727-3p	0	-0.629	1	1	44
hsa-miR-4727-5p	1	1.39	0.2037175916	1	73
hsa-miR-4728-3p	0	-0.618	1	1	43
hsa-miR-4728-5p	0	-3.485	1	1	820
hsa-miR-4730	0	-0.277	1	1	17
hsa-miR-4731-3p	0	-1.158	1	1	99
hsa-miR-4731-5p	1	-0.16	0.6876065864	1	369
hsa-miR-4732-3p	0	-1.023	1	1	83
hsa-miR-4732-5p	0	-0.987	1	1	79
hsa-miR-4733-3p	1	1.086	0.288633689	1	109
hsa-miR-4733-5p	0	-1.023	1	1	83
hsa-miR-4734	0	-0.363	1	1	23
hsa-miR-4735-3p	0	-1.117	1	1	94
hsa-miR-4735-5p	0	-1.65	1	1	172
hsa-miR-4736	0	-1.638	1	1	170
hsa-miR-4737	0	-0.262	1	1	16
hsa-miR-4738-3p	0	-1.243	1	1	110
hsa-miR-4738-5p	0	-0.431	1	1	28
hsa-miR-4739	0	-2.188	1	1	286
hsa-miR-4740-3p	0	-1.31	1	1	119
hsa-miR-4740-5p	0	-0.534	1	1	36
hsa-miR-4741	1	1.372	0.2086846863	1	75
hsa-miR-4742-3p	1	1.005	0.3127661269	1	120
hsa-miR-4742-5p	0	-1.1	1	1	92
hsa-miR-4743-3p	1	1.109	0.2819095733	1	106
hsa-miR-4744	0	-0.864	1	1	66
hsa-miR-4745-3p	0	-0.431	1	1	28
hsa-miR-4745-5p	0	-1.324	1	1	121
hsa-miR-4746-3p	0	-0.824	1	1	62
hsa-miR-4747-3p	0	-0.606	1	1	42
hsa-miR-4747-5p	0	-2.253	1	1	303
hsa-miR-4748	0	-1.032	1	1	84
hsa-miR-4749-3p	1	1.448	0.188632687	1	67
hsa-miR-4749-5p	0	-0.996	1	1	80
hsa-miR-4750-3p	0	-0.534	1	1	36
hsa-miR-4750-5p	0	-0.153	1	1	9
hsa-miR-4751	0	-0.794	1	1	59
hsa-miR-4752	0	-0.834	1	1	63
hsa-miR-4753-3p	2	0.865	0.2587067563	1	317
hsa-miR-4753-5p	1	1.094	0.2863991864	1	108
hsa-miR-4754	0	-0.12	1	1	7
hsa-miR-4755-3p	1	0.134	0.5930847707	1	286
hsa-miR-4755-5p	1	0.249	0.5552860751	1	258
hsa-miR-4756-3p	0	-1.435	1	1	137
hsa-miR-4756-5p	0	-2.176	1	1	283
hsa-miR-4757-5p	0	-1.65	1	1	172
hsa-miR-4758-3p	0	-0.884	1	1	68
hsa-miR-4758-5p	0	-0.762	1	1	56
hsa-miR-4759	0	-0.457	1	1	30
hsa-miR-4760-3p	0	-0.903	1	1	70
hsa-miR-4760-5p	1	1.467	0.1835425658	1	65
hsa-miR-4761-3p	1	1.704	0.1254490729	1	43
hsa-miR-4761-5p	1	1.39	0.2037175916	1	73
hsa-miR-4762-3p	1	1.056	0.2975034847	1	113
hsa-miR-4762-5p	0	-1.353	1	1	125
hsa-miR-4763-3p	0	-2.168	1	1	281
hsa-miR-4763-5p	0	-0.95	1	1	75
hsa-miR-4764-3p	0	-0.521	1	1	35
hsa-miR-4764-5p	0	-0.864	1	1	66
hsa-miR-4765	0	-0.686	1	1	49
hsa-miR-4766-3p	0	-0.594	1	1	41
hsa-miR-4766-5p	1	1.086	0.288633689	1	109
hsa-miR-4767	0	-0.719	1	1	52
hsa-miR-4768-3p	2	0.001	0.6001182535	1	643
hsa-miR-4768-5p	2	0.812	0.2760776416	1	332
hsa-miR-4769-5p	0	-0.987	1	1	79
hsa-miR-4770	1	0.666	0.4182658888	1	173
hsa-miR-4771	1	1.549	0.1628680148	1	57
hsa-miR-4772-3p	1	-0.001	0.6370949031	1	322
hsa-miR-4772-5p	0	-0.804	1	1	60
hsa-miR-4773	0	-1.125	1	1	95
hsa-miR-4774-3p	0	-0.73	1	1	53
hsa-miR-4774-5p	1	1.704	0.1254490729	1	43
hsa-miR-4775	0	-2.199	1	1	289
hsa-miR-4776-3p	1	1.094	0.2863991864	1	108
hsa-miR-4776-5p	0	-0.534	1	1	36
hsa-miR-4777-3p	0	-0.697	1	1	50
hsa-miR-4777-5p	0	-0.752	1	1	55
hsa-miR-4778-3p	0	-1.656	1	1	173
hsa-miR-4778-5p	0	-0.978	1	1	78
hsa-miR-4779	1	0.174	0.579960522	1	276
hsa-miR-4780	1	1.213	0.2520465116	1	93
hsa-miR-4781-3p	2	1.368	0.1279656975	1	200
hsa-miR-4781-5p	0	-0.686	1	1	49
hsa-miR-4782-3p	0	-0.57	1	1	39
hsa-miR-4782-5p	0	-0.844	1	1	64
hsa-miR-4783-3p	0	-0.306	1	1	19
hsa-miR-4783-5p	0	-0.457	1	1	30
hsa-miR-4784	1	0.411	0.5016117178	1	222
hsa-miR-4785	0	-0.404	1	1	26
hsa-miR-4786-3p	0	-1.243	1	1	110
hsa-miR-4786-5p	2	1.084	0.1944788366	1	261
hsa-miR-4787-3p	0	-0.277	1	1	17
hsa-miR-4787-5p	0	-0.521	1	1	35
hsa-miR-4788	0	-0.087	1	1	5
hsa-miR-4789-3p	1	0.119	0.598221444	1	290
hsa-miR-4789-5p	2	1.132	0.1821171594	1	250
hsa-miR-4790-3p	0	-1.023	1	1	83
hsa-miR-4790-5p	0	-0.262	1	1	16
hsa-miR-4791	1	1.788	0.1061312122	1	36
hsa-miR-4792	0	-1.166	1	1	100
hsa-miR-4793-3p	0	-2.59	1	1	404
hsa-miR-4794	0	-1.367	1	1	127
hsa-miR-4795-3p	0	-1.346	1	1	124
hsa-miR-4795-5p	1	0.791	0.3785080869	1	152
hsa-miR-4796-3p	1	0.158	0.5852591526	1	280
hsa-miR-4796-5p	0	-0.404	1	1	26
hsa-miR-4797-3p	0	-0.922	1	1	72
hsa-miR-4797-5p	0	-1.852	1	1	210
hsa-miR-4798-3p	0	-0.39	1	1	25
hsa-miR-4798-5p	0	-0.216	1	1	13
hsa-miR-4799-3p	0	-0.686	1	1	49
hsa-miR-4799-5p	0	-1.1	1	1	92
hsa-miR-4800-5p	0	-0.47	1	1	31
hsa-miR-4801	0	-1.149	1	1	98
hsa-miR-4802-3p	0	-1.058	1	1	87
hsa-miR-4802-5p	0	-1.075	1	1	89
hsa-miR-4803	1	1.172	0.2636733084	1	98
hsa-miR-4804-3p	1	1.458	0.1860915171	1	66
hsa-miR-4804-5p	0	-0.231	1	1	14
hsa-miR-483-3p	2	1.437	0.1146317811	1	187
hsa-miR-484	1	-1.242	0.9389615816	1	871
hsa-miR-485-3p	0	-0.922	1	1	72
hsa-miR-485-5p	0	-2.968	1	1	549
hsa-miR-486-3p	0	-1.862	1	1	212
hsa-miR-487a-5p	0	-0.546	1	1	37
hsa-miR-487b-5p	0	-0.57	1	1	39
hsa-miR-488-3p	0	-1.387	1	1	130
hsa-miR-488-5p	0	-0.794	1	1	59
hsa-miR-489-3p	0	-0.987	1	1	79
hsa-miR-490-3p	1	0.46	0.4856105787	1	212
hsa-miR-490-5p	1	1.704	0.1254490729	1	43
hsa-miR-491-3p	1	1.222	0.2496997045	1	92
hsa-miR-491-5p	0	-1.638	1	1	170
hsa-miR-492	1	1.681	0.1308930757	1	45
hsa-miR-493-3p	0	-1.066	1	1	88
hsa-miR-493-5p	0	-1.273	1	1	114
hsa-miR-495-3p	1	0.6	0.4398564819	1	185
hsa-miR-497-3p	0	-1.158	1	1	99
hsa-miR-498	1	0.024	0.6289187766	1	315
hsa-miR-4999-3p	0	-0.509	1	1	34
hsa-miR-4999-5p	0	-0.418	1	1	27
hsa-miR-499a-3p	1	1.428	0.1936917753	1	69
hsa-miR-499a-5p	0	-0.864	1	1	66
hsa-miR-499b-3p	1	1.477	0.1809858097	1	64
hsa-miR-499b-5p	0	-0.894	1	1	69
hsa-miR-5000-3p	0	-0.903	1	1	70
hsa-miR-5000-5p	1	1.438	0.1911660987	1	68
hsa-miR-5001-3p	0	-1.722	1	1	185
hsa-miR-5001-5p	1	1.026	0.3062651136	1	117
hsa-miR-5002-3p	0	-0.582	1	1	40
hsa-miR-5002-5p	0	-0.894	1	1	69
hsa-miR-5003-3p	0	-1.401	1	1	132
hsa-miR-5003-5p	1	1.498	0.1758487899	1	62
hsa-miR-5004-3p	0	-0.641	1	1	45
hsa-miR-5004-5p	0	-0.884	1	1	68
hsa-miR-5006-3p	1	0.284	0.5438699393	1	250
hsa-miR-5006-5p	1	1.39	0.2037175916	1	73
hsa-miR-5007-3p	1	1.39	0.2037175916	1	73
hsa-miR-5007-5p	1	1.117	0.2796544216	1	105
hsa-miR-5008-3p	0	-0.664	1	1	47
hsa-miR-5008-5p	0	-1.181	1	1	102
hsa-miR-5009-3p	0	-0.854	1	1	65
hsa-miR-5009-5p	0	-0.483	1	1	32
hsa-miR-500b-3p	0	-1.802	1	1	200
hsa-miR-500b-5p	1	1.549	0.1628680148	1	57
hsa-miR-501-3p	0	-0.884	1	1	68
hsa-miR-5010-5p	0	-1.531	1	1	152
hsa-miR-5011-3p	0	-0.73	1	1	53
hsa-miR-5011-5p	3	0.546	0.316786539	1	636
hsa-miR-502-3p	0	-0.913	1	1	71
hsa-miR-502-5p	0	-0.941	1	1	74
hsa-miR-503-3p	0	-0.697	1	1	50
hsa-miR-503-5p	2	1.14	0.1798831895	1	248
hsa-miR-504-3p	2	0.65	0.3325960639	1	381
hsa-miR-504-5p	0	-1.197	1	1	104
hsa-miR-5047	0	-1.058	1	1	87
hsa-miR-505-3p	0	-1.901	1	1	220
hsa-miR-505-5p	0	-1.415	1	1	134
hsa-miR-506-3p	0	-1.421	1	1	135
hsa-miR-506-5p	0	-1.075	1	1	89
hsa-miR-507	0	-1.706	1	1	182
hsa-miR-508-3p	0	-0.773	1	1	57
hsa-miR-508-5p	1	-0.429	0.7673739494	1	461
hsa-miR-5087	0	-0.95	1	1	75
hsa-miR-5088-3p	0	-1.604	1	1	164
hsa-miR-5088-5p	0	-0.844	1	1	64
hsa-miR-5089-3p	0	-0.606	1	1	42
hsa-miR-5089-5p	0	-2.446	1	1	358
hsa-miR-509-3-5p	0	-1.197	1	1	104
hsa-miR-509-3p	0	-0.594	1	1	41
hsa-miR-509-5p	0	-1.197	1	1	104
hsa-miR-5090	0	-0.483	1	1	32
hsa-miR-5091	0	-0.291	1	1	18
hsa-miR-5092	0	-0.47	1	1	31
hsa-miR-5093	0	-1.288	1	1	116
hsa-miR-5094	1	1.603	0.1496873995	1	52
hsa-miR-5095	0	-2.572	1	1	398
hsa-miR-5096	0	-2.249	1	1	302
hsa-miR-510-3p	1	0.718	0.4015410186	1	164
hsa-miR-510-5p	0	-1.467	1	1	142
hsa-miR-5100	0	-0.884	1	1	68
hsa-miR-511-3p	1	0.266	0.5496133732	1	254
hsa-miR-511-5p	0	-1.181	1	1	102
hsa-miR-512-3p	0	-2.29	1	1	313
hsa-miR-512-5p	0	-1.408	1	1	133
hsa-miR-513a-3p	2	1.431	0.1156438739	1	188
hsa-miR-513a-5p	2	1.313	0.1395244183	1	211
hsa-miR-513b	0	-0.12	1	1	7
hsa-miR-513b-3p	0	-0.864	1	1	66
hsa-miR-513b-5p	0	-1.454	1	1	140
hsa-miR-513c-3p	2	1.469	0.1086099216	1	181
hsa-miR-513c-5p	0	-1.243	1	1	110
hsa-miR-514a-3p	0	-0.844	1	1	64
hsa-miR-514b-3p	0	-0.834	1	1	63
hsa-miR-514b-5p	0	-1.266	1	1	113
hsa-miR-515-3p	0	-0.719	1	1	52
hsa-miR-515-5p	2	1.431	0.1156438739	1	188
hsa-miR-516a-3p	0	-1.108	1	1	93
hsa-miR-516a-5p	0	-0.291	1	1	18
hsa-miR-516b-3p	0	-1.075	1	1	89
hsa-miR-516b-5p	0	-1.023	1	1	83
hsa-miR-517-5p	0	-0.606	1	1	42
hsa-miR-517a-3p	0	-0.201	1	1	12
hsa-miR-517b-3p	0	-0.169	1	1	10
hsa-miR-517c-3p	0	-0.201	1	1	12
hsa-miR-5186	1	0.31	0.5351202781	1	244
hsa-miR-5187-3p	0	-0.664	1	1	47
hsa-miR-5187-5p	0	-0.824	1	1	62
hsa-miR-5188	0	-0.137	1	1	8
hsa-miR-5189-3p	1	1.189	0.2590439519	1	96
hsa-miR-5189-5p	2	1.149	0.1776537468	1	246
hsa-miR-518a-3p	0	-0.185	1	1	11
hsa-miR-518a-5p	0	-1.562	1	1	157
hsa-miR-518b	0	-0.216	1	1	13
hsa-miR-518c-5p	1	1.4	0.2012226251	1	72
hsa-miR-518d-3p	0	-0.185	1	1	11
hsa-miR-518d-5p	1	1.518	0.1706802702	1	60
hsa-miR-518e-3p	0	-0.153	1	1	9
hsa-miR-518e-5p	1	1.528	0.1680841388	1	59
hsa-miR-518f-3p	0	-0.247	1	1	15
hsa-miR-518f-5p	1	1.528	0.1680841388	1	59
hsa-miR-5190	1	1.264	0.2378572471	1	87
hsa-miR-5191	1	1.74	0.1172204972	1	40
hsa-miR-5192	0	-1.381	1	1	129
hsa-miR-5193	2	1.014	0.2137935839	1	278
hsa-miR-5194	1	0.934	0.3340088619	1	130
hsa-miR-5195-3p	0	-1.005	1	1	81
hsa-miR-5195-5p	0	-0.582	1	1	40
hsa-miR-5196-5p	0	-2.242	1	1	300
hsa-miR-5197-3p	1	0.736	0.3958622792	1	161
hsa-miR-5197-5p	0	-1.592	1	1	162
hsa-miR-519a-5p	1	1.528	0.1680841388	1	59
hsa-miR-519b-3p	2	0.791	0.2830260828	1	338
hsa-miR-519b-5p	1	1.518	0.1706802702	1	60
hsa-miR-519c-5p	1	1.518	0.1706802702	1	60
hsa-miR-519d-3p	3	0.106	0.5293225545	1	891
hsa-miR-519d-5p	1	0.887	0.3484953629	1	137
hsa-miR-519e-3p	0	-0.708	1	1	51
hsa-miR-519e-5p	2	1.469	0.1086099216	1	181
hsa-miR-520a-3p	0	-2.727	1	1	452
hsa-miR-520b	0	-2.729	1	1	453
hsa-miR-520c-3p	1	-0.407	0.7613145587	1	453
hsa-miR-520c-5p	1	1.518	0.1706802702	1	60
hsa-miR-520d-3p	0	-2.718	1	1	449
hsa-miR-520e	0	-2.724	1	1	451
hsa-miR-520f-3p	0	-1.181	1	1	102
hsa-miR-520f-5p	0	-0.854	1	1	65
hsa-miR-520g-3p	1	-0.259	0.7179928759	1	401
hsa-miR-520h	1	-0.277	0.7233593595	1	407
hsa-miR-521	0	-0.39	1	1	25
hsa-miR-522-3p	0	-1.281	1	1	115
hsa-miR-522-5p	1	1.518	0.1706802702	1	60
hsa-miR-523-3p	0	-0.087	1	1	5
hsa-miR-523-5p	1	1.528	0.1680841388	1	59
hsa-miR-524-3p	0	-0.277	1	1	17
hsa-miR-525-3p	0	-0.32	1	1	20
hsa-miR-526a	1	1.518	0.1706802702	1	60
hsa-miR-526b-3p	1	-0.819	0.86490079	1	629
hsa-miR-526b-5p	1	0.337	0.5262065771	1	238
hsa-miR-527	0	-1.543	1	1	154
hsa-miR-532-5p	0	-0.854	1	1	65
hsa-miR-539-3p	0	-0.834	1	1	63
hsa-miR-539-5p	0	-1.832	1	1	206
hsa-miR-541-3p	1	0.718	0.4015410186	1	164
hsa-miR-541-5p	1	1.344	0.2160785729	1	78
hsa-miR-542-5p	1	1.788	0.1061312122	1	36
hsa-miR-544a	0	-1.518	1	1	150
hsa-miR-544b	2	1.373	0.1269269233	1	199
hsa-miR-545-3p	1	0.707	0.405297814	1	166
hsa-miR-545-5p	0	-1.266	1	1	113
hsa-miR-548a-3p	0	-1.615	1	1	166
hsa-miR-548a-5p	0	-1.791	1	1	198
hsa-miR-548aa	0	-1.712	1	1	183
hsa-miR-548ab	0	-1.786	1	1	197
hsa-miR-548ac	1	0.15	0.5878839035	1	282
hsa-miR-548ad-3p	0	-0.335	1	1	21
hsa-miR-548ad-5p	0	-1.786	1	1	197
hsa-miR-548ae-3p	1	0.154	0.5865735647	1	281
hsa-miR-548ae-5p	0	-1.786	1	1	197
hsa-miR-548ag	0	-0.913	1	1	71
hsa-miR-548ah-3p	1	0.162	0.5839406547	1	279
hsa-miR-548ah-5p	1	0.046	0.6217675314	1	309
hsa-miR-548ai	0	-0.894	1	1	69
hsa-miR-548aj-3p	1	0.154	0.5865735647	1	281
hsa-miR-548aj-5p	1	0.262	0.5510381464	1	255
hsa-miR-548ak	0	-1.786	1	1	197
hsa-miR-548al	0	-0.262	1	1	16
hsa-miR-548am-3p	1	0.162	0.5839406547	1	279
hsa-miR-548am-5p	0	-1.786	1	1	197
hsa-miR-548an	1	0.962	0.3255899478	1	126
hsa-miR-548ao-3p	0	-0.349	1	1	22
hsa-miR-548ao-5p	0	-1.049	1	1	86
hsa-miR-548ap-3p	0	-1.689	1	1	179
hsa-miR-548ap-5p	0	-1.786	1	1	197
hsa-miR-548aq-3p	1	0.154	0.5865735647	1	281
hsa-miR-548aq-5p	0	-1.786	1	1	197
hsa-miR-548ar-3p	0	-1.586	1	1	161
hsa-miR-548ar-5p	0	-1.786	1	1	197
hsa-miR-548as-3p	1	0.678	0.4145892076	1	171
hsa-miR-548as-5p	0	-1.786	1	1	197
hsa-miR-548at-3p	0	-1.075	1	1	89
hsa-miR-548at-5p	0	-1.317	1	1	120
hsa-miR-548au-3p	1	1.205	0.2543861409	1	94
hsa-miR-548au-5p	0	-1.786	1	1	197
hsa-miR-548av-3p	1	1.213	0.2520465116	1	93
hsa-miR-548av-5p	0	-1.5	1	1	147
hsa-miR-548aw	1	0.253	0.553874484	1	257
hsa-miR-548ax	0	-1.066	1	1	88
hsa-miR-548ay-3p	0	-1.075	1	1	89
hsa-miR-548ay-5p	0	-1.786	1	1	197
hsa-miR-548az-3p	0	-1.586	1	1	161
hsa-miR-548az-5p	0	-2.111	1	1	267
hsa-miR-548b-3p	1	1.362	0.2111568599	1	76
hsa-miR-548b-5p	0	-1.786	1	1	197
hsa-miR-548ba	1	1.409	0.1987200155	1	71
hsa-miR-548bb-3p	1	0.158	0.5852591526	1	280
hsa-miR-548bb-5p	0	-1.786	1	1	197
hsa-miR-548c-3p	2	0.26	0.4882491252	1	524
hsa-miR-548c-5p	0	-1.791	1	1	198
hsa-miR-548d-3p	1	0.134	0.5930847707	1	286
hsa-miR-548d-5p	0	-1.802	1	1	200
hsa-miR-548e-3p	0	-1.586	1	1	161
hsa-miR-548e-5p	1	0.536	0.4606629158	1	197
hsa-miR-548f-3p	0	-1.58	1	1	160
hsa-miR-548f-5p	1	0.266	0.5496133732	1	254
hsa-miR-548g-3p	0	-1.083	1	1	90
hsa-miR-548g-5p	1	0.262	0.5510381464	1	255
hsa-miR-548h-3p	1	0.158	0.5852591526	1	280
hsa-miR-548h-5p	0	-1.786	1	1	197
hsa-miR-548i	0	-1.802	1	1	200
hsa-miR-548j-3p	1	0.158	0.5852591526	1	280
hsa-miR-548j-5p	0	-1.791	1	1	198
hsa-miR-548k	0	-1.5	1	1	147
hsa-miR-548l	0	-1.633	1	1	169
hsa-miR-548m	0	-1.108	1	1	93
hsa-miR-548n	0	-2.064	1	1	256
hsa-miR-548o-3p	0	-1.273	1	1	114
hsa-miR-548o-5p	0	-1.786	1	1	197
hsa-miR-548p	0	-1.5	1	1	147
hsa-miR-548q	0	-0.686	1	1	49
hsa-miR-548s	0	-2.629	1	1	417
hsa-miR-548t-3p	0	-1.689	1	1	179
hsa-miR-548t-5p	0	-2.111	1	1	267
hsa-miR-548v	0	-1.174	1	1	101
hsa-miR-548w	0	-1.786	1	1	197
hsa-miR-548x-3p	1	0.154	0.5865735647	1	281
hsa-miR-548x-5p	1	0.262	0.5510381464	1	255
hsa-miR-548y	0	-1.786	1	1	197
hsa-miR-548z	1	0.154	0.5865735647	1	281
hsa-miR-549a	0	-0.675	1	1	48
hsa-miR-550a-3-5p	1	1.222	0.2496997045	1	92
hsa-miR-550a-5p	1	1.197	0.2567186138	1	95
hsa-miR-550b-2-5p	1	0.969	0.3234690132	1	125
hsa-miR-550b-3p	0	-0.675	1	1	48
hsa-miR-551a	0	-0.201	1	1	12
hsa-miR-551b-3p	0	-0.247	1	1	15
hsa-miR-551b-5p	0	-1.474	1	1	143
hsa-miR-552-5p	1	0.948	0.3298123308	1	128
hsa-miR-553	0	-0.169	1	1	10
hsa-miR-554	0	-0.349	1	1	22
hsa-miR-555	0	-0.741	1	1	54
hsa-miR-556-3p	0	-0.773	1	1	57
hsa-miR-556-5p	0	-0.783	1	1	58
hsa-miR-557	0	-1.712	1	1	183
hsa-miR-5571-3p	1	1.592	0.1523396534	1	53
hsa-miR-5571-5p	0	-1.867	1	1	213
hsa-miR-5572	0	-0.941	1	1	74
hsa-miR-5579-3p	0	-0.618	1	1	43
hsa-miR-5579-5p	0	-0.606	1	1	42
hsa-miR-558	0	-1.771	1	1	194
hsa-miR-5580-3p	1	0.47	0.4823506018	1	210
hsa-miR-5580-5p	0	-0.708	1	1	51
hsa-miR-5581-3p	0	-0.741	1	1	54
hsa-miR-5582-3p	1	0.319	0.5321674183	1	242
hsa-miR-5583-3p	0	-1.066	1	1	88
hsa-miR-5583-5p	0	-0.73	1	1	53
hsa-miR-5584-3p	0	-0.941	1	1	74
hsa-miR-5584-5p	0	-1.454	1	1	140
hsa-miR-5585-3p	1	1.273	0.2354669193	1	86
hsa-miR-5585-5p	0	-0.814	1	1	61
hsa-miR-5586-3p	0	-1.661	1	1	174
hsa-miR-5586-5p	0	-0.903	1	1	70
hsa-miR-5587-3p	0	-0.57	1	1	39
hsa-miR-5587-5p	0	-1.058	1	1	87
hsa-miR-5588-3p	0	-1.205	1	1	105
hsa-miR-5588-5p	0	-0.697	1	1	50
hsa-miR-5589-3p	1	1.041	0.3018977391	1	115
hsa-miR-5589-5p	0	-2.341	1	1	327
hsa-miR-559	0	-1.817	1	1	203
hsa-miR-5590-3p	1	0.49	0.4757699306	1	206
hsa-miR-5590-5p	0	-0.903	1	1	70
hsa-miR-5591-3p	1	1.669	0.1336026373	1	46
hsa-miR-5591-5p	1	1.256	0.2402402671	1	88
hsa-miR-561-3p	1	0.887	0.3484953629	1	137
hsa-miR-561-5p	0	-0.794	1	1	59
hsa-miR-562	0	-1.353	1	1	125
hsa-miR-563	0	-0.418	1	1	27
hsa-miR-564	1	1.049	0.299703982	1	114
hsa-miR-566	1	1.458	0.1860915171	1	66
hsa-miR-568	0	-0.932	1	1	73
hsa-miR-5680	1	0.6	0.4398564819	1	185
hsa-miR-5681a	0	-1.435	1	1	137
hsa-miR-5681b	0	-0.73	1	1	53
hsa-miR-5682	0	-0.814	1	1	61
hsa-miR-5683	1	1.189	0.2590439519	1	96
hsa-miR-5684	0	-0.618	1	1	43
hsa-miR-5685	1	1.189	0.2590439519	1	96
hsa-miR-5688	0	-1.604	1	1	164
hsa-miR-5689	0	-0.762	1	1	56
hsa-miR-569	1	1.487	0.1784212256	1	63
hsa-miR-5690	0	-1.867	1	1	213
hsa-miR-5691	0	-1.367	1	1	127
hsa-miR-5692a	1	0.15	0.5878839035	1	282
hsa-miR-5694	0	-1.288	1	1	116
hsa-miR-5695	0	-1.353	1	1	125
hsa-miR-5697	1	0.701	0.4071675547	1	167
hsa-miR-5698	2	0.349	0.4509411513	1	488
hsa-miR-5699-3p	1	0.689	0.4108898086	1	169
hsa-miR-5699-5p	1	1.448	0.188632687	1	67
hsa-miR-570-3p	0	-1.656	1	1	173
hsa-miR-570-5p	0	-0.894	1	1	69
hsa-miR-5700	0	-1.023	1	1	83
hsa-miR-5701	0	-0.884	1	1	68
hsa-miR-5702	1	1.362	0.2111568599	1	76
hsa-miR-5703	0	-1.786	1	1	197
hsa-miR-5704	0	-0.629	1	1	44
hsa-miR-5705	0	-0.185	1	1	11
hsa-miR-5706	0	-0.844	1	1	64
hsa-miR-5707	0	-0.349	1	1	22
hsa-miR-5708	0	-0.216	1	1	13
hsa-miR-571	0	-0.95	1	1	75
hsa-miR-572	0	-0.335	1	1	21
hsa-miR-573	1	0.983	0.3192075604	1	123
hsa-miR-5739	0	-0.39	1	1	25
hsa-miR-574-3p	0	-0.457	1	1	30
hsa-miR-574-5p	2	0.586	0.356519758	1	402
hsa-miR-575	0	-1.415	1	1	134
hsa-miR-576-3p	0	-1.092	1	1	91
hsa-miR-576-5p	0	-1.174	1	1	101
hsa-miR-577	0	-1.387	1	1	130
hsa-miR-579	0	-0.087	1	1	5
hsa-miR-579-3p	1	0.773	0.3843462928	1	155
hsa-miR-580-5p	0	-1.066	1	1	88
hsa-miR-581	1	1.56	0.1602479745	1	56
hsa-miR-582-3p	0	-0.814	1	1	61
hsa-miR-583	1	0.791	0.3785080869	1	152
hsa-miR-584-3p	0	-0.752	1	1	55
hsa-miR-584-5p	1	1.467	0.1835425658	1	65
hsa-miR-585-5p	0	-0.618	1	1	43
hsa-miR-586	0	-1.092	1	1	91
hsa-miR-587	0	-1.213	1	1	106
hsa-miR-588	0	-1.925	1	1	225
hsa-miR-589-3p	0	-1.04	1	1	85
hsa-miR-589-5p	0	-0.894	1	1	69
hsa-miR-590-3p	0	-2.545	1	1	389
hsa-miR-590-5p	0	-0.854	1	1	65
hsa-miR-591	0	-0.606	1	1	42
hsa-miR-592	0	-0.762	1	1	56
hsa-miR-593-3p	0	-1.574	1	1	159
hsa-miR-593-5p	0	-0.987	1	1	79
hsa-miR-595	1	1.156	0.2682743804	1	100
hsa-miR-596	0	-0.708	1	1	51
hsa-miR-597-3p	1	1.764	0.1116927743	1	38
hsa-miR-597-5p	0	-0.686	1	1	49
hsa-miR-598-3p	0	-0.377	1	1	24
hsa-miR-598-5p	0	-0.169	1	1	10
hsa-miR-599	1	1.056	0.2975034847	1	113
hsa-miR-600	0	-0.719	1	1	52
hsa-miR-601	0	-0.363	1	1	23
hsa-miR-602	0	-0.483	1	1	32
hsa-miR-603	3	0.869	0.1961813767	1	492
hsa-miR-604	0	-0.546	1	1	37
hsa-miR-605-3p	0	-1.401	1	1	132
hsa-miR-605-5p	0	-1.228	1	1	108
hsa-miR-606	0	-0.804	1	1	60
hsa-miR-6068	0	-0.087	1	1	5
hsa-miR-6069	0	-0.606	1	1	42
hsa-miR-607	2	1.24	0.1556396834	1	226
hsa-miR-6070	0	-0.201	1	1	12
hsa-miR-6071	1	1.477	0.1809858097	1	64
hsa-miR-6072	1	1.317	0.2234048938	1	81
hsa-miR-6073	0	-1.108	1	1	93
hsa-miR-6075	0	-0.32	1	1	20
hsa-miR-6076	0	-0.783	1	1	58
hsa-miR-6077	2	1.022	0.211510044	1	276
hsa-miR-6078	0	-0.39	1	1	25
hsa-miR-6079	0	-1.36	1	1	126
hsa-miR-608	0	-1.771	1	1	194
hsa-miR-6080	0	-0.431	1	1	28
hsa-miR-6081	0	-1.317	1	1	120
hsa-miR-6082	0	-0.216	1	1	13
hsa-miR-6083	1	0.649	0.4237386127	1	176
hsa-miR-6084	0	-0.231	1	1	14
hsa-miR-6085	1	1.353	0.2136214813	1	77
hsa-miR-6086	0	-2.924	1	1	530
hsa-miR-6087	1	0.236	0.5594946962	1	261
hsa-miR-6088	1	0.683	0.4127423564	1	170
hsa-miR-6089	1	0.666	0.4182658888	1	173
hsa-miR-609	0	-0.708	1	1	51
hsa-miR-6090	0	-1.023	1	1	83
hsa-miR-610	0	-0.978	1	1	78
hsa-miR-611	0	-0.262	1	1	16
hsa-miR-6124	1	0.638	0.4273590941	1	178
hsa-miR-6125	0	-0.457	1	1	30
hsa-miR-6126	0	-0.884	1	1	68
hsa-miR-6127	0	-2.215	1	1	293
hsa-miR-6128	0	-1.158	1	1	99
hsa-miR-6129	0	-2.203	1	1	290
hsa-miR-6130	0	-2.199	1	1	289
hsa-miR-6131	0	-1.901	1	1	220
hsa-miR-6132	0	-1.367	1	1	127
hsa-miR-6133	0	-2.215	1	1	293
hsa-miR-6134	1	-0.098	0.6680738693	1	350
hsa-miR-614	0	-0.137	1	1	8
hsa-miR-615-3p	2	-0.387	0.7597140717	1	866
hsa-miR-615-5p	1	1.419	0.1962097399	1	70
hsa-miR-616-5p	2	0.71	0.3107638544	1	362
hsa-miR-6165	1	0.881	0.3505395484	1	138
hsa-miR-617	0	-0.741	1	1	54
hsa-miR-618	0	-0.594	1	1	41
hsa-miR-619-3p	0	-0.824	1	1	62
hsa-miR-619-5p	1	-0.28	0.7242440119	1	408
hsa-miR-620	1	1.109	0.2819095733	1	106
hsa-miR-621	0	-0.457	1	1	30
hsa-miR-623	1	0.337	0.5262065771	1	238
hsa-miR-624	0	-0.12	1	1	7
hsa-miR-624-3p	0	-1.141	1	1	97
hsa-miR-624-5p	0	-0.582	1	1	40
hsa-miR-625-3p	1	1.764	0.1116927743	1	38
hsa-miR-625-5p	1	0.392	0.5078749851	1	226
hsa-miR-626	0	-0.606	1	1	42
hsa-miR-627-3p	1	0.069	0.6144815919	1	303
hsa-miR-627-5p	0	-0.884	1	1	68
hsa-miR-628-3p	0	-0.457	1	1	30
hsa-miR-628-5p	0	-0.752	1	1	55
hsa-miR-629-3p	1	0.578	0.4468776928	1	189
hsa-miR-629-5p	1	1.581	0.1549838178	1	54
hsa-miR-630	0	-0.969	1	1	77
hsa-miR-631	0	-0.686	1	1	49
hsa-miR-632	0	-0.582	1	1	40
hsa-miR-633	0	-1.005	1	1	81
hsa-miR-634	0	-0.941	1	1	74
hsa-miR-635	0	-0.697	1	1	50
hsa-miR-636	1	1.189	0.2590439519	1	96
hsa-miR-637	1	1.117	0.2796544216	1	105
hsa-miR-638	1	1.592	0.1523396534	1	53
[truncated: 603 more rows]
