# Supplementary material for: Bioinformatic Analysis of Autism-Related miRNAs and Their PoTential as Biomarkers for Autism Epigenetic Inheritance
Source: Genes (Basel). 2025 Mar 31;16(4):418. doi: 10.3390/genes16040418 (PMC12026732; doi:10.3390/genes16040418)
Supplement: Supplementary file 1 [file genes-16-00418-s001.zip › genes-3497345-supplementary/Table_S3.xlsx]

## Sheet: Página1
Gene_symbol	Pathway	Ensembl
PCDHB16	GO0007416	ENSG00000272674
RYK	GO0007416	ENSG00000163785
GABRA3	GO0007416	ENSG00000011677
GNPAT	GO0007416	ENSG00000116906
CLSTN3	GO0007416	ENSG00000139182
PCDHB10	GO0007416	ENSG00000120324
ADGRF1	GO0007416	ENSG00000153292
EPHB2	GO0007416	ENSG00000133216
DNM3	GO0007416	ENSG00000197959
DVL1	GO0007416	ENSG00000107404
SHANK3	GO0007416	ENSG00000251322
WNT3A	GO0007416	ENSG00000154342
GABRE	GO0007416	ENSG00000102287
FLRT3	GO0007416	ENSG00000125848
FZD5	GO0007416	ENSG00000163251
GRIA1	GO0007416	ENSG00000155511
ASIC2	GO0007416	ENSG00000108684
PCDHB2	GO0007416	ENSG00000112852
PCDHB14	GO0007416	ENSG00000120327
FBXO45	GO0007416	ENSG00000174013
CDH9	GO0007416	ENSG00000113100
NRXN1	GO0007416	ENSG00000179915
PCLO	GO0007416	ENSG00000186472
NTNG2	GO0007416	ENSG00000196358
IL1RAPL1	GO0007416	ENSG00000169306
GABRA6	GO0007416	ENSG00000145863
ZDHHC2	GO0007416	ENSG00000104219
SRGAP2C	GO0007416	ENSG00000171943
PLXNB2	GO0007416	ENSG00000196576
SPTBN2	GO0007416	ENSG00000173898
CDH1	GO0007416	ENSG00000039068
POU4F1	GO0007416	ENSG00000152192
CRKL	GO0007416	ENSG00000099942
CRK	GO0007416	ENSG00000167193
DSCAM	GO0007416	ENSG00000171587
NLGN4Y	GO0007416	ENSG00000165246
DNER	GO0007416	ENSG00000187957
PCDHB11	GO0007416	ENSG00000197479
PCDHB13	GO0007416	ENSG00000187372
PCDHB3	GO0007416	ENSG00000112852
PCDHB4	GO0007416	ENSG00000081818
PCDHB5	GO0007416	ENSG00000113209
PCDHB6	GO0007416	ENSG00000113211
LRP4	GO0007416	ENSG00000134569
CAPRIN1	GO0007416	ENSG00000135387
SRGAP2	GO0007416	ENSG00000266028
PLXNB1	GO0007416	ENSG00000164050
SLC25A46	GO0007416	ENSG00000164209
GABRB2	GO0007416	ENSG00000145864
GABRA2	GO0007416	ENSG00000151834
ZDHHC12	GO0007416	ENSG00000160446
LARGE1	GO0007416	ENSG00000133424
CDH2	GO0007416	ENSG00000170558
DBNL	GO0007416	ENSG00000136279
GHRL	GO0007416	ENSG00000157017
SHANK2	GO0007416	ENSG00000162105
CLSTN2	GO0007416	ENSG00000158258
FARP1	GO0007416	ENSG00000152767
PLXND1	GO0007416	ENSG00000004399
C1QL3	GO0007416	ENSG00000165985
SLITRK3	GO0007416	ENSG00000121871
GABRG3	GO0007416	ENSG00000182256
SDCBP	GO0007416	ENSG00000137575
KIRREL3	GO0007416	ENSG00000149571
GABRA1	GO0007416	ENSG00000022355
CBLN4	GO0007416	ENSG00000054803
NRG3	GO0007416	ENSG00000185737
GABRA4	GO0007416	ENSG00000109158
FGF13	GO0007416	ENSG00000129682
MECP2	GO0007416	ENSG00000169057
ACHE	GO0007416	ENSG00000087085
CNTN5	GO0007416	ENSG00000149972
ADGRL3	GO0007416	ENSG00000150471
CBLN2	GO0007416	ENSG00000141668
SDK2	GO0007416	ENSG00000069188
RAB29	GO0007416	ENSG00000117280
ERBB4	GO0007416	ENSG00000178568
PCDH17	GO0007416	ENSG00000118946
GJA10	GO0007416	ENSG00000135355
APP	GO0007416	ENSG00000142192
NRXN2	GO0007416	ENSG00000110076
GPM6A	GO0007416	ENSG00000150625
CBLN1	GO0007416	ENSG00000102924
SDK1	GO0007416	ENSG00000146555
C1QL2	GO0007416	ENSG00000144119
BDNF	GO0007416	ENSG00000176697
NLGN3	GO0007416	ENSG00000196338
SLITRK6	GO0007416	ENSG00000184564
CDK5	GO0007416	ENSG00000164885
GABRG2	GO0007416	ENSG00000113327
FZD1	GO0007416	ENSG00000157240
ADD2	GO0007416	ENSG00000075340
BSN	GO0007416	ENSG00000164061
SLITRK1	GO0007416	ENSG00000178235
PTEN	GO0007416	ENSG00000171862
HAPLN4	GO0007416	ENSG00000187664
NRCAM	GO0007416	ENSG00000091129
KCNJ8	GO0007416	ENSG00000121361
NPTX1	GO0007416	ENSG00000171246
NLGN1	GO0007416	ENSG00000169760
SPOCK2	GO0007416	ENSG00000107742
LRRC4	GO0007416	ENSG00000128594
NLGN2	GO0007416	ENSG00000169992
GABRG1	GO0007416	ENSG00000163285
GABRB3	GO0007416	ENSG00000166206
NLGN4X	GO0007416	ENSG00000146938
LGI2	GO0007416	ENSG00000153012
DRD1	GO0007416	ENSG00000184845
PCDHB9	GO0007416	ENSG00000177839
GABRA5	GO0007416	ENSG00000186297
NPAS4	GO0007416	ENSG00000174576
WNT7A	GO0007416	ENSG00000154764
PTPRD	GO0007416	ENSG00000153707
DRD2	GO0007416	ENSG00000149295
MAP1B	GO0007416	ENSG00000131711
WNT5A	GO0007416	ENSG00000114251
GRID2	GO0007416	ENSG00000152208
NPTN	GO0007416	ENSG00000156642
NEFL	GO0007420	ENSG00000277586
GLUD1	GO0007420	ENSG00000148672
EXT1	GO0007420	ENSG00000182197
SRD5A1	GO0007420	ENSG00000145545
EPOR	GO0007420	ENSG00000187266
YWHAQ	GO0007420	ENSG00000134308
BMERB1	GO0007420	ENSG00000166780
PPT1	GO0007420	ENSG00000131238
AK8	GO0007420	ENSG00000165695
KDM7A	GO0007420	ENSG00000006459
CCDC134	GO0007420	ENSG00000100147
AATK	GO0007420	ENSG00000181409
FZD6	GO0007420	ENSG00000164930
SELENOP	GO0007420	ENSG00000250722
KDM1A	GO0007420	ENSG00000004487
NOTCH2NLC	GO0007420	ENSG00000286219
SPHK2	GO0007420	ENSG00000063176
ZIC2	GO0007420	ENSG00000043355
SOX14	GO0007420	ENSG00000168875
EEF1AKMT4-ECE2	GO0007420	ENSG00000284917
TGFBR2	GO0007420	ENSG00000163513
PHACTR1	GO0007420	ENSG00000112137
PRDM8	GO0007420	ENSG00000152784
ANXA3	GO0007420	ENSG00000138772
CD3E	GO0007420	ENSG00000198851
POMK	GO0007420	ENSG00000185900
POU3F3	GO0007420	ENSG00000198914
MAS1	GO0007420	ENSG00000130368
SSBP3	GO0007420	ENSG00000157216
BAG6	GO0007420	ENSG00000204463
IGF2BP1	GO0007420	ENSG00000159217
FAIM2	GO0007420	ENSG00000135472
RYK	GO0007420	ENSG00000163785
ATP1B2	GO0007420	ENSG00000129244
NME5	GO0007420	ENSG00000112981
PHOX2A	GO0007420	ENSG00000165462
SLC6A3	GO0007420	ENSG00000142319
FAT4	GO0007420	ENSG00000196159
FOXR1	GO0007420	ENSG00000176302
PTPRS	GO0007420	ENSG00000105426
CDK5R2	GO0007420	ENSG00000171450
INHBB	GO0007420	ENSG00000163083
NR2F2	GO0007420	ENSG00000185551
BBS4	GO0007420	ENSG00000140463
CIC	GO0007420	ENSG00000079432
CSNK2A2	GO0007420	ENSG00000070770
GNPAT	GO0007420	ENSG00000116906
EIF2B5	GO0007420	ENSG00000145191
NDEL1	GO0007420	ENSG00000166579
MAP1S	GO0007420	ENSG00000130479
AQP1	GO0007420	ENSG00000240583
TMEM14B	GO0007420	ENSG00000137210
PYGO2	GO0007420	ENSG00000163348
RAD1	GO0007420	ENSG00000113456
SDF4	GO0007420	ENSG00000078808
NSUN5	GO0007420	ENSG00000130305
SPEF2	GO0007420	ENSG00000152582
SKI	GO0007420	ENSG00000157933
LRP2	GO0007420	ENSG00000081479
HSPG2	GO0007420	ENSG00000142798
FEZF1	GO0007420	ENSG00000128610
SKOR2	GO0007420	ENSG00000215474
ZNF148	GO0007420	ENSG00000163848
CCDC141	GO0007420	ENSG00000163492
KLHL1	GO0007420	ENSG00000150361
COL4A1	GO0007420	ENSG00000187498
COL3A1	GO0007420	ENSG00000168542
PADI2	GO0007420	ENSG00000117115
PTCHD1	GO0007420	ENSG00000165186
SOX4	GO0007420	ENSG00000124766
CDC42	GO0007420	ENSG00000070831
BMP4	GO0007420	ENSG00000125378
BMP2	GO0007420	ENSG00000125845
ODAD4	GO0007420	ENSG00000204815
LAMB1	GO0007420	ENSG00000091136
EPHB1	GO0007420	ENSG00000154928
PHF8	GO0007420	ENSG00000172943
EPHA5	GO0007420	ENSG00000145242
MKKS	GO0007420	ENSG00000125863
TBX19	GO0007420	ENSG00000143178
ARX	GO0007420	ENSG00000004848
TBX3	GO0007420	ENSG00000135111
SRC	GO0007420	ENSG00000197122
EN2	GO0007420	ENSG00000164778
SLC38A2	GO0007420	ENSG00000134294
DLC1	GO0007420	ENSG00000164741
ATM	GO0007420	ENSG00000149311
EURL	GO0007420	ENSG00000154642
WHRN	GO0007420	ENSG00000095397
CDK5RAP1	GO0007420	ENSG00000101391
SCT	GO0007420	ENSG00000070031
SPHK1	GO0007420	ENSG00000176170
POU3F1	GO0007420	ENSG00000185668
WNT9B	GO0007420	ENSG00000158955
SIN3A	GO0007420	ENSG00000169375
RPGRIP1L	GO0007420	ENSG00000103494
SECISBP2	GO0007420	ENSG00000187742
GRIN2D	GO0007420	ENSG00000105464
SOX12	GO0007420	ENSG00000177732
CDK5RAP2	GO0007420	ENSG00000136861
NDE1	GO0007420	ENSG00000072864
NDUFS4	GO0007420	ENSG00000164258
CALM2	GO0007420	ENSG00000143933
CALM1	GO0007420	ENSG00000143933
IRS2	GO0007420	ENSG00000185950
GSK3B	GO0007420	ENSG00000082701
RTN4	GO0007420	ENSG00000115310
SOX15	GO0007420	ENSG00000129194
EPHB2	GO0007420	ENSG00000133216
ZNF335	GO0007420	ENSG00000198026
AVPR2	GO0007420	ENSG00000126895
SLIT1	GO0007420	ENSG00000187122
SLC32A1	GO0007420	ENSG00000101438
GSX1	GO0007420	ENSG00000169840
E2F1	GO0007420	ENSG00000101412
PRDM13	GO0007420	ENSG00000112238
NOTCH1	GO0007420	ENSG00000148400
HOXB1	GO0007420	ENSG00000120094
HOXB2	GO0007420	ENSG00000173917
HOXB3	GO0007420	ENSG00000120093
LHX8	GO0007420	ENSG00000162624
SHANK3	GO0007420	ENSG00000251322
WNT7B	GO0007420	ENSG00000188064
WNT4	GO0007420	ENSG00000162552
WNT3A	GO0007420	ENSG00000154342
WNT3	GO0007420	ENSG00000108379
SEMA5A	GO0007420	ENSG00000112902
NEUROD1	GO0007420	ENSG00000162992
HDAC1	GO0007420	ENSG00000116478
OLIG2	GO0007420	ENSG00000205927
FANCD2	GO0007420	ENSG00000144554
PITX1	GO0007420	ENSG00000069011
FXR2	GO0007420	ENSG00000129245
FXR1	GO0007420	ENSG00000114416
AMIGO2	GO0007420	ENSG00000139211
TRNP1	GO0007420	ENSG00000253368
ISL1	GO0007420	ENSG00000016082
PHLPP2	GO0007420	ENSG00000040199
BBS2	GO0007420	ENSG00000125124
FGF10	GO0007420	ENSG00000070193
MATCAP1	GO0007420	ENSG00000196123
SLC6A17	GO0007420	ENSG00000197106
SSTR2	GO0007420	ENSG00000180616
P2RY12	GO0007420	ENSG00000169313
DAB2IP	GO0007420	ENSG00000136848
ANAPC7	GO0007420	ENSG00000196510
GRIA1	GO0007420	ENSG00000155511
LEF1	GO0007420	ENSG00000138795
RBBP7	GO0007420	ENSG00000102054
TAL2	GO0007420	ENSG00000186051
FOXO3	GO0007420	ENSG00000118689
CSF1R	GO0007420	ENSG00000182578
NNAT	GO0007420	ENSG00000053438
CENPF	GO0007420	ENSG00000117724
ALDH1A3	GO0007420	ENSG00000184254
RARB	GO0007420	ENSG00000077092
INA	GO0007420	ENSG00000148798
MCPH1	GO0007420	ENSG00000147316
TH	GO0007420	ENSG00000180176
OTX2	GO0007420	ENSG00000165588
YWHAH	GO0007420	ENSG00000128245
NDUFS3	GO0007420	ENSG00000213619
CX3CR1	GO0007420	ENSG00000168329
SLC23A1	GO0007420	ENSG00000170482
EOMES	GO0007420	ENSG00000163508
TTLL1	GO0007420	ENSG00000100271
BMP5	GO0007420	ENSG00000112175
KCNA3	GO0007420	ENSG00000177272
CNTNAP2	GO0007420	ENSG00000174469
TACC1	GO0007420	ENSG00000147526
FBXO45	GO0007420	ENSG00000174013
KDM2B	GO0007420	ENSG00000089094
ATXN1L	GO0007420	ENSG00000224470
SSTR3	GO0007420	ENSG00000278195
NOTCH3	GO0007420	ENSG00000074181
CHRNB2	GO0007420	ENSG00000160716
KIF26A	GO0007420	ENSG00000066735
B4GALT2	GO0007420	ENSG00000117411
PCSK1	GO0007420	ENSG00000175426
ID4	GO0007420	ENSG00000172201
EFNA2	GO0007420	ENSG00000099617
TYROBP	GO0007420	ENSG00000011600
TYRO3	GO0007420	ENSG00000092445
SYPL2	GO0007420	ENSG00000143028
VCX3A	GO0007420	ENSG00000169059
VCX3B	GO0007420	ENSG00000205642
HIF1A	GO0007420	ENSG00000100644
TBR1	GO0007420	ENSG00000136535
NTRK2	GO0007420	ENSG00000148053
ATXN1	GO0007420	ENSG00000124788
HTRA2	GO0007420	ENSG00000115317
AARS1	GO0007420	ENSG00000090861
MT-CO1	GO0007420	ENSG00000198804
OTX1	GO0007420	ENSG00000115507
CCKAR	GO0007420	ENSG00000163394
SUN2	GO0007420	ENSG00000100242
SERPINE2	GO0007420	ENSG00000135919
CASP3	GO0007420	ENSG00000164305
TRA2B	GO0007420	ENSG00000136527
NUMBL	GO0007420	ENSG00000105245
ROBO1	GO0007420	ENSG00000169855
OTP	GO0007420	ENSG00000171540
DMBX1	GO0007420	ENSG00000197587
BCAN	GO0007420	ENSG00000132692
NARS1	GO0007420	ENSG00000134440
SYNGR3	GO0007420	ENSG00000127561
GBX2	GO0007420	ENSG00000168505
TMX2	GO0007420	ENSG00000213593
SMG9	GO0007420	ENSG00000105771
RAX	GO0007420	ENSG00000134438
VAX2	GO0007420	ENSG00000116035
GAS8	GO0007420	ENSG00000141013
EGFR	GO0007420	ENSG00000146648
ABL1	GO0007420	ENSG00000097007
XRN2	GO0007420	ENSG00000088930
LRP6	GO0007420	ENSG00000070018
POU3F4	GO0007420	ENSG00000196767
DAB1	GO0007420	ENSG00000173406
GART	GO0007420	ENSG00000159131
VPS51	GO0007420	ENSG00000149823
SRGAP2C	GO0007420	ENSG00000171943
CLN5	GO0007420	ENSG00000102805
NDST1	GO0007420	ENSG00000070614
PTPN11	GO0007420	ENSG00000179295
HPRT1	GO0007420	ENSG00000165704
MBP	GO0007420	ENSG00000197971
HSD3B1	GO0007420	ENSG00000203857
ACTB	GO0007420	ENSG00000075624
TUBGCP2	GO0007420	ENSG00000130640
DLX5	GO0007420	ENSG00000105880
DLX1	GO0007420	ENSG00000144355
KCNC2	GO0007420	ENSG00000166006
TRAPPC9	GO0007420	ENSG00000167632
CEP290	GO0007420	ENSG00000198707
DCLK1	GO0007420	ENSG00000133083
TBC1D23	GO0007420	ENSG00000036054
KDM6B	GO0007420	ENSG00000132510
VAX1	GO0007420	ENSG00000148704
SETD1A	GO0007420	ENSG00000099381
SEMA3E	GO0007420	ENSG00000170381
FKRP	GO0007420	ENSG00000181027
PLXNB2	GO0007420	ENSG00000196576
SEC16A	GO0007420	ENSG00000148396
SPTBN2	GO0007420	ENSG00000173898
CDH1	GO0007420	ENSG00000039068
FUT1	GO0007420	ENSG00000174951
ATAT1	GO0007420	ENSG00000137343
NOG	GO0007420	ENSG00000183691
POU4F1	GO0007420	ENSG00000152192
KNDC1	GO0007420	ENSG00000171798
CMA1	GO0007420	ENSG00000092009
GRIN2B	GO0007420	ENSG00000273079
PPP1R9B	GO0007420	ENSG00000108819
CRKL	GO0007420	ENSG00000099942
CRK	GO0007420	ENSG00000167193
ATRX	GO0007420	ENSG00000085224
NOTCH2NLB	GO0007420	ENSG00000286019
NIPBL	GO0007420	ENSG00000164190
BGLAP	GO0007420	ENSG00000242252
WNT2	GO0007420	ENSG00000105989
CNP	GO0007420	ENSG00000173786
NODAL	GO0007420	ENSG00000156574
LHX6	GO0007420	ENSG00000106852
ZIC3	GO0007420	ENSG00000156925
BRINP1	GO0007420	ENSG00000078725
NRP2	GO0007420	ENSG00000118257
DISC1	GO0007420	ENSG00000162946
SALL1	GO0007420	ENSG00000103449
FGF2	GO0007420	ENSG00000138685
CA10	GO0007420	ENSG00000154975
SZT2	GO0007420	ENSG00000198198
AXL	GO0007420	ENSG00000167601
TACC2	GO0007420	ENSG00000138162
SIX3	GO0007420	ENSG00000138083
SEMA3A	GO0007420	ENSG00000075213
CALM3	GO0007420	ENSG00000160014
SCN5A	GO0007420	ENSG00000183873
POU3F2	GO0007420	ENSG00000184486
BLOC1S6	GO0007420	ENSG00000104164
DRAXIN	GO0007420	ENSG00000162490
RTN4RL1	GO0007420	ENSG00000185924
VCX	GO0007420	ENSG00000182583
VCX2	GO0007420	ENSG00000177504
FOXP1	GO0007420	ENSG00000114861
POMT2	GO0007420	ENSG00000009830
EFHC1	GO0007420	ENSG00000096093
ADGRG1	GO0007420	ENSG00000205336
SOX21	GO0007420	ENSG00000125285
EMX2	GO0007420	ENSG00000170370
EMX1	GO0007420	ENSG00000135638
MAFB	GO0007420	ENSG00000204103
RAN	GO0007420	ENSG00000132341
SEMA6D	GO0007420	ENSG00000137872
UCHL5	GO0007420	ENSG00000116750
BCL2	GO0007420	ENSG00000171791
CCDC39	GO0007420	ENSG00000284862
GRIN2C	GO0007420	ENSG00000161509
WDR62	GO0007420	ENSG00000075702
HOXA2	GO0007420	ENSG00000105996
MDGA1	GO0007420	ENSG00000112139
NR2E1	GO0007420	ENSG00000112333
RARA	GO0007420	ENSG00000131759
PLXNA2	GO0007420	ENSG00000076356
SRGAP2	GO0007420	ENSG00000266028
ITGB1	GO0007420	ENSG00000150093
PHGDH	GO0007420	ENSG00000092621
UFC1	GO0007420	ENSG00000143222
CFAP43	GO0007420	ENSG00000197748
GIT1	GO0007420	ENSG00000108262
PLXNA1	GO0007420	ENSG00000114554
SLC25A46	GO0007420	ENSG00000164209
CKB	GO0007420	ENSG00000166165
RTN1	GO0007420	ENSG00000139970
CCDC14	GO0007420	ENSG00000175455
AFG2A	GO0007420	ENSG00000145375
HES1	GO0007420	ENSG00000114315
ZMIZ1	GO0007420	ENSG00000108175
FUT10	GO0007420	ENSG00000172728
SHROOM4	GO0007420	ENSG00000158352
CDK5RAP3	GO0007420	ENSG00000108465
FZD4	GO0007420	ENSG00000174804
ALK	GO0007420	ENSG00000171094
CORO1C	GO0007420	ENSG00000110880
ABCB6	GO0007420	ENSG00000115657
RAB18	GO0007420	ENSG00000099246
SEMA6B	GO0007420	ENSG00000167680
SCYL2	GO0007420	ENSG00000136021
NDNF	GO0007420	ENSG00000173376
YWHAE	GO0007420	ENSG00000108953
RTN3	GO0007420	ENSG00000133318
HTR5A	GO0007420	ENSG00000157219
QARS1	GO0007420	ENSG00000172053
BBS1	GO0007420	ENSG00000174483
DDIT4	GO0007420	ENSG00000168209
NEUROG3	GO0007420	ENSG00000122859
MAOB	GO0007420	ENSG00000069535
ATP7A	GO0007420	ENSG00000165240
SSTR1	GO0007420	ENSG00000139874
TUBB2B	GO0007420	ENSG00000137285
SEC24B	GO0007420	ENSG00000138802
LARGE1	GO0007420	ENSG00000133424
PSMG1	GO0007420	ENSG00000183527
WDR37	GO0007420	ENSG00000047056
NCOA6	GO0007420	ENSG00000198646
MAST1	GO0007420	ENSG00000105613
BTBD3	GO0007420	ENSG00000132640
ATF5	GO0007420	ENSG00000169136
DYNC2H1	GO0007420	ENSG00000187240
CDH2	GO0007420	ENSG00000170558
PSEN1	GO0007420	ENSG00000080815
HESX1	GO0007420	ENSG00000163666
LHX3	GO0007420	ENSG00000107187
AKT3	GO0007420	ENSG00000117020
OXTR	GO0007420	ENSG00000180914
AVPR1A	GO0007420	ENSG00000166148
ZEB1	GO0007420	ENSG00000148516
GLI3	GO0007420	ENSG00000106571
GLI2	GO0007420	ENSG00000074047
UGP2	GO0007420	ENSG00000169764
NEUROD6	GO0007420	ENSG00000164600
MACROH2A2	GO0007420	ENSG00000099284
NUMB	GO0007420	ENSG00000133961
WNT2B	GO0007420	ENSG00000134245
POU6F1	GO0007420	ENSG00000184271
TCTN1	GO0007420	ENSG00000204852
WDR89	GO0007420	ENSG00000140006
HAP1	GO0007420	ENSG00000173805
LHX5	GO0007420	ENSG00000089116
NEUROG2	GO0007420	ENSG00000178403
FBXW11	GO0007420	ENSG00000072803
TULP3	GO0007420	ENSG00000078246
RBPJ	GO0007420	ENSG00000168214
MEIS1	GO0007420	ENSG00000143995
WDR47	GO0007420	ENSG00000085433
EML1	GO0007420	ENSG00000066629
DKK1	GO0007420	ENSG00000107984
SUN1	GO0007420	ENSG00000164828
TOX	GO0007420	ENSG00000198846
UBE3A	GO0007420	ENSG00000114062
DYNLL1	GO0007420	ENSG00000088986
KAT2A	GO0007420	ENSG00000108773
EZH1	GO0007420	ENSG00000108799
GLI1	GO0007420	ENSG00000111087
SRD5A2	GO0007420	ENSG00000277893
PDSS2	GO0007420	ENSG00000164494
UFM1	GO0007420	ENSG00000120686
ODAD2	GO0007420	ENSG00000169126
SMO	GO0007420	ENSG00000128602
FOXB1	GO0007420	ENSG00000171956
ZNF365	GO0007420	ENSG00000138311
HSPA5	GO0007420	ENSG00000044574
HES5	GO0007420	ENSG00000197921
TACC3	GO0007420	ENSG00000013810
ARCN1	GO0007420	ENSG00000095139
SOX2	GO0007420	ENSG00000181449
RHOA	GO0007420	ENSG00000067560
GSX2	GO0007420	ENSG00000180613
BARHL1	GO0007420	ENSG00000125492
JHY	GO0007420	ENSG00000109944
ATP5PF	GO0007420	ENSG00000154723
LDB1	GO0007420	ENSG00000198728
SETD2	GO0007420	ENSG00000181555
METTL3	GO0007420	ENSG00000165819
PBX4	GO0007420	ENSG00000105717
MNAT1	GO0007420	ENSG00000020426
MACROD2	GO0007420	ENSG00000172264
STIL	GO0007420	ENSG00000123473
SHH	GO0007420	ENSG00000164690
FYN	GO0007420	ENSG00000010810
MDK	GO0007420	ENSG00000110492
TSKU	GO0007420	ENSG00000182704
SOX1	GO0007420	ENSG00000182968
PITPNM1	GO0007420	ENSG00000110697
KIRREL3	GO0007420	ENSG00000149571
ASPM	GO0007420	ENSG00000066279
FEZ1	GO0007420	ENSG00000149557
TUBB2A	GO0007420	ENSG00000137267
TP53	GO0007420	ENSG00000141510
NCSTN	GO0007420	ENSG00000162736
WNT1	GO0007420	ENSG00000125084
HOOK3	GO0007420	ENSG00000168172
COX6B1	GO0007420	ENSG00000126267
CTNNA2	GO0007420	ENSG00000066032
KIF27	GO0007420	ENSG00000165115
NRG3	GO0007420	ENSG00000185737
COMT	GO0007420	ENSG00000093010
SLIT2	GO0007420	ENSG00000145147
DHX37	GO0007420	ENSG00000150990
DNAH5	GO0007420	ENSG00000039139
APLP1	GO0007420	ENSG00000105290
ATRN	GO0007420	ENSG00000088812
CREB1	GO0007420	ENSG00000118260
PHOX2B	GO0007420	ENSG00000109132
LMX1A	GO0007420	ENSG00000162761
SIRT2	GO0007420	ENSG00000068903
SEZ6	GO0007420	ENSG00000063015
FOXJ1	GO0007420	ENSG00000129654
CASP5	GO0007420	ENSG00000137757
SSTR4	GO0007420	ENSG00000132671
FGF13	GO0007420	ENSG00000129682
TMEM108	GO0007420	ENSG00000144868
NR0B1	GO0007420	ENSG00000169297
MYO16	GO0007420	ENSG00000041515
FGF9	GO0007420	ENSG00000102678
C12orf57	GO0007420	ENSG00000111678
FRS2	GO0007420	ENSG00000166225
ATG16L1	GO0007420	ENSG00000085978
AFF2	GO0007420	ENSG00000155966
MTPN	GO0007420	ENSG00000105887
PLXNA3	GO0007420	ENSG00000130827
EPHA7	GO0007420	ENSG00000135333
DLG5	GO0007420	ENSG00000151208
MECP2	GO0007420	ENSG00000169057
OPHN1	GO0007420	ENSG00000079482
HSD3B2	GO0007420	ENSG00000203859
PCM1	GO0007420	ENSG00000078674
GRHL2	GO0007420	ENSG00000083307
MGARP	GO0007420	ENSG00000137463
BBS7	GO0007420	ENSG00000138686
CNTN5	GO0007420	ENSG00000149972
CXCL12	GO0007420	ENSG00000107562
CELSR2	GO0007420	ENSG00000143126
ANP32B	GO0007420	ENSG00000136938
PRKG1	GO0007420	ENSG00000185532
DSCAML1	GO0007420	ENSG00000177103
GNB4	GO0007420	ENSG00000114450
GSC	GO0007420	ENSG00000133937
SHROOM2	GO0007420	ENSG00000146950
TTBK2	GO0007420	ENSG00000128881
BTG2	GO0007420	ENSG00000159388
PRKDC	GO0007420	ENSG00000253729
TTC8	GO0007420	ENSG00000165533
RTN4R	GO0007420	ENSG00000040608
SUDS3	GO0007420	ENSG00000111707
MAPKAP1	GO0007420	ENSG00000119487
UNC5C	GO0007420	ENSG00000182168
DNAJB1	GO0007420	ENSG00000132002
SLITRK5	GO0007420	ENSG00000165300
ERBB4	GO0007420	ENSG00000178568
BRCA2	GO0007420	ENSG00000139618
UQCRQ	GO0007420	ENSG00000164405
PTCH1	GO0007420	ENSG00000185920
CBS	GO0007420	ENSG00000160200
GRIN2A	GO0007420	ENSG00000183454
AGTPBP1	GO0007420	ENSG00000135049
CNTN1	GO0007420	ENSG00000018236
SLC7A11	GO0007420	ENSG00000151012
BPTF	GO0007420	ENSG00000171634
LHX2	GO0007420	ENSG00000106689
HTR6	GO0007420	ENSG00000158748
ZDHHC16	GO0007420	ENSG00000171307
NHLH2	GO0007420	ENSG00000177551
FOXP2	GO0007420	ENSG00000128573
ZNF430	GO0007420	ENSG00000118620
PAX5	GO0007420	ENSG00000196092
DCT	GO0007420	ENSG00000080166
AIM2	GO0007420	ENSG00000163568
PGAP1	GO0007420	ENSG00000197121
FZD3	GO0007420	ENSG00000104290
MFSD2A	GO0007420	ENSG00000168389
NDRG2	GO0007420	ENSG00000165795
KCNE1	GO0007420	ENSG00000180509
PLCB1	GO0007420	ENSG00000182621
EPHB3	GO0007420	ENSG00000182580
ATF2	GO0007420	ENSG00000115966
APP	GO0007420	ENSG00000142192
MT-ND4	GO0007420	ENSG00000198886
NKX2-2	GO0007420	ENSG00000125820
APOD	GO0007420	ENSG00000189058
FOXC1	GO0007420	ENSG00000054598
TOP2B	GO0007420	ENSG00000077097
VCY	GO0007420	ENSG00000129862
OGDH	GO0007420	ENSG00000105953
GATA2	GO0007420	ENSG00000179348
ROGDI	GO0007420	ENSG00000067836
UBA6	GO0007420	ENSG00000033178
AGTR2	GO0007420	ENSG00000180772
TWSG1	GO0007420	ENSG00000128791
HMX3	GO0007420	ENSG00000188620
CEP120	GO0007420	ENSG00000168944
RERE	GO0007420	ENSG00000142599
DMRTA2	GO0007420	ENSG00000142700
SCN2A	GO0007420	ENSG00000136531
PLP1	GO0007420	ENSG00000123560
ATP2B4	GO0007420	ENSG00000058668
CHD7	GO0007420	ENSG00000171316
DLX2	GO0007420	ENSG00000115844
ATOH1	GO0007420	ENSG00000172238
IMMP2L	GO0007420	ENSG00000184903
CBLN1	GO0007420	ENSG00000102924
RELN	GO0007420	ENSG00000189056
ALDH1A2	GO0007420	ENSG00000128918
INHBA	GO0007420	ENSG00000122641
ABAT	GO0007420	ENSG00000183044
MACO1	GO0007420	ENSG00000204178
H2BC12L	GO0007420	ENSG00000234289
SOX3	GO0007420	ENSG00000134595
RORA	GO0007420	ENSG00000069667
NRP1	GO0007420	ENSG00000099250
CXCR4	GO0007420	ENSG00000121966
MEIS2	GO0007420	ENSG00000134138
GBA1	GO0007420	ENSG00000177628
CCDC85C	GO0007420	ENSG00000205476
APAF1	GO0007420	ENSG00000120868
RRM1	GO0007420	ENSG00000167325
ATP5PB	GO0007420	ENSG00000116459
DLL1	GO0007420	ENSG00000198719
DPCD	GO0007420	ENSG00000166171
PCDH9	GO0007420	ENSG00000184226
POTEE	GO0007420	ENSG00000188219
ARNT2	GO0007420	ENSG00000172379
HYDIN	GO0007420	ENSG00000157423
XRCC1	GO0007420	ENSG00000073050
ARHGAP11B	GO0007420	ENSG00000285077
BNIP3	GO0007420	ENSG00000176171
SLC4A10	GO0007420	ENSG00000144290
PBX3	GO0007420	ENSG00000167081
PBX2	GO0007420	ENSG00000204304
PBX1	GO0007420	ENSG00000185630
NAGLU	GO0007420	ENSG00000108784
SOX11	GO0007420	ENSG00000176887
SOX6	GO0007420	ENSG00000110693
DNAJC30	GO0007420	ENSG00000176410
SEMA4C	GO0007420	ENSG00000168758
BCL11B	GO0007420	ENSG00000127152
GIT2	GO0007420	ENSG00000139436
SCRIB	GO0007420	ENSG00000180900
MAP2K1	GO0007420	ENSG00000169032
NFASC	GO0007420	ENSG00000163531
DCLK2	GO0007420	ENSG00000170390
WLS	GO0007420	ENSG00000116729
AKNA	GO0007420	ENSG00000106948
S100A1	GO0007420	ENSG00000160678
GDF7	GO0007420	ENSG00000143869
GDF10	GO0007420	ENSG00000266524
HMX2	GO0007420	ENSG00000188816
FANCC	GO0007420	ENSG00000158169
SRF	GO0007420	ENSG00000112658
TTC21B	GO0007420	ENSG00000123607
MINK1	GO0007420	ENSG00000141503
NIN	GO0007420	ENSG00000100503
CDK5	GO0007420	ENSG00000164885
CDK6	GO0007420	ENSG00000105810
UPF3B	GO0007420	ENSG00000125351
KDM4B	GO0007420	ENSG00000127663
KCNA1	GO0007420	ENSG00000111262
LRP8	GO0007420	ENSG00000157193
HNRNPD	GO0007420	ENSG00000138668
HNF1B	GO0007420	ENSG00000275410
FZD1	GO0007420	ENSG00000157240
STK36	GO0007420	ENSG00000163482
ARHGAP35	GO0007420	ENSG00000160007
ASCL1	GO0007420	ENSG00000139352
PEX5	GO0007420	ENSG00000139197
MBOAT7	GO0007420	ENSG00000125505
DOCK7	GO0007420	ENSG00000116641
RAC3	GO0007420	ENSG00000169750
GHRHR	GO0007420	ENSG00000106128
UNCX	GO0007420	ENSG00000164853
PTEN	GO0007420	ENSG00000171862
ATP1A2	GO0007420	ENSG00000018625
ID2	GO0007420	ENSG00000115738
RBBP4	GO0007420	ENSG00000162521
NF2	GO0007420	ENSG00000186575
BMI1	GO0007420	ENSG00000168283
CTNNB1	GO0007420	ENSG00000168036
SOS1	GO0007420	ENSG00000115904
EGF	GO0007420	ENSG00000138798
KRAS	GO0007420	ENSG00000133703
CDON	GO0007420	ENSG00000064309
NRCAM	GO0007420	ENSG00000091129
FGFR1	GO0007420	ENSG00000077782
NEUROG1	GO0007420	ENSG00000181965
BMP7	GO0007420	ENSG00000101144
FLNA	GO0007420	ENSG00000196924
TTBK1	GO0007420	ENSG00000146216
NF1	GO0007420	ENSG00000196712
CTNS	GO0007420	ENSG00000040531
RFX4	GO0007420	ENSG00000111783
FEZF2	GO0007420	ENSG00000153266
RAPGEF2	GO0007420	ENSG00000109756
PTF1A	GO0007420	ENSG00000168267
EN1	GO0007420	ENSG00000163064
TSC1	GO0007420	ENSG00000165699
KCNA2	GO0007420	ENSG00000177301
PITX2	GO0007420	ENSG00000164093
BMPR1A	GO0007420	ENSG00000107779
LHX1	GO0007420	ENSG00000273706
CSNK1D	GO0007420	ENSG00000141551
UTP3	GO0007420	ENSG00000132467
GRIN1	GO0007420	ENSG00000176884
NANOS1	GO0007420	ENSG00000188613
MEIS3	GO0007420	ENSG00000105419
PEX13	GO0007420	ENSG00000162928
BCR	GO0007420	ENSG00000186716
SMAD1	GO0007420	ENSG00000170365
NCOA1	GO0007420	ENSG00000084676
NEUROD2	GO0007420	ENSG00000171532
ITGAM	GO0007420	ENSG00000169896
SYNE2	GO0007420	ENSG00000054654
HERC1	GO0007420	ENSG00000103657
FGFR2	GO0007420	ENSG00000066468
IGF1R	GO0007420	ENSG00000140443
ZSWIM6	GO0007420	ENSG00000130449
LPAR1	GO0007420	ENSG00000198121
PLXNA4	GO0007420	ENSG00000221866
LRRK2	GO0007420	ENSG00000188906
CNTN4	GO0007420	ENSG00000144619
CRH	GO0007420	ENSG00000147571
GHRH	GO0007420	ENSG00000118702
CHD5	GO0007420	ENSG00000116254
NLGN4X	GO0007420	ENSG00000146938
DRD1	GO0007420	ENSG00000184845
AHI1	GO0007420	ENSG00000135541
CEND1	GO0007420	ENSG00000184524
NES	GO0007420	ENSG00000132688
COQ8B	GO0007420	ENSG00000123815
S1PR1	GO0007420	ENSG00000170989
NAPA	GO0007420	ENSG00000105402
BASP1	GO0007420	ENSG00000176788
CITED1	GO0007420	ENSG00000125931
NCOR2	GO0007420	ENSG00000196498
PAFAH1B1	GO0007420	ENSG00000007168
SLC6A4	GO0007420	ENSG00000108576
NKX2-6	GO0007420	ENSG00000180053
PALS1	GO0007420	ENSG00000072415
NKX2-1	GO0007420	ENSG00000136352
FGF8	GO0007420	ENSG00000107831
NOTCH2NLA	GO0007420	ENSG00000264343
FCGR2B	GO0007420	ENSG00000072694
NR4A2	GO0007420	ENSG00000153234
TNR	GO0007420	ENSG00000116147
ATIC	GO0007420	ENSG00000138363
PROX1	GO0007420	ENSG00000117707
C2CD3	GO0007420	ENSG00000168014
G6PD	GO0007420	ENSG00000160211
SRY	GO0007420	ENSG00000184895
CLP1	GO0007420	ENSG00000172409
ZIC1	GO0007420	ENSG00000152977
EZH2	GO0007420	ENSG00000106462
POMGNT1	GO0007420	ENSG00000085998
TAF1	GO0007420	ENSG00000147133
SMARCA1	GO0007420	ENSG00000102038
MSX1	GO0007420	ENSG00000163132
SLC2A1	GO0007420	ENSG00000117394
EGR2	GO0007420	ENSG00000122877
SLC1A1	GO0007420	ENSG00000106688
SLC1A2	GO0007420	ENSG00000110436
HSPA8	GO0007420	ENSG00000109971
MED1	GO0007420	ENSG00000125686
DIXDC1	GO0007420	ENSG00000150764
AKIRIN2	GO0007420	ENSG00000135334
WNT7A	GO0007420	ENSG00000154764
KCNC1	GO0007420	ENSG00000129159
POU1F1	GO0007420	ENSG00000064835
TUBA1A	GO0007420	ENSG00000167552
NFIB	GO0007420	ENSG00000147862
ARL13B	GO0007420	ENSG00000169379
IER3IP1	GO0007420	ENSG00000134049
ODAD3	GO0007420	ENSG00000198003
ROBO2	GO0007420	ENSG00000185008
TFAP2D	GO0007420	ENSG00000008197
GPR158	GO0007420	ENSG00000151025
FOXG1	GO0007420	ENSG00000176165
BAX	GO0007420	ENSG00000087088
DRD2	GO0007420	ENSG00000149295
PCDH18	GO0007420	ENSG00000189184
H2AX	GO0007420	ENSG00000188486
CHD8	GO0007420	ENSG00000100888
METTL14	GO0007420	ENSG00000145388
ELAVL4	GO0007420	ENSG00000162374
PAX6	GO0007420	ENSG00000007372
AMIGO3	GO0007420	ENSG00000176020
AMIGO1	GO0007420	ENSG00000181754
CDK5R1	GO0007420	ENSG00000176749
KIF14	GO0007420	ENSG00000118193
RAB3GAP1	GO0007420	ENSG00000115839
PAX2	GO0007420	ENSG00000075891
STXBP3	GO0007420	ENSG00000116266
UBB	GO0007420	ENSG00000170315
NPY	GO0007420	ENSG00000122585
WNT5A	GO0007420	ENSG00000114251
PITX3	GO0007420	ENSG00000107859
PROP1	GO0007420	ENSG00000175325
SEMA7A	GO0007420	ENSG00000138623
IFT172	GO0007420	ENSG00000138002
GRID2	GO0007420	ENSG00000152208
KIAA0319	GO0022008	ENSG00000137261
FEZ2	GO0022008	ENSG00000171055
NEFL	GO0022008	ENSG00000277586
EXT1	GO0022008	ENSG00000182197
SOD1	GO0022008	ENSG00000142168
EFNA1	GO0022008	ENSG00000169242
KIAA1755	GO0022008	ENSG00000149633
BMERB1	GO0022008	ENSG00000166780
PPT1	GO0022008	ENSG00000131238
KCNIP2	GO0022008	ENSG00000120049
NTF4	GO0022008	ENSG00000225950
LIG4	GO0022008	ENSG00000174405
KDM1A	GO0022008	ENSG00000004487
TMEM132E	GO0022008	ENSG00000181291
EIF4ENIF1	GO0022008	ENSG00000184708
C9orf72	GO0022008	ENSG00000147894
IL34	GO0022008	ENSG00000157368
GLDN	GO0022008	ENSG00000186417
CERS6	GO0022008	ENSG00000172292
SOX14	GO0022008	ENSG00000168875
ZC4H2	GO0022008	ENSG00000126970
PHACTR1	GO0022008	ENSG00000112137
BRINP2	GO0022008	ENSG00000198797
UNK	GO0022008	ENSG00000132478
PRDM8	GO0022008	ENSG00000152784
PAK6	GO0022008	ENSG00000137843
RUNX1	GO0022008	ENSG00000159216
PDZD7	GO0022008	ENSG00000186862
CD3E	GO0022008	ENSG00000198851
THY1	GO0022008	ENSG00000154096
ILK	GO0022008	ENSG00000166333
MYO7A	GO0022008	ENSG00000137474
BOC	GO0022008	ENSG00000144857
BTBD2	GO0022008	ENSG00000133243
IGF2BP1	GO0022008	ENSG00000159217
FAIM2	GO0022008	ENSG00000135472
RYK	GO0022008	ENSG00000163785
HAND2	GO0022008	ENSG00000164107
TREM2	GO0022008	ENSG00000095970
PHOX2A	GO0022008	ENSG00000165462
PLA2G10	GO0022008	ENSG00000069764
COPS2	GO0022008	ENSG00000166200
STMN3	GO0022008	ENSG00000197457
SOD2	GO0022008	ENSG00000291237
NR3C1	GO0022008	ENSG00000113580
CELSR3	GO0022008	ENSG00000008300
CELSR1	GO0022008	ENSG00000075275
FAT4	GO0022008	ENSG00000196159
CDK5R2	GO0022008	ENSG00000171450
ARTN	GO0022008	ENSG00000117407
STMN4	GO0022008	ENSG00000015592
ARK2C	GO0022008	ENSG00000141622
RAB8A	GO0022008	ENSG00000167461
NR2F2	GO0022008	ENSG00000185551
NIF3L1	GO0022008	ENSG00000196290
BBS4	GO0022008	ENSG00000140463
PAK2	GO0022008	ENSG00000180370
PAK1	GO0022008	ENSG00000149269
TGIF2	GO0022008	ENSG00000118707
EIF2B5	GO0022008	ENSG00000145191
NDEL1	GO0022008	ENSG00000166579
TBCD	GO0022008	ENSG00000141556
ZFYVE27	GO0022008	ENSG00000155256
MAP1S	GO0022008	ENSG00000130479
NGRN	GO0022008	ENSG00000182768
LLPH	GO0022008	ENSG00000139233
PPP3CA	GO0022008	ENSG00000138814
LMX1B	GO0022008	ENSG00000136944
TSPAN2	GO0022008	ENSG00000134198
ACAP3	GO0022008	ENSG00000131584
PTPRZ1	GO0022008	ENSG00000106278
GFRA3	GO0022008	ENSG00000146013
NSUN5	GO0022008	ENSG00000130305
NCMAP	GO0022008	ENSG00000184454
SKI	GO0022008	ENSG00000157933
EFNB1	GO0022008	ENSG00000090776
LRP2	GO0022008	ENSG00000081479
VLDLR	GO0022008	ENSG00000147852
ERCC3	GO0022008	ENSG00000163161
GDNF	GO0022008	ENSG00000168621
FEZF1	GO0022008	ENSG00000128610
SKOR2	GO0022008	ENSG00000215474
TNN	GO0022008	ENSG00000120332
NRL	GO0022008	ENSG00000129535
DLL4	GO0022008	ENSG00000128917
KLHL1	GO0022008	ENSG00000150361
BICDL1	GO0022008	ENSG00000135127
CAMK2A	GO0022008	ENSG00000070808
PRRX1	GO0022008	ENSG00000116132
CLRN2	GO0022008	ENSG00000249581
FOXN4	GO0022008	ENSG00000139445
COL3A1	GO0022008	ENSG00000168542
ANKRD27	GO0022008	ENSG00000105186
SAMD11	GO0022008	ENSG00000187634
BAIAP2	GO0022008	ENSG00000175866
KAT8	GO0022008	ENSG00000103510
SOX4	GO0022008	ENSG00000124766
CDC42	GO0022008	ENSG00000070831
NRBP2	GO0022008	ENSG00000185189
IFT140	GO0022008	ENSG00000187535
CFAP418	GO0022008	ENSG00000156172
SCLT1	GO0022008	ENSG00000151466
WASF3	GO0022008	ENSG00000132970
DIAPH3	GO0022008	ENSG00000139734
LAMA2	GO0022008	ENSG00000196569
BMP4	GO0022008	ENSG00000125378
BMP2	GO0022008	ENSG00000125845
TRAK1	GO0022008	ENSG00000182606
EPHA10	GO0022008	ENSG00000183317
RET	GO0022008	ENSG00000165731
LYN	GO0022008	ENSG00000254087
LAMB1	GO0022008	ENSG00000091136
VCAM1	GO0022008	ENSG00000162692
PICK1	GO0022008	ENSG00000100151
EPHA4	GO0022008	ENSG00000116106
EPHB1	GO0022008	ENSG00000154928
EPHA5	GO0022008	ENSG00000145242
HSP90AA1	GO0022008	ENSG00000080824
MARCKS	GO0022008	ENSG00000277443
EDN3	GO0022008	ENSG00000124205
C1QA	GO0022008	ENSG00000173372
PQBP1	GO0022008	ENSG00000102103
ARX	GO0022008	ENSG00000004848
HMGB1	GO0022008	ENSG00000189403
EPHB6	GO0022008	ENSG00000106123
CCND1	GO0022008	ENSG00000110092
IFT88	GO0022008	ENSG00000032742
ANO1	GO0022008	ENSG00000131620
NPC1	GO0022008	ENSG00000141458
LSM1	GO0022008	ENSG00000175324
APCDD1	GO0022008	ENSG00000154856
TRIM32	GO0022008	ENSG00000119401
EN2	GO0022008	ENSG00000164778
PRDM12	GO0022008	ENSG00000130711
TIAM1	GO0022008	ENSG00000156299
DDR1	GO0022008	ENSG00000204580
IFT27	GO0022008	ENSG00000100360
PTK7	GO0022008	ENSG00000112655
NIBAN2	GO0022008	ENSG00000136830
EURL	GO0022008	ENSG00000154642
SPOCK1	GO0022008	ENSG00000152377
WHRN	GO0022008	ENSG00000095397
SEPTIN14	GO0022008	ENSG00000154997
HOXC10	GO0022008	ENSG00000180818
ABI2	GO0022008	ENSG00000138443
SEMA5B	GO0022008	ENSG00000082684
POU3F1	GO0022008	ENSG00000185668
CAMSAP1	GO0022008	ENSG00000130559
WNT9B	GO0022008	ENSG00000158955
SIN3A	GO0022008	ENSG00000169375
RPGRIP1L	GO0022008	ENSG00000103494
CRB2	GO0022008	ENSG00000148204
FSCN2	GO0022008	ENSG00000186765
SECISBP2	GO0022008	ENSG00000187742
NCAM2	GO0022008	ENSG00000154654
CSF1	GO0022008	ENSG00000184371
SOX12	GO0022008	ENSG00000177732
CDK5RAP2	GO0022008	ENSG00000136861
AURKA	GO0022008	ENSG00000087586
B3GNT2	GO0022008	ENSG00000170340
GPR37	GO0022008	ENSG00000170775
ADGRF1	GO0022008	ENSG00000153292
STX3	GO0022008	ENSG00000166900
SEMA3F	GO0022008	ENSG00000001617
BARHL2	GO0022008	ENSG00000143032
NDE1	GO0022008	ENSG00000072864
BTG4	GO0022008	ENSG00000137707
INSM1	GO0022008	ENSG00000173404
NKX6-2	GO0022008	ENSG00000148826
GSK3B	GO0022008	ENSG00000082701
KIF5C	GO0022008	ENSG00000168280
KLK8	GO0022008	ENSG00000129455
RTN4	GO0022008	ENSG00000115310
SOX15	GO0022008	ENSG00000129194
HS6ST1	GO0022008	ENSG00000136720
ADGRB3	GO0022008	ENSG00000135298
EPHB2	GO0022008	ENSG00000133216
EPHA3	GO0022008	ENSG00000044524
KALRN	GO0022008	ENSG00000160145
ZNF335	GO0022008	ENSG00000198026
RND2	GO0022008	ENSG00000108830
EHMT2	GO0022008	ENSG00000204371
SLIT1	GO0022008	ENSG00000187122
RPGRIP1	GO0022008	ENSG00000092200
GSX1	GO0022008	ENSG00000169840
LHX9	GO0022008	ENSG00000143355
BOK	GO0022008	ENSG00000176720
PRDM13	GO0022008	ENSG00000112238
NOTCH1	GO0022008	ENSG00000148400
ROM1	GO0022008	ENSG00000149489
ITGA3	GO0022008	ENSG00000005884
UCHL1	GO0022008	ENSG00000154277
PARD6B	GO0022008	ENSG00000124171
MYPN	GO0022008	ENSG00000138347
DVL1	GO0022008	ENSG00000107404
LHX8	GO0022008	ENSG00000162624
RP1	GO0022008	ENSG00000104237
SHANK3	GO0022008	ENSG00000251322
WNT7B	GO0022008	ENSG00000188064
WNT4	GO0022008	ENSG00000162552
WNT3A	GO0022008	ENSG00000154342
WNT3	GO0022008	ENSG00000108379
SEMA5A	GO0022008	ENSG00000112902
TNC	GO0022008	ENSG00000041982
NEUROD1	GO0022008	ENSG00000162992
HDAC1	GO0022008	ENSG00000116478
PDE6C	GO0022008	ENSG00000095464
CNTNAP1	GO0022008	ENSG00000108797
PIN1	GO0022008	ENSG00000127445
DLG4	GO0022008	ENSG00000132535
RAB13	GO0022008	ENSG00000143545
OLIG2	GO0022008	ENSG00000205927
TUBB3	GO0022008	ENSG00000258947
NAB1	GO0022008	ENSG00000138386
SDCCAG8	GO0022008	ENSG00000054282
ADCY1	GO0022008	ENSG00000164742
PACSIN1	GO0022008	ENSG00000124507
PRX	GO0022008	ENSG00000105227
ISL1	GO0022008	ENSG00000016082
CECR2	GO0022008	ENSG00000099954
NHERF1	GO0022008	ENSG00000109062
GPRIN3	GO0022008	ENSG00000185477
NYAP1	GO0022008	ENSG00000166924
PICALM	GO0022008	ENSG00000073921
GPM6B	GO0022008	ENSG00000046653
FLRT1	GO0022008	ENSG00000126500
FLRT3	GO0022008	ENSG00000125848
SMAD4	GO0022008	ENSG00000141646
NKX2-8	GO0022008	ENSG00000136327
FGF10	GO0022008	ENSG00000070193
FZD5	GO0022008	ENSG00000163251
ROCK1	GO0022008	ENSG00000067900
VSX1	GO0022008	ENSG00000100987
TAOK2	GO0022008	ENSG00000149930
STRN	GO0022008	ENSG00000115808
SSNA1	GO0022008	ENSG00000176101
CDH23	GO0022008	ENSG00000107736
P2RY12	GO0022008	ENSG00000169313
DAB2IP	GO0022008	ENSG00000136848
WDPCP	GO0022008	ENSG00000143951
TRAPPC4	GO0022008	ENSG00000196655
NEFH	GO0022008	ENSG00000100285
FGF5	GO0022008	ENSG00000138675
OR10A4	GO0022008	ENSG00000170782
LEF1	GO0022008	ENSG00000138795
MAP4	GO0022008	ENSG00000047849
KCNQ3	GO0022008	ENSG00000184156
CSF1R	GO0022008	ENSG00000182578
XRCC2	GO0022008	ENSG00000196584
WNT5B	GO0022008	ENSG00000111186
CDKN2C	GO0022008	ENSG00000123080
MYRF	GO0022008	ENSG00000124920
METRN	GO0022008	ENSG00000103260
ABI3	GO0022008	ENSG00000108798
THRB	GO0022008	ENSG00000151090
RARB	GO0022008	ENSG00000077092
SCN11A	GO0022008	ENSG00000168356
EIF2B4	GO0022008	ENSG00000115211
TH	GO0022008	ENSG00000180176
OTX2	GO0022008	ENSG00000165588
SLC11A2	GO0022008	ENSG00000110911
LGI1	GO0022008	ENSG00000108231
ONECUT2	GO0022008	ENSG00000119547
EOMES	GO0022008	ENSG00000163508
MAPT	GO0022008	ENSG00000186868
TTLL1	GO0022008	ENSG00000100271
DCDC2	GO0022008	ENSG00000146038
USH2A	GO0022008	ENSG00000042781
BMP6	GO0022008	ENSG00000153162
DTNBP1	GO0022008	ENSG00000047579
MFSD8	GO0022008	ENSG00000164073
CNTNAP2	GO0022008	ENSG00000174469
THOC2	GO0022008	ENSG00000125676
FBXO45	GO0022008	ENSG00000174013
GJA1	GO0022008	ENSG00000152661
EFNA4	GO0022008	ENSG00000243364
ATP8B1	GO0022008	ENSG00000081923
ZNF521	GO0022008	ENSG00000198795
PAK3	GO0022008	ENSG00000077264
CLMN	GO0022008	ENSG00000165959
CDHR1	GO0022008	ENSG00000148600
NTN1	GO0022008	ENSG00000065320
SEMA4A	GO0022008	ENSG00000196189
MYO6	GO0022008	ENSG00000196586
NOTCH3	GO0022008	ENSG00000074181
MAP6	GO0022008	ENSG00000171533
TBC1D24	GO0022008	ENSG00000162065
VANGL2	GO0022008	ENSG00000162738
PPP1R9A	GO0022008	ENSG00000158528
EVX1	GO0022008	ENSG00000106038
CHRNB2	GO0022008	ENSG00000160716
KIDINS220	GO0022008	ENSG00000134313
DGKG	GO0022008	ENSG00000058866
KLF7	GO0022008	ENSG00000118263
APLP2	GO0022008	ENSG00000084234
PCSK1	GO0022008	ENSG00000175426
ID4	GO0022008	ENSG00000172201
NRXN1	GO0022008	ENSG00000179915
EFNA2	GO0022008	ENSG00000099617
VEGFD	GO0022008	ENSG00000165197
TYRO3	GO0022008	ENSG00000092445
MEF2C	GO0022008	ENSG00000081189
TENM1	GO0022008	ENSG00000009694
ADNP	GO0022008	ENSG00000101126
HDAC9	GO0022008	ENSG00000048052
TUNAR	GO0022008	ENSG00000250366
FOXD1	GO0022008	ENSG00000251493
HIF1A	GO0022008	ENSG00000100644
COL6A1	GO0022008	ENSG00000142156
TBR1	GO0022008	ENSG00000136535
ECE1	GO0022008	ENSG00000117298
GPR157	GO0022008	ENSG00000180758
NTRK2	GO0022008	ENSG00000148053
NREP	GO0022008	ENSG00000134986
HTRA2	GO0022008	ENSG00000115317
B4GAT1	GO0022008	ENSG00000174684
AGBL4	GO0022008	ENSG00000186094
CCKAR	GO0022008	ENSG00000163394
LRP12	GO0022008	ENSG00000147650
DHFR	GO0022008	ENSG00000228716
KIFBP	GO0022008	ENSG00000198954
SUN2	GO0022008	ENSG00000100242
AFG3L2	GO0022008	ENSG00000141385
ZHX2	GO0022008	ENSG00000178764
CASP3	GO0022008	ENSG00000164305
GRB2	GO0022008	ENSG00000177885
EDN2	GO0022008	ENSG00000127129
MAG	GO0022008	ENSG00000105695
NUMBL	GO0022008	ENSG00000105245
PPIA	GO0022008	ENSG00000196262
PREX2	GO0022008	ENSG00000046889
USH1C	GO0022008	ENSG00000006611
ROBO1	GO0022008	ENSG00000169855
LAMC3	GO0022008	ENSG00000050555
NR2F6	GO0022008	ENSG00000160113
SRRM4	GO0022008	ENSG00000139767
SLC4A7	GO0022008	ENSG00000033867
NTNG2	GO0022008	ENSG00000196358
RNF220	GO0022008	ENSG00000187147
ULK1	GO0022008	ENSG00000177169
DNMT3A	GO0022008	ENSG00000119772
OTP	GO0022008	ENSG00000171540
BCAN	GO0022008	ENSG00000132692
TAL1	GO0022008	ENSG00000162367
TECTA	GO0022008	ENSG00000109927
PRDM1	GO0022008	ENSG00000057657
SPAG6	GO0022008	ENSG00000077327
GBX2	GO0022008	ENSG00000168505
TLX3	GO0022008	ENSG00000164438
IL1RAPL1	GO0022008	ENSG00000169306
SLITRK2	GO0022008	ENSG00000185985
BLOC1S4	GO0022008	ENSG00000186222
VAX2	GO0022008	ENSG00000116035
SIX4	GO0022008	ENSG00000100625
EGFR	GO0022008	ENSG00000146648
ABL1	GO0022008	ENSG00000097007
RACGAP1	GO0022008	ENSG00000161800
RGMA	GO0022008	ENSG00000182175
HDGFL3	GO0022008	ENSG00000166503
MYCBP2	GO0022008	ENSG00000005810
XRN2	GO0022008	ENSG00000088930
RPS6KA5	GO0022008	ENSG00000100784
LRP6	GO0022008	ENSG00000070018
DAB1	GO0022008	ENSG00000173406
SRGAP2C	GO0022008	ENSG00000171943
PTPRF	GO0022008	ENSG00000142949
TNFRSF21	GO0022008	ENSG00000146072
CLN5	GO0022008	ENSG00000102805
NCK2	GO0022008	ENSG00000071051
BRINP3	GO0022008	ENSG00000162670
PTPN11	GO0022008	ENSG00000179295
GALR2	GO0022008	ENSG00000182687
DCX	GO0022008	ENSG00000077279
HPRT1	GO0022008	ENSG00000165704
PLEKHG4B	GO0022008	ENSG00000153404
HCN1	GO0022008	ENSG00000164588
ACTB	GO0022008	ENSG00000075624
SYNGAP1	GO0022008	ENSG00000197283
QKI	GO0022008	ENSG00000112531
ITGA1	GO0022008	ENSG00000213949
TUBGCP2	GO0022008	ENSG00000130640
UGDH	GO0022008	ENSG00000109814
ALS2	GO0022008	ENSG00000003393
DLX5	GO0022008	ENSG00000105880
DLX1	GO0022008	ENSG00000144355
GFRA1	GO0022008	ENSG00000151892
TRAPPC9	GO0022008	ENSG00000167632
SNPH	GO0022008	ENSG00000101298
CEP290	GO0022008	ENSG00000198707
DCLK1	GO0022008	ENSG00000133083
TBC1D23	GO0022008	ENSG00000036054
ADCY10	GO0022008	ENSG00000143199
ELP3	GO0022008	ENSG00000134014
VAX1	GO0022008	ENSG00000148704
SEMA3E	GO0022008	ENSG00000170381
FKRP	GO0022008	ENSG00000181027
PLXNB2	GO0022008	ENSG00000196576
ARHGEF10	GO0022008	ENSG00000104728
CDH1	GO0022008	ENSG00000039068
ATAT1	GO0022008	ENSG00000137343
TMEM106B	GO0022008	ENSG00000106460
OLFM3	GO0022008	ENSG00000118733
RAF1	GO0022008	ENSG00000132155
NOG	GO0022008	ENSG00000183691
POU4F1	GO0022008	ENSG00000152192
KNDC1	GO0022008	ENSG00000171798
MYEF2	GO0022008	ENSG00000104177
CHAC1	GO0022008	ENSG00000128965
MMP14	GO0022008	ENSG00000157227
VTN	GO0022008	ENSG00000109072
PPP1R9B	GO0022008	ENSG00000108819
OLIG3	GO0022008	ENSG00000177468
TBX2	GO0022008	ENSG00000121068
NAP1L2	GO0022008	ENSG00000186462
RNF112	GO0022008	ENSG00000128482
EFHD1	GO0022008	ENSG00000115468
FZD8	GO0022008	ENSG00000177283
CRKL	GO0022008	ENSG00000099942
CRK	GO0022008	ENSG00000167193
MIOS	GO0022008	ENSG00000164654
DTNB	GO0022008	ENSG00000138101
HAPLN3	GO0022008	ENSG00000140511
NBN	GO0022008	ENSG00000104320
WNT2	GO0022008	ENSG00000105989
CNP	GO0022008	ENSG00000173786
DPYSL5	GO0022008	ENSG00000157851
LHX6	GO0022008	ENSG00000106852
ACSL4	GO0022008	ENSG00000068366
ZIC3	GO0022008	ENSG00000156925
DLX3	GO0022008	ENSG00000064195
BRINP1	GO0022008	ENSG00000078725
DSCAM	GO0022008	ENSG00000171587
NRP2	GO0022008	ENSG00000118257
DISC1	GO0022008	ENSG00000162946
SALL1	GO0022008	ENSG00000103449
GSDME	GO0022008	ENSG00000105928
PRICKLE1	GO0022008	ENSG00000139174
FGF2	GO0022008	ENSG00000138685
ROBO3	GO0022008	ENSG00000154134
GIGYF2	GO0022008	ENSG00000204120
EMB	GO0022008	ENSG00000170571
ZNF488	GO0022008	ENSG00000265763
SEMA3G	GO0022008	ENSG00000010319
SZT2	GO0022008	ENSG00000198198
TSPO	GO0022008	ENSG00000100300
AXL	GO0022008	ENSG00000167601
SIX3	GO0022008	ENSG00000138083
EPHA8	GO0022008	ENSG00000070886
MYOT	GO0022008	ENSG00000120729
LEMD2	GO0022008	ENSG00000161904
SEMA3A	GO0022008	ENSG00000075213
ORC3	GO0022008	ENSG00000135336
GBX1	GO0022008	ENSG00000164900
PCSK9	GO0022008	ENSG00000169174
STAT3	GO0022008	ENSG00000168610
EDN1	GO0022008	ENSG00000078401
RDH13	GO0022008	ENSG00000160439
TAOK3	GO0022008	ENSG00000135090
POU3F2	GO0022008	ENSG00000184486
BLOC1S6	GO0022008	ENSG00000104164
CDNF	GO0022008	ENSG00000185267
DRAXIN	GO0022008	ENSG00000162490
ACSL6	GO0022008	ENSG00000164398
TRPC5	GO0022008	ENSG00000072315
MYT1L	GO0022008	ENSG00000186487
RTN4RL1	GO0022008	ENSG00000185924
AREG	GO0022008	ENSG00000109321
UGCG	GO0022008	ENSG00000148154
HIPK2	GO0022008	ENSG00000064393
SLC12A5	GO0022008	ENSG00000124140
SNAPIN	GO0022008	ENSG00000143553
P2RY1	GO0022008	ENSG00000169860
ADGRG1	GO0022008	ENSG00000205336
SOX21	GO0022008	ENSG00000125285
PRKCQ	GO0022008	ENSG00000065675
EMX2	GO0022008	ENSG00000170370
EMX1	GO0022008	ENSG00000135638
MMP24	GO0022008	ENSG00000125966
HDAC11	GO0022008	ENSG00000163517
NOTCH2	GO0022008	ENSG00000134250
MTOR	GO0022008	ENSG00000198793
IL33	GO0022008	ENSG00000137033
SEMA6D	GO0022008	ENSG00000137872
PSD	GO0022008	ENSG00000059915
SEMA4F	GO0022008	ENSG00000135622
CD2AP	GO0022008	ENSG00000198087
PCDHAC2	GO0022008	ENSG00000243232
OPCML	GO0022008	ENSG00000183715
TET1	GO0022008	ENSG00000138336
DNER	GO0022008	ENSG00000187957
BCL2	GO0022008	ENSG00000171791
WDR62	GO0022008	ENSG00000075702
HOXA2	GO0022008	ENSG00000105996
NFATC4	GO0022008	ENSG00000100968
MDGA1	GO0022008	ENSG00000112139
NR2E1	GO0022008	ENSG00000112333
TSC22D4	GO0022008	ENSG00000166925
ACSL3	GO0022008	ENSG00000123983
BHLHE23	GO0022008	ENSG00000125533
LRP4	GO0022008	ENSG00000134569
SLIT3	GO0022008	ENSG00000184347
TDP2	GO0022008	ENSG00000111802
FZD7	GO0022008	ENSG00000155760
CAPRIN1	GO0022008	ENSG00000135387
SRGAP2	GO0022008	ENSG00000266028
ITGB1	GO0022008	ENSG00000150093
GPRIN2	GO0022008	ENSG00000204175
STRAP	GO0022008	ENSG00000023734
PHGDH	GO0022008	ENSG00000092621
TRAK2	GO0022008	ENSG00000115993
PLXNB1	GO0022008	ENSG00000164050
FLRT2	GO0022008	ENSG00000185070
KCNB1	GO0022008	ENSG00000158445
MBD1	GO0022008	ENSG00000141644
GIT1	GO0022008	ENSG00000108262
PLXNA1	GO0022008	ENSG00000114554
SLC25A46	GO0022008	ENSG00000164209
RTN1	GO0022008	ENSG00000139970
POMGNT2	GO0022008	ENSG00000144647
HES1	GO0022008	ENSG00000114315
ZMIZ1	GO0022008	ENSG00000108175
BECN1	GO0022008	ENSG00000126581
IL6	GO0022008	ENSG00000136244
ITM2C	GO0022008	ENSG00000135916
AZU1	GO0022008	ENSG00000172232
SPG11	GO0022008	ENSG00000104133
FZD4	GO0022008	ENSG00000174804
ALK	GO0022008	ENSG00000171094
FZD10	GO0022008	ENSG00000111432
ABT1	GO0022008	ENSG00000146109
GCM1	GO0022008	ENSG00000137270
SEMA6C	GO0022008	ENSG00000143434
SEMA6B	GO0022008	ENSG00000167680
SCYL2	GO0022008	ENSG00000136021
FGF20	GO0022008	ENSG00000078579
NDNF	GO0022008	ENSG00000173376
YWHAE	GO0022008	ENSG00000108953
DCHS1	GO0022008	ENSG00000166341
RITA1	GO0022008	ENSG00000139405
RTN3	GO0022008	ENSG00000133318
OMP	GO0022008	ENSG00000254550
GABRB2	GO0022008	ENSG00000145864
BBS1	GO0022008	ENSG00000174483
BHLHE22	GO0022008	ENSG00000180828
DDIT4	GO0022008	ENSG00000168209
MAPK3	GO0022008	ENSG00000102882
NEUROG3	GO0022008	ENSG00000122859
THAP11	GO0022008	ENSG00000168286
L1CAM	GO0022008	ENSG00000198910
FTSJ1	GO0022008	ENSG00000068438
CYFIP2	GO0022008	ENSG00000055163
EPHA6	GO0022008	ENSG00000080224
ATP7A	GO0022008	ENSG00000165240
EIF4G1	GO0022008	ENSG00000114867
NAV1	GO0022008	ENSG00000134369
HMCN2	GO0022008	ENSG00000148357
VAPA	GO0022008	ENSG00000101558
TUBB2B	GO0022008	ENSG00000137285
SEC24B	GO0022008	ENSG00000138802
LARGE1	GO0022008	ENSG00000133424
ZEB2	GO0022008	ENSG00000169554
CCL3	GO0022008	ENSG00000277632
NTNG1	GO0022008	ENSG00000162631
DIP2A	GO0022008	ENSG00000160305
BTBD3	GO0022008	ENSG00000132640
PLS1	GO0022008	ENSG00000120756
ATF5	GO0022008	ENSG00000169136
ISL2	GO0022008	ENSG00000159556
SMIM45	GO0022008	ENSG00000205704
IHH	GO0022008	ENSG00000163501
WNT8A	GO0022008	ENSG00000061492
DYNC2H1	GO0022008	ENSG00000187240
CDH2	GO0022008	ENSG00000170558
VEGFA	GO0022008	ENSG00000112715
PSEN1	GO0022008	ENSG00000080815
RAB6A	GO0022008	ENSG00000175582
CLN8	GO0022008	ENSG00000182372
LPAR3	GO0022008	ENSG00000171517
RAB3A	GO0022008	ENSG00000105649
DBNL	GO0022008	ENSG00000136279
B4GALT6	GO0022008	ENSG00000118276
DAGLB	GO0022008	ENSG00000164535
WNT16	GO0022008	ENSG00000002745
GHRL	GO0022008	ENSG00000157017
GNAT2	GO0022008	ENSG00000134183
SPTBN4	GO0022008	ENSG00000160460
CTF1	GO0022008	ENSG00000150281
INSM2	GO0022008	ENSG00000168348
FOXA2	GO0022008	ENSG00000125798
RNF6	GO0022008	ENSG00000127870
LHX3	GO0022008	ENSG00000107187
CABP4	GO0022008	ENSG00000175544
FUT9	GO0022008	ENSG00000172461
SPAST	GO0022008	ENSG00000021574
JAG2	GO0022008	ENSG00000184916
GDF11	GO0022008	ENSG00000135414
LYPLA2	GO0022008	ENSG00000011009
GLI3	GO0022008	ENSG00000106571
GLI2	GO0022008	ENSG00000074047
HEXB	GO0022008	ENSG00000049860
UGT8	GO0022008	ENSG00000174607
SPINK5	GO0022008	ENSG00000133710
SCYL1	GO0022008	ENSG00000142186
EHD1	GO0022008	ENSG00000110047
SEPTIN4	GO0022008	ENSG00000108387
MARK1	GO0022008	ENSG00000116141
PTPRO	GO0022008	ENSG00000151490
NEUROD6	GO0022008	ENSG00000164600
EIF2B2	GO0022008	ENSG00000119718
VEGFC	GO0022008	ENSG00000150630
NUMB	GO0022008	ENSG00000133961
DOK5	GO0022008	ENSG00000101134
PCDH12	GO0022008	ENSG00000113555
ADORA2A	GO0022008	ENSG00000128271
WNT2B	GO0022008	ENSG00000134245
WNT8B	GO0022008	ENSG00000075290
C1QL1	GO0022008	ENSG00000131094
ATP9A	GO0022008	ENSG00000054793
TRIO	GO0022008	ENSG00000038382
XBP1	GO0022008	ENSG00000100219
WNK1	GO0022008	ENSG00000060237
FLOT1	GO0022008	ENSG00000137312
DOCK10	GO0022008	ENSG00000135905
NPHP4	GO0022008	ENSG00000131697
BLOC1S2	GO0022008	ENSG00000196072
BLOC1S3	GO0022008	ENSG00000189114
B4GALT5	GO0022008	ENSG00000158470
FARP1	GO0022008	ENSG00000152767
ASTN2	GO0022008	ENSG00000148219
COBL	GO0022008	ENSG00000106078
PLXND1	GO0022008	ENSG00000004399
DAGLA	GO0022008	ENSG00000134780
GRM7	GO0022008	ENSG00000196277
NRXN3	GO0022008	ENSG00000021645
NPR2	GO0022008	ENSG00000159899
TCTN1	GO0022008	ENSG00000204852
CHN1	GO0022008	ENSG00000128656
ZNF212	GO0022008	ENSG00000170260
HAP1	GO0022008	ENSG00000173805
ATXN10	GO0022008	ENSG00000130638
NCDN	GO0022008	ENSG00000020129
PROM1	GO0022008	ENSG00000007062
SEMA6A	GO0022008	ENSG00000092421
TRIOBP	GO0022008	ENSG00000100106
LHX5	GO0022008	ENSG00000089116
GAP43	GO0022008	ENSG00000172020
CEBPB	GO0022008	ENSG00000172216
NEUROG2	GO0022008	ENSG00000178403
MCF2	GO0022008	ENSG00000101977
TNIK	GO0022008	ENSG00000154310
CLU	GO0022008	ENSG00000120885
SYN1	GO0022008	ENSG00000008056
TULP3	GO0022008	ENSG00000078246
TRPC4	GO0022008	ENSG00000133107
RBPJ	GO0022008	ENSG00000168214
MAP4K4	GO0022008	ENSG00000071054
PPP1CC	GO0022008	ENSG00000186298
AGRN	GO0022008	ENSG00000188157
WDR47	GO0022008	ENSG00000085433
LST1	GO0022008	ENSG00000204482
SLITRK3	GO0022008	ENSG00000121871
USP33	GO0022008	ENSG00000077254
EML1	GO0022008	ENSG00000066629
ULK2	GO0022008	ENSG00000083290
PARD3	GO0022008	ENSG00000148498
WASL	GO0022008	ENSG00000106299
SUN1	GO0022008	ENSG00000164828
TOX	GO0022008	ENSG00000198846
NEO1	GO0022008	ENSG00000067141
SEMA4D	GO0022008	ENSG00000187764
FEV	GO0022008	ENSG00000163497
RHO	GO0022008	ENSG00000163914
ARHGEF40	GO0022008	ENSG00000165801
CNTN6	GO0022008	ENSG00000134115
HOXC8	GO0022008	ENSG00000037965
YWHAZ	GO0022008	ENSG00000164924
HIPK1	GO0022008	ENSG00000163349
CLRN1	GO0022008	ENSG00000163646
RAB35	GO0022008	ENSG00000111737
SATB2	GO0022008	ENSG00000119042
PAK4	GO0022008	ENSG00000130669
LMO4	GO0022008	ENSG00000143013
PRMT1	GO0022008	ENSG00000126457
SMO	GO0022008	ENSG00000128602
MYD88	GO0022008	ENSG00000172936
CPNE1	GO0022008	ENSG00000214078
FOXB1	GO0022008	ENSG00000171956
ZNF365	GO0022008	ENSG00000138311
EFNA5	GO0022008	ENSG00000184349
STMN1	GO0022008	ENSG00000117632
S100A9	GO0022008	ENSG00000163220
HES5	GO0022008	ENSG00000197921
CCK	GO0022008	ENSG00000187094
TNXB	GO0022008	ENSG00000168477
PRKCI	GO0022008	ENSG00000163558
SOX9	GO0022008	ENSG00000125398
SOX2	GO0022008	ENSG00000181449
NTN3	GO0022008	ENSG00000162068
WNT6	GO0022008	ENSG00000115596
NEK3	GO0022008	ENSG00000136098
RTN4RL2	GO0022008	ENSG00000186907
OLIG1	GO0022008	ENSG00000184221
NMNAT2	GO0022008	ENSG00000157064
MET	GO0022008	ENSG00000105976
RHOA	GO0022008	ENSG00000067560
VXN	GO0022008	ENSG00000169085
GSX2	GO0022008	ENSG00000180613
LHFPL5	GO0022008	ENSG00000197753
ERCC6	GO0022008	ENSG00000225830
IRX2	GO0022008	ENSG00000170561
BARHL1	GO0022008	ENSG00000125492
ABCA2	GO0022008	ENSG00000107331
ALKBH1	GO0022008	ENSG00000100601
LDB1	GO0022008	ENSG00000198728
CUL4B	GO0022008	ENSG00000158290
MTMR2	GO0022008	ENSG00000087053
METTL3	GO0022008	ENSG00000165819
NKX6-1	GO0022008	ENSG00000163623
CX3CL1	GO0022008	ENSG00000006210
GRXCR1	GO0022008	ENSG00000215203
PBX4	GO0022008	ENSG00000105717
IRX3	GO0022008	ENSG00000177508
IRX4	GO0022008	ENSG00000113430
IRX6	GO0022008	ENSG00000159387
IRX5	GO0022008	ENSG00000176842
SDC4	GO0022008	ENSG00000124145
CYB5D2	GO0022008	ENSG00000167740
SIX1	GO0022008	ENSG00000126778
SHH	GO0022008	ENSG00000164690
UNC5D	GO0022008	ENSG00000156687
FYN	GO0022008	ENSG00000010810
RSPO2	GO0022008	ENSG00000147655
MDK	GO0022008	ENSG00000110492
TSKU	GO0022008	ENSG00000182704
ATL1	GO0022008	ENSG00000198513
SOX1	GO0022008	ENSG00000182968
ADGRV1	GO0022008	ENSG00000164199
LEPR	GO0022008	ENSG00000116678
KIF5B	GO0022008	ENSG00000170759
FAM151B	GO0022008	ENSG00000152380
MAL	GO0022008	ENSG00000172005
CHL1	GO0022008	ENSG00000134121
KIRREL3	GO0022008	ENSG00000149571
KAT5	GO0022008	ENSG00000172977
ASPM	GO0022008	ENSG00000066279
ARHGEF2	GO0022008	ENSG00000116584
STK25	GO0022008	ENSG00000115694
FEZ1	GO0022008	ENSG00000149557
CDKL3	GO0022008	ENSG00000006837
FZD9	GO0022008	ENSG00000188763
SGK1	GO0022008	ENSG00000118515
NDRG1	GO0022008	ENSG00000104419
ACTL9	GO0022008	ENSG00000181786
MAP2K2	GO0022008	ENSG00000126934
CEP85L	GO0022008	ENSG00000111860
WASF1	GO0022008	ENSG00000112290
TP53	GO0022008	ENSG00000141510
NCSTN	GO0022008	ENSG00000162736
ARHGEF25	GO0022008	ENSG00000240771
NTRK1	GO0022008	ENSG00000198400
WNT1	GO0022008	ENSG00000125084
LRTM1	GO0022008	ENSG00000144771
NAV2	GO0022008	ENSG00000166833
NAV3	GO0022008	ENSG00000067798
CTNNA2	GO0022008	ENSG00000066032
DICER1	GO0022008	ENSG00000100697
NECTIN1	GO0022008	ENSG00000110400
NRROS	GO0022008	ENSG00000174004
FARP2	GO0022008	ENSG00000006607
PPP3CB	GO0022008	ENSG00000107758
SLIT2	GO0022008	ENSG00000145147
FAT3	GO0022008	ENSG00000165323
PPP3R1	GO0022008	ENSG00000221823
MICALL2	GO0022008	ENSG00000164877
IFT20	GO0022008	ENSG00000109083
CSPG4	GO0022008	ENSG00000173546
APLP1	GO0022008	ENSG00000105290
CREB1	GO0022008	ENSG00000118260
CCR4	GO0022008	ENSG00000183813
RND1	GO0022008	ENSG00000172602
PHOX2B	GO0022008	ENSG00000109132
LMX1A	GO0022008	ENSG00000162761
SIRT2	GO0022008	ENSG00000068903
RAC1	GO0022008	ENSG00000129538
MMP2	GO0022008	ENSG00000087245
RPL24	GO0022008	ENSG00000114391
ABI1	GO0022008	ENSG00000136754
ACTG1	GO0022008	ENSG00000184009
STK11	GO0022008	ENSG00000118046
DUSP10	GO0022008	ENSG00000143507
FGF13	GO0022008	ENSG00000129682
TMEM108	GO0022008	ENSG00000144868
NTN5	GO0022008	ENSG00000142233
MYO16	GO0022008	ENSG00000041515
C12orf57	GO0022008	ENSG00000111678
FRS2	GO0022008	ENSG00000166225
GNGT1	GO0022008	ENSG00000127928
UNC5B	GO0022008	ENSG00000107731
MTPN	GO0022008	ENSG00000105887
SH3GL2	GO0022008	ENSG00000107295
PLXNA3	GO0022008	ENSG00000130827
SCYL3	GO0022008	ENSG00000000457
TNF	GO0022008	ENSG00000232810
SAMD14	GO0022008	ENSG00000167100
RHEB	GO0022008	ENSG00000106615
PALLD	GO0022008	ENSG00000129116
EPHA7	GO0022008	ENSG00000135333
KIAA0319L	GO0022008	ENSG00000142687
LLGL1	GO0022008	ENSG00000131899
TGFBR1	GO0022008	ENSG00000106799
MECP2	GO0022008	ENSG00000169057
IQGAP1	GO0022008	ENSG00000140575
DTX1	GO0022008	ENSG00000135144
OPHN1	GO0022008	ENSG00000079482
CNTF	GO0022008	ENSG00000242689
SPART	GO0022008	ENSG00000133104
PCM1	GO0022008	ENSG00000078674
DIO3	GO0022008	ENSG00000197406
HAPLN1	GO0022008	ENSG00000145681
PLEC	GO0022008	ENSG00000178209
SLC39A12	GO0022008	ENSG00000148482
MGARP	GO0022008	ENSG00000137463
GRN	GO0022008	ENSG00000030582
TULP1	GO0022008	ENSG00000112041
AGER	GO0022008	ENSG00000204305
TGFB2	GO0022008	ENSG00000092969
NEUROD4	GO0022008	ENSG00000123307
CNTN5	GO0022008	ENSG00000149972
CXCL12	GO0022008	ENSG00000107562
CELSR2	GO0022008	ENSG00000143126
BMPR1B	GO0022008	ENSG00000138696
NOTO	GO0022008	ENSG00000214513
APBB1	GO0022008	ENSG00000166313
PRKG1	GO0022008	ENSG00000185532
RASGRF1	GO0022008	ENSG00000058335
DSCAML1	GO0022008	ENSG00000177103
ITGB4	GO0022008	ENSG00000132470
BRSK2	GO0022008	ENSG00000174672
LEP	GO0022008	ENSG00000174697
ADGRL3	GO0022008	ENSG00000150471
ARL3	GO0022008	ENSG00000138175
RUNX3	GO0022008	ENSG00000020633
SIAH1	GO0022008	ENSG00000196470
UHMK1	GO0022008	ENSG00000152332
MAP1A	GO0022008	ENSG00000166963
PTPRB	GO0022008	ENSG00000127329
BTG2	GO0022008	ENSG00000159388
BLOC1S1	GO0022008	ENSG00000135441
ADAM17	GO0022008	ENSG00000151694
PLEKHG4	GO0022008	ENSG00000196155
SDK2	GO0022008	ENSG00000069188
VASH2	GO0022008	ENSG00000143494
DDX6	GO0022008	ENSG00000110367
KCNJ10	GO0022008	ENSG00000177807
TTC8	GO0022008	ENSG00000165533
RTN4R	GO0022008	ENSG00000040608
CNGB1	GO0022008	ENSG00000070729
UNC5C	GO0022008	ENSG00000182168
TLR2	GO0022008	ENSG00000137462
SLITRK5	GO0022008	ENSG00000165300
ERBB4	GO0022008	ENSG00000178568
RUNX2	GO0022008	ENSG00000124813
PJVK	GO0022008	ENSG00000204311
GRIN3A	GO0022008	ENSG00000198785
UQCRQ	GO0022008	ENSG00000164405
MAPK8IP3	GO0022008	ENSG00000138834
PTCH1	GO0022008	ENSG00000185920
GRIN2A	GO0022008	ENSG00000183454
AGTPBP1	GO0022008	ENSG00000135049
TENM2	GO0022008	ENSG00000145934
WNT9A	GO0022008	ENSG00000143816
CNTN1	GO0022008	ENSG00000018236
NFIA	GO0022008	ENSG00000162599
KIF5A	GO0022008	ENSG00000155980
LIF	GO0022008	ENSG00000128342
POU4F2	GO0022008	ENSG00000151615
LHX2	GO0022008	ENSG00000106689
CTNND2	GO0022008	ENSG00000169862
ERBB2	GO0022008	ENSG00000141736
SLC8A3	GO0022008	ENSG00000100678
GFAP	GO0022008	ENSG00000131095
SULT4A1	GO0022008	ENSG00000130540
TTC36	GO0022008	ENSG00000172425
NHLH2	GO0022008	ENSG00000177551
ARC	GO0022008	ENSG00000198576
ATP8A2	GO0022008	ENSG00000132932
HDAC5	GO0022008	ENSG00000108840
ID3	GO0022008	ENSG00000117318
SEMA4G	GO0022008	ENSG00000095539
PIGT	GO0022008	ENSG00000124155
DCT	GO0022008	ENSG00000080166
CRB1	GO0022008	ENSG00000134376
GAS6	GO0022008	ENSG00000183087
MED12	GO0022008	ENSG00000184634
FZD3	GO0022008	ENSG00000104290
MTCH1	GO0022008	ENSG00000137409
JAK2	GO0022008	ENSG00000096968
STMN2	GO0022008	ENSG00000104435
MFSD2A	GO0022008	ENSG00000168389
FZD2	GO0022008	ENSG00000180340
S100A8	GO0022008	ENSG00000143546
FKBP8	GO0022008	ENSG00000105701
USP9X	GO0022008	ENSG00000124486
BTBD6	GO0022008	ENSG00000184887
NEXN	GO0022008	ENSG00000162614
SEMA4B	GO0022008	ENSG00000185033
SOX13	GO0022008	ENSG00000143842
SUFU	GO0022008	ENSG00000107882
EPHB3	GO0022008	ENSG00000182580
CRTAC1	GO0022008	ENSG00000095713
FOLR1	GO0022008	ENSG00000110195
APP	GO0022008	ENSG00000142192
CSPG5	GO0022008	ENSG00000114646
ST8SIA2	GO0022008	ENSG00000140557
WEE1	GO0022008	ENSG00000166483
NKX2-2	GO0022008	ENSG00000125820
APOD	GO0022008	ENSG00000189058
PTK2B	GO0022008	ENSG00000120899
TOP2B	GO0022008	ENSG00000077097
KLF15	GO0022008	ENSG00000163884
SHTN1	GO0022008	ENSG00000187164
NCAN	GO0022008	ENSG00000130287
OGDH	GO0022008	ENSG00000105953
CIT	GO0022008	ENSG00000122966
GATA3	GO0022008	ENSG00000107485
GATA2	GO0022008	ENSG00000179348
ROGDI	GO0022008	ENSG00000067836
ABITRAM	GO0022008	ENSG00000119328
S100B	GO0022008	ENSG00000160307
ASTN1	GO0022008	ENSG00000152092
ATP2B2	GO0022008	ENSG00000157087
ADGRB1	GO0022008	ENSG00000181790
WNT10A	GO0022008	ENSG00000135925
UBA6	GO0022008	ENSG00000033178
SEMA3B	GO0022008	ENSG00000012171
HAPLN2	GO0022008	ENSG00000132702
FRYL	GO0022008	ENSG00000075539
ASPA	GO0022008	ENSG00000108381
HOXD1	GO0022008	ENSG00000128645
NEDD4	GO0022008	ENSG00000069869
IMPACT	GO0022008	ENSG00000154059
MKS1	GO0022008	ENSG00000011143
EPOP	GO0022008	ENSG00000273604
LRTM2	GO0022008	ENSG00000166159
CEP120	GO0022008	ENSG00000168944
RERE	GO0022008	ENSG00000142599
ENAH	GO0022008	ENSG00000154380
SOX10	GO0022008	ENSG00000100146
DMRTA2	GO0022008	ENSG00000142700
PLPP3	GO0022008	ENSG00000162407
RAB11A	GO0022008	ENSG00000103769
PLP1	GO0022008	ENSG00000123560
EIF2AK4	GO0022008	ENSG00000128829
SUZ12	GO0022008	ENSG00000178691
IGSF9	GO0022008	ENSG00000085552
GPC1	GO0022008	ENSG00000063660
GPM6A	GO0022008	ENSG00000150625
FIG4	GO0022008	ENSG00000112367
SCN1B	GO0022008	ENSG00000105711
GPR17	GO0022008	ENSG00000144230
DLX2	GO0022008	ENSG00000115844
ROR2	GO0022008	ENSG00000169071
ATOH1	GO0022008	ENSG00000172238
CBLN1	GO0022008	ENSG00000102924
KCNQ1	GO0022008	ENSG00000053918
SH3RF1	GO0022008	ENSG00000154447
JAG1	GO0022008	ENSG00000101384
RELN	GO0022008	ENSG00000189056
ADARB1	GO0022008	ENSG00000197381
ALDH1A2	GO0022008	ENSG00000128918
INHBA	GO0022008	ENSG00000122641
BCL6	GO0022008	ENSG00000113916
CDH11	GO0022008	ENSG00000140937
CDH4	GO0022008	ENSG00000179242
LAMB2	GO0022008	ENSG00000172037
ANOS1	GO0022008	ENSG00000011201
MARK2	GO0022008	ENSG00000072518
BLOC1S5	GO0022008	ENSG00000188428
CERS5	GO0022008	ENSG00000139624
POTEJ	GO0022008	ENSG00000222038
TPBG	GO0022008	ENSG00000146242
HDAC6	GO0022008	ENSG00000094631
NKD1	GO0022008	ENSG00000140807
SMARCE1	GO0022008	ENSG00000073584
LHX4	GO0022008	ENSG00000121454
SOX8	GO0022008	ENSG00000005513
MATN2	GO0022008	ENSG00000132561
MESP1	GO0022008	ENSG00000166823
MXRA8	GO0022008	ENSG00000162576
SOX3	GO0022008	ENSG00000134595
EDNRA	GO0022008	ENSG00000151617
RAB10	GO0022008	ENSG00000084733
CFLAR	GO0022008	ENSG00000003402
RORA	GO0022008	ENSG00000069667
SDC2	GO0022008	ENSG00000169439
NRP1	GO0022008	ENSG00000099250
CXCR4	GO0022008	ENSG00000121966
GBA1	GO0022008	ENSG00000177628
PRPH2	GO0022008	ENSG00000112619
ADM	GO0022008	ENSG00000148926
ACTL6B	GO0022008	ENSG00000077080
SRSF1	GO0022008	ENSG00000136450
LRP1	GO0022008	ENSG00000123384
MAPK8IP2	GO0022008	ENSG00000008735
DLL1	GO0022008	ENSG00000198719
CAMSAP3	GO0022008	ENSG00000076826
BCCIP	GO0022008	ENSG00000107949
TENM3	GO0022008	ENSG00000218336
NYAP2	GO0022008	ENSG00000144460
VIM	GO0022008	ENSG00000026025
POTEE	GO0022008	ENSG00000188219
MEF2A	GO0022008	ENSG00000068305
VPS54	GO0022008	ENSG00000143952
PCARE	GO0022008	ENSG00000179270
NRN1L	GO0022008	ENSG00000188038
BDNF	GO0022008	ENSG00000176697
MEGF8	GO0022008	ENSG00000105429
OMG	GO0022008	ENSG00000126861
ATF4	GO0022008	ENSG00000128272
STMND1	GO0022008	ENSG00000230873
NLGN3	GO0022008	ENSG00000196338
IRX1	GO0022008	ENSG00000170549
VPS13B	GO0022008	ENSG00000132549
SS18L1	GO0022008	ENSG00000184402
TLR4	GO0022008	ENSG00000136869
CTTN	GO0022008	ENSG00000085733
EIF2B1	GO0022008	ENSG00000111361
DMRT3	GO0022008	ENSG00000064218
BNIP3	GO0022008	ENSG00000176171
SLC4A10	GO0022008	ENSG00000144290
POTEF	GO0022008	ENSG00000196604
PBX3	GO0022008	ENSG00000167081
PBX2	GO0022008	ENSG00000204304
PBX1	GO0022008	ENSG00000185630
NAGLU	GO0022008	ENSG00000108784
ACTBL2	GO0022008	ENSG00000169067
IFNGR1	GO0022008	ENSG00000027697
EIF2B3	GO0022008	ENSG00000070785
SOX11	GO0022008	ENSG00000176887
SOX6	GO0022008	ENSG00000110693
SOX5	GO0022008	ENSG00000134532
SEMA4C	GO0022008	ENSG00000168758
RRAS2	GO0022008	ENSG00000133818
PRDM6	GO0022008	ENSG00000061455
SLITRK6	GO0022008	ENSG00000184564
DAG1	GO0022008	ENSG00000173402
BCL11B	GO0022008	ENSG00000127152
CC2D1A	GO0022008	ENSG00000132024
ADGRG6	GO0022008	ENSG00000112414
UNC5A	GO0022008	ENSG00000113763
DPYSL3	GO0022008	ENSG00000113657
SNAP25	GO0022008	ENSG00000132639
GAS7	GO0022008	ENSG00000007237
SCARF1	GO0022008	ENSG00000074660
SCRIB	GO0022008	ENSG00000180900
GPR37L1	GO0022008	ENSG00000170075
MAP2K1	GO0022008	ENSG00000169032
CHRNA7	GO0022008	ENSG00000175344
TPPP	GO0022008	ENSG00000171368
NDP	GO0022008	ENSG00000124479
ETV6	GO0022008	ENSG00000139083
TAFA1	GO0022008	ENSG00000183662
TAFA3	GO0022008	ENSG00000184599
NFASC	GO0022008	ENSG00000163531
DCLK2	GO0022008	ENSG00000170390
PTPRM	GO0022008	ENSG00000173482
XRCC5	GO0022008	ENSG00000079246
AKNA	GO0022008	ENSG00000106948
NCKAP1L	GO0022008	ENSG00000123338
WNT11	GO0022008	ENSG00000085741
TENM4	GO0022008	ENSG00000149256
MDGA2	GO0022008	ENSG00000139915
MANF	GO0022008	ENSG00000145050
ACAN	GO0022008	ENSG00000157766
GDF7	GO0022008	ENSG00000143869
SRF	GO0022008	ENSG00000112658
TTC21B	GO0022008	ENSG00000123607
RRAS	GO0022008	ENSG00000126458
TRIM46	GO0022008	ENSG00000163462
MINK1	GO0022008	ENSG00000141503
NIN	GO0022008	ENSG00000100503
IST1	GO0022008	ENSG00000182149
CDK16	GO0022008	ENSG00000102225
CDK5	GO0022008	ENSG00000164885
CDK6	GO0022008	ENSG00000105810
ALCAM	GO0022008	ENSG00000170017
ADCYAP1	GO0022008	ENSG00000141433
GABRB1	GO0022008	ENSG00000163288
NCKAP1	GO0022008	ENSG00000061676
UPF3B	GO0022008	ENSG00000125351
WNT10B	GO0022008	ENSG00000169884
IL1B	GO0022008	ENSG00000125538
MFRP	GO0022008	ENSG00000235718
KCNA1	GO0022008	ENSG00000111262
LRP8	GO0022008	ENSG00000157193
FZD1	GO0022008	ENSG00000157240
DRGX	GO0022008	ENSG00000165606
ANK3	GO0022008	ENSG00000151150
RAB6B	GO0022008	ENSG00000154917
DNM2	GO0022008	ENSG00000079805
ARHGAP35	GO0022008	ENSG00000160007
ASCL1	GO0022008	ENSG00000139352
VASP	GO0022008	ENSG00000125753
PTPRJ	GO0022008	ENSG00000149177
ETV1	GO0022008	ENSG00000006468
PEX5	GO0022008	ENSG00000139197
MBOAT7	GO0022008	ENSG00000125505
DOCK7	GO0022008	ENSG00000116641
LAMA1	GO0022008	ENSG00000101680
APOE	GO0022008	ENSG00000130203
DBX1	GO0022008	ENSG00000109851
RAC3	GO0022008	ENSG00000169750
MNX1	GO0022008	ENSG00000130675
KIF20B	GO0022008	ENSG00000138182
SLITRK1	GO0022008	ENSG00000178235
UNCX	GO0022008	ENSG00000164853
PTEN	GO0022008	ENSG00000171862
ID2	GO0022008	ENSG00000115738
ITGA4	GO0022008	ENSG00000115232
VCAN	GO0022008	ENSG00000038427
HAPLN4	GO0022008	ENSG00000187664
DZANK1	GO0022008	ENSG00000089091
TOR1A	GO0022008	ENSG00000136827
NF2	GO0022008	ENSG00000186575
EPB41L3	GO0022008	ENSG00000082397
CTNNB1	GO0022008	ENSG00000168036
CTNNA1	GO0022008	ENSG00000044115
SOS1	GO0022008	ENSG00000115904
NGF	GO0022008	ENSG00000134259
TGFB1	GO0022008	ENSG00000105329
EYA1	GO0022008	ENSG00000104313
POU4F3	GO0022008	ENSG00000091010
ROBO4	GO0022008	ENSG00000154133
KRAS	GO0022008	ENSG00000133703
HRAS	GO0022008	ENSG00000174775
SH3TC2	GO0022008	ENSG00000169247
CDON	GO0022008	ENSG00000064309
ANKRD24	GO0022008	ENSG00000089847
NRCAM	GO0022008	ENSG00000091129
KIFAP3	GO0022008	ENSG00000075945
TOMT	GO0022008	ENSG00000284844
TEAD3	GO0022008	ENSG00000007866
APBB2	GO0022008	ENSG00000163697
FGFR1	GO0022008	ENSG00000077782
NEUROG1	GO0022008	ENSG00000181965
ARF4	GO0022008	ENSG00000168374
BMP7	GO0022008	ENSG00000101144
ERCC2	GO0022008	ENSG00000104884
NOVA2	GO0022008	ENSG00000104967
FA2H	GO0022008	ENSG00000103089
NF1	GO0022008	ENSG00000196712
NPTX1	GO0022008	ENSG00000171246
TBCE	GO0022008	ENSG00000284770
NUP133	GO0022008	ENSG00000069248
[truncated: 2,729 more rows]
