# Supplementary material for: Bioinformatic Analysis of Autism-Related miRNAs and Their PoTential as Biomarkers for Autism Epigenetic Inheritance
Source: Genes (Basel). 2025 Mar 31;16(4):418. doi: 10.3390/genes16040418 (PMC12026732; doi:10.3390/genes16040418)
Supplement: Supplementary file 1 [file genes-16-00418-s001.zip › genes-3497345-supplementary/Table_S4.xlsx]

## Sheet: Página1
ACCESSION	MATURE miRNA	STUDY (PMID OR DOI)	NUMBER OF STUDIES THAT IDENTIFIED THE miRNA	SAMPLE	METHOD
					Sequencing	Microarray	PCR	NanoString nCounter	TLDA
MIMAT0005898	hsa-miR-1246	36340774	3	Saliva	1	0	0	0	0
MIMAT0000263	hsa-miR-199b-5p	36340774	4	Saliva	1	0	0	0	0
MIMAT0019053	hsa-miR-4516	36340774	2	Saliva	1	0	0	0	0
MIMAT0000232	hsa-miR-199a-3p	36340774	1	Saliva	1	0	0	0	0
MIMAT0004563	hsa-miR-199b-3p	36340774	1	Saliva	1	0	0	0	0
MIMAT0004570	hsa-miR-223-5p	36340774	2	Saliva	1	0	0	0	0
MIMAT0000435	hsa-miR-143-3p	36340774	2	Saliva	1	0	0	0	0
MIMAT0000280	hsa-miR-223-3p	36340774	4	Saliva	1	0	0	0	0
MIMAT0000434	hsa-miR-142-3p	36340774	3	Saliva	1	0	0	0	0
MIMAT0000763	hsa-miR-338-3p	36340774	2	Saliva	1	0	0	0	0
MIMAT0000437	hsa-miR-145-5p	36340774	3	Saliva	1	0	0	0	0
MIMAT0000433	hsa-miR-142-5p	36340774	3	Saliva	1	0	0	0	0
MIMAT0000451	hsa-miR-150-5p	36340774	4	Saliva	1	0	0	0	0
MIMAT0000449	hsa-miR-146a-5p	36340774	6	Saliva	1	0	0	0	0
MIMAT0000646	hsa-miR-155-5p	36340774	5	Saliva	1	0	0	0	0
MIMAT0003389	hsa-miR-542-3p	36340774	2	Saliva	1	0	0	0	0
MIMAT0001341	hsa-miR-424-5p	36340774	4	Saliva	1	0	0	0	0
MIMAT0000431	hsa-miR-140-5p	36340774	3	Saliva	1	0	0	0	0
MIMAT0000440	hsa-miR-191-5p	36340774	4	Saliva	1	0	0	0	0
MIMAT0004809	hsa-miR-628-5p	36340774	3	Saliva	1	0	0	0	0
MIMAT0004597	hsa-miR-140-3p	36340774	5	Saliva	1	0	0	0	0
MIMAT0004785	hsa-miR-545-5p	36340774	1	Saliva	1	0	0	0	0
MIMAT0022711	hsa-miR-660-3p	36340774	1	Saliva	1	0	0	0	0
MIMAT0016915	hsa-miR-4284	36340774	1	Saliva	1	0	0	0	0
MIMAT0031890	hsa-miR-203a-5p	36340774	1	Saliva	1	0	0	0	0
MIMAT0009448	hsa-miR-1973	36340774	1	Saliva	1	0	0	0	0
MIMAT0003165	hsa-miR-545-3p	36340774	1	Saliva	1	0	0	0	0
MIMAT0005933	hsa-miR-1277-3p	36340774	3	Saliva	1	0	0	0	0
MIMAT0022724	hsa-miR-1277-5p	36340774	2	Saliva	1	0	0	0	0
MIMAT0019019	hsa-miR-4485-3p	36340774	2	Saliva	1	0	0	0	0
MIMAT0000459	hsa-miR-193a-3p	36340774	1	Saliva	1	0	0	0	0
MIMAT0000091	hsa-miR-33a-5p	36340774	1	Saliva	1	0	0	0	0
MIMAT0000458	hsa-miR-190a-5p	36340774	2	Saliva	1	0	0	0	0
MIMAT0022706	hsa-miR-561-5p	36340774	1	Saliva	1	0	0	0	0
MIMAT0003301	hsa-miR-33b-5p	36340774	2	Saliva	1	0	0	0	0
MIMAT0022727	hsa-miR-1307-5p	36340774	1	Saliva	1	0	0	0	0
MIMAT0000276	hsa-miR-219a-5p	36340774	4	Saliva	1	0	0	0	0
MIMAT0004557	hsa-miR-34a-3p	36340774	1	Saliva	1	0	0	0	0
MIMAT0018926	hsa-miR-378d	36340774	1	Saliva	1	0	0	0	0
MIMAT0000450	hsa-miR-149-5p	36340774	1	Saliva	1	0	0	0	0
MIMAT0000095	hsa-miR-96-5p	36340774	4	Saliva	1	0	0	0	0
MIMAT0026481	hsa-miR-134-3p	36059036	1	Serum	0	0	1	0	0
MIMAT0000078	hsa-miR-23a-3p	36059036	8	Serum	0	0	1	0	0
MIMAT0000439	hsa-miR-153-3p	36059036	2	Serum	0	0	1	0	0
MIMAT0000422	hsa-miR-124-3p	36059036	1	Serum	0	0	1	0	0
MIMAT0027527	hsa-miR-6813-3p	35743705	1	LCL	1	0	0	0	0
MIMAT0004568	hsa-miR-221-5p	35743705	1	LCL	1	0	0	0	0
MIMAT0000076	hsa-miR-21-5p	35743705	4	LCL	1	0	0	0	0
MIMAT0005796	hsa-miR-1271-5p	35743705	2	LCL	1	0	0	0	0
MIMAT0000438	hsa-miR-152-3p	35743705	1	LCL	1	0	0	0	0
MIMAT0022741	hsa-miR-3529-3p	35743705	2	LCL	1	0	0	0	0
MIMAT0000252	hsa-miR-7-5p	35743705	7	LCL	1	0	0	0	0
MIMAT0000067	hsa-let-7f-5p	35743705	2	LCL	1	0	0	0	0
MIMAT0000759	hsa-miR-148b-3p	35743705	3	LCL	1	0	0	0	0
MIMAT0000751	hsa-miR-330-3p	35743705	1	LCL	1	0	0	0	0
MIMAT0000414	hsa-let-7g-5p	35743705	1	LCL	1	0	0	0	0
MIMAT0000455	hsa-miR-185-5p	35743705	2	LCL	1	0	0	0	0
MIMAT0000083	hsa-miR-26b-5p	35743705	1	LCL	1	0	0	0	0
MIMAT0000062	hsa-let-7a-5p	35743705	4	LCL	1	0	0	0	0
MIMAT0000101	hsa-miR-103a-3p	35743705	4	LCL	1	0	0	0	0
MIMAT0007402	hsa-miR-103b	35743705	1	LCL	1	0	0	0	0
MIMAT0000104	hsa-miR-107	35743705	3	LCL	1	0	0	0	0
MIMAT0000415	hsa-let-7i-5p	35743705	1	LCL	1	0	0	0	0
MIMAT0000065	hsa-let-7d-5p	35743705	2	LCL	1	0	0	0	0
MIMAT0000424	hsa-miR-128-3p	35743705	3	LCL	1	0	0	0	0
MIMAT0000243	hsa-miR-148a-3p	35743705	3	LCL	1	0	0	0	0
MIMAT0004767	hsa-miR-193b-5p	35743705	3	LCL	1	0	0	0	0
MIMAT0000266	hsa-miR-205-5p	35743705	3	LCL	1	0	0	0	0
MIMAT0004774	hsa-miR-501-3p	35743705	1	LCL	1	0	0	0	0
MIMAT0000096	hsa-miR-98-5p	35743705	1	LCL	1	0	0	0	0
MIMAT0000097	hsa-miR-99a-5p	35743705	3	LCL	1	0	0	0	0
MIMAT0000753	hsa-miR-342-3p	35743705	4	LCL	1	0	0	0	0
MIMAT0000227	hsa-miR-197-3p	35743705	2	LCL	1	0	0	0	0
MIMAT0000417	hsa-miR-15b-5p	35743705	4	LCL	1	0	0	0	0
MIMAT0002174	hsa-miR-484	35743705	4	LCL	1	0	0	0	0
MIMAT0003888	hsa-miR-766-3p	35743705	2	LCL	1	0	0	0	0
MIMAT0000761	hsa-miR-324-5p	35743705	1	LCL	1	0	0	0	0
MIMAT0000071	hsa-miR-17-3p	35743705	1	LCL	1	0	0	0	0
MIMAT0004983	hsa-miR-940	35743705	4	LCL	1	0	0	0	0
MIMAT0004811	hsa-miR-33b-3p	35743705	1	LCL	1	0	0	0	0
MIMAT0026718	hsa-miR-874-5p	35743705	1	LCL	1	0	0	0	0
MIMAT0000451	hsa-miR-150-5p	35743705	4	LCL	1	0	0	0	0
MIMAT0004610	hsa-miR-150-3p	35743705	2	LCL	1	0	0	0	0
MIMAT0000256	hsa-miR-181a-5p	35743705	4	LCL	1	0	0	0	0
MIMAT0002891	hsa-miR-18a-3p	35743705	1	LCL	1	0	0	0	0
MIMAT0026475	hsa-miR-210-5p	35743705	2	LCL	1	0	0	0	0
MIMAT0001631	hsa-miR-451a	35743705	7	LCL	1	0	0	0	0
MIMAT0000068	hsa-miR-15a-5p	35743705	5	LCL	0	0	1	0	0
MIMAT0000423	hsa-miR-125b-5p	35743705	2	LCL	0	0	1	0	0
MIMAT0000092	hsa-miR-92a-3p	35743705	4	LCL	0	0	1	0	0
MIMAT0004614	hsa-miR-193a-5p	35412111	4	Serum (LCEVs)	1	0	1	0	0
MIMAT0005933	hsa-miR-1277-3p	35412111	3	Serum (LCEVs)	1	0	0	0	0
MIMAT0000440	hsa-miR-191-5p	35342389	4	Plasma	0	0	1	0	0
MIMAT0000757	hsa-miR-151a-3p	35342389	3	Plasma	0	0	1	0	0
MIMAT0000250	hsa-miR-139-5p	35342389	2	Plasma	0	0	1	0	0
MIMAT0000256	hsa-miR-181a-5p	35342389	4	Plasma	0	0	1	0	0
MIMAT0002814	hsa-miR-432-5p	35342389	2	Plasma	0	0	1	0	0
MIMAT0000257	hsa-miR-181b-5p	35342389	6	Plasma	0	0	1	0	0
MIMAT0000461	hsa-miR-195-5p	35342389	4	Plasma	0	0	1	0	0
MIMAT0000752	hsa-miR-328-3p	35342389	6	Plasma	0	0	1	0	0
MIMAT0000103	hsa-miR-106a-5p	35342389	6	Plasma	0	0	1	0	0
MIMAT0002174	hsa-miR-484	35342389	4	Plasma	0	0	1	0	0
MIMAT0000257	hsa-miR-181b-5p	34675825	6	Serum	0	0	1	0	0
MIMAT0000510	hsa-miR-320a-3p	34675825	5	Serum	0	0	1	0	0
MIMAT0000074	hsa-miR-19b-3p	34675825	4	Serum	0	0	1	0	0
MIMAT0022691	hsa-miR-197-5p	34286132	2	Serum	0	0	1	0	0
MIMAT0001341	hsa-miR-424-5p	34286132	4	Serum	0	0	1	0	0
MIMAT0005949	hsa-miR-664a-3p	34286132	3	Serum	0	0	1	0	0
MIMAT0004773	hsa-miR-500a-5p	34286132	2	Serum	0	0	1	0	0
MIMAT0000715	hsa-miR-302b-3p	34207213	1	Plasma	1	0	0	0	0
MIMAT0000684	hsa-miR-302a-3p	34207213	1	Plasma	1	0	0	0	0
MIMAT0000718	hsa-miR-302d-3p	34207213	1	Plasma	1	0	0	0	0
MIMAT0004600	hsa-miR-144-5p	34207213	1	Plasma	1	0	0	0	0
MIMAT0000103	hsa-miR-106a-5p	34207213	6	Plasma	1	0	0	0	0
MIMAT0000436	hsa-miR-144-3p	34207213	3	Plasma	1	0	0	0	0
MIMAT0000421	hsa-miR-122-5p	34207213	1	Plasma	1	0	0	0	0
MIMAT0016858	hsa-miR-4306	34207213	1	Plasma	1	0	0	0	0
MIMAT0004948	hsa-miR-885-3p	34207213	1	Plasma	1	0	0	0	0
MIMAT0000259	hsa-miR-182-5p	34207213	1	Plasma	1	0	0	0	0
MIMAT0000261	hsa-miR-183-5p	34207213	2	Plasma	1	0	0	0	0
MIMAT0004911	hsa-miR-874-3p	34207213	3	Plasma	1	0	0	0	0
MIMAT0000432	hsa-miR-141-3p	34207213	2	Plasma	1	0	0	0	0
MIMAT0005825	hsa-miR-1180-3p	34207213	1	Plasma	1	0	0	0	0
MIMAT0000681	hsa-miR-29c-3p	34207213	3	Plasma	1	0	0	0	0
MIMAT0000095	hsa-miR-96-5p	34207213	4	Plasma	1	0	0	0	0
MIMAT0005884	hsa-miR-1294	34207213	1	Plasma	1	0	0	0	0
MIMAT0017990	hsa-miR-3613-5p	34207213	1	Plasma	1	0	0	0	0
MIMAT0000099	hsa-miR-101-3p	34207213	2	Plasma	1	0	0	0	0
MIMAT0019855	hsa-miR-4732-5p	34207213	2	Plasma	1	0	0	0	0
MIMAT0004767	hsa-miR-193b-5p	34207213	3	Plasma	1	0	0	0	0
MIMAT0000226	hsa-miR-196a-5p	34207213	3	Plasma	1	0	0	0	0
MIMAT0000680	hsa-miR-106b-5p	34207213	6	Plasma	1	0	0	0	0
MIMAT0019873	hsa-miR-4742-3p	34207213	3	Plasma	1	0	0	0	0
MIMAT0000100	hsa-miR-29b-3p	34207213	3	Plasma	1	0	0	0	0
MIMAT0000263	hsa-miR-199b-5p	34207213	4	Plasma	1	0	0	0	0
MIMAT0003306	hsa-miR-636	34207213	1	Plasma	1	0	0	0	0
MIMAT0000460	hsa-miR-194-5p	34207213	2	Plasma	1	0	0	0	0
MIMAT0003389	hsa-miR-542-3p	34207213	2	Plasma	1	0	0	0	0
MIMAT0003338	hsa-miR-660-5p	34207213	1	Plasma	1	0	0	0	0
MIMAT0005945	hsa-miR-1255b-5p	34207213	1	Plasma	1	0	0	0	0
MIMAT0004610	hsa-miR-150-3p	34207213	2	Plasma	1	0	0	0	0
MIMAT0000252	hsa-miR-7-5p	34207213	7	Plasma	1	0	0	0	0
MIMAT0001413	hsa-miR-20b-5p	34207213	2	Plasma	1	0	0	0	0
MIMAT0000073	hsa-miR-19a-3p	34207213	4	Plasma	1	0	0	0	0
MIMAT0004699	hsa-miR-148b-5p	34207213	1	Plasma	1	0	0	0	0
MIMAT0000068	hsa-miR-15a-5p	34207213	5	Plasma	1	0	0	0	0
MIMAT0000222	hsa-miR-192-5p	34207213	1	Plasma	1	0	0	0	0
MIMAT0000728	hsa-miR-375-3p	34207213	1	Plasma	1	0	0	0	0
MIMAT0000063	hsa-let-7b-5p	34207213	2	Plasma	1	0	0	0	0
MIMAT0004502	hsa-miR-28-3p	34207213	2	Plasma	1	0	0	0	0
MIMAT0018205	hsa-miR-3928-3p	34207213	1	Plasma	1	0	0	0	0
MIMAT0000752	hsa-miR-328-3p	34207213	6	Plasma	1	0	0	0	0
MIMAT0021120	hsa-miR-5189-5p	34207213	1	Plasma	1	0	0	0	0
MIMAT0017950	hsa-miR-2355-3p	34207213	1	Plasma	1	0	0	0	0
MIMAT0000765	hsa-miR-335-5p	34207213	1	Plasma	1	0	0	0	0
MIMAT0005797	hsa-miR-1301-3p	34207213	1	Plasma	1	0	0	0	0
MIMAT0002176	hsa-miR-485-3p	34207213	1	Plasma	1	0	0	0	0
MIMAT0007881	hsa-miR-1908-5p	34207213	1	Plasma	1	0	0	0	0
MIMAT0000281	hsa-miR-224-5p	34207213	1	Plasma	1	0	0	0	0
MIMAT0018965	hsa-miR-4446-3p	34207213	1	Plasma	1	0	0	0	0
MIMAT0002175	hsa-miR-485-5p	34207213	1	Plasma	1	0	0	0	0
MIMAT0003249	hsa-miR-584-5p	34207213	2	Plasma	1	0	0	0	0
MIMAT0000097	hsa-miR-99a-5p	34207213	3	Plasma	1	0	0	0	0
MIMAT0030413	hsa-miR-4433b-5p	34207213	1	Plasma	1	0	0	0	0
MIMAT0000446	hsa-miR-127-3p	34207213	2	Plasma	1	0	0	0	0
MIMAT0049032	hsa-miR-12136	34207213	1	Plasma	1	0	0	0	0
MIMAT0027604	hsa-miR-6852-5p	34207213	1	Plasma	1	0	0	0	0
MIMAT0004945	hsa-miR-744-5p	34207213	1	Plasma	1	0	0	0	0
MIMAT0000447	hsa-miR-134-5p	34207213	3	Plasma	1	0	0	0	0
MIMAT0004496	hsa-miR-23a-5p	34207213	1	Plasma	1	0	0	0	0
MIMAT0000278	hsa-miR-221-3p	34207213	4	Plasma	1	0	0	0	0
MIMAT0030414	hsa-miR-4433b-3p	34207213	1	Plasma	1	0	0	0	0
MIMAT0000086	hsa-miR-29a-3p	32867322	2	Saliva	0	0	1	1	0
MIMAT0000432	hsa-miR-141-3p	32867322	2	Saliva	0	0	1	1	0
MIMAT0000069	hsa-miR-16-5p	32867322	2	Saliva	0	0	1	1	0
MIMAT0001631	hsa-miR-451a	32867322	7	Saliva	0	0	1	1	0
MIMAT0000063	hsa-let-7b-5p	32867322	2	Saliva	0	0	1	1	0
MIMAT0000449	hsa-miR-146a-5p	32867322	6	Saliva	0	0	0	1	0
MIMAT0000682	hsa-miR-200a-3p	32867322	1	Saliva	0	0	0	1	0
MIMAT0000318	hsa-miR-200b-3p	32867322	1	Saliva	0	0	0	1	0
MIMAT0018976	hsa-miR-4454	32867322	2	Saliva	0	0	0	1	0
MIMAT0031178	hsa-miR-7975	32867322	1	Saliva	0	0	0	1	0
MIMAT0000266	hsa-miR-205-5p	32867322	3	Saliva	0	0	0	1	0
MIMAT0017991	hsa-miR-3613-3p	32514154	2	Serum	0	0	1	0	0
MIMAT0000451	hsa-miR-150-5p	32514154	4	Serum	0	0	1	0	0
MIMAT0000445	hsa-miR-126-3p	32514154	1	Serum	0	0	1	0	0
MIMAT0000703	hsa-miR-361-5p	32514154	2	Serum	0	0	1	0	0
MIMAT0000073	hsa-miR-19a-3p	32514154	4	Serum	0	0	1	0	0
MIMAT0002870	hsa-miR-499a-5p	32514154	1	Serum	0	0	1	0	0
MIMAT0000252	hsa-miR-7-5p	32353026	7	Saliva	0	0	1	0	0
MIMAT0000078	hsa-miR-23a-3p	32353026	8	Saliva	0	0	1	0	0
MIMAT0000090	hsa-miR-32-5p	32353026	2	Saliva	0	0	1	0	0
MIMAT0004597	hsa-miR-140-3p	32353026	5	Saliva	0	0	1	0	0
MIMAT0004809	hsa-miR-628-5p	32353026	3	Saliva	0	0	1	0	0
MIMAT0000752	hsa-miR-328-3p	31639010	6	Blood	0	1	0	0	0
MIMAT0019052	hsa-miR-4515	31639010	1	Blood	0	1	0	0	0
MIMAT0024599	hsa-miR-6126	31639010	1	Blood	0	1	1	0	0
MIMAT0027460	hsa-miR-6780a-5p	31639010	1	Blood	0	1	0	0	0
MIMAT0022941	hsa-miR-1227-5p	31639010	1	Blood	0	1	0	0	0
MIMAT0015030	hsa-miR-3156-5p	31639010	1	Blood	0	1	0	0	0
MIMAT0019827	hsa-miR-4716-3p	31639010	1	Blood	0	1	0	0	0
MIMAT0000436	hsa-miR-144-3p	31639010	3	Blood	0	1	0	0	0
MIMAT0014990	hsa-miR-3127-5p	31639010	1	Blood	0	1	0	0	0
MIMAT0022275	hsa-miR-5581-5p	31639010	1	Blood	0	1	0	0	0
MIMAT0027412	hsa-miR-6756-5p	31639010	1	Blood	0	1	0	0	0
MIMAT0027434	hsa-miR-6767-5p	31639010	1	Blood	0	1	0	0	0
MIMAT0031180	hsa-miR-7977	31639010	1	Blood	0	1	0	0	0
MIMAT0019020	hsa-miR-4486	31639010	1	Blood	0	1	0	0	0
MIMAT0027369	hsa-miR-6734-5p	31639010	1	Blood	0	1	0	0	0
MIMAT0019719	hsa-miR-4653-3p	31639010	1	Blood	0	1	0	0	0
MIMAT0023710	hsa-miR-6085	31639010	1	Blood	0	1	0	0	0
MIMAT0004911	hsa-miR-874-3p	31639010	3	Blood	0	1	0	0	0
MIMAT0000462	hsa-miR-206	31551826	2	Serum	1	0	0	0	0
MIMAT0004796	hsa-miR-576-3p	31551826	1	Serum	1	0	0	0	0
MIMAT0004614	hsa-miR-193a-5p	31551826	4	Serum	1	0	0	0	0
MIMAT0004501	hsa-miR-27a-5p	31551826	1	Serum	1	0	0	0	0
MIMAT0000733	hsa-miR-379-5p	31551826	2	Serum	1	0	0	0	0
MIMAT0000447	hsa-miR-134-5p	31551826	3	Serum	1	0	0	0	0
MIMAT0000454	hsa-miR-184	31551826	1	Serum	1	0	0	0	0
MIMAT0003239	hsa-miR-574-3p	31551826	3	Serum	1	0	0	0	0
MIMAT0000737	hsa-miR-382-5p	31551826	1	Serum	1	0	0	0	0
MIMAT0004570	hsa-miR-223-5p	31551826	2	Serum	1	0	0	0	0
MIMAT0000252	hsa-miR-7-5p	31551826	7	Serum	1	0	0	0	0
MIMAT0000101	hsa-miR-103a-3p	31551826	4	Serum	1	0	0	0	0
MIMAT0000732	hsa-miR-378a-3p	31551826	2	Serum	1	0	0	0	0
MIMAT0017992	hsa-miR-3614-5p	31551826	1	Serum	1	0	0	0	0
MIMAT0022717	hsa-miR-873-3p	31551826	1	Serum	1	0	0	0	0
MIMAT0019855	hsa-miR-4732-5p	31551826	2	Serum	1	0	0	0	0
MIMAT0004767	hsa-miR-193b-5p	31551826	3	Serum	1	0	0	0	0
MIMAT0001627	hsa-miR-433-3p	31551826	2	Serum	1	0	0	0	0
MIMAT0004748	hsa-miR-423-5p	31551826	1	Serum	1	0	0	0	0
MIMAT0004761	hsa-miR-483-5p	31551826	2	Serum	1	0	0	0	0
MIMAT0005792	hsa-miR-320b	31551826	1	Serum	1	0	0	0	0
MIMAT0000075	hsa-miR-20a-5p	31551826	2	Serum	1	0	0	0	0
MIMAT0006764	hsa-miR-320d	31551826	1	Serum	1	0	0	0	0
MIMAT0000722	hsa-miR-370-3p	31551826	1	Serum	1	0	0	0	0
MIMAT0000098	hsa-miR-100-5p	31551826	1	Serum	1	0	0	0	0
MIMAT0000689	hsa-miR-99b-5p	31551826	2	Serum	1	0	0	0	0
MIMAT0000093	hsa-miR-93-5p	31551826	4	Serum	1	0	0	0	0
MIMAT0000646	hsa-miR-155-5p	31502418	5	Amygdala	0	0	1	0	0
MIMAT0000681	hsa-miR-29c-3p	31363911	3	Blood	0	0	1	0	0
MIMAT0005880	hsa-miR-1290	31191687	1	NSC	0	0	1	0	0
MIMAT0015001	hsa-miR-3135a	30984518	2	Serum	0	0	1	0	0
MIMAT0000752	hsa-miR-328-3p	30984518	6	Serum	0	0	1	0	0
MIMAT0004502	hsa-miR-28-3p	30926572	2	Saliva	1	0	0	0	0
MIMAT0004549	hsa-miR-148a-5p	30926572	2	Saliva	1	0	0	0	0
MIMAT0000757	hsa-miR-151a-3p	30926572	3	Saliva	1	0	0	0	0
MIMAT0004603	hsa-miR-125b-2-3p	30926572	1	Saliva	1	0	0	0	0
MIMAT0030021	hsa-miR-7706	30926572	1	Saliva	1	0	0	0	0
MIMAT0004952	hsa-miR-665	30926572	1	Saliva	1	0	0	0	0
MIMAT0019805	hsa-miR-4705	30926572	1	Saliva	1	0	0	0	0
MIMAT0003289	hsa-miR-620	30926572	1	Saliva	1	0	0	0	0
MIMAT0022724	hsa-miR-1277-5p	30926572	2	Saliva	1	0	0	0	0
MIMAT0003249	hsa-miR-584-5p	30926572	2	Saliva	1	0	0	0	0
MIMAT0004614	hsa-miR-193a-5p	30926572	4	Saliva	1	0	0	0	0
MIMAT0000443	hsa-miR-125a-5p	30926572	3	Saliva	1	0	0	0	0
MIMAT0000062	hsa-let-7a-5p	30926572	4	Saliva	1	0	0	0	0
MIMAT0004987	hsa-miR-944	30926572	1	Saliva	1	0	0	0	0
MIMAT0000680	hsa-miR-106b-5p	30260819	6	Serum	0	1	0	0	0
MIMAT0022838	hsa-miR-1185-1-3p	30260819	1	Serum	0	1	0	0	0
MIMAT0032029	hsa-miR-1249-5p	30260819	1	Serum	0	1	0	0	0
MIMAT0004597	hsa-miR-140-3p	30260819	5	Serum	0	1	0	0	0
MIMAT0007349	hsa-miR-1471	30260819	1	Serum	0	1	0	0	0
MIMAT0000457	hsa-miR-188-5p	30260819	1	Serum	0	1	0	0	0
MIMAT0000073	hsa-miR-19a-3p	30260819	4	Serum	0	1	0	0	0
MIMAT0000080	hsa-miR-24-3p	30260819	1	Serum	0	1	0	0	0
MIMAT0000690	hsa-miR-296-5p	30260819	1	Serum	0	1	0	0	0
MIMAT0000245	hsa-miR-30d-5p	30260819	1	Serum	0	1	0	0	0
MIMAT0015010	hsa-miR-3141	30260819	1	Serum	0	1	0	0	0
MIMAT0015080	hsa-miR-3196	30260819	1	Serum	0	1	0	0	0
MIMAT0000753	hsa-miR-342-3p	30260819	4	Serum	0	1	0	0	0
MIMAT0018068	hsa-miR-3648	30260819	1	Serum	0	1	0	0	0
MIMAT0018089	hsa-miR-3667-5p	30260819	1	Serum	0	1	0	0	0
MIMAT0018361	hsa-miR-3945	30260819	1	Serum	0	1	0	0	0
MIMAT0018944	hsa-miR-4429	30260819	1	Serum	0	1	0	0	0
MIMAT0018999	hsa-miR-4472	30260819	1	Serum	0	1	0	0	0
MIMAT0019722	hsa-miR-4655-3p	30260819	1	Serum	0	1	0	0	0
MIMAT0019849	hsa-miR-4728-5p	30260819	2	Serum	0	1	0	0	0
MIMAT0019878	hsa-miR-4745-5p	30260819	1	Serum	0	1	0	0	0
MIMAT0019936	hsa-miR-4778-5p	30260819	1	Serum	0	1	0	0	0
MIMAT0019978	hsa-miR-4800-5p	30260819	1	Serum	0	1	0	0	0
MIMAT0021033	hsa-miR-5006-5p	30260819	1	Serum	0	1	0	0	0
MIMAT0021127	hsa-miR-5195-3p	30260819	1	Serum	0	1	0	0	0
MIMAT0022286	hsa-miR-5585-3p	30260819	1	Serum	0	1	0	0	0
MIMAT0023715	hsa-miR-6090	30260819	1	Serum	0	1	0	0	0
MIMAT0018444	hsa-miR-642b-3p	30260819	1	Serum	0	1	0	0	0
MIMAT0027405	hsa-miR-6752-3p	30260819	1	Serum	0	1	0	0	0
MIMAT0027436	hsa-miR-6768-5p	30260819	1	Serum	0	1	0	0	0
MIMAT0027470	hsa-miR-6785-5p	30260819	1	Serum	0	1	0	0	0
MIMAT0027471	hsa-miR-6785-3p	30260819	1	Serum	0	1	0	0	0
MIMAT0027539	hsa-miR-6819-3p	30260819	1	Serum	0	1	0	0	0
MIMAT0027504	hsa-miR-6802-5p	30260819	1	Serum	0	1	0	0	0
MIMAT0027516	hsa-miR-6808-5p	30260819	1	Serum	0	1	0	0	0
MIMAT0027558	hsa-miR-6829-5p	30260819	1	Serum	0	1	0	0	0
MIMAT0027630	hsa-miR-6865-5p	30260819	1	Serum	0	1	0	0	0
MIMAT0004762	hsa-miR-486-3p	30260819	5	Serum	0	1	1	0	0
MIMAT0022259	hsa-miR-5100	30260819	1	Serum	0	1	0	0	0
MIMAT0003221	hsa-miR-557	30260819	1	Serum	0	1	1	0	0
MIMAT0023711	hsa-miR-6086	30260819	2	Serum	0	1	0	0	0
MIMAT0000227	hsa-miR-197-3p	30260819	2	Serum	0	1	0	0	0
MIMAT0000686	hsa-miR-34c-5p	30111726	1	Blood	0	0	1	0	0
MIMAT0000437	hsa-miR-145-5p	30111726	3	Blood	0	0	1	0	0
MIMAT0004508	hsa-miR-92a-2-5p	30111726	3	Blood	0	0	1	0	0
MIMAT0000231	hsa-miR-199a-5p	30111726	4	Blood	0	0	1	0	0
MIMAT0004491	hsa-miR-19b-1-5p	30111726	1	Blood	0	0	1	0	0
MIMAT0000084	hsa-miR-27a-3p	30111726	4	Blood	0	0	1	0	0
MIMAT0004614	hsa-miR-193a-5p	30111726	4	Blood	0	0	1	0	0
MIMAT0000449	hsa-miR-146a-5p	29951184	6	Brain	0	0	1	0	0
MIMAT0000447	hsa-miR-134-5p	29510222	3	Blood	0	0	1	0	0
MIMAT0000430	hsa-miR-138-5p	29510222	1	Blood	0	0	1	0	0
MIMAT0001631	hsa-miR-451a	28522826	7	Plasma and pineal gland	0	0	1	0	0
MIMAT0000680	hsa-miR-106b-5p	28384108	6	Serum	0	0	1	0	0
MIMAT0019023	hsa-miR-4489	28384108	1	Serum	0	0	1	0	0
MIMAT0030979	hsa-miR-8052	28384108	1	Serum	0	0	1	0	0
MIMAT0000434	hsa-miR-142-3p	28384108	3	Serum	0	0	1	0	0
MIMAT0018001	hsa-miR-3620-3p	28384108	1	Serum	0	0	1	0	0
MIMAT0000710	hsa-miR-365a-3p	28384108	1	Serum	0	0	1	0	0
MIMAT0005949	hsa-miR-664a-3p	28384108	3	Serum	0	0	1	0	0
MIMAT0004955	hsa-miR-374b-5p	28384108	1	Serum	0	0	1	0	0
MIMAT0004751	hsa-miR-18b-3p	28384108	2	Serum	0	0	1	0	0
MIMAT0026622	hsa-miR-619-5p	28384108	4	Serum	0	0	1	0	0
MIMAT0026475	hsa-miR-210-5p	28384108	2	Serum	0	0	1	0	0
MIMAT0003256	hsa-miR-589-3p	28384108	1	Serum	0	0	1	0	0
MIMAT0027599	hsa-miR-6849-3p	28384108	1	Serum	0	0	1	0	0
MIMAT0015001	hsa-miR-3135a	28384108	2	Serum	0	0	1	0	0
MIMAT0000068	hsa-miR-15a-5p	28384108	5	Serum	0	0	1	0	0
MIMAT0000752	hsa-miR-328-3p	28384108	6	Serum	0	0	1	0	0
MIMAT0000261	hsa-miR-183-5p	28384108	2	Serum	0	0	1	0	0
MIMAT0018097	hsa-miR-3674	28384108	1	Serum	0	0	1	0	0
MIMAT0000095	hsa-miR-96-5p	28384108	4	Serum	0	0	1	0	0
MIMAT0027499	hsa-miR-6799-3p	28384108	1	Serum	0	0	1	0	0
MIMAT0002875	hsa-miR-504-5p	28384108	1	Serum	0	0	1	0	0
MIMAT0003241	hsa-miR-576-5p	28384108	1	Serum	0	0	1	0	0
MIMAT0004762	hsa-miR-486-3p	28384108	5	Serum	0	0	1	0	0
MIMAT0018183	hsa-miR-3909	28384108	1	Serum	0	0	1	0	0
MIMAT0004585	hsa-let-7i-3p	28384108	2	Serum	0	0	1	0	0
MIMAT0004673	hsa-miR-29c-5p	28384108	1	Serum	0	0	1	0	0
MIMAT0000688	hsa-miR-301a-3p	28384108	1	Serum	0	0	1	0	0
MIMAT0019864	hsa-miR-3064-5p	28384108	1	Serum	0	0	1	0	0
MIMAT0000437	hsa-miR-145-5p	28384108	3	Serum	0	0	1	0	0
MIMAT0001341	hsa-miR-424-5p	28384108	4	Serum	0	0	1	0	0
MIMAT0002819	hsa-miR-193b-3p	28384108	2	Serum	0	0	1	0	0
MIMAT0003180	hsa-miR-487b-3p	28384108	1	Serum	0	0	1	0	0
MIMAT0022691	hsa-miR-197-5p	28384108	2	Serum	0	0	1	0	0
MIMAT0004773	hsa-miR-500a-5p	28384108	2	Serum	0	0	1	0	0
MIMAT0022272	hsa-miR-664b-3p	28384108	1	Serum	0	0	1	0	0
MIMAT0004752	hsa-miR-20b-3p	28384108	1	Serum	0	0	1	0	0
MIMAT0004819	hsa-miR-671-3p	28384108	1	Serum	0	0	1	0	0
MIMAT0000231	hsa-miR-199a-5p	28384108	4	Serum	0	0	1	0	0
MIMAT0004701	hsa-miR-338-5p	28184278	2	Brain	0	1	0	0	0
MIMAT0010214	hsa-miR-151b	28184278	1	Brain	0	1	0	0	0
MIMAT0019062	hsa-miR-4524a-5p	28184278	1	Brain	0	1	0	0	0
MIMAT0018975	hsa-miR-4453	28184278	1	Brain	0	1	0	0	0
MIMAT0019203	hsa-miR-3136-3p	28184278	1	Brain	0	1	0	0	0
MIMAT0004675	hsa-miR-219a-2-3p	28184278	1	Brain	0	1	0	0	0
MIMAT0000226	hsa-miR-196a-5p	28184278	3	Brain	0	1	0	0	0
MIMAT0019873	hsa-miR-4742-3p	28184278	3	Brain	0	1	0	0	0
MIMAT0019890	hsa-miR-4753-5p	26146533	1	Brain	0	1	0	0	0
MIMAT0005949	hsa-miR-664a-3p	26146533	3	Brain	0	1	0	0	0
MIMAT0019812	hsa-miR-4709-3p	26146533	1	Brain	0	1	0	0	0
MIMAT0000416	hsa-miR-1-3p	26146533	1	Brain	0	1	0	0	0
MIMAT0004450	hsa-miR-297	26146533	1	Brain	0	1	0	0	0
MIMAT0019873	hsa-miR-4742-3p	26146533	3	Brain	0	1	0	0	0
MIMAT0004584	hsa-let-7g-3p	27571009	2	Brain	1	0	0	0	0
MIMAT0005933	hsa-miR-1277-3p	27571009	3	Brain	1	0	0	0	0
MIMAT0004680	hsa-miR-130b-5p	27571009	2	Brain	1	0	0	0	0
MIMAT0000243	hsa-miR-148a-3p	27571009	3	Brain	1	0	0	0	0
MIMAT0000646	hsa-miR-155-5p	27571009	5	Brain	1	0	0	0	0
MIMAT0001412	hsa-miR-18b-5p	27571009	2	Brain	1	0	0	0	0
MIMAT0004494	hsa-miR-21-3p	27571009	3	Brain	1	0	0	0	0
MIMAT0004566	hsa-miR-218-2-3p	27571009	1	Brain	1	0	0	0	0
MIMAT0000278	hsa-miR-221-3p	27571009	4	Brain	1	0	0	0	0
MIMAT0000280	hsa-miR-223-3p	27571009	4	Brain	1	0	0	0	0
MIMAT0017352	hsa-miR-2277-5p	27571009	2	Brain	1	0	0	0	0
MIMAT0000078	hsa-miR-23a-3p	27571009	8	Brain	1	0	0	0	0
MIMAT0004703	hsa-miR-335-3p	27571009	2	Brain	1	0	0	0	0
MIMAT0018353	hsa-miR-3938	27571009	2	Brain	1	0	0	0	0
MIMAT0004749	hsa-miR-424-3p	27571009	1	Brain	1	0	0	0	0
MIMAT0001343	hsa-miR-425-3p	27571009	1	Brain	1	0	0	0	0
MIMAT0003327	hsa-miR-449b-5p	27571009	2	Brain	1	0	0	0	0
MIMAT0004909	hsa-miR-450b-5p	27571009	1	Brain	1	0	0	0	0
MIMAT0002174	hsa-miR-484	27571009	4	Brain	1	0	0	0	0
MIMAT0002807	hsa-miR-491-5p	27571009	1	Brain	1	0	0	0	0
MIMAT0026622	hsa-miR-619-5p	27571009	4	Brain	1	0	0	0	0
MIMAT0004926	hsa-miR-708-5p	27571009	1	Brain	1	0	0	0	0
MIMAT0004983	hsa-miR-940	27571009	4	Brain	1	0	0	0	0
MIMAT0004809	hsa-miR-628-5p	27105825	3	Saliva	1	0	0	0	0
MIMAT0000446	hsa-miR-127-3p	27105825	2	Saliva	1	0	0	0	0
MIMAT0000084	hsa-miR-27a-3p	27105825	4	Saliva	1	0	0	0	0
MIMAT0004703	hsa-miR-335-3p	27105825	2	Saliva	1	0	0	0	0
MIMAT0019952	hsa-miR-2467-5p	27105825	1	Saliva	1	0	0	0	0
MIMAT0000692	hsa-miR-30e-5p	27105825	1	Saliva	1	0	0	0	0
MIMAT0000085	hsa-miR-28-5p	27105825	1	Saliva	1	0	0	0	0
MIMAT0000440	hsa-miR-191-5p	27105825	4	Saliva	1	0	0	0	0
MIMAT0000078	hsa-miR-23a-3p	27105825	8	Saliva	1	0	0	0	0
MIMAT0022741	hsa-miR-3529-3p	27105825	2	Saliva	1	0	0	0	0
MIMAT0000275	hsa-miR-218-5p	27105825	1	Saliva	1	0	0	0	0
MIMAT0000252	hsa-miR-7-5p	27105825	7	Saliva	1	0	0	0	0
MIMAT0000090	hsa-miR-32-5p	27105825	2	Saliva	1	0	0	0	0
MIMAT0004597	hsa-miR-140-3p	27105825	5	Saliva	1	0	0	0	0
MIMAT0000449	hsa-miR-146a-5p	26753090	6	OMSC and fibroblasts	0	0	1	0	1
MIMAT0000278	hsa-miR-221-3p	26753090	4	OMSC and fibroblasts	0	0	1	0	1
MIMAT0003330	hsa-miR-654-5p	26753090	1	OMSC and fibroblasts	0	0	1	0	1
MIMAT0003332	hsa-miR-656-3p	26753090	1	OMSC and fibroblasts	0	0	1	0	1
MIMAT0015017	hsa-miR-1273c	26061495	1	Blood	0	1	0	0	0
MIMAT0016851	hsa-miR-4299	26061495	1	Blood	0	1	0	0	0
MIMAT0023116	hsa-miR-5739	26061495	1	Blood	0	1	0	0	0
MIMAT0023711	hsa-miR-6086	26061495	2	Blood	0	1	0	0	0
MIMAT0002816	hsa-miR-494-3p	26061495	2	Blood	0	1	0	0	0
MIMAT0016900	hsa-miR-4270	26061495	2	Blood	0	1	0	0	0
MIMAT0020924	hsa-miR-642a-3p	26061495	1	Blood	0	1	0	0	0
MIMAT0019053	hsa-miR-4516	26061495	2	Blood	0	1	0	0	0
MIMAT0018952	hsa-miR-4436a	26061495	1	Blood	0	1	0	0	0
MIMAT0005898	hsa-miR-1246	26061495	3	Blood	0	1	0	0	0
MIMAT0003240	hsa-miR-575	26061495	1	Blood	0	1	0	0	0
MIMAT0019835	hsa-miR-4721	26061495	1	Blood	0	1	0	0	0
MIMAT0004761	hsa-miR-483-5p	26061495	2	Blood	0	1	0	0	0
MIMAT0005901	hsa-miR-1249-3p	26061495	1	Blood	0	1	0	0	0
MIMAT0018961	hsa-miR-4443	26061495	1	Blood	0	1	0	0	0
MIMAT0004971	hsa-miR-921	26061495	1	Blood	0	1	0	0	0
MIMAT0004676	hsa-miR-34b-3p	26061495	1	Blood	0	1	1	0	0
MIMAT0024598	hsa-miR-6125	26061495	1	Blood	0	1	0	0	0
MIMAT0019749	hsa-miR-4669	26061495	1	Blood	0	1	0	0	0
MIMAT0004677	hsa-miR-34c-3p	26061495	1	Blood	0	1	0	0	0
MIMAT0019849	hsa-miR-4728-5p	26061495	2	Blood	0	1	0	0	0
MIMAT0003228	hsa-miR-564	26061495	1	Blood	0	1	0	0	0
MIMAT0004795	hsa-miR-574-5p	26061495	1	Blood	0	1	0	0	0
MIMAT0019958	hsa-miR-4788	26061495	1	Blood	0	1	0	0	0
MIMAT0001631	hsa-miR-451a	26061495	7	Blood	0	1	0	0	0
MIMAT0000069	hsa-miR-16-5p	26061495	2	Blood	0	1	0	0	0
MIMAT0004983	hsa-miR-940	26061495	4	Blood	0	1	0	0	0
MIMAT0003239	hsa-miR-574-3p	26061495	3	Blood	0	1	0	0	0
MIMAT0000065	hsa-let-7d-5p	26061495	2	Blood	0	1	1	0	0
MIMAT0000062	hsa-let-7a-5p	26061495	4	Blood	0	1	1	0	0
MIMAT0000067	hsa-let-7f-5p	26061495	2	Blood	0	1	0	0	0
MIMAT0000092	hsa-miR-92a-3p	26061495	4	Blood	0	1	0	0	0
MIMAT0017991	hsa-miR-3613-3p	26061495	2	Blood	0	1	0	0	0
MIMAT0000075	hsa-miR-20a-5p	26061495	2	Blood	0	1	0	0	0
MIMAT0005583	hsa-miR-1228-3p	26061495	1	Blood	0	1	1	0	0
MIMAT0018350	hsa-miR-3935	26061495	1	Blood	0	1	0	0	0
MIMAT0019797	hsa-miR-4700-3p	26061495	1	Blood	0	1	0	0	0
MIMAT0000417	hsa-miR-15b-5p	26061495	4	Blood	0	1	0	0	0
MIMAT0000068	hsa-miR-15a-5p	26061495	5	Blood	0	1	0	0	0
MIMAT0019940	hsa-miR-4436b-5p	26061495	1	Blood	0	1	0	0	0
MIMAT0019739	hsa-miR-4665-5p	26061495	1	Blood	0	1	0	0	0
MIMAT0000074	hsa-miR-19b-3p	26061495	4	Blood	0	1	0	0	0
MIMAT0000101	hsa-miR-103a-3p	26061495	4	Blood	0	1	1	0	0
MIMAT0000461	hsa-miR-195-5p	26061495	4	Blood	0	1	0	0	0
MIMAT0000757	hsa-miR-151a-3p	25126405	3	Serum	0	0	1	0	0
MIMAT0000257	hsa-miR-181b-5p	25126405	6	Serum	0	0	1	0	0
MIMAT0000510	hsa-miR-320a-3p	25126405	5	Serum	0	0	1	0	0
MIMAT0000752	hsa-miR-328-3p	25126405	6	Serum	0	0	1	0	0
MIMAT0001627	hsa-miR-433-3p	25126405	2	Serum	0	0	1	0	0
MIMAT0002805	hsa-miR-489-3p	25126405	1	Serum	0	0	1	0	0
MIMAT0003237	hsa-miR-572	25126405	1	Serum	0	0	1	0	0
MIMAT0003326	hsa-miR-663a	25126405	2	Serum	0	0	1	0	0
MIMAT0000084	hsa-miR-27a-3p	25126405	4	Serum	0	0	1	0	0
MIMAT0000099	hsa-miR-101-3p	25126405	2	Serum	0	0	1	0	0
MIMAT0000680	hsa-miR-106b-5p	25126405	6	Serum	0	0	1	0	0
MIMAT0000425	hsa-miR-130a-3p	25126405	2	Serum	0	0	1	0	0
MIMAT0000461	hsa-miR-195-5p	25126405	4	Serum	0	0	1	0	0
MIMAT0000074	hsa-miR-19b-3p	25126405	4	Serum	0	0	1	0	0
MIMAT0000263	hsa-miR-199b-5p	20868653	4	LCL	0	1	0	0	0
MIMAT0005919	hsa-miR-548o-3p	20868653	1	LCL	0	1	0	0	0
MIMAT0004762	hsa-miR-486-3p	20868653	5	LCL	0	1	0	0	0
MIMAT0002177	hsa-miR-486-5p	20868653	1	LCL	0	1	1	0	0
MIMAT0000253	hsa-miR-10a-5p	20868653	2	LCL	0	1	0	0	0
MIMAT0003242	hsa-miR-577	20868653	1	LCL	0	1	0	0	0
MIMAT0004784	hsa-miR-455-3p	20868653	1	LCL	0	1	0	0	0
MIMAT0000763	hsa-miR-338-3p	20868653	2	LCL	0	1	0	0	0
MIMAT0000231	hsa-miR-199a-5p	20868653	4	LCL	0	1	0	0	0
MIMAT0003320	hsa-miR-650	20868653	1	LCL	0	1	0	0	0
MIMAT0000423	hsa-miR-125b-5p	20868653	2	LCL	0	1	0	0	0
MIMAT0000226	hsa-miR-196a-5p	20868653	3	LCL	0	1	0	0	0
MIMAT0000258	hsa-miR-181c-5p	20868653	2	LCL	0	1	1	0	0
MIMAT0000256	hsa-miR-181a-5p	20868653	4	LCL	0	1	0	0	0
MIMAT0000088	hsa-miR-30a-3p	20868653	1	LCL	0	1	0	0	0
MIMAT0000257	hsa-miR-181b-5p	20868653	6	LCL	0	1	0	0	0
MIMAT0000270	hsa-miR-181a-3p	20868653	2	LCL	0	1	0	0	0
MIMAT0004555	hsa-miR-10a-3p	20868653	1	LCL	0	1	0	0	0
MIMAT0004775	hsa-miR-502-3p	20868653	1	LCL	0	1	0	0	0
MIMAT0002871	hsa-miR-500a-3p	20868653	1	LCL	0	1	0	0	0
MIMAT0000448	hsa-miR-136-5p	20374639	1	LCL	0	1	0	0	0
MIMAT0002863	hsa-miR-518a-3p	20374639	1	LCL	0	1	0	0	0
MIMAT0000439	hsa-miR-153-3p	20374639	2	LCL	0	1	0	0	0
MIMAT0002843	hsa-miR-520b-3p	20374639	1	LCL	0	1	0	0	0
MIMAT0003150	hsa-miR-455-5p	20374639	1	LCL	0	1	0	0	0
MIMAT0000756	hsa-miR-326	20374639	1	LCL	0	1	0	0	0
MIMAT0000263	hsa-miR-199b-5p	20374639	4	LCL	0	1	0	0	0
MIMAT0000268	hsa-miR-211-5p	20374639	2	LCL	0	1	0	0	0
MIMAT0000426	hsa-miR-132-3p	20374639	3	LCL	0	1	0	0	0
MIMAT0002817	hsa-miR-495-3p	20374639	1	LCL	0	1	0	0	0
MIMAT0000458	hsa-miR-190a-5p	20374639	2	LCL	0	1	0	0	0
MIMAT0000276	hsa-miR-219a-5p	20374639	4	LCL	0	1	1	0	0
MIMAT0000759	hsa-miR-148b-3p	20374639	3	LCL	0	1	0	0	0
MIMAT0000079	hsa-miR-24-1-5p	20374639	1	LCL	0	1	0	0	0
MIMAT0000770	hsa-miR-133b	20374639	3	LCL	0	1	0	0	0
MIMAT0000680	hsa-miR-106b-5p	20374639	6	LCL	0	1	0	0	0
MIMAT0000719	hsa-miR-367-3p	20374639	1	LCL	0	1	0	0	0
MIMAT0000250	hsa-miR-139-5p	20374639	2	LCL	0	1	1	0	0
MIMAT0000455	hsa-miR-185-5p	20374639	2	LCL	0	1	0	0	0
MIMAT0000101	hsa-miR-103a-3p	20374639	4	LCL	0	1	1	0	0
MIMAT0000104	hsa-miR-107	20374639	3	LCL	0	1	0	0	0
MIMAT0000100	hsa-miR-29b-3p	20374639	3	LCL	0	1	1	0	0
MIMAT0000460	hsa-miR-194-5p	20374639	2	LCL	0	1	0	0	0
MIMAT0002850	hsa-miR-524-3p	20374639	1	LCL	0	1	0	0	0
MIMAT0000440	hsa-miR-191-5p	20374639	4	LCL	0	1	0	0	0
MIMAT0000729	hsa-miR-376a-3p	20374639	1	LCL	0	1	0	0	0
MIMAT0001631	hsa-miR-451a	20374639	7	LCL	0	1	0	0	0
MIMAT0000418	hsa-miR-23b-3p	20374639	2	LCL	0	1	0	0	0
MIMAT0000461	hsa-miR-195-5p	20374639	4	LCL	0	1	0	0	0
MIMAT0000753	hsa-miR-342-3p	20374639	4	LCL	0	1	0	0	0
MIMAT0000078	hsa-miR-23a-3p	20374639	8	LCL	0	1	0	0	0
MIMAT0000456	hsa-miR-186-5p	20374639	1	LCL	0	1	0	0	0
MIMAT0000081	hsa-miR-25-3p	20374639	1	LCL	0	1	0	0	0
MIMAT0002832	hsa-miR-519c-3p	20374639	1	LCL	0	1	0	0	0
MIMAT0000773	hsa-miR-346	20374639	1	LCL	0	1	0	0	0
MIMAT0000266	hsa-miR-205-5p	20374639	3	LCL	0	1	0	0	0
MIMAT0000244	hsa-miR-30c-5p	20374639	1	LCL	0	1	0	0	0
MIMAT0000093	hsa-miR-93-5p	20374639	4	LCL	0	1	0	0	0
MIMAT0000078	hsa-miR-23a-3p	19360674	8	LCL	0	1	0	0	0
MIMAT0000418	hsa-miR-23b-3p	19360674	2	LCL	0	1	1	0	0
MIMAT0000426	hsa-miR-132-3p	19360674	3	LCL	0	1	1	0	0
MIMAT0000449	hsa-miR-146a-5p	19360674	6	LCL	0	1	1	0	0
MIMAT0002809	hsa-miR-146b-5p	19360674	4	LCL	0	1	1	0	0
MIMAT0003326	hsa-miR-663a	19360674	2	LCL	0	1	0	0	0
MIMAT0000092	hsa-miR-92a-3p	19360674	4	LCL	0	1	1	0	0
MIMAT0000510	hsa-miR-320a-3p	19360674	5	LCL	0	1	1	0	0
MIMAT0000707	hsa-miR-363-3p	19360674	3	LCL	0	1	1	0	0
MIMAT0002174	hsa-miR-484	18563458	4	cerebellar cortex	0	0	1	0	0
MIMAT0000076	hsa-miR-21-5p	18563458	4	cerebellar cortex	0	0	1	0	0
MIMAT0000269	hsa-miR-212-3p	18563458	1	cerebellar cortex	0	0	1	0	0
MIMAT0000078	hsa-miR-23a-3p	18563458	8	cerebellar cortex	0	0	1	0	0
MIMAT0003266	hsa-miR-598-3p	18563458	1	cerebellar cortex	0	0	1	0	0
MIMAT0000094	hsa-miR-95-3p	18563458	1	cerebellar cortex	0	0	1	0	0
MIMAT0000242	hsa-miR-129-5p	18563458	1	cerebellar cortex	0	0	1	0	0
MIMAT0001625	hsa-miR-431-5p	18563458	1	cerebellar cortex	0	0	1	0	0
MIMAT0000252	hsa-miR-7-5p	18563458	7	cerebellar cortex	0	0	1	0	0
MIMAT0000068	hsa-miR-15a-5p	18563458	5	cerebellar cortex	0	0	1	0	0
MIMAT0000084	hsa-miR-27a-3p	18563458	4	cerebellar cortex	0	0	1	0	0
MIMAT0000417	hsa-miR-15b-5p	18563458	4	cerebellar cortex	0	0	1	0	0
MIMAT0000759	hsa-miR-148b-3p	18563458	3	cerebellar cortex	0	0	1	0	0
MIMAT0000426	hsa-miR-132-3p	18563458	3	cerebellar cortex	0	0	1	0	0
MIMAT0000424	hsa-miR-128-3p	18563458	3	cerebellar cortex	0	0	1	0	0
MIMAT0000093	hsa-miR-93-5p	18563458	4	cerebellar cortex	0	0	1	0	0
MIMAT0000103	hsa-miR-106a-5p	18563458	6	cerebellar cortex	0	0	1	0	0
MIMAT0003163	hsa-miR-539-5p	18563458	1	cerebellar cortex	0	0	1	0	0
MIMAT0003322	hsa-miR-652-3p	18563458	1	cerebellar cortex	0	0	1	0	0
MIMAT0003257	hsa-miR-550a-3p	18563458	1	cerebellar cortex	0	0	1	0	0
MIMAT0002814	hsa-miR-432-5p	18563458	2	cerebellar cortex	0	0	1	0	0
MIMAT0002819	hsa-miR-193b-3p	18563458	2	cerebellar cortex	0	0	1	0	0
MIMAT0002821	hsa-miR-181d-5p	18563458	2	cerebellar cortex	0	0	1	0	0
MIMAT0002809	hsa-miR-146b-5p	18563458	4	cerebellar cortex	0	0	1	0	0
MIMAT0000431	hsa-miR-140-5p	18563458	3	cerebellar cortex	0	0	1	0	0
MIMAT0000736	hsa-miR-381-3p	18563458	1	cerebellar cortex	0	0	1	0	0
MIMAT0000510	hsa-miR-320a-3p	18563458	5	cerebellar cortex	0	0	1	0	0
MIMAT0000680	hsa-miR-106b-5p	18563458	6	cerebellar cortex	0	0	1	0	0
MIMAT0004751	hsa-miR-18b-3p	34575699	2	LCL	1	0	0	0	0
MIMAT0001631	hsa-miR-451a	34575699	7	LCL	1	0	0	0	0
MIMAT0004508	hsa-miR-92a-2-5p	34575699	3	LCL	1	0	0	0	0
MIMAT0004585	hsa-let-7i-3p	34575699	2	LCL	1	0	0	0	0
MIMAT0018953	hsa-miR-4437	34575699	1	LCL	1	0	0	0	0
MIMAT0000256	hsa-miR-181a-5p	34575699	4	LCL	1	0	1	0	0
MIMAT0000257	hsa-miR-181b-5p	34575699	6	LCL	0	0	1	0	0
MIMAT0000258	hsa-miR-181c-5p	34575699	2	LCL	0	0	1	0	0
MIMAT0002821	hsa-miR-181d-5p	34575699	2	LCL	0	0	1	0	0
MIMAT0000707	hsa-miR-363-3p	34575699	3	LCL	1	0	0	0	0
MIMAT0000253	hsa-miR-10a-5p	34575699	2	LCL	1	0	0	0	0
MIMAT0001413	hsa-miR-20b-5p	34575699	2	LCL	1	0	0	0	0
MIMAT0005796	hsa-miR-1271-5p	34575699	2	LCL	1	0	0	0	0
MIMAT0004697	hsa-miR-151a-5p	34575699	1	LCL	1	0	0	0	0
MIMAT0000095	hsa-miR-96-5p	34575699	4	LCL	1	0	0	0	0
MIMAT0019019	hsa-miR-4485-3p	34575699	2	LCL	1	0	0	0	0
MIMAT0000689	hsa-miR-99b-5p	34575699	2	LCL	1	0	0	0	0
MIMAT0019058	hsa-miR-4521	34575699	1	LCL	1	0	0	0	0
MIMAT0000066	hsa-let-7e-5p	34575699	1	LCL	1	0	0	0	0
MIMAT0000443	hsa-miR-125a-5p	34575699	3	LCL	1	0	0	0	0
MIMAT0022714	hsa-miR-766-5p	34575699	1	LCL	1	0	0	0	0
MIMAT0005924	hsa-miR-1270	34575699	1	LCL	1	0	0	0	0
MIMAT0000103	hsa-miR-106a-5p	34575699	6	LCL	1	0	0	0	0
MIMAT0000510	hsa-miR-320a-3p	34575699	5	LCL	1	0	1	0	0
MIMAT0005898	hsa-miR-1246	34575699	3	LCL	1	0	0	0	0
MIMAT0022494	hsa-miR-5701	34575699	1	LCL	1	0	0	0	0
MIMAT0000451	hsa-miR-150-5p	34575699	4	LCL	1	0	0	0	0
MIMAT0004762	hsa-miR-486-3p	10.7546/CRABS.2021.06.07	5	Blood	0	0	1	0	0
MIMAT0026622	hsa-miR-619-5p	10.7546/CRABS.2021.04.08	4	Serum and PBMC	0	0	1	0	0
MIMAT0000092	hsa-miR-92a-3p	30473705	4	Saliva	1	0	0	0	0
MIMAT0002809	hsa-miR-146b-5p	30473705	4	Saliva	1	0	0	0	0
MIMAT0000732	hsa-miR-378a-3p	30473705	2	Saliva	1	0	0	0	0
MIMAT0000703	hsa-miR-361-5p	30473705	2	Saliva	1	0	0	0	0
MIMAT0000443	hsa-miR-125a-5p	30473705	3	Saliva	1	0	0	0	0
MIMAT0000103	hsa-miR-106a-5p	30473705	6	Saliva	1	0	0	0	0
MIMAT0018190	hsa-miR-3916	30473705	1	Saliva	1	0	0	0	0
MIMAT0004597	hsa-miR-140-3p	28848387	5	Serum	0	0	1	0	1
MIMAT0000433	hsa-miR-142-5p	26273428	3	Brain	1	0	1	0	0
MIMAT0000434	hsa-miR-142-3p	26273428	3	Brain	1	0	1	0	0
MIMAT0000076	hsa-miR-21-5p	26273428	4	Brain	1	0	1	0	0
MIMAT0001631	hsa-miR-451a	26273428	7	Brain	1	0	1	0	0
MIMAT0000436	hsa-miR-144-3p	26273428	3	Brain	1	0	1	0	0
MIMAT0000276	hsa-miR-219a-5p	26273428	4	Brain	1	0	0	0	0
MIMAT0000073	hsa-miR-19a-3p	26273428	4	Brain	1	0	0	0	0
MIMAT0004701	hsa-miR-338-5p	26273428	2	Brain	1	0	0	0	0
MIMAT0015043	hsa-miR-3168	26273428	1	Brain	1	0	0	0	0
MIMAT0000252	hsa-miR-7-5p	26273428	7	Brain	1	0	0	0	0
MIMAT0004494	hsa-miR-21-3p	26273428	3	Brain	1	0	0	0	0
MIMAT0000074	hsa-miR-19b-3p	26273428	4	Brain	1	0	0	0	0
MIMAT0000429	hsa-miR-137-3p	26273428	1	Brain	1	0	0	0	0
MIMAT0000449	hsa-miR-146a-5p	26273428	6	Brain	1	0	0	0	0
MIMAT0000733	hsa-miR-379-5p	26273428	2	Brain	1	0	0	0	0
MIMAT0000646	hsa-miR-155-5p	26273428	5	Brain	1	0	0	0	0
MIMAT0002816	hsa-miR-494-3p	26273428	2	Brain	1	0	0	0	0
MIMAT0000268	hsa-miR-211-5p	26273428	2	Brain	1	0	0	0	0
MIMAT0000255	hsa-miR-34a-5p	26273428	2	Brain	1	0	0	0	0
MIMAT0000062	hsa-let-7a-5p	26273428	4	Brain	1	0	0	0	0
MIMAT0003218	hsa-miR-92b-3p	26273428	2	Brain	1	0	0	0	0
MIMAT0019337	hsa-miR-3960	26273428	1	Brain	1	0	0	0	0
MIMAT0002809	hsa-miR-146b-5p	36468003	4	Brain	1	0	0	0	0
MIMAT0000433	hsa-miR-142-5p	36468003	3	Brain	1	0	0	0	0
MIMAT0000419	hsa-miR-27b-3p	36468003	1	Brain	1	0	0	0	0
MIMAT0005900	hsa-miR-1248	36468003	2	Brain	1	0	0	0	0
MIMAT0003239	hsa-miR-574-3p	36468003	3	Brain	1	0	0	0	0
MIMAT0000087	hsa-miR-30a-5p	36468003	1	Brain	1	0	0	0	0
MIMAT0004693	hsa-miR-330-5p	36468003	1	Brain	1	0	0	0	0
MIMAT0000431	hsa-miR-140-5p	36468003	3	Brain	1	0	0	0	0
MIMAT0000089	hsa-miR-31-5p	36468003	1	Brain	1	0	0	0	0
MIMAT0019808	hsa-miR-4707-3p	36468003	1	Brain	1	0	0	0	0
MIMAT0000427	hsa-miR-133a-3p	36468003	1	Brain	1	0	0	0	0
MIMAT0000086	hsa-miR-29a-3p	36468003	2	Brain	1	0	0	0	0
MIMAT0000462	hsa-miR-206	36468003	2	Brain	1	0	0	0	0
MIMAT0000255	hsa-miR-34a-5p	36468003	2	Brain	1	0	0	0	0
MIMAT0000719	hsa-miR-133b	36468003	3	Brain	1	0	0	0	0
MIMAT0000681	hsa-miR-29c-3p	36468003	3	Brain	1	0	0	0	0
MIMAT0003301	hsa-miR-33b-5p	36468003	2	Brain	1	0	0	0	0
MIMAT0000100	hsa-miR-29b-3p	36468003	3	Brain	1	0	0	0	0
MIMAT0018976	hsa-miR-4454	36468003	2	Brain	1	0	0	0	0
MIMAT0000276	hsa-miR-219a-5p	36468003	4	Brain	1	0	0	0	0
MIMAT0004680	hsa-miR-130b-5p	36468003	2	Brain	1	0	0	0	0
MIMAT0005930	hsa-miR-1276	36468003	1	Brain	1	0	0	0	0
MIMAT0004498	hsa-miR-25-5p	36468003	1	Brain	1	0	0	0	0
MIMAT0004902	hsa-miR-891a-5p	36468003	1	Brain	1	0	0	0	0
MIMAT0002881	hsa-miR-509-3p	36468003	1	Brain	1	0	0	0	0
MIMAT0003888	hsa-miR-766-3p	36468003	2	Brain	1	0	0	0	0
MIMAT0007884	hsa-miR-1910-5p	36468003	1	Brain	1	0	0	0	0
MIMAT0004549	hsa-miR-148a-5p	36468003	2	Brain	1	0	0	0	0
MIMAT0000270	hsa-miR-181a-3p	36468003	2	Brain	1	0	0	0	0
MIMAT0002880	hsa-miR-508-3p	36468003	1	Brain	1	0	0	0	0
MIMAT0004509	hsa-miR-93-3p	36468003	1	Brain	1	0	0	0	0
MIMAT0004776	hsa-miR-505-5p	36468003	1	Brain	1	0	0	0	0
MIMAT0017986	hsa-miR-3609	36468003	1	Brain	1	0	0	0	0
MIMAT0000425	hsa-miR-130a-3p	36468003	2	Brain	1	0	0	0	0
MIMAT0004679	hsa-miR-296-3p	36468003	1	Brain	1	0	0	0	0
MIMAT0004508	hsa-miR-92a-2-5p	10.3390/cimb44060166	3	NPC, astrocytes and neurons	0	0	1	0	0
MIMAT0000103	hsa-miR-106a-5p	10.1016/j.genrep.2019.100586	6	Serum	0	0	1	0	0
MIMAT0000417	hsa-miR-15b-5p	36672009	4	Blood	0	0	1	0	0
MIMAT0004762	hsa-miR-486-3p	10.5504/bbeq.2012.0093	5	Blood	0	1	0	0	0
MIMAT0000257	hsa-miR-181b-5p	32245323	6	PBMC	0	0	1	0	0
MIMAT0005900	hsa-miR-1248	29178897	2	Monocytes	1	0	0	0	0
MIMAT0000753	hsa-miR-342-3p	29178897	4	Monocytes	1	0	0	0	0
MIMAT0000093	hsa-miR-93-5p	29178897	4	Monocytes	1	0	0	0	0
MIMAT0000280	hsa-miR-223-3p	29178897	4	Monocytes	1	0	0	0	0
MIMAT0000424	hsa-miR-128-3p	10.1186/s43042-021-00202-8	3	Serum	0	0	1	0	0
MIMAT0004590	hsa-miR-122-3p	32502186	1	Blood	0	1	0	0	0
MIMAT0016900	hsa-miR-4270	32502186	2	Blood	0	1	0	0	0
MIMAT0018945	hsa-miR-4430	32502186	1	Blood	0	1	0	0	0
MIMAT0019791	hsa-miR-4697-5p	32502186	1	Blood	0	1	0	0	0
MIMAT0021083	hsa-miR-5091	32502186	1	Blood	0	1	0	0	0
MIMAT0026622	hsa-miR-619-5p	32978376	4	Brain	1	0	0	0	0
MIMAT0000770	hsa-miR-133b	32978376	3	Brain	1	0	0	0	0
MIMAT0000280	hsa-miR-223-3p	32978376	4	Brain	1	0	0	0	0
MIMAT0000646	hsa-miR-155-5p	32978376	5	Brain	1	0	0	0	0
MIMAT0004983	hsa-miR-940	32978376	4	Brain	1	0	0	0	0
MIMAT0004494	hsa-miR-21-3p	32978376	3	Brain	1	0	0	0	0
MIMAT0001412	hsa-miR-18b-5p	32978376	2	Brain	1	0	0	0	0
MIMAT0017352	hsa-miR-2277-5p	32978376	2	Brain	1	0	0	0	0
MIMAT0000078	hsa-miR-23a-3p	32978376	8	Brain	1	0	0	0	0
MIMAT0003327	hsa-miR-449b-5p	32978376	2	Brain	1	0	0	0	0
MIMAT0004951	hsa-miR-887-3p	32978376	1	Brain	1	0	0	0	0
MIMAT0000278	hsa-miR-221-3p	32978376	4	Brain	1	0	0	0	0
MIMAT0000243	hsa-miR-148a-3p	32978376	3	Brain	1	0	0	0	0
MIMAT0004911	hsa-miR-874-3p	32978376	3	Brain	1	0	0	0	0
MIMAT0000707	hsa-miR-363-3p	32978376	3	Brain	1	0	0	0	0
MIMAT0000104	hsa-miR-107	32978376	3	Brain	1	0	0	0	0
MIMAT0018353	hsa-miR-3938	32978376	2	Brain	1	0	0	0	0
MIMAT0005948	hsa-miR-664a-5p	32978376	1	Brain	1	0	0	0	0
MIMAT0000691	hsa-miR-130b-3p	32978376	1	Brain	1	0	0	0	0
MIMAT0000231	hsa-miR-199a-5p	32978376	4	Brain	1	0	0	0	0
MIMAT0000435	hsa-miR-143-3p	32978376	2	Brain	1	0	0	0	0
MIMAT0000070	hsa-miR-17-5p	32978376	1	Brain	1	0	0	0	0
MIMAT0001341	hsa-miR-424-5p	32978376	4	Brain	1	0	0	0	0
MIMAT0000076	hsa-miR-21-5p	32978376	4	Brain	1	0	0	0	0
MIMAT0004584	hsa-let-7g-3p	32978376	2	Brain	1	0	0	0	0
MIMAT0003218	hsa-miR-92b-3p	32978376	2	Brain	1	0	0	0	0
MIMAT0000097	hsa-miR-99a-5p	32978376	3	Brain	1	0	0	0	0
