# Supplementary material for: Bioinformatic Analysis of Autism-Related miRNAs and Their PoTential as Biomarkers for Autism Epigenetic Inheritance
Source: Genes (Basel). 2025 Mar 31;16(4):418. doi: 10.3390/genes16040418 (PMC12026732; doi:10.3390/genes16040418)
Supplement: Supplementary file 1 [file genes-16-00418-s001.zip › genes-3497345-supplementary/Table_S5.xlsx]

## Sheet: Página1
PBMC (127)	ESPERMATOZOIDE (132)	NEURONIO (142)	PBMC, SPERM AND NEURON (77)
hsa-miR-199a-3p	hsa-miR-1246	hsa-miR-199b-5p	hsa-miR-143-3p
hsa-miR-199b-3p	hsa-miR-4516	hsa-miR-199a-3p	hsa-miR-140-5p
hsa-miR-223-5p	hsa-miR-143-3p	hsa-miR-199b-3p	hsa-miR-191-5p
hsa-miR-143-3p	hsa-miR-223-3p	hsa-miR-143-3p	hsa-miR-140-3p
hsa-miR-223-3p	hsa-miR-142-3p	hsa-miR-140-5p	hsa-miR-23a-3p
hsa-miR-142-3p	hsa-miR-142-5p	hsa-miR-191-5p	hsa-miR-21-5p
hsa-miR-338-3p	hsa-miR-146a-5p	hsa-miR-140-3p	hsa-miR-152-3p
hsa-miR-142-5p	hsa-miR-155-5p	hsa-miR-378d	hsa-miR-7-5p
hsa-miR-150-5p	hsa-miR-424-5p	hsa-miR-149-5p	hsa-let-7f-5p
hsa-miR-146a-5p	hsa-miR-140-5p	hsa-miR-23a-3p	hsa-miR-148b-3p
hsa-miR-155-5p	hsa-miR-191-5p	hsa-miR-124-3p	hsa-let-7g-5p
hsa-miR-140-5p	hsa-miR-140-3p	hsa-miR-21-5p	hsa-miR-185-5p
hsa-miR-191-5p	hsa-miR-1307-5p	hsa-miR-1271-5p	hsa-miR-26b-5p
hsa-miR-140-3p	hsa-miR-149-5p	hsa-miR-152-3p	hsa-let-7a-5p
hsa-miR-1307-5p	hsa-miR-96-5p	hsa-miR-7-5p	hsa-miR-103a-3p
hsa-miR-23a-3p	hsa-miR-23a-3p	hsa-let-7f-5p	hsa-miR-107
hsa-miR-221-5p	hsa-miR-21-5p	hsa-miR-148b-3p	hsa-let-7i-5p
hsa-miR-21-5p	hsa-miR-152-3p	hsa-miR-330-3p	hsa-let-7d-5p
hsa-miR-1271-5p	hsa-miR-7-5p	hsa-let-7g-5p	hsa-miR-128-3p
hsa-miR-152-3p	hsa-let-7f-5p	hsa-miR-185-5p	hsa-miR-148a-3p
hsa-miR-7-5p	hsa-miR-148b-3p	hsa-miR-26b-5p	hsa-miR-501-3p
hsa-let-7f-5p	hsa-let-7g-5p	hsa-let-7a-5p	hsa-miR-98-5p
hsa-miR-148b-3p	hsa-miR-185-5p	hsa-miR-103a-3p	hsa-miR-99a-5p
hsa-let-7g-5p	hsa-miR-26b-5p	hsa-miR-103b	hsa-miR-342-3p
hsa-miR-185-5p	hsa-let-7a-5p	hsa-miR-107	hsa-miR-197-3p
hsa-miR-26b-5p	hsa-miR-103a-3p	hsa-let-7i-5p	hsa-miR-15b-5p
hsa-let-7a-5p	hsa-miR-107	hsa-let-7d-5p	hsa-miR-484
hsa-miR-103a-3p	hsa-let-7i-5p	hsa-miR-128-3p	hsa-miR-181a-5p
hsa-miR-107	hsa-let-7d-5p	hsa-miR-148a-3p	hsa-miR-125b-5p
hsa-let-7i-5p	hsa-miR-128-3p	hsa-miR-501-3p	hsa-miR-92a-3p
hsa-let-7d-5p	hsa-miR-148a-3p	hsa-miR-98-5p	hsa-miR-151a-3p
hsa-miR-128-3p	hsa-miR-193b-5p	hsa-miR-99a-5p	hsa-miR-181b-5p
hsa-miR-148a-3p	hsa-miR-205-5p	hsa-miR-342-3p	hsa-miR-19b-3p
hsa-miR-501-3p	hsa-miR-501-3p	hsa-miR-197-3p	hsa-miR-101-3p
hsa-miR-98-5p	hsa-miR-98-5p	hsa-miR-15b-5p	hsa-miR-106b-5p
hsa-miR-99a-5p	hsa-miR-99a-5p	hsa-miR-484	hsa-miR-192-5p
hsa-miR-342-3p	hsa-miR-342-3p	hsa-miR-181a-5p	hsa-let-7b-5p
hsa-miR-197-3p	hsa-miR-197-3p	hsa-miR-125b-5p	hsa-miR-28-3p
hsa-miR-15b-5p	hsa-miR-15b-5p	hsa-miR-92a-3p	hsa-miR-335-5p
hsa-miR-484	hsa-miR-484	hsa-miR-151a-3p	hsa-miR-127-3p
hsa-miR-766-3p	hsa-miR-181a-5p	hsa-miR-139-5p	hsa-miR-744-5p
hsa-miR-17-3p	hsa-miR-15a-5p	hsa-miR-432-5p	hsa-miR-221-3p
hsa-miR-150-3p	hsa-miR-125b-5p	hsa-miR-181b-5p	hsa-miR-16-5p
hsa-miR-181a-5p	hsa-miR-92a-3p	hsa-miR-328-3p	hsa-miR-361-5p
hsa-miR-451a	hsa-miR-193a-5p	hsa-miR-106a-5p	hsa-miR-32-5p
hsa-miR-15a-5p	hsa-miR-151a-3p	hsa-miR-19b-3p	hsa-miR-574-3p
hsa-miR-125b-5p	hsa-miR-181b-5p	hsa-miR-183-5p	hsa-miR-378a-3p
hsa-miR-92a-3p	hsa-miR-195-5p	hsa-miR-874-3p	hsa-miR-423-5p
hsa-miR-151a-3p	hsa-miR-106a-5p	hsa-miR-1180-3p	hsa-miR-20a-5p
hsa-miR-181b-5p	hsa-miR-19b-3p	hsa-miR-3613-5p	hsa-miR-100-5p
hsa-miR-328-3p	hsa-miR-122-5p	hsa-miR-101-3p	hsa-miR-99b-5p
hsa-miR-320a-3p	hsa-miR-182-5p	hsa-miR-196a-5p	hsa-miR-93-5p
hsa-miR-19b-3p	hsa-miR-183-5p	hsa-miR-106b-5p	hsa-miR-125a-5p
hsa-miR-664a-3p	hsa-miR-141-3p	hsa-miR-660-5p	hsa-miR-24-3p
hsa-miR-144-5p	hsa-miR-29c-3p	hsa-miR-20b-5p	hsa-miR-30d-5p
hsa-miR-144-3p	hsa-miR-101-3p	hsa-miR-192-5p	hsa-miR-27a-3p
hsa-miR-182-5p	hsa-miR-106b-5p	hsa-let-7b-5p	hsa-miR-374b-5p
hsa-miR-874-3p	hsa-miR-29b-3p	hsa-miR-28-3p	hsa-miR-151b
hsa-miR-141-3p	hsa-miR-194-5p	hsa-miR-335-5p	hsa-miR-335-3p
hsa-miR-29c-3p	hsa-miR-20b-5p	hsa-miR-1301-3p	hsa-miR-30e-5p
hsa-miR-101-3p	hsa-miR-19a-3p	hsa-miR-485-3p	hsa-miR-28-5p
hsa-miR-106b-5p	hsa-miR-192-5p	hsa-miR-224-5p	hsa-miR-130a-3p
hsa-miR-29b-3p	hsa-let-7b-5p	hsa-miR-485-5p	hsa-miR-486-5p
hsa-miR-194-5p	hsa-miR-28-3p	hsa-miR-127-3p	hsa-miR-10a-5p
hsa-miR-660-5p	hsa-miR-335-5p	hsa-miR-744-5p	hsa-miR-23b-3p
hsa-miR-19a-3p	hsa-miR-127-3p	hsa-miR-134-5p	hsa-miR-186-5p
hsa-miR-192-5p	hsa-miR-744-5p	hsa-miR-221-3p	hsa-miR-25-3p
hsa-let-7b-5p	hsa-miR-134-5p	hsa-miR-16-5p	hsa-miR-30c-5p
hsa-miR-28-3p	hsa-miR-221-3p	hsa-miR-126-3p	hsa-miR-146b-5p
hsa-miR-335-5p	hsa-miR-29a-3p	hsa-miR-361-5p	hsa-miR-363-3p
hsa-miR-584-5p	hsa-miR-16-5p	hsa-miR-32-5p	hsa-miR-652-3p
hsa-miR-4433b-5p	hsa-miR-200a-3p	hsa-miR-379-5p	hsa-miR-151a-5p
hsa-miR-127-3p	hsa-miR-200b-3p	hsa-miR-574-3p	hsa-let-7e-5p
hsa-miR-744-5p	hsa-miR-361-5p	hsa-miR-382-5p	hsa-miR-92b-3p
hsa-miR-221-3p	hsa-miR-499a-5p	hsa-miR-378a-3p	hsa-miR-27b-3p
hsa-miR-29a-3p	hsa-miR-32-5p	hsa-miR-433-3p	hsa-miR-30a-5p
hsa-miR-16-5p	hsa-miR-379-5p	hsa-miR-423-5p	hsa-miR-17-5p
hsa-miR-126-3p	hsa-miR-184	hsa-miR-320b
hsa-miR-361-5p	hsa-miR-574-3p	hsa-miR-20a-5p
hsa-miR-32-5p	hsa-miR-382-5p	hsa-miR-320d
hsa-miR-27a-5p	hsa-miR-378a-3p	hsa-miR-370-3p
hsa-miR-574-3p	hsa-miR-423-5p	hsa-miR-100-5p
hsa-miR-378a-3p	hsa-miR-320b	hsa-miR-99b-5p
hsa-miR-423-5p	hsa-miR-20a-5p	hsa-miR-93-5p
hsa-miR-20a-5p	hsa-miR-320d	hsa-miR-148a-5p
hsa-miR-100-5p	hsa-miR-100-5p	hsa-miR-125b-2-3p
hsa-miR-99b-5p	hsa-miR-99b-5p	hsa-miR-7706
hsa-miR-93-5p	hsa-miR-93-5p	hsa-miR-125a-5p
hsa-miR-125a-5p	hsa-miR-1290	hsa-miR-1185-1-3p
hsa-miR-24-3p	hsa-miR-148a-5p	hsa-miR-24-3p
hsa-miR-30d-5p	hsa-miR-125b-2-3p	hsa-miR-30d-5p
hsa-miR-199a-5p	hsa-miR-125a-5p	hsa-miR-486-3p
hsa-miR-27a-3p	hsa-miR-24-3p	hsa-miR-199a-5p
hsa-miR-374b-5p	hsa-miR-30d-5p	hsa-miR-27a-3p
hsa-miR-29c-5p	hsa-miR-34c-5p	hsa-miR-374b-5p
hsa-miR-301a-3p	hsa-miR-27a-3p	hsa-miR-504-5p
hsa-miR-671-3p	hsa-miR-374b-5p	hsa-miR-487b-3p
hsa-miR-151b	hsa-miR-619-5p	hsa-miR-671-3p
hsa-miR-21-3p	hsa-miR-193b-3p	hsa-miR-151b
hsa-miR-335-3p	hsa-miR-151b	hsa-miR-219a-2-3p
hsa-miR-425-3p	hsa-miR-335-3p	hsa-miR-1-3p
hsa-miR-30e-5p	hsa-miR-425-3p	hsa-miR-130b-5p
hsa-miR-28-5p	hsa-miR-30e-5p	hsa-miR-335-3p
hsa-miR-130a-3p	hsa-miR-28-5p	hsa-miR-424-3p
hsa-miR-486-5p	hsa-miR-34b-3p	hsa-miR-708-5p
hsa-miR-10a-5p	hsa-miR-34c-3p	hsa-miR-30e-5p
hsa-miR-181c-5p	hsa-miR-574-5p	hsa-miR-28-5p
hsa-miR-181a-3p	hsa-miR-130a-3p	hsa-miR-218-5p
hsa-miR-500a-3p	hsa-miR-486-5p	hsa-miR-654-5p
hsa-miR-326	hsa-miR-10a-5p	hsa-miR-494-3p
hsa-miR-23b-3p	hsa-miR-181c-5p	hsa-miR-574-5p
hsa-miR-186-5p	hsa-miR-30a-3p	hsa-miR-130a-3p
hsa-miR-25-3p	hsa-miR-132-3p	hsa-miR-486-5p
hsa-miR-30c-5p	hsa-miR-23b-3p	hsa-miR-10a-5p
hsa-miR-146b-5p	hsa-miR-186-5p	hsa-miR-30a-3p
hsa-miR-363-3p	hsa-miR-25-3p	hsa-miR-181a-3p
hsa-miR-652-3p	hsa-miR-30c-5p	hsa-miR-502-3p
hsa-miR-181d-5p	hsa-miR-146b-5p	hsa-miR-500a-3p
hsa-miR-381-3p	hsa-miR-363-3p	hsa-miR-136-5p
hsa-miR-151a-5p	hsa-miR-652-3p	hsa-miR-455-5p
hsa-let-7e-5p	hsa-miR-151a-5p	hsa-miR-132-3p
hsa-miR-92b-3p	hsa-let-7e-5p	hsa-miR-495-3p
hsa-miR-27b-3p	hsa-miR-92b-3p	hsa-miR-23b-3p
hsa-miR-30a-5p	hsa-miR-3960	hsa-miR-186-5p
hsa-miR-31-5p	hsa-miR-27b-3p	hsa-miR-25-3p
hsa-miR-130b-3p	hsa-miR-30a-5p	hsa-miR-30c-5p
hsa-miR-17-5p	hsa-miR-891a-5p	hsa-miR-146b-5p
	hsa-miR-508-3p	hsa-miR-363-3p
	hsa-miR-296-3p	hsa-miR-598-3p
	hsa-miR-664a-5p	hsa-miR-95-3p
	hsa-miR-130b-3p	hsa-miR-129-5p
	hsa-miR-17-5p	hsa-miR-431-5p
		hsa-miR-652-3p
		hsa-miR-181d-5p
		hsa-miR-381-3p
		hsa-miR-151a-5p
		hsa-let-7e-5p
		hsa-miR-92b-3p
		hsa-miR-27b-3p
		hsa-miR-30a-5p
		hsa-miR-296-3p
		hsa-miR-17-5p
