# Supplementary material for: Bioinformatic Analysis of Autism-Related miRNAs and Their PoTential as Biomarkers for Autism Epigenetic Inheritance
Source: Genes (Basel). 2025 Mar 31;16(4):418. doi: 10.3390/genes16040418 (PMC12026732; doi:10.3390/genes16040418)
Supplement: Supplementary file 1 [file genes-16-00418-s001.zip › genes-3497345-supplementary/Table_S6.xlsx]

## Sheet: target_genes
target	name	miRNA
ENSG00000112796	ENPP5	hsa-miR-106b-5p
ENSG00000180998	GPR137C	hsa-miR-106b-5p
ENSG00000163820	FYCO1	hsa-miR-106b-5p
ENSG00000139645	ANKRD52	hsa-miR-106b-5p
ENSG00000135720	DYNC1LI2	hsa-miR-106b-5p
ENSG00000124201	ZNFX1	hsa-miR-106b-5p
ENSG00000118762	PKD2	hsa-miR-106b-5p
ENSG00000161048	NAPEPLD	hsa-miR-106b-5p
ENSG00000072121	ZFYVE26	hsa-miR-106b-5p
ENSG00000149308	NPAT	hsa-miR-106b-5p
ENSG00000124209	RAB22A	hsa-miR-106b-5p
ENSG00000054267	ARID4B	hsa-miR-106b-5p
ENSG00000109189	USP46	hsa-miR-106b-5p
ENSG00000144893	MED12L	hsa-miR-106b-5p
ENSG00000125875	TBC1D20	hsa-miR-106b-5p
ENSG00000157617	C2CD2	hsa-miR-106b-5p
ENSG00000048405	ZNF800	hsa-miR-106b-5p
ENSG00000138449	SLC40A1	hsa-miR-106b-5p
ENSG00000108799	EZH1	hsa-miR-106b-5p
ENSG00000170485	NPAS2	hsa-miR-106b-5p
ENSG00000152700	SAR1B	hsa-miR-106b-5p
ENSG00000205730	ITPRIPL2	hsa-miR-106b-5p
ENSG00000100916	BRMS1L	hsa-miR-106b-5p
ENSG00000146360	GPR6	hsa-miR-106b-5p
ENSG00000165476	REEP3	hsa-miR-106b-5p
ENSG00000105855	ITGB8	hsa-miR-106b-5p
ENSG00000025039	RRAGD	hsa-miR-106b-5p
ENSG00000147852	VLDLR	hsa-miR-106b-5p
ENSG00000265972	TXNIP	hsa-miR-106b-5p
ENSG00000109436	TBC1D9	hsa-miR-106b-5p
ENSG00000158445	KCNB1	hsa-miR-106b-5p
ENSG00000116095	PLEKHA3	hsa-miR-106b-5p
ENSG00000134852	CLOCK	hsa-miR-106b-5p
ENSG00000165410	CFL2	hsa-miR-106b-5p
ENSG00000088179	PTPN4	hsa-miR-106b-5p
ENSG00000115977	AAK1	hsa-miR-106b-5p
ENSG00000204130	RUFY2	hsa-miR-106b-5p
ENSG00000165322	ARHGAP12	hsa-miR-106b-5p
ENSG00000151835	SACS	hsa-miR-106b-5p
ENSG00000151612	ZNF827	hsa-miR-106b-5p
ENSG00000169967	MAP3K2	hsa-miR-106b-5p
ENSG00000100433	KCNK10	hsa-miR-106b-5p
ENSG00000081320	STK17B	hsa-miR-106b-5p
ENSG00000197646	PDCD1LG2	hsa-miR-106b-5p
ENSG00000118564	FBXL5	hsa-miR-106b-5p
ENSG00000102908	NFAT5	hsa-miR-106b-5p
ENSG00000174282	ZBTB4	hsa-miR-106b-5p
ENSG00000133135	RNF128	hsa-miR-106b-5p
ENSG00000177570	SAMD12	hsa-miR-106b-5p
ENSG00000109971	HSPA8	hsa-miR-106b-5p
ENSG00000124151	NCOA3	hsa-miR-106b-5p
ENSG00000143344	RGL1	hsa-miR-106b-5p
ENSG00000116106	EPHA4	hsa-miR-106b-5p
ENSG00000145242	EPHA5	hsa-miR-106b-5p
ENSG00000133606	MKRN1	hsa-miR-106b-5p
ENSG00000158636	EMSY	hsa-miR-106b-5p
ENSG00000139926	FRMD6	hsa-miR-106b-5p
ENSG00000165244	ZNF367	hsa-miR-106b-5p
ENSG00000101412	E2F1	hsa-miR-106b-5p
ENSG00000173218	VANGL1	hsa-miR-106b-5p
ENSG00000100784	RPS6KA5	hsa-miR-106b-5p
ENSG00000171735	CAMTA1	hsa-miR-106b-5p
ENSG00000196700	ZNF512B	hsa-miR-106b-5p
ENSG00000001629	ANKIB1	hsa-miR-106b-5p
ENSG00000084093	REST	hsa-miR-106b-5p
ENSG00000179454	KLHL28	hsa-miR-106b-5p
ENSG00000166971	AKTIP	hsa-miR-106b-5p
ENSG00000157107	FCHO2	hsa-miR-106b-5p
ENSG00000135709	KIAA0513	hsa-miR-106b-5p
ENSG00000143494	VASH2	hsa-miR-106b-5p
ENSG00000115232	ITGA4	hsa-miR-106b-5p
ENSG00000144749	LRIG1	hsa-miR-106b-5p
ENSG00000112218	GPR63	hsa-miR-106b-5p
ENSG00000164073	MFSD8	hsa-miR-106b-5p
ENSG00000110092	CCND1	hsa-miR-106b-5p
ENSG00000163577	EIF5A2	hsa-miR-106b-5p
ENSG00000140455	USP3	hsa-miR-106b-5p
ENSG00000113319	RASGRF2	hsa-miR-106b-5p
ENSG00000158711	ELK4	hsa-miR-106b-5p
ENSG00000125733	TRIP10	hsa-miR-106b-5p
ENSG00000186487	MYT1L	hsa-miR-106b-5p
ENSG00000155886	SLC24A2	hsa-miR-106b-5p
ENSG00000127152	BCL11B	hsa-miR-106b-5p
ENSG00000198815	FOXJ3	hsa-miR-106b-5p
ENSG00000173559	NABP1	hsa-miR-106b-5p
ENSG00000151233	GXYLT1	hsa-miR-106b-5p
ENSG00000166225	FRS2	hsa-miR-106b-5p
ENSG00000157077	ZFYVE9	hsa-miR-106b-5p
ENSG00000159658	EFCAB14	hsa-miR-106b-5p
ENSG00000224470	ATXN1L	hsa-miR-106b-5p
ENSG00000177463	NR2C2	hsa-miR-106b-5p
ENSG00000107249	GLIS3	hsa-miR-106b-5p
ENSG00000272333	KMT2B	hsa-miR-106b-5p
ENSG00000085978	ATG16L1	hsa-miR-106b-5p
ENSG00000106701	FSD1L	hsa-miR-106b-5p
ENSG00000198205	ZXDA	hsa-miR-106b-5p
ENSG00000139132	FGD4	hsa-miR-106b-5p
ENSG00000173889	PHC3	hsa-miR-106b-5p
ENSG00000157851	DPYSL5	hsa-miR-106b-5p
ENSG00000103404	USP31	hsa-miR-106b-5p
ENSG00000198740	ZNF652	hsa-miR-106b-5p
ENSG00000114757	PEX5L	hsa-miR-106b-5p
ENSG00000164684	ZNF704	hsa-miR-106b-5p
ENSG00000103479	RBL2	hsa-miR-106b-5p
ENSG00000154783	FGD5	hsa-miR-106b-5p
ENSG00000068697	LAPTM4A	hsa-miR-106b-5p
ENSG00000163714	U2SURP	hsa-miR-106b-5p
ENSG00000164506	STXBP5	hsa-miR-106b-5p
ENSG00000173960	UBXN2A	hsa-miR-106b-5p
ENSG00000138439	FAM117B	hsa-miR-106b-5p
ENSG00000135049	AGTPBP1	hsa-miR-106b-5p
ENSG00000152503	TRIM36	hsa-miR-106b-5p
ENSG00000181072	CHRM2	hsa-miR-106b-5p
ENSG00000178951	ZBTB7A	hsa-miR-106b-5p
ENSG00000180917	CMTR2	hsa-miR-106b-5p
ENSG00000129521	EGLN3	hsa-miR-106b-5p
ENSG00000146072	TNFRSF21	hsa-miR-106b-5p
ENSG00000163513	TGFBR2	hsa-miR-106b-5p
ENSG00000146676	PURB	hsa-miR-106b-5p
ENSG00000189159	JPT1	hsa-miR-106b-5p
ENSG00000100987	VSX1	hsa-miR-106b-5p
ENSG00000138623	SEMA7A	hsa-miR-106b-5p
ENSG00000186660	ZFP91	hsa-miR-106b-5p
ENSG00000187605	TET3	hsa-miR-106b-5p
ENSG00000249853	HS3ST5	hsa-miR-106b-5p
ENSG00000140299	BNIP2	hsa-miR-106b-5p
ENSG00000080802	CNOT4	hsa-miR-106b-5p
ENSG00000166068	SPRED1	hsa-miR-106b-5p
ENSG00000179431	FJX1	hsa-miR-106b-5p
ENSG00000154065	ANKRD29	hsa-miR-106b-5p
ENSG00000149289	ZC3H12C	hsa-miR-106b-5p
ENSG00000179833	SERTAD2	hsa-miR-106b-5p
ENSG00000006062	MAP3K14	hsa-miR-106b-5p
ENSG00000032219	ARID4A	hsa-miR-106b-5p
ENSG00000130962	PRRG1	hsa-miR-106b-5p
ENSG00000156802	ATAD2	hsa-miR-106b-5p
ENSG00000114166	KAT2B	hsa-miR-106b-5p
ENSG00000135333	EPHA7	hsa-miR-106b-5p
ENSG00000164236	ANKRD33B	hsa-miR-106b-5p
ENSG00000177888	ZBTB41	hsa-miR-106b-5p
ENSG00000120539	MASTL	hsa-miR-106b-5p
ENSG00000176771	NCKAP5	hsa-miR-106b-5p
ENSG00000256463	SALL3	hsa-miR-106b-5p
ENSG00000087494	PTHLH	hsa-miR-106b-5p
ENSG00000053747	LAMA3	hsa-miR-106b-5p
ENSG00000128045	RASL11B	hsa-miR-106b-5p
ENSG00000182504	CEP97	hsa-miR-106b-5p
ENSG00000162630	B3GALT2	hsa-miR-106b-5p
ENSG00000165434	PGM2L1	hsa-miR-106b-5p
ENSG00000104888	SLC17A7	hsa-miR-106b-5p
ENSG00000151116	UEVLD	hsa-miR-106b-5p
ENSG00000100815	TRIP11	hsa-miR-106b-5p
ENSG00000099875	MKNK2	hsa-miR-106b-5p
ENSG00000158050	DUSP2	hsa-miR-106b-5p
ENSG00000114098	ARMC8	hsa-miR-106b-5p
ENSG00000103449	SALL1	hsa-miR-106b-5p
ENSG00000108551	RASD1	hsa-miR-106b-5p
ENSG00000123684	LPGAT1	hsa-miR-106b-5p
ENSG00000117525	F3	hsa-miR-106b-5p
ENSG00000144228	SPOPL	hsa-miR-106b-5p
ENSG00000133740	E2F5	hsa-miR-106b-5p
ENSG00000119414	PPP6C	hsa-miR-106b-5p
ENSG00000135631	RAB11FIP5	hsa-miR-106b-5p
ENSG00000170961	HAS2	hsa-miR-106b-5p
ENSG00000106683	LIMK1	hsa-miR-106b-5p
ENSG00000067057	PFKP	hsa-miR-106b-5p
ENSG00000198964	SGMS1	hsa-miR-106b-5p
ENSG00000213928	IRF9	hsa-miR-106b-5p
ENSG00000069667	RORA	hsa-miR-106b-5p
ENSG00000124357	NAGK	hsa-miR-106b-5p
ENSG00000050405	LIMA1	hsa-miR-106b-5p
ENSG00000143365	RORC	hsa-miR-106b-5p
ENSG00000154640	BTG3	hsa-miR-106b-5p
ENSG00000148925	BTBD10	hsa-miR-106b-5p
ENSG00000101349	PAK5	hsa-miR-106b-5p
ENSG00000070159	PTPN3	hsa-miR-106b-5p
ENSG00000114439	BBX	hsa-miR-106b-5p
ENSG00000084112	SSH1	hsa-miR-106b-5p
ENSG00000204923	FBXO48	hsa-miR-106b-5p
ENSG00000115904	SOS1	hsa-miR-106b-5p
ENSG00000135956	TMEM127	hsa-miR-106b-5p
ENSG00000139508	SLC46A3	hsa-miR-106b-5p
ENSG00000165029	ABCA1	hsa-miR-106b-5p
ENSG00000100523	DDHD1	hsa-miR-106b-5p
ENSG00000152270	PDE3B	hsa-miR-106b-5p
ENSG00000173706	HEG1	hsa-miR-106b-5p
ENSG00000111540	RAB5B	hsa-miR-106b-5p
ENSG00000197885	NKIRAS1	hsa-miR-106b-5p
ENSG00000169490	TM2D2	hsa-miR-106b-5p
ENSG00000168807	SNTB2	hsa-miR-106b-5p
ENSG00000153707	PTPRD	hsa-miR-106b-5p
ENSG00000132466	ANKRD17	hsa-miR-106b-5p
ENSG00000061455	PRDM6	hsa-miR-106b-5p
ENSG00000100503	NIN	hsa-miR-106b-5p
ENSG00000178761	FAM219B	hsa-miR-106b-5p
ENSG00000092847	AGO1	hsa-miR-106b-5p
ENSG00000184743	ATL3	hsa-miR-106b-5p
ENSG00000157978	LDLRAP1	hsa-miR-106b-5p
ENSG00000140367	UBE2Q2	hsa-miR-106b-5p
ENSG00000131351	HAUS8	hsa-miR-106b-5p
ENSG00000154122	ANKH	hsa-miR-106b-5p
ENSG00000150275	PCDH15	hsa-miR-106b-5p
ENSG00000105856	HBP1	hsa-miR-106b-5p
ENSG00000185658	BRWD1	hsa-miR-106b-5p
ENSG00000197579	TOPORS	hsa-miR-106b-5p
ENSG00000077585	GPR137B	hsa-miR-106b-5p
ENSG00000181722	ZBTB20	hsa-miR-106b-5p
ENSG00000109458	GAB1	hsa-miR-106b-5p
ENSG00000114127	XRN1	hsa-miR-106b-5p
ENSG00000115295	CLIP4	hsa-miR-106b-5p
ENSG00000115137	DNAJC27	hsa-miR-106b-5p
ENSG00000197381	ADARB1	hsa-miR-106b-5p
ENSG00000118058	KMT2A	hsa-miR-106b-5p
ENSG00000104290	FZD3	hsa-miR-106b-5p
ENSG00000101350	KIF3B	hsa-miR-106b-5p
ENSG00000086570	FAT2	hsa-miR-106b-5p
ENSG00000109466	KLHL2	hsa-miR-106b-5p
ENSG00000173068	BNC2	hsa-miR-106b-5p
ENSG00000185033	SEMA4B	hsa-miR-106b-5p
ENSG00000173281	PPP1R3B	hsa-miR-106b-5p
ENSG00000198959	TGM2	hsa-miR-106b-5p
ENSG00000168615	ADAM9	hsa-miR-106b-5p
ENSG00000204217	BMPR2	hsa-miR-106b-5p
ENSG00000005469	CROT	hsa-miR-106b-5p
ENSG00000196632	WNK3	hsa-miR-106b-5p
ENSG00000164307	ERAP1	hsa-miR-106b-5p
ENSG00000123728	RAP2C	hsa-miR-106b-5p
ENSG00000138764	CCNG2	hsa-miR-106b-5p
ENSG00000135090	TAOK3	hsa-miR-106b-5p
ENSG00000158615	PPP1R15B	hsa-miR-106b-5p
ENSG00000100647	SUSD6	hsa-miR-106b-5p
ENSG00000049759	NEDD4L	hsa-miR-106b-5p
ENSG00000124313	IQSEC2	hsa-miR-106b-5p
ENSG00000057019	DCBLD2	hsa-miR-106b-5p
ENSG00000170456	DENND5B	hsa-miR-106b-5p
ENSG00000144285	SCN1A	hsa-miR-106b-5p
ENSG00000180667	YOD1	hsa-miR-106b-5p
ENSG00000145819	ARHGAP26	hsa-miR-106b-5p
ENSG00000175352	NRIP3	hsa-miR-106b-5p
ENSG00000109171	SLAIN2	hsa-miR-106b-5p
ENSG00000110848	CD69	hsa-miR-106b-5p
ENSG00000185722	ANKFY1	hsa-miR-106b-5p
ENSG00000177169	ULK1	hsa-miR-106b-5p
ENSG00000111145	ELK3	hsa-miR-106b-5p
ENSG00000184845	DRD1	hsa-miR-106b-5p
ENSG00000127325	BEST3	hsa-miR-106b-5p
ENSG00000122786	CALD1	hsa-miR-106b-5p
ENSG00000177119	ANO6	hsa-miR-106b-5p
ENSG00000128578	STRIP2	hsa-miR-106b-5p
ENSG00000110888	CAPRIN2	hsa-miR-106b-5p
ENSG00000121871	SLITRK3	hsa-miR-106b-5p
ENSG00000006432	MAP3K9	hsa-miR-106b-5p
ENSG00000167106	EEIG1	hsa-miR-106b-5p
ENSG00000074527	NTN4	hsa-miR-106b-5p
ENSG00000146802	TMEM168	hsa-miR-106b-5p
ENSG00000170989	S1PR1	hsa-miR-106b-5p
ENSG00000198945	L3MBTL3	hsa-miR-106b-5p
ENSG00000002834	LASP1	hsa-miR-106b-5p
ENSG00000122126	OCRL	hsa-miR-106b-5p
ENSG00000094975	SUCO	hsa-miR-106b-5p
ENSG00000107854	TNKS2	hsa-miR-106b-5p
ENSG00000031691	CENPQ	hsa-miR-106b-5p
ENSG00000106351	AGFG2	hsa-miR-106b-5p
ENSG00000068366	ACSL4	hsa-miR-106b-5p
ENSG00000006468	ETV1	hsa-miR-106b-5p
ENSG00000156675	RAB11FIP1	hsa-miR-106b-5p
ENSG00000149212	SESN3	hsa-miR-106b-5p
ENSG00000171848	RRM2	hsa-miR-106b-5p
ENSG00000277363	SRCIN1	hsa-miR-106b-5p
ENSG00000116138	DNAJC16	hsa-miR-106b-5p
ENSG00000165125	TRPV6	hsa-miR-106b-5p
ENSG00000084764	MAPRE3	hsa-miR-106b-5p
ENSG00000122877	EGR2	hsa-miR-106b-5p
ENSG00000174136	RGMB	hsa-miR-106b-5p
ENSG00000165338	HECTD2	hsa-miR-106b-5p
ENSG00000006125	AP2B1	hsa-miR-106b-5p
ENSG00000141298	SSH2	hsa-miR-106b-5p
ENSG00000099985	OSM	hsa-miR-106b-5p
ENSG00000144406	UNC80	hsa-miR-106b-5p
ENSG00000100593	ISM2	hsa-miR-106b-5p
ENSG00000168944	CEP120	hsa-miR-106b-5p
ENSG00000110756	HPS5	hsa-miR-106b-5p
ENSG00000020633	RUNX3	hsa-miR-106b-5p
ENSG00000152580	IGSF10	hsa-miR-106b-5p
ENSG00000157193	LRP8	hsa-miR-106b-5p
ENSG00000136141	LRCH1	hsa-miR-106b-5p
ENSG00000052723	SIKE1	hsa-miR-106b-5p
ENSG00000161800	RACGAP1	hsa-miR-106b-5p
ENSG00000105176	URI1	hsa-miR-106b-5p
ENSG00000179476	C14orf28	hsa-miR-106b-5p
ENSG00000143387	CTSK	hsa-miR-106b-5p
ENSG00000173744	AGFG1	hsa-miR-106b-5p
ENSG00000173166	RAPH1	hsa-miR-106b-5p
ENSG00000072849	DERL2	hsa-miR-106b-5p
ENSG00000255408	PCDHA3	hsa-miR-106b-5p
ENSG00000172059	KLF11	hsa-miR-106b-5p
ENSG00000153071	DAB2	hsa-miR-106b-5p
ENSG00000048028	USP28	hsa-miR-106b-5p
ENSG00000204962	PCDHA8	hsa-miR-106b-5p
ENSG00000248383	PCDHAC1	hsa-miR-106b-5p
ENSG00000177485	ZBTB33	hsa-miR-106b-5p
ENSG00000069966	GNB5	hsa-miR-106b-5p
ENSG00000154856	APCDD1	hsa-miR-106b-5p
ENSG00000253276	CCDC71L	hsa-miR-106b-5p
ENSG00000023287	RB1CC1	hsa-miR-106b-5p
ENSG00000175220	ARHGAP1	hsa-miR-106b-5p
ENSG00000138336	TET1	hsa-miR-106b-5p
ENSG00000162302	RPS6KA4	hsa-miR-106b-5p
ENSG00000165449	SLC16A9	hsa-miR-106b-5p
ENSG00000132024	CC2D1A	hsa-miR-106b-5p
ENSG00000243232	PCDHAC2	hsa-miR-106b-5p
ENSG00000239389	PCDHA13	hsa-miR-106b-5p
ENSG00000163625	WDFY3	hsa-miR-106b-5p
ENSG00000145780	FEM1C	hsa-miR-106b-5p
ENSG00000204967	PCDHA4	hsa-miR-106b-5p
ENSG00000178662	CSRNP3	hsa-miR-106b-5p
ENSG00000122203	KIAA1191	hsa-miR-106b-5p
ENSG00000156299	TIAM1	hsa-miR-106b-5p
ENSG00000143669	LYST	hsa-miR-106b-5p
ENSG00000172671	ZFAND4	hsa-miR-106b-5p
ENSG00000166128	RAB8B	hsa-miR-106b-5p
ENSG00000134352	IL6ST	hsa-miR-106b-5p
ENSG00000204970	PCDHA1	hsa-miR-106b-5p
ENSG00000112079	STK38	hsa-miR-106b-5p
ENSG00000135124	P2RX4	hsa-miR-106b-5p
ENSG00000130164	LDLR	hsa-miR-106b-5p
ENSG00000167123	CERCAM	hsa-miR-106b-5p
ENSG00000126351	THRA	hsa-miR-106b-5p
ENSG00000082805	ERC1	hsa-miR-106b-5p
ENSG00000176532	PRR15	hsa-miR-106b-5p
ENSG00000183908	LRRC55	hsa-miR-106b-5p
ENSG00000198732	SMOC1	hsa-miR-106b-5p
ENSG00000250120	PCDHA10	hsa-miR-106b-5p
ENSG00000100030	MAPK1	hsa-miR-106b-5p
ENSG00000204965	PCDHA5	hsa-miR-106b-5p
ENSG00000204963	PCDHA7	hsa-miR-106b-5p
ENSG00000204969	PCDHA2	hsa-miR-106b-5p
ENSG00000075420	FNDC3B	hsa-miR-106b-5p
ENSG00000212916	MAP10	hsa-miR-106b-5p
ENSG00000251664	PCDHA12	hsa-miR-106b-5p
ENSG00000081842	PCDHA6	hsa-miR-106b-5p
ENSG00000172915	NBEA	hsa-miR-106b-5p
ENSG00000009335	UBE3C	hsa-miR-106b-5p
ENSG00000126003	PLAGL2	hsa-miR-106b-5p
ENSG00000249158	PCDHA11	hsa-miR-106b-5p
ENSG00000110171	TRIM3	hsa-miR-106b-5p
ENSG00000169359	SLC33A1	hsa-miR-106b-5p
ENSG00000197217	ENTPD4	hsa-miR-106b-5p
ENSG00000172057	ORMDL3	hsa-miR-106b-5p
ENSG00000092978	GPATCH2	hsa-miR-106b-5p
ENSG00000182175	RGMA	hsa-miR-106b-5p
ENSG00000136935	GOLGA1	hsa-miR-106b-5p
ENSG00000161011	SQSTM1	hsa-miR-106b-5p
ENSG00000122870	BICC1	hsa-miR-106b-5p
ENSG00000104728	ARHGEF10	hsa-miR-106b-5p
ENSG00000047056	WDR37	hsa-miR-106b-5p
ENSG00000135537	AFG1L	hsa-miR-106b-5p
ENSG00000197860	SGTB	hsa-miR-106b-5p
ENSG00000137807	KIF23	hsa-miR-106b-5p
ENSG00000050438	SLC4A8	hsa-miR-106b-5p
ENSG00000165566	AMER2	hsa-miR-106b-5p
ENSG00000177150	FAM210A	hsa-miR-106b-5p
ENSG00000139977	NAA30	hsa-miR-106b-5p
ENSG00000121671	CRY2	hsa-miR-106b-5p
ENSG00000168297	PXK	hsa-miR-106b-5p
ENSG00000182481	KPNA2	hsa-miR-106b-5p
ENSG00000180694	TMEM64	hsa-miR-106b-5p
ENSG00000075673	ATP12A	hsa-miR-106b-5p
ENSG00000120594	PLXDC2	hsa-miR-106b-5p
ENSG00000181588	MEX3D	hsa-miR-106b-5p
ENSG00000174010	KLHL15	hsa-miR-106b-5p
ENSG00000132694	ARHGEF11	hsa-miR-106b-5p
ENSG00000166869	CHP2	hsa-miR-106b-5p
ENSG00000100330	MTMR3	hsa-miR-106b-5p
ENSG00000163681	SLMAP	hsa-miR-106b-5p
ENSG00000117155	SSX2IP	hsa-miR-106b-5p
ENSG00000103264	FBXO31	hsa-miR-106b-5p
ENSG00000108932	SLC16A6	hsa-miR-106b-5p
ENSG00000160408	ST6GALNAC6	hsa-miR-106b-5p
ENSG00000118260	CREB1	hsa-miR-106b-5p
ENSG00000092964	DPYSL2	hsa-miR-106b-5p
ENSG00000104880	ARHGEF18	hsa-miR-106b-5p
ENSG00000164830	OXR1	hsa-miR-106b-5p
ENSG00000081087	OSTM1	hsa-miR-106b-5p
ENSG00000148411	NACC2	hsa-miR-106b-5p
ENSG00000115183	TANC1	hsa-miR-106b-5p
ENSG00000026950	BTN3A1	hsa-miR-106b-5p
ENSG00000011114	BTBD7	hsa-miR-106b-5p
ENSG00000138640	FAM13A	hsa-miR-106b-5p
ENSG00000080200	CRYBG3	hsa-miR-106b-5p
ENSG00000196083	IL1RAP	hsa-miR-106b-5p
ENSG00000172058	SERF1A	hsa-miR-106b-5p
ENSG00000142192	APP	hsa-miR-106b-5p
ENSG00000143322	ABL2	hsa-miR-106b-5p
ENSG00000198948	MFAP3L	hsa-miR-106b-5p
ENSG00000109079	TNFAIP1	hsa-miR-106b-5p
ENSG00000112562	SMOC2	hsa-miR-106b-5p
ENSG00000134318	ROCK2	hsa-miR-106b-5p
ENSG00000125347	IRF1	hsa-miR-106b-5p
ENSG00000135108	FBXO21	hsa-miR-106b-5p
ENSG00000131263	RLIM	hsa-miR-106b-5p
ENSG00000196935	SRGAP1	hsa-miR-106b-5p
ENSG00000118733	OLFM3	hsa-miR-106b-5p
ENSG00000143867	OSR1	hsa-miR-106b-5p
ENSG00000149115	TNKS1BP1	hsa-miR-106b-5p
ENSG00000137266	SLC22A23	hsa-miR-106b-5p
ENSG00000179456	ZBTB18	hsa-miR-106b-5p
ENSG00000108587	GOSR1	hsa-miR-106b-5p
ENSG00000170832	USP32	hsa-miR-106b-5p
ENSG00000167081	PBX3	hsa-miR-106b-5p
ENSG00000158109	TPRG1L	hsa-miR-106b-5p
ENSG00000143384	MCL1	hsa-miR-106b-5p
ENSG00000102468	HTR2A	hsa-miR-106b-5p
ENSG00000170113	NIPA1	hsa-miR-106b-5p
ENSG00000106852	LHX6	hsa-miR-106b-5p
ENSG00000119661	DNAL1	hsa-miR-106b-5p
ENSG00000116254	CHD5	hsa-miR-106b-5p
ENSG00000174238	PITPNA	hsa-miR-106b-5p
ENSG00000117616	RSRP1	hsa-miR-106b-5p
ENSG00000073150	PANX2	hsa-miR-106b-5p
ENSG00000106266	SNX8	hsa-miR-106b-5p
ENSG00000145675	PIK3R1	hsa-miR-106b-5p
ENSG00000177614	PGBD5	hsa-miR-106b-5p
ENSG00000141568	FOXK2	hsa-miR-106b-5p
ENSG00000163935	SFMBT1	hsa-miR-106b-5p
ENSG00000128512	DOCK4	hsa-miR-106b-5p
ENSG00000174600	CMKLR1	hsa-miR-106b-5p
ENSG00000064601	CTSA	hsa-miR-106b-5p
ENSG00000108064	TFAM	hsa-miR-106b-5p
ENSG00000071967	CYBRD1	hsa-miR-106b-5p
ENSG00000103647	CORO2B	hsa-miR-106b-5p
ENSG00000059145	UNKL	hsa-miR-106b-5p
ENSG00000103326	CAPN15	hsa-miR-106b-5p
ENSG00000172350	ABCG4	hsa-miR-106b-5p
ENSG00000116688	MFN2	hsa-miR-106b-5p
ENSG00000155366	RHOC	hsa-miR-106b-5p
ENSG00000281991	TMEM265	hsa-miR-106b-5p
ENSG00000163002	NUP35	hsa-miR-106b-5p
ENSG00000169891	REPS2	hsa-miR-106b-5p
ENSG00000164116	GUCY1A1	hsa-miR-106b-5p
ENSG00000137942	FNBP1L	hsa-miR-106b-5p
ENSG00000163848	ZNF148	hsa-miR-106b-5p
ENSG00000005812	FBXL3	hsa-miR-106b-5p
ENSG00000083844	ZNF264	hsa-miR-106b-5p
ENSG00000124875	CXCL6	hsa-miR-106b-5p
ENSG00000185716	MOSMO	hsa-miR-106b-5p
ENSG00000196159	FAT4	hsa-miR-106b-5p
ENSG00000113658	SMAD5	hsa-miR-106b-5p
ENSG00000163110	PDLIM5	hsa-miR-106b-5p
ENSG00000141699	RETREG3	hsa-miR-106b-5p
ENSG00000023516	AKAP11	hsa-miR-106b-5p
ENSG00000168610	STAT3	hsa-miR-106b-5p
ENSG00000167470	MIDN	hsa-miR-106b-5p
ENSG00000166261	ZNF202	hsa-miR-106b-5p
ENSG00000120798	NR2C1	hsa-miR-106b-5p
ENSG00000124171	PARD6B	hsa-miR-106b-5p
ENSG00000159714	ZDHHC1	hsa-miR-106b-5p
ENSG00000146247	PHIP	hsa-miR-106b-5p
ENSG00000125966	MMP24	hsa-miR-106b-5p
ENSG00000107957	SH3PXD2A	hsa-miR-106b-5p
ENSG00000140320	BAHD1	hsa-miR-106b-5p
ENSG00000008513	ST3GAL1	hsa-miR-106b-5p
ENSG00000213588	ZBTB9	hsa-miR-106b-5p
ENSG00000100644	HIF1A	hsa-miR-106b-5p
ENSG00000118454	ANKRD13C	hsa-miR-106b-5p
ENSG00000164164	OTUD4	hsa-miR-106b-5p
ENSG00000139668	WDFY2	hsa-miR-106b-5p
ENSG00000151458	ANKRD50	hsa-miR-106b-5p
ENSG00000120217	CD274	hsa-miR-106b-5p
ENSG00000134853	PDGFRA	hsa-miR-106b-5p
ENSG00000119865	CNRIP1	hsa-miR-106b-5p
ENSG00000130856	ZNF236	hsa-miR-106b-5p
ENSG00000162869	PPP1R21	hsa-miR-106b-5p
ENSG00000169946	ZFPM2	hsa-miR-106b-5p
ENSG00000008710	PKD1	hsa-miR-106b-5p
ENSG00000081026	MAGI3	hsa-miR-106b-5p
ENSG00000109501	WFS1	hsa-miR-106b-5p
ENSG00000143702	CEP170	hsa-miR-106b-5p
ENSG00000066739	ATG2B	hsa-miR-106b-5p
ENSG00000108352	RAPGEFL1	hsa-miR-106b-5p
ENSG00000174695	TMEM167A	hsa-miR-106b-5p
ENSG00000140682	TGFB1I1	hsa-miR-106b-5p
ENSG00000141503	MINK1	hsa-miR-106b-5p
ENSG00000166479	TMX3	hsa-miR-106b-5p
ENSG00000104497	SNX16	hsa-miR-106b-5p
ENSG00000123095	BHLHE41	hsa-miR-106b-5p
ENSG00000162368	CMPK1	hsa-miR-106b-5p
ENSG00000183808	RBM12B	hsa-miR-106b-5p
ENSG00000120742	SERP1	hsa-miR-106b-5p
ENSG00000275111	ZNF2	hsa-miR-106b-5p
ENSG00000146776	ATXN7L1	hsa-miR-106b-5p
ENSG00000043093	DCUN1D1	hsa-miR-106b-5p
ENSG00000162631	NTNG1	hsa-miR-106b-5p
ENSG00000188613	NANOS1	hsa-miR-106b-5p
ENSG00000102054	RBBP7	hsa-miR-106b-5p
ENSG00000009413	REV3L	hsa-miR-106b-5p
ENSG00000173276	ZBTB21	hsa-miR-106b-5p
ENSG00000048540	LMO3	hsa-miR-106b-5p
ENSG00000170776	AKAP13	hsa-miR-106b-5p
ENSG00000114554	PLXNA1	hsa-miR-106b-5p
ENSG00000108924	HLF	hsa-miR-106b-5p
ENSG00000198791	CNOT7	hsa-miR-106b-5p
ENSG00000124766	SOX4	hsa-miR-106b-5p
ENSG00000011198	ABHD5	hsa-miR-106b-5p
ENSG00000136754	ABI1	hsa-miR-106b-5p
ENSG00000084733	RAB10	hsa-miR-106b-5p
ENSG00000144567	RETREG2	hsa-miR-106b-5p
ENSG00000124942	AHNAK	hsa-miR-106b-5p
ENSG00000165406	MARCHF8	hsa-miR-106b-5p
ENSG00000007944	MYLIP	hsa-miR-106b-5p
ENSG00000106993	CDC37L1	hsa-miR-106b-5p
ENSG00000090060	PAPOLA	hsa-miR-106b-5p
ENSG00000135045	C9orf40	hsa-miR-106b-5p
ENSG00000121903	ZSCAN20	hsa-miR-106b-5p
ENSG00000118046	STK11	hsa-miR-106b-5p
ENSG00000166483	WEE1	hsa-miR-106b-5p
ENSG00000135677	GNS	hsa-miR-106b-5p
ENSG00000127527	EPS15L1	hsa-miR-106b-5p
ENSG00000155893	PXYLP1	hsa-miR-106b-5p
ENSG00000146592	CREB5	hsa-miR-106b-5p
ENSG00000123575	FAM199X	hsa-miR-106b-5p
ENSG00000074319	TSG101	hsa-miR-106b-5p
ENSG00000107968	MAP3K8	hsa-miR-106b-5p
ENSG00000170579	DLGAP1	hsa-miR-106b-5p
ENSG00000095739	BAMBI	hsa-miR-106b-5p
ENSG00000133818	RRAS2	hsa-miR-106b-5p
ENSG00000198794	SCAMP5	hsa-miR-106b-5p
ENSG00000218823	PAPOLB	hsa-miR-106b-5p
ENSG00000152034	MCHR2	hsa-miR-106b-5p
ENSG00000141639	MAPK4	hsa-miR-106b-5p
ENSG00000181690	PLAG1	hsa-miR-106b-5p
ENSG00000221826	PSG3	hsa-miR-106b-5p
ENSG00000102755	FLT1	hsa-miR-106b-5p
ENSG00000187123	LYPD6	hsa-miR-106b-5p
ENSG00000182446	NPLOC4	hsa-miR-106b-5p
ENSG00000186439	TRDN	hsa-miR-106b-5p
ENSG00000166292	TMEM100	hsa-miR-106b-5p
ENSG00000162695	SLC30A7	hsa-miR-106b-5p
ENSG00000135250	SRPK2	hsa-miR-106b-5p
ENSG00000124788	ATXN1	hsa-miR-106b-5p
ENSG00000102362	SYTL4	hsa-miR-106b-5p
ENSG00000059915	PSD	hsa-miR-106b-5p
ENSG00000011105	TSPAN9	hsa-miR-106b-5p
ENSG00000113300	CNOT6	hsa-miR-106b-5p
ENSG00000127870	RNF6	hsa-miR-106b-5p
ENSG00000162849	KIF26B	hsa-miR-106b-5p
ENSG00000221823	PPP3R1	hsa-miR-106b-5p
ENSG00000163956	LRPAP1	hsa-miR-106b-5p
ENSG00000138463	SLC49A4	hsa-miR-106b-5p
ENSG00000162402	USP24	hsa-miR-106b-5p
ENSG00000115652	UXS1	hsa-miR-106b-5p
ENSG00000132478	UNK	hsa-miR-106b-5p
ENSG00000158079	PTPDC1	hsa-miR-106b-5p
ENSG00000123411	IKZF4	hsa-miR-106b-5p
ENSG00000078900	TP73	hsa-miR-106b-5p
ENSG00000168229	PTGDR	hsa-miR-106b-5p
ENSG00000148541	FAM13C	hsa-miR-106b-5p
ENSG00000166965	RCCD1	hsa-miR-106b-5p
ENSG00000165490	DDIAS	hsa-miR-106b-5p
ENSG00000047365	ARAP2	hsa-miR-106b-5p
ENSG00000175395	ZNF25	hsa-miR-106b-5p
ENSG00000131370	SH3BP5	hsa-miR-106b-5p
ENSG00000009694	TENM1	hsa-miR-106b-5p
ENSG00000070778	PTPN21	hsa-miR-106b-5p
ENSG00000104064	GABPB1	hsa-miR-106b-5p
ENSG00000185963	BICD2	hsa-miR-106b-5p
ENSG00000126217	MCF2L	hsa-miR-106b-5p
ENSG00000021762	OSBPL5	hsa-miR-106b-5p
ENSG00000023191	RNH1	hsa-miR-106b-5p
ENSG00000184545	DUSP8	hsa-miR-106b-5p
ENSG00000163947	ARHGEF3	hsa-miR-106b-5p
ENSG00000184005	ST6GALNAC3	hsa-miR-106b-5p
ENSG00000164896	FASTK	hsa-miR-106b-5p
ENSG00000160062	ZBTB8A	hsa-miR-106b-5p
ENSG00000184838	PRR16	hsa-miR-106b-5p
ENSG00000167981	ZNF597	hsa-miR-106b-5p
ENSG00000170677	SOCS6	hsa-miR-106b-5p
ENSG00000196233	LCOR	hsa-miR-106b-5p
ENSG00000185985	SLITRK2	hsa-miR-106b-5p
ENSG00000181965	NEUROG1	hsa-miR-106b-5p
ENSG00000206418	RAB12	hsa-miR-106b-5p
ENSG00000185127	C6orf120	hsa-miR-106b-5p
ENSG00000089351	GRAMD1A	hsa-miR-106b-5p
ENSG00000188811	NHLRC3	hsa-miR-106b-5p
ENSG00000164691	TAGAP	hsa-miR-106b-5p
ENSG00000133138	TBC1D8B	hsa-miR-106b-5p
ENSG00000135525	MAP7	hsa-miR-106b-5p
ENSG00000187068	C3orf70	hsa-miR-106b-5p
ENSG00000091436	MAP3K20	hsa-miR-106b-5p
ENSG00000149575	SCN2B	hsa-miR-106b-5p
ENSG00000108395	TRIM37	hsa-miR-106b-5p
ENSG00000136104	RNASEH2B	hsa-miR-106b-5p
ENSG00000054803	CBLN4	hsa-miR-106b-5p
ENSG00000128590	DNAJB9	hsa-miR-106b-5p
ENSG00000156671	SAMD8	hsa-miR-106b-5p
ENSG00000072401	UBE2D1	hsa-miR-106b-5p
ENSG00000198373	WWP2	hsa-miR-106b-5p
ENSG00000214944	ARHGEF28	hsa-miR-106b-5p
ENSG00000178074	C2orf69	hsa-miR-106b-5p
ENSG00000108654	DDX5	hsa-miR-106b-5p
ENSG00000149582	TMEM25	hsa-miR-106b-5p
ENSG00000113356	POLR3G	hsa-miR-106b-5p
ENSG00000188786	MTF1	hsa-miR-106b-5p
ENSG00000141905	NFIC	hsa-miR-106b-5p
ENSG00000126775	ATG14	hsa-miR-106b-5p
ENSG00000170525	PFKFB3	hsa-miR-106b-5p
ENSG00000140526	ABHD2	hsa-miR-106b-5p
ENSG00000080839	RBL1	hsa-miR-106b-5p
ENSG00000141646	SMAD4	hsa-miR-106b-5p
ENSG00000129204	USP6	hsa-miR-106b-5p
ENSG00000153094	BCL2L11	hsa-miR-106b-5p
ENSG00000140497	SCAMP2	hsa-miR-106b-5p
ENSG00000114853	ZBTB47	hsa-miR-106b-5p
ENSG00000144445	KANSL1L	hsa-miR-106b-5p
ENSG00000178764	ZHX2	hsa-miR-106b-5p
ENSG00000094880	CDC23	hsa-miR-106b-5p
ENSG00000085274	MYNN	hsa-miR-106b-5p
ENSG00000100483	VCPKMT	hsa-miR-106b-5p
ENSG00000007168	PAFAH1B1	hsa-miR-106b-5p
ENSG00000183530	PRR14L	hsa-miR-106b-5p
ENSG00000076641	PAG1	hsa-miR-106b-5p
ENSG00000087245	MMP2	hsa-miR-106b-5p
ENSG00000177807	KCNJ10	hsa-miR-106b-5p
ENSG00000156976	EIF4A2	hsa-miR-106b-5p
ENSG00000107643	MAPK8	hsa-miR-106b-5p
ENSG00000104946	TBC1D17	hsa-miR-106b-5p
ENSG00000124882	EREG	hsa-miR-106b-5p
ENSG00000182621	PLCB1	hsa-miR-106b-5p
ENSG00000138767	CNOT6L	hsa-miR-106b-5p
ENSG00000124762	CDKN1A	hsa-miR-106b-5p
ENSG00000118922	KLF12	hsa-miR-106b-5p
ENSG00000178403	NEUROG2	hsa-miR-106b-5p
ENSG00000147862	NFIB	hsa-miR-106b-5p
ENSG00000188706	ZDHHC9	hsa-miR-106b-5p
ENSG00000136928	GABBR2	hsa-miR-106b-5p
ENSG00000179119	SPTY2D1	hsa-miR-106b-5p
ENSG00000120756	PLS1	hsa-miR-106b-5p
ENSG00000275004	ZNF280B	hsa-miR-106b-5p
ENSG00000102781	KATNAL1	hsa-miR-106b-5p
ENSG00000125753	VASP	hsa-miR-106b-5p
ENSG00000137642	SORL1	hsa-miR-106b-5p
ENSG00000137509	PRCP	hsa-miR-106b-5p
ENSG00000080493	SLC4A4	hsa-miR-106b-5p
ENSG00000155903	RASA2	hsa-miR-106b-5p
ENSG00000040199	PHLPP2	hsa-miR-106b-5p
ENSG00000173208	ABCD2	hsa-miR-106b-5p
ENSG00000038945	MSR1	hsa-miR-106b-5p
ENSG00000072133	RPS6KA6	hsa-miR-106b-5p
ENSG00000160551	TAOK1	hsa-miR-106b-5p
ENSG00000137502	RAB30	hsa-miR-106b-5p
ENSG00000166579	NDEL1	hsa-miR-106b-5p
ENSG00000198142	SOWAHC	hsa-miR-106b-5p
ENSG00000151322	NPAS3	hsa-miR-106b-5p
ENSG00000163281	GNPDA2	hsa-miR-106b-5p
ENSG00000136531	SCN2A	hsa-miR-106b-5p
ENSG00000107864	CPEB3	hsa-miR-106b-5p
ENSG00000119138	KLF9	hsa-miR-106b-5p
ENSG00000149483	TMEM138	hsa-miR-106b-5p
ENSG00000162441	LZIC	hsa-miR-106b-5p
ENSG00000022567	SLC45A4	hsa-miR-106b-5p
ENSG00000196937	FAM3C	hsa-miR-106b-5p
ENSG00000018625	ATP1A2	hsa-miR-106b-5p
ENSG00000146373	RNF217	hsa-miR-106b-5p
ENSG00000198252	STYX	hsa-miR-106b-5p
ENSG00000078747	ITCH	hsa-miR-106b-5p
ENSG00000102753	KPNA3	hsa-miR-106b-5p
ENSG00000180354	MTURN	hsa-miR-106b-5p
ENSG00000117020	AKT3	hsa-miR-106b-5p
ENSG00000159388	BTG2	hsa-miR-106b-5p
ENSG00000184402	SS18L1	hsa-miR-106b-5p
ENSG00000026103	FAS	hsa-miR-106b-5p
ENSG00000162434	JAK1	hsa-miR-106b-5p
ENSG00000127951	FGL2	hsa-miR-106b-5p
ENSG00000110066	KMT5B	hsa-miR-106b-5p
ENSG00000186395	KRT10	hsa-miR-106b-5p
ENSG00000154429	CCSAP	hsa-miR-106b-5p
ENSG00000197548	ATG7	hsa-miR-106b-5p
ENSG00000133065	SLC41A1	hsa-miR-106b-5p
ENSG00000167193	CRK	hsa-miR-106b-5p
ENSG00000162522	KIAA1522	hsa-miR-106b-5p
ENSG00000186951	PPARA	hsa-miR-106b-5p
ENSG00000198625	MDM4	hsa-miR-106b-5p
ENSG00000076604	TRAF4	hsa-miR-106b-5p
ENSG00000114383	TUSC2	hsa-miR-106b-5p
ENSG00000140557	ST8SIA2	hsa-miR-106b-5p
ENSG00000168172	HOOK3	hsa-miR-106b-5p
ENSG00000163697	APBB2	hsa-miR-106b-5p
ENSG00000091831	ESR1	hsa-miR-106b-5p
ENSG00000160094	ZNF362	hsa-miR-106b-5p
ENSG00000187678	SPRY4	hsa-miR-106b-5p
ENSG00000151239	TWF1	hsa-miR-106b-5p
ENSG00000163888	CAMK2N2	hsa-miR-106b-5p
ENSG00000135766	EGLN1	hsa-miR-106b-5p
ENSG00000119048	UBE2B	hsa-miR-106b-5p
ENSG00000115944	COX7A2L	hsa-miR-106b-5p
ENSG00000176658	MYO1D	hsa-miR-106b-5p
ENSG00000169018	FEM1B	hsa-miR-106b-5p
ENSG00000145824	CXCL14	hsa-miR-106b-5p
ENSG00000253797	UTP14C	hsa-miR-106b-5p
ENSG00000121749	TBC1D15	hsa-miR-106b-5p
ENSG00000102910	LONP2	hsa-miR-106b-5p
ENSG00000104626	ERI1	hsa-miR-106b-5p
ENSG00000139644	TMBIM6	hsa-miR-106b-5p
ENSG00000168092	PAFAH1B2	hsa-miR-106b-5p
ENSG00000179841	AKAP5	hsa-miR-106b-5p
ENSG00000241839	PLEKHO2	hsa-miR-106b-5p
ENSG00000121104	FAM117A	hsa-miR-106b-5p
ENSG00000173120	KDM2A	hsa-miR-106b-5p
ENSG00000256660	CLEC12B	hsa-miR-106b-5p
ENSG00000006712	PAF1	hsa-miR-106b-5p
ENSG00000107862	GBF1	hsa-miR-106b-5p
ENSG00000175065	DSG4	hsa-miR-106b-5p
ENSG00000131381	RBSN	hsa-miR-106b-5p
ENSG00000163683	SMIM14	hsa-miR-106b-5p
ENSG00000119508	NR4A3	hsa-miR-106b-5p
ENSG00000143126	CELSR2	hsa-miR-106b-5p
ENSG00000003056	M6PR	hsa-miR-106b-5p
ENSG00000153012	LGI2	hsa-miR-106b-5p
ENSG00000078081	LAMP3	hsa-miR-106b-5p
ENSG00000122966	CIT	hsa-miR-106b-5p
ENSG00000151881	TMEM267	hsa-miR-106b-5p
ENSG00000102189	EEA1	hsa-miR-106b-5p
ENSG00000214357	NEURL1B	hsa-miR-106b-5p
ENSG00000139211	AMIGO2	hsa-miR-106b-5p
ENSG00000167306	MYO5B	hsa-miR-106b-5p
ENSG00000134247	PTGFRN	hsa-miR-106b-5p
ENSG00000167670	CHAF1A	hsa-miR-106b-5p
ENSG00000206052	DOK6	hsa-miR-106b-5p
ENSG00000147679	UTP23	hsa-miR-106b-5p
ENSG00000082996	RNF13	hsa-miR-106b-5p
ENSG00000183508	TENT5C	hsa-miR-106b-5p
ENSG00000107897	ACBD5	hsa-miR-106b-5p
ENSG00000198833	UBE2J1	hsa-miR-106b-5p
ENSG00000134324	LPIN1	hsa-miR-106b-5p
ENSG00000204524	ZNF805	hsa-miR-106b-5p
ENSG00000150938	CRIM1	hsa-miR-106b-5p
ENSG00000152266	PTH	hsa-miR-106b-5p
ENSG00000122432	SPATA1	hsa-miR-106b-5p
ENSG00000189007	ADAT2	hsa-miR-106b-5p
ENSG00000057704	TMCC3	hsa-miR-106b-5p
ENSG00000007968	E2F2	hsa-miR-106b-5p
ENSG00000006576	PHTF2	hsa-miR-106b-5p
ENSG00000139687	RB1	hsa-miR-106b-5p
ENSG00000179021	C3orf38	hsa-miR-106b-5p
ENSG00000144455	SUMF1	hsa-miR-106b-5p
ENSG00000197442	MAP3K5	hsa-miR-106b-5p
ENSG00000173011	TADA2B	hsa-miR-106b-5p
ENSG00000187164	SHTN1	hsa-miR-106b-5p
ENSG00000149948	HMGA2	hsa-miR-106b-5p
ENSG00000185129	PURA	hsa-miR-106b-5p
ENSG00000153814	JAZF1	hsa-miR-106b-5p
ENSG00000119878	CRIPT	hsa-miR-106b-5p
ENSG00000164463	CREBRF	hsa-miR-106b-5p
ENSG00000076321	KLHL20	hsa-miR-106b-5p
ENSG00000123091	RNF11	hsa-miR-106b-5p
ENSG00000115486	GGCX	hsa-miR-106b-5p
ENSG00000142188	TMEM50B	hsa-miR-106b-5p
ENSG00000184207	PGP	hsa-miR-106b-5p
ENSG00000115216	NRBP1	hsa-miR-106b-5p
ENSG00000188042	ARL4C	hsa-miR-106b-5p
ENSG00000135164	DMTF1	hsa-miR-106b-5p
ENSG00000106714	CNTNAP3	hsa-miR-106b-5p
ENSG00000164603	BMT2	hsa-miR-106b-5p
ENSG00000088356	PDRG1	hsa-miR-106b-5p
ENSG00000132911	NMUR2	hsa-miR-106b-5p
ENSG00000146830	GIGYF1	hsa-miR-106b-5p
ENSG00000169031	COL4A3	hsa-miR-106b-5p
ENSG00000168234	TTC39C	hsa-miR-106b-5p
ENSG00000168300	PCMTD1	hsa-miR-106b-5p
ENSG00000124126	PREX1	hsa-miR-106b-5p
ENSG00000105854	PON2	hsa-miR-106b-5p
ENSG00000107771	CCSER2	hsa-miR-106b-5p
ENSG00000166710	B2M	hsa-miR-106b-5p
ENSG00000135823	STX6	hsa-miR-106b-5p
ENSG00000275052	PPP4R3B	hsa-miR-106b-5p
ENSG00000198700	IPO9	hsa-miR-106b-5p
ENSG00000114541	FRMD4B	hsa-miR-106b-5p
ENSG00000100239	PPP6R2	hsa-miR-106b-5p
ENSG00000029725	RABEP1	hsa-miR-106b-5p
ENSG00000118596	SLC16A7	hsa-miR-106b-5p
ENSG00000052850	ALX4	hsa-miR-106b-5p
ENSG00000143772	ITPKB	hsa-miR-106b-5p
ENSG00000189410	SH2D5	hsa-miR-106b-5p
ENSG00000091428	RAPGEF4	hsa-miR-106b-5p
ENSG00000173376	NDNF	hsa-miR-106b-5p
ENSG00000188243	COMMD6	hsa-miR-106b-5p
ENSG00000136603	SKIL	hsa-miR-106b-5p
ENSG00000101367	MAPRE1	hsa-miR-106b-5p
ENSG00000155980	KIF5A	hsa-miR-106b-5p
ENSG00000135828	RNASEL	hsa-miR-106b-5p
ENSG00000198915	RASGEF1A	hsa-miR-106b-5p
ENSG00000137075	RNF38	hsa-miR-106b-5p
ENSG00000163946	TASOR	hsa-miR-106b-5p
ENSG00000100813	ACIN1	hsa-miR-106b-5p
ENSG00000166090	IL25	hsa-miR-106b-5p
ENSG00000147481	SNTG1	hsa-miR-106b-5p
ENSG00000155090	KLF10	hsa-miR-106b-5p
ENSG00000103528	SYT17	hsa-miR-106b-5p
ENSG00000130052	STARD8	hsa-miR-106b-5p
ENSG00000139625	MAP3K12	hsa-miR-106b-5p
ENSG00000168702	LRP1B	hsa-miR-106b-5p
ENSG00000108061	SHOC2	hsa-miR-106b-5p
ENSG00000166527	CLEC4D	hsa-miR-106b-5p
ENSG00000084652	TXLNA	hsa-miR-106b-5p
ENSG00000153234	NR4A2	hsa-miR-106b-5p
ENSG00000111452	ADGRD1	hsa-miR-106b-5p
ENSG00000185219	ZNF445	hsa-miR-106b-5p
ENSG00000172322	CLEC12A	hsa-miR-106b-5p
ENSG00000065000	AP3D1	hsa-miR-106b-5p
ENSG00000121481	RNF2	hsa-miR-106b-5p
ENSG00000073803	MAP3K13	hsa-miR-106b-5p
ENSG00000117676	RPS6KA1	hsa-miR-106b-5p
ENSG00000126581	BECN1	hsa-miR-106b-5p
ENSG00000181104	F2R	hsa-miR-106b-5p
ENSG00000174137	FAM53A	hsa-miR-106b-5p
ENSG00000065243	PKN2	hsa-miR-106b-5p
ENSG00000187581	COX8C	hsa-miR-106b-5p
ENSG00000128342	LIF	hsa-miR-106b-5p
ENSG00000130766	SESN2	hsa-miR-106b-5p
ENSG00000125459	MSTO1	hsa-miR-106b-5p
ENSG00000050748	MAPK9	hsa-miR-106b-5p
ENSG00000008226	DLEC1	hsa-miR-106b-5p
ENSG00000183098	GPC6	hsa-miR-106b-5p
ENSG00000152049	KCNE4	hsa-miR-106b-5p
ENSG00000116132	PRRX1	hsa-miR-106b-5p
ENSG00000174669	SLC29A2	hsa-miR-106b-5p
ENSG00000183513	COA5	hsa-miR-106b-5p
ENSG00000070087	PFN2	hsa-miR-106b-5p
ENSG00000180801	ARSJ	hsa-miR-106b-5p
ENSG00000100403	ZC3H7B	hsa-miR-106b-5p
ENSG00000154529	CNTNAP3B	hsa-miR-106b-5p
ENSG00000090857	PDPR	hsa-miR-106b-5p
ENSG00000169876	MUC17	hsa-miR-106b-5p
ENSG00000121297	TSHZ3	hsa-miR-106b-5p
ENSG00000110321	EIF4G2	hsa-miR-106b-5p
ENSG00000138622	HCN4	hsa-miR-106b-5p
ENSG00000179388	EGR3	hsa-miR-106b-5p
ENSG00000147536	GINS4	hsa-miR-106b-5p
ENSG00000112242	E2F3	hsa-miR-106b-5p
ENSG00000162624	LHX8	hsa-miR-106b-5p
ENSG00000141034	GID4	hsa-miR-106b-5p
ENSG00000186130	ZBTB6	hsa-miR-106b-5p
ENSG00000012211	PRICKLE3	hsa-miR-106b-5p
ENSG00000164938	TP53INP1	hsa-miR-106b-5p
ENSG00000070915	SLC12A3	hsa-miR-106b-5p
ENSG00000117697	NSL1	hsa-miR-106b-5p
ENSG00000029993	HMGB3	hsa-miR-106b-5p
ENSG00000151893	CACUL1	hsa-miR-106b-5p
ENSG00000129636	ITFG1	hsa-miR-106b-5p
ENSG00000149177	PTPRJ	hsa-miR-106b-5p
ENSG00000139880	CDH24	hsa-miR-106b-5p
ENSG00000116580	GON4L	hsa-miR-106b-5p
ENSG00000160007	ARHGAP35	hsa-miR-106b-5p
ENSG00000125845	BMP2	hsa-miR-106b-5p
ENSG00000152778	IFIT5	hsa-miR-106b-5p
ENSG00000196428	TSC22D2	hsa-miR-106b-5p
ENSG00000188641	DPYD	hsa-miR-106b-5p
ENSG00000051341	POLQ	hsa-miR-106b-5p
ENSG00000127483	HP1BP3	hsa-miR-106b-5p
ENSG00000142178	SIK1	hsa-miR-106b-5p
ENSG00000144040	SFXN5	hsa-miR-106b-5p
ENSG00000118257	NRP2	hsa-miR-106b-5p
ENSG00000162105	SHANK2	hsa-miR-106b-5p
ENSG00000100629	CEP128	hsa-miR-106b-5p
ENSG00000102780	DGKH	hsa-miR-106b-5p
ENSG00000038274	MAT2B	hsa-miR-106b-5p
ENSG00000120159	CAAP1	hsa-miR-106b-5p
ENSG00000186470	BTN3A2	hsa-miR-106b-5p
ENSG00000147421	HMBOX1	hsa-miR-106b-5p
ENSG00000182916	TCEAL7	hsa-miR-106b-5p
ENSG00000152284	TCF7L1	hsa-miR-106b-5p
ENSG00000111961	SASH1	hsa-miR-106b-5p
ENSG00000136867	SLC31A2	hsa-miR-106b-5p
ENSG00000197498	RPF2	hsa-miR-106b-5p
ENSG00000121210	TMEM131L	hsa-miR-106b-5p
ENSG00000124767	GLO1	hsa-miR-106b-5p
ENSG00000149639	SOGA1	hsa-miR-106b-5p
ENSG00000175161	CADM2	hsa-miR-106b-5p
ENSG00000107186	MPDZ	hsa-miR-106b-5p
ENSG00000096063	SRPK1	hsa-miR-106b-5p
ENSG00000161791	FMNL3	hsa-miR-106b-5p
ENSG00000128833	MYO5C	hsa-miR-106b-5p
ENSG00000182585	EPGN	hsa-miR-106b-5p
ENSG00000169641	LUZP1	hsa-miR-106b-5p
ENSG00000135686	KLHL36	hsa-miR-106b-5p
ENSG00000114698	PLSCR4	hsa-miR-106b-5p
ENSG00000117226	GBP3	hsa-miR-106b-5p
ENSG00000147408	CSGALNACT1	hsa-miR-106b-5p
ENSG00000181826	RELL1	hsa-miR-106b-5p
ENSG00000175155	YPEL2	hsa-miR-106b-5p
ENSG00000188215	DCUN1D3	hsa-miR-106b-5p
ENSG00000141252	VPS53	hsa-miR-106b-5p
ENSG00000278570	NR2E3	hsa-miR-106b-5p
ENSG00000172292	CERS6	hsa-miR-106b-5p
ENSG00000174151	CYB561D1	hsa-miR-106b-5p
ENSG00000173517	PEAK1	hsa-miR-106b-5p
ENSG00000183853	KIRREL1	hsa-miR-106b-5p
ENSG00000148053	NTRK2	hsa-miR-106b-5p
ENSG00000035862	TIMP2	hsa-miR-106b-5p
ENSG00000018280	SLC11A1	hsa-miR-106b-5p
ENSG00000067533	RRP15	hsa-miR-106b-5p
ENSG00000171940	ZNF217	hsa-miR-106b-5p
ENSG00000110921	MVK	hsa-miR-106b-5p
ENSG00000186716	BCR	hsa-miR-106b-5p
ENSG00000071462	BUD23	hsa-miR-106b-5p
ENSG00000169213	RAB3B	hsa-miR-106b-5p
ENSG00000183826	BTBD9	hsa-miR-106b-5p
ENSG00000124120	TTPAL	hsa-miR-106b-5p
ENSG00000188026	RILPL1	hsa-miR-106b-5p
ENSG00000009307	CSDE1	hsa-miR-106b-5p
ENSG00000186432	KPNA4	hsa-miR-106b-5p
ENSG00000181856	SLC2A4	hsa-miR-106b-5p
ENSG00000163092	XIRP2	hsa-miR-106b-5p
ENSG00000158747	NBL1	hsa-miR-106b-5p
ENSG00000162971	TYW5	hsa-miR-106b-5p
ENSG00000112320	SOBP	hsa-miR-106b-5p
ENSG00000128908	INO80	hsa-miR-106b-5p
ENSG00000068024	HDAC4	hsa-miR-106b-5p
ENSG00000114120	SLC25A36	hsa-miR-106b-5p
ENSG00000097033	SH3GLB1	hsa-miR-106b-5p
ENSG00000124104	SNX21	hsa-miR-106b-5p
ENSG00000108702	CCL1	hsa-miR-106b-5p
ENSG00000087338	GMCL1	hsa-miR-106b-5p
ENSG00000177200	CHD9	hsa-miR-106b-5p
ENSG00000145685	LHFPL2	hsa-miR-106b-5p
ENSG00000106868	SUSD1	hsa-miR-106b-5p
ENSG00000134308	YWHAQ	hsa-miR-106b-5p
ENSG00000186340	THBS2	hsa-miR-106b-5p
ENSG00000140564	FURIN	hsa-miR-106b-5p
ENSG00000115271	GCA	hsa-miR-106b-5p
ENSG00000172731	LRRC20	hsa-miR-106b-5p
ENSG00000166401	SERPINB8	hsa-miR-106b-5p
ENSG00000101665	SMAD7	hsa-miR-106b-5p
ENSG00000095383	TBC1D2	hsa-miR-106b-5p
ENSG00000075043	KCNQ2	hsa-miR-106b-5p
ENSG00000121058	COIL	hsa-miR-106b-5p
ENSG00000156017	CARNMT1	hsa-miR-106b-5p
ENSG00000101230	ISM1	hsa-miR-106b-5p
ENSG00000170365	SMAD1	hsa-miR-106b-5p
ENSG00000105793	GTPBP10	hsa-miR-106b-5p
ENSG00000034239	CLXN	hsa-miR-106b-5p
ENSG00000187498	COL4A1	hsa-miR-106b-5p
ENSG00000166793	YPEL4	hsa-miR-106b-5p
ENSG00000156384	SFR1	hsa-miR-106b-5p
ENSG00000144354	CDCA7	hsa-miR-106b-5p
ENSG00000144589	STK11IP	hsa-miR-106b-5p
ENSG00000158955	WNT9B	hsa-miR-106b-5p
ENSG00000119638	NEK9	hsa-miR-106b-5p
ENSG00000196220	SRGAP3	hsa-miR-106b-5p
ENSG00000130021	PUDP	hsa-miR-106b-5p
ENSG00000081019	RSBN1	hsa-miR-106b-5p
ENSG00000067955	CBFB	hsa-miR-106b-5p
ENSG00000060709	RIMBP2	hsa-miR-106b-5p
ENSG00000003137	CYP26B1	hsa-miR-106b-5p
ENSG00000198535	C2CD4A	hsa-miR-106b-5p
ENSG00000113384	GOLPH3	hsa-miR-106b-5p
ENSG00000112695	COX7A2	hsa-miR-106b-5p
ENSG00000171444	MCC	hsa-miR-106b-5p
ENSG00000087470	DNM1L	hsa-miR-106b-5p
ENSG00000101265	RASSF2	hsa-miR-106b-5p
ENSG00000139436	GIT2	hsa-miR-106b-5p
ENSG00000166928	MS4A14	hsa-miR-106b-5p
ENSG00000170325	PRDM10	hsa-miR-106b-5p
ENSG00000139146	SINHCAF	hsa-miR-106b-5p
ENSG00000133687	TMTC1	hsa-miR-106b-5p
ENSG00000159217	IGF2BP1	hsa-miR-106b-5p
ENSG00000151611	MMAA	hsa-miR-106b-5p
ENSG00000131242	RAB11FIP4	hsa-miR-106b-5p
ENSG00000128923	MINDY2	hsa-miR-106b-5p
ENSG00000154736	ADAMTS5	hsa-miR-106b-5p
ENSG00000019995	ZRANB1	hsa-miR-106b-5p
ENSG00000165168	CYBB	hsa-miR-106b-5p
ENSG00000100354	TNRC6B	hsa-miR-106b-5p
ENSG00000011007	ELOA	hsa-miR-106b-5p
ENSG00000128585	MKLN1	hsa-miR-106b-5p
ENSG00000139973	SYT16	hsa-miR-106b-5p
ENSG00000112715	VEGFA	hsa-miR-106b-5p
ENSG00000184305	CCSER1	hsa-miR-106b-5p
ENSG00000173085	COQ2	hsa-miR-106b-5p
ENSG00000196517	SLC6A9	hsa-miR-106b-5p
ENSG00000111049	MYF5	hsa-miR-106b-5p
ENSG00000196090	PTPRT	hsa-miR-106b-5p
ENSG00000136709	WDR33	hsa-miR-106b-5p
ENSG00000130508	PXDN	hsa-miR-106b-5p
ENSG00000164024	METAP1	hsa-miR-106b-5p
ENSG00000121361	KCNJ8	hsa-miR-106b-5p
ENSG00000171208	NETO2	hsa-miR-106b-5p
ENSG00000022355	GABRA1	hsa-miR-106b-5p
ENSG00000162433	AK4	hsa-miR-106b-5p
ENSG00000100711	ZFYVE21	hsa-miR-106b-5p
ENSG00000198408	OGA	hsa-miR-106b-5p
ENSG00000196411	EPHB4	hsa-miR-106b-5p
ENSG00000055950	MRPL43	hsa-miR-106b-5p
ENSG00000141431	ASXL3	hsa-miR-106b-5p
ENSG00000163346	PBXIP1	hsa-miR-106b-5p
ENSG00000077157	PPP1R12B	hsa-miR-106b-5p
ENSG00000185728	YTHDF3	hsa-miR-106b-5p
ENSG00000135378	PRRG4	hsa-miR-106b-5p
ENSG00000110075	PPP6R3	hsa-miR-106b-5p
ENSG00000157423	HYDIN	hsa-miR-106b-5p
ENSG00000136451	VEZF1	hsa-miR-106b-5p
ENSG00000116044	NFE2L2	hsa-miR-106b-5p
ENSG00000074657	ZNF532	hsa-miR-106b-5p
ENSG00000120659	TNFSF11	hsa-miR-106b-5p
ENSG00000133805	AMPD3	hsa-miR-106b-5p
ENSG00000173480	ZNF417	hsa-miR-106b-5p
ENSG00000135111	TBX3	hsa-miR-106b-5p
ENSG00000127564	PKMYT1	hsa-miR-106b-5p
ENSG00000138639	ARHGAP24	hsa-miR-106b-5p
ENSG00000106603	COA1	hsa-miR-106b-5p
ENSG00000060237	WNK1	hsa-miR-106b-5p
ENSG00000119927	GPAM	hsa-miR-106b-5p
ENSG00000120137	PANK3	hsa-miR-106b-5p
ENSG00000160218	TRAPPC10	hsa-miR-106b-5p
ENSG00000153291	SLC25A27	hsa-miR-106b-5p
ENSG00000214413	BBIP1	hsa-miR-106b-5p
ENSG00000164574	GALNT10	hsa-miR-106b-5p
ENSG00000151151	IPMK	hsa-miR-106b-5p
ENSG00000120805	ARL1	hsa-miR-106b-5p
ENSG00000142700	DMRTA2	hsa-miR-106b-5p
ENSG00000152942	RAD17	hsa-miR-106b-5p
ENSG00000101746	NOL4	hsa-miR-106b-5p
ENSG00000160199	PKNOX1	hsa-miR-106b-5p
ENSG00000164045	CDC25A	hsa-miR-106b-5p
ENSG00000221914	PPP2R2A	hsa-miR-106b-5p
ENSG00000163666	HESX1	hsa-miR-106b-5p
ENSG00000175348	TMEM9B	hsa-miR-106b-5p
ENSG00000162924	REL	hsa-miR-106b-5p
ENSG00000143756	FBXO28	hsa-miR-106b-5p
ENSG00000171033	PKIA	hsa-miR-106b-5p
ENSG00000169057	MECP2	hsa-miR-106b-5p
ENSG00000104671	DCTN6	hsa-miR-106b-5p
ENSG00000055609	KMT2C	hsa-miR-106b-5p
ENSG00000163026	WDCP	hsa-miR-106b-5p
ENSG00000197077	KIAA1671	hsa-miR-106b-5p
ENSG00000095015	MAP3K1	hsa-miR-106b-5p
ENSG00000148154	UGCG	hsa-miR-106b-5p
ENSG00000115109	EPB41L5	hsa-miR-106b-5p
ENSG00000134508	CABLES1	hsa-miR-106b-5p
ENSG00000198198	SZT2	hsa-miR-106b-5p
ENSG00000101871	MID1	hsa-miR-106b-5p
ENSG00000146267	FAXC	hsa-miR-106b-5p
ENSG00000178904	DPY19L3	hsa-miR-106b-5p
ENSG00000176953	NFATC2IP	hsa-miR-106b-5p
ENSG00000185737	NRG3	hsa-miR-106b-5p
ENSG00000144730	IL17RD	hsa-miR-106b-5p
ENSG00000042429	MED17	hsa-miR-106b-5p
ENSG00000135414	GDF11	hsa-miR-106b-5p
ENSG00000140563	MCTP2	hsa-miR-106b-5p
ENSG00000175893	ZDHHC21	hsa-miR-106b-5p
ENSG00000096401	CDC5L	hsa-miR-106b-5p
ENSG00000176971	FIBIN	hsa-miR-106b-5p
ENSG00000131080	EDA2R	hsa-miR-106b-5p
ENSG00000079308	TNS1	hsa-miR-106b-5p
ENSG00000151422	FER	hsa-miR-106b-5p
ENSG00000102796	DHRS12	hsa-miR-106b-5p
ENSG00000140090	SLC24A4	hsa-miR-106b-5p
ENSG00000197361	FBXL22	hsa-miR-106b-5p
ENSG00000118971	CCND2	hsa-miR-106b-5p
ENSG00000154263	ABCA10	hsa-miR-106b-5p
ENSG00000184162	NR2C2AP	hsa-miR-106b-5p
ENSG00000105483	CARD8	hsa-miR-106b-5p
ENSG00000115963	RND3	hsa-miR-106b-5p
ENSG00000175066	GK5	hsa-miR-106b-5p
ENSG00000153250	RBMS1	hsa-miR-106b-5p
ENSG00000138107	ACTR1A	hsa-miR-106b-5p
ENSG00000132436	FIGNL1	hsa-miR-106b-5p
ENSG00000151474	FRMD4A	hsa-miR-106b-5p
ENSG00000137040	RANBP6	hsa-miR-106b-5p
ENSG00000112406	HECA	hsa-miR-106b-5p
ENSG00000106682	EIF4H	hsa-miR-106b-5p
ENSG00000183780	SLC35F3	hsa-miR-106b-5p
ENSG00000082641	NFE2L1	hsa-miR-106b-5p
ENSG00000138675	FGF5	hsa-miR-106b-5p
ENSG00000078687	TNRC6C	hsa-miR-106b-5p
ENSG00000121897	LIAS	hsa-miR-106b-5p
ENSG00000143157	POGK	hsa-miR-106b-5p
ENSG00000030419	IKZF2	hsa-miR-106b-5p
ENSG00000108509	CAMTA2	hsa-miR-106b-5p
ENSG00000183283	DAZAP2	hsa-miR-106b-5p
ENSG00000169439	SDC2	hsa-miR-106b-5p
ENSG00000083896	YTHDC1	hsa-miR-106b-5p
ENSG00000153933	DGKE	hsa-miR-106b-5p
ENSG00000176105	YES1	hsa-miR-106b-5p
ENSG00000143418	CERS2	hsa-miR-106b-5p
ENSG00000197111	PCBP2	hsa-miR-106b-5p
ENSG00000204116	CHIC1	hsa-miR-106b-5p
ENSG00000152558	TMEM123	hsa-miR-106b-5p
ENSG00000104517	UBR5	hsa-miR-106b-5p
ENSG00000109920	FNBP4	hsa-miR-106b-5p
ENSG00000102302	FGD1	hsa-miR-106b-5p
ENSG00000102763	VWA8	hsa-miR-106b-5p
ENSG00000196177	ACADSB	hsa-miR-106b-5p
ENSG00000127533	F2RL3	hsa-miR-106b-5p
ENSG00000149968	MMP3	hsa-miR-106b-5p
ENSG00000122641	INHBA	hsa-miR-106b-5p
ENSG00000166510	CCDC68	hsa-miR-106b-5p
ENSG00000170921	TANC2	hsa-miR-106b-5p
ENSG00000179826	MRGPRX3	hsa-miR-106b-5p
ENSG00000116985	BMP8B	hsa-miR-106b-5p
ENSG00000181163	NPM1	hsa-miR-106b-5p
ENSG00000181555	SETD2	hsa-miR-106b-5p
ENSG00000180881	CAPS2	hsa-miR-106b-5p
ENSG00000175467	SART1	hsa-miR-106b-5p
ENSG00000125869	LAMP5	hsa-miR-106b-5p
ENSG00000150471	ADGRL3	hsa-miR-106b-5p
ENSG00000215712	TMEM242	hsa-miR-106b-5p
ENSG00000065970	FOXJ2	hsa-miR-106b-5p
ENSG00000137414	FAM8A1	hsa-miR-106b-5p
ENSG00000101849	TBL1X	hsa-miR-106b-5p
ENSG00000102524	TNFSF13B	hsa-miR-106b-5p
ENSG00000108256	NUFIP2	hsa-miR-106b-5p
ENSG00000134987	WDR36	hsa-miR-106b-5p
ENSG00000080819	CPOX	hsa-miR-106b-5p
ENSG00000006757	PNPLA4	hsa-miR-106b-5p
ENSG00000183340	JRKL	hsa-miR-106b-5p
ENSG00000095303	PTGS1	hsa-miR-106b-5p
ENSG00000123643	SLC36A1	hsa-miR-106b-5p
ENSG00000184949	FAM227A	hsa-miR-106b-5p
ENSG00000168438	CDC40	hsa-miR-106b-5p
ENSG00000166747	AP1G1	hsa-miR-106b-5p
ENSG00000094916	CBX5	hsa-miR-106b-5p
ENSG00000161547	SRSF2	hsa-miR-106b-5p
ENSG00000112902	SEMA5A	hsa-miR-106b-5p
ENSG00000138081	FBXO11	hsa-miR-106b-5p
ENSG00000114416	FXR1	hsa-miR-106b-5p
ENSG00000120509	PDZD11	hsa-miR-106b-5p
ENSG00000059728	MXD1	hsa-miR-106b-5p
ENSG00000179542	SLITRK4	hsa-miR-106b-5p
ENSG00000052795	FNIP2	hsa-miR-106b-5p
ENSG00000129003	VPS13C	hsa-miR-106b-5p
ENSG00000129474	AJUBA	hsa-miR-106b-5p
ENSG00000117152	RGS4	hsa-miR-106b-5p
ENSG00000041982	TNC	hsa-miR-106b-5p
ENSG00000171509	RXFP1	hsa-miR-106b-5p
ENSG00000166130	IKBIP	hsa-miR-106b-5p
ENSG00000042286	AIFM2	hsa-miR-106b-5p
ENSG00000196247	ZNF107	hsa-miR-106b-5p
ENSG00000134438	RAX	hsa-miR-106b-5p
ENSG00000155016	CYP2U1	hsa-miR-106b-5p
ENSG00000105556	MIER2	hsa-miR-106b-5p
ENSG00000113194	FAF2	hsa-miR-106b-5p
ENSG00000115364	MRPL19	hsa-miR-106b-5p
ENSG00000096060	FKBP5	hsa-miR-106b-5p
ENSG00000150867	PIP4K2A	hsa-miR-106b-5p
ENSG00000145730	PAM	hsa-miR-106b-5p
ENSG00000163376	KBTBD8	hsa-miR-106b-5p
ENSG00000108468	CBX1	hsa-miR-106b-5p
ENSG00000102531	FNDC3A	hsa-miR-106b-5p
ENSG00000099904	ZDHHC8	hsa-miR-106b-5p
ENSG00000160305	DIP2A	hsa-miR-106b-5p
ENSG00000144554	FANCD2	hsa-miR-106b-5p
ENSG00000158796	DEDD	hsa-miR-106b-5p
ENSG00000166833	NAV2	hsa-miR-106b-5p
ENSG00000137573	SULF1	hsa-miR-106b-5p
ENSG00000159167	STC1	hsa-miR-106b-5p
ENSG00000154114	TBCEL	hsa-miR-106b-5p
ENSG00000129514	FOXA1	hsa-miR-106b-5p
ENSG00000078237	TIGAR	hsa-miR-106b-5p
ENSG00000119950	MXI1	hsa-miR-106b-5p
ENSG00000157933	SKI	hsa-miR-106b-5p
ENSG00000135930	EIF4E2	hsa-miR-106b-5p
ENSG00000121579	NAA50	hsa-miR-106b-5p
ENSG00000134323	MYCN	hsa-miR-106b-5p
ENSG00000067992	PDK3	hsa-miR-106b-5p
ENSG00000105778	AVL9	hsa-miR-106b-5p
ENSG00000112511	PHF1	hsa-miR-106b-5p
ENSG00000198743	SLC5A3	hsa-miR-106b-5p
ENSG00000139155	SLCO1C1	hsa-miR-106b-5p
ENSG00000082293	COL19A1	hsa-miR-106b-5p
ENSG00000054965	FAM168A	hsa-miR-106b-5p
ENSG00000072364	AFF4	hsa-miR-106b-5p
ENSG00000171206	TRIM8	hsa-miR-106b-5p
ENSG00000150722	PPP1R1C	hsa-miR-106b-5p
ENSG00000154478	GPR26	hsa-miR-106b-5p
ENSG00000075388	FGF4	hsa-miR-106b-5p
ENSG00000141946	ZIM3	hsa-miR-106b-5p
ENSG00000106829	TLE4	hsa-miR-106b-5p
ENSG00000119682	AREL1	hsa-miR-106b-5p
ENSG00000065361	ERBB3	hsa-miR-106b-5p
ENSG00000171864	PRND	hsa-miR-106b-5p
ENSG00000135218	CD36	hsa-miR-106b-5p
ENSG00000160298	C21orf58	hsa-miR-106b-5p
ENSG00000198018	ENTPD7	hsa-miR-106b-5p
ENSG00000152954	NRSN1	hsa-miR-106b-5p
ENSG00000166435	XRRA1	hsa-miR-106b-5p
ENSG00000038002	AGA	hsa-miR-106b-5p
ENSG00000135521	LTV1	hsa-miR-106b-5p
ENSG00000154127	UBASH3B	hsa-miR-106b-5p
ENSG00000159459	UBR1	hsa-miR-106b-5p
ENSG00000198130	HIBCH	hsa-miR-106b-5p
ENSG00000198053	SIRPA	hsa-miR-106b-5p
ENSG00000188107	EYS	hsa-miR-106b-5p
ENSG00000117602	RCAN3	hsa-miR-106b-5p
ENSG00000108187	PBLD	hsa-miR-106b-5p
ENSG00000177202	SPACA4	hsa-miR-106b-5p
ENSG00000215790	SLC35E2A	hsa-miR-106b-5p
ENSG00000128000	ZNF780B	hsa-miR-106b-5p
ENSG00000122958	VPS26A	hsa-miR-106b-5p
ENSG00000077092	RARB	hsa-miR-106b-5p
ENSG00000196867	ZFP28	hsa-miR-106b-5p
ENSG00000168591	TMUB2	hsa-miR-106b-5p
ENSG00000089682	RBM41	hsa-miR-106b-5p
ENSG00000117500	TMED5	hsa-miR-106b-5p
ENSG00000204406	MBD5	hsa-miR-106b-5p
ENSG00000119004	CYP20A1	hsa-miR-106b-5p
ENSG00000139364	TMEM132B	hsa-miR-106b-5p
ENSG00000144597	EAF1	hsa-miR-106b-5p
ENSG00000102786	INTS6	hsa-miR-106b-5p
ENSG00000140832	MARVELD3	hsa-miR-106b-5p
ENSG00000100614	PPM1A	hsa-miR-106b-5p
ENSG00000134146	DPH6	hsa-miR-106b-5p
ENSG00000137177	KIF13A	hsa-miR-106b-5p
ENSG00000145349	CAMK2D	hsa-miR-106b-5p
ENSG00000113721	PDGFRB	hsa-miR-106b-5p
ENSG00000116990	MYCL	hsa-miR-106b-5p
ENSG00000089902	RCOR1	hsa-miR-106b-5p
ENSG00000175093	SPSB4	hsa-miR-106b-5p
ENSG00000153253	SCN3A	hsa-miR-106b-5p
ENSG00000205339	IPO7	hsa-miR-106b-5p
ENSG00000134871	COL4A2	hsa-miR-106b-5p
ENSG00000101236	RNF24	hsa-miR-106b-5p
ENSG00000164741	DLC1	hsa-miR-106b-5p
ENSG00000110318	CEP126	hsa-miR-106b-5p
ENSG00000177576	C18orf32	hsa-miR-106b-5p
ENSG00000038219	BOD1L1	hsa-miR-106b-5p
ENSG00000141424	SLC39A6	hsa-miR-106b-5p
ENSG00000198570	RD3	hsa-miR-106b-5p
ENSG00000145833	DDX46	hsa-miR-106b-5p
ENSG00000121892	PDS5A	hsa-miR-106b-5p
ENSG00000165060	FXN	hsa-miR-106b-5p
ENSG00000063438	AHRR	hsa-miR-106b-5p
ENSG00000130176	CNN1	hsa-miR-106b-5p
ENSG00000183770	FOXL2	hsa-miR-106b-5p
ENSG00000147164	SNX12	hsa-miR-106b-5p
ENSG00000156011	PSD3	hsa-miR-106b-5p
ENSG00000143420	ENSA	hsa-miR-106b-5p
ENSG00000071242	RPS6KA2	hsa-miR-106b-5p
ENSG00000162642	C1orf52	hsa-miR-106b-5p
ENSG00000213585	VDAC1	hsa-miR-106b-5p
ENSG00000187533	PRR27	hsa-miR-106b-5p
ENSG00000169035	KLK7	hsa-miR-106b-5p
ENSG00000146109	ABT1	hsa-miR-106b-5p
ENSG00000007372	PAX6	hsa-miR-106b-5p
ENSG00000118193	KIF14	hsa-miR-106b-5p
ENSG00000114450	GNB4	hsa-miR-106b-5p
ENSG00000187097	ENTPD5	hsa-miR-106b-5p
ENSG00000185761	ADAMTSL5	hsa-miR-106b-5p
ENSG00000151490	PTPRO	hsa-miR-106b-5p
ENSG00000145016	RUBCN	hsa-miR-106b-5p
ENSG00000065802	ASB1	hsa-miR-106b-5p
ENSG00000137834	SMAD6	hsa-miR-106b-5p
ENSG00000172765	TMCC1	hsa-miR-106b-5p
ENSG00000156313	RPGR	hsa-miR-106b-5p
ENSG00000107669	ATE1	hsa-miR-106b-5p
ENSG00000088888	MAVS	hsa-miR-106b-5p
ENSG00000215472	RPL17-C18orf32	hsa-miR-106b-5p
ENSG00000196628	TCF4	hsa-miR-106b-5p
ENSG00000124523	SIRT5	hsa-miR-106b-5p
ENSG00000110723	EXPH5	hsa-miR-106b-5p
ENSG00000140943	MBTPS1	hsa-miR-106b-5p
ENSG00000164220	F2RL2	hsa-miR-106b-5p
ENSG00000140538	NTRK3	hsa-miR-106b-5p
ENSG00000093183	SEC22C	hsa-miR-106b-5p
ENSG00000169247	SH3TC2	hsa-miR-106b-5p
ENSG00000120279	MYCT1	hsa-miR-106b-5p
ENSG00000134321	RSAD2	hsa-miR-106b-5p
ENSG00000078902	TOLLIP	hsa-miR-106b-5p
ENSG00000112118	MCM3	hsa-miR-106b-5p
ENSG00000133104	SPART	hsa-miR-106b-5p
ENSG00000186260	MRTFB	hsa-miR-106b-5p
ENSG00000104343	UBE2W	hsa-miR-106b-5p
ENSG00000107105	ELAVL2	hsa-miR-106b-5p
ENSG00000133059	DSTYK	hsa-miR-106b-5p
ENSG00000197261	C6orf141	hsa-miR-106b-5p
ENSG00000165113	GKAP1	hsa-miR-106b-5p
ENSG00000099308	MAST3	hsa-miR-106b-5p
ENSG00000152661	GJA1	hsa-miR-106b-5p
ENSG00000188761	BCL2L15	hsa-miR-106b-5p
ENSG00000144711	IQSEC1	hsa-miR-106b-5p
ENSG00000184221	OLIG1	hsa-miR-106b-5p
ENSG00000114279	FGF12	hsa-miR-106b-5p
ENSG00000112033	PPARD	hsa-miR-106b-5p
ENSG00000155970	MICU3	hsa-miR-106b-5p
ENSG00000137824	RMDN3	hsa-miR-106b-5p
ENSG00000108244	KRT23	hsa-miR-106b-5p
ENSG00000039319	ZFYVE16	hsa-miR-106b-5p
ENSG00000160185	UBASH3A	hsa-miR-106b-5p
ENSG00000057935	MTA3	hsa-miR-106b-5p
ENSG00000074706	IPCEF1	hsa-miR-106b-5p
ENSG00000178385	PLEKHM3	hsa-miR-106b-5p
ENSG00000137692	DCUN1D5	hsa-miR-106b-5p
ENSG00000147894	C9orf72	hsa-miR-106b-5p
ENSG00000149930	TAOK2	hsa-miR-106b-5p
ENSG00000110696	C11orf58	hsa-miR-106b-5p
ENSG00000182389	CACNB4	hsa-miR-106b-5p
ENSG00000198909	MAP3K3	hsa-miR-106b-5p
ENSG00000135269	TES	hsa-miR-106b-5p
ENSG00000130340	SNX9	hsa-miR-106b-5p
ENSG00000103540	CCP110	hsa-miR-106b-5p
ENSG00000135953	MFSD9	hsa-miR-106b-5p
ENSG00000120278	PLEKHG1	hsa-miR-106b-5p
ENSG00000125618	PAX8	hsa-miR-106b-5p
ENSG00000164651	SP8	hsa-miR-106b-5p
ENSG00000204520	MICA	hsa-miR-106b-5p
ENSG00000117691	NENF	hsa-miR-106b-5p
ENSG00000175564	UCP3	hsa-miR-106b-5p
ENSG00000144426	NBEAL1	hsa-miR-106b-5p
ENSG00000156531	PHF6	hsa-miR-106b-5p
ENSG00000068489	PRR11	hsa-miR-106b-5p
ENSG00000145431	PDGFC	hsa-miR-106b-5p
ENSG00000135002	RFK	hsa-miR-106b-5p
ENSG00000162545	CAMK2N1	hsa-miR-106b-5p
ENSG00000128487	SPECC1	hsa-miR-106b-5p
ENSG00000145555	MYO10	hsa-miR-106b-5p
ENSG00000196653	ZNF502	hsa-miR-106b-5p
ENSG00000103710	RASL12	hsa-miR-106b-5p
ENSG00000172493	AFF1	hsa-miR-106b-5p
ENSG00000117598	PLPPR5	hsa-miR-106b-5p
ENSG00000073711	PPP2R3A	hsa-miR-106b-5p
ENSG00000171469	ZNF561	hsa-miR-106b-5p
ENSG00000189067	LITAF	hsa-miR-106b-5p
ENSG00000160584	SIK3	hsa-miR-106b-5p
ENSG00000081923	ATP8B1	hsa-miR-106b-5p
ENSG00000100478	AP4S1	hsa-miR-106b-5p
ENSG00000137770	CTDSPL2	hsa-miR-106b-5p
ENSG00000145390	USP53	hsa-miR-106b-5p
ENSG00000110975	SYT10	hsa-miR-106b-5p
ENSG00000225190	PLEKHM1	hsa-miR-106b-5p
ENSG00000181026	AEN	hsa-miR-106b-5p
ENSG00000204961	PCDHA9	hsa-miR-106b-5p
ENSG00000141027	NCOR1	hsa-miR-106b-5p
ENSG00000146233	CYP39A1	hsa-miR-106b-5p
ENSG00000145860	RNF145	hsa-miR-106b-5p
ENSG00000143549	TPM3	hsa-miR-106b-5p
ENSG00000162231	NXF1	hsa-miR-106b-5p
ENSG00000150593	PDCD4	hsa-miR-106b-5p
ENSG00000106078	COBL	hsa-miR-106b-5p
ENSG00000139835	GRTP1	hsa-miR-106b-5p
ENSG00000143190	POU2F1	hsa-miR-106b-5p
ENSG00000170289	CNGB3	hsa-miR-106b-5p
ENSG00000182704	TSKU	hsa-miR-106b-5p
ENSG00000165006	UBAP1	hsa-miR-106b-5p
ENSG00000134769	DTNA	hsa-miR-106b-5p
ENSG00000144959	NCEH1	hsa-miR-106b-5p
ENSG00000204655	MOG	hsa-miR-106b-5p
ENSG00000136108	CKAP2	hsa-miR-106b-5p
ENSG00000065320	NTN1	hsa-miR-106b-5p
ENSG00000104164	BLOC1S6	hsa-miR-106b-5p
ENSG00000264343	NOTCH2NLA	hsa-miR-106b-5p
ENSG00000099194	SCD	hsa-miR-106b-5p
ENSG00000278259	MYO19	hsa-miR-106b-5p
ENSG00000109787	KLF3	hsa-miR-106b-5p
ENSG00000135318	NT5E	hsa-miR-106b-5p
ENSG00000161642	ZNF385A	hsa-miR-106b-5p
ENSG00000118271	TTR	hsa-miR-106b-5p
ENSG00000152207	CYSLTR2	hsa-miR-106b-5p
ENSG00000101966	XIAP	hsa-miR-106b-5p
ENSG00000105974	CAV1	hsa-miR-106b-5p
ENSG00000146826	TRAPPC14	hsa-miR-106b-5p
ENSG00000172939	OXSR1	hsa-miR-106b-5p
ENSG00000135842	NIBAN1	hsa-miR-106b-5p
ENSG00000166037	CEP57	hsa-miR-106b-5p
ENSG00000119979	DENND10	hsa-miR-106b-5p
ENSG00000121964	GTDC1	hsa-miR-106b-5p
ENSG00000104765	BNIP3L	hsa-miR-106b-5p
ENSG00000105993	DNAJB6	hsa-miR-106b-5p
ENSG00000095787	WAC	hsa-miR-106b-5p
ENSG00000072803	FBXW11	hsa-miR-106b-5p
ENSG00000082258	CCNT2	hsa-miR-106b-5p
ENSG00000185787	MORF4L1	hsa-miR-106b-5p
ENSG00000112531	QKI	hsa-miR-106b-5p
ENSG00000052802	MSMO1	hsa-miR-106b-5p
ENSG00000157540	DYRK1A	hsa-miR-106b-5p
ENSG00000036257	CUL3	hsa-miR-106b-5p
ENSG00000159216	RUNX1	hsa-miR-106b-5p
ENSG00000163602	RYBP	hsa-miR-106b-5p
ENSG00000116016	EPAS1	hsa-miR-106b-5p
ENSG00000134375	TIMM17A	hsa-miR-106b-5p
ENSG00000132716	DCAF8	hsa-miR-106b-5p
ENSG00000198010	DLGAP2	hsa-miR-106b-5p
ENSG00000176018	LYSMD3	hsa-miR-106b-5p
ENSG00000173327	MAP3K11	hsa-miR-106b-5p
ENSG00000090686	USP48	hsa-miR-106b-5p
ENSG00000169429	CXCL8	hsa-miR-106b-5p
ENSG00000100221	JOSD1	hsa-miR-106b-5p
ENSG00000111875	ASF1A	hsa-miR-106b-5p
ENSG00000152291	TGOLN2	hsa-miR-106b-5p
ENSG00000129473	BCL2L2	hsa-miR-106b-5p
ENSG00000033867	SLC4A7	hsa-miR-106b-5p
ENSG00000156381	ANKRD9	hsa-miR-106b-5p
ENSG00000148737	TCF7L2	hsa-miR-106b-5p
ENSG00000131018	SYNE1	hsa-miR-106b-5p
ENSG00000109685	NSD2	hsa-miR-106b-5p
ENSG00000153207	AHCTF1	hsa-miR-106b-5p
ENSG00000078804	TP53INP2	hsa-miR-106b-5p
ENSG00000118276	B4GALT6	hsa-miR-106b-5p
ENSG00000171862	PTEN	hsa-miR-106b-5p
ENSG00000154548	SRSF12	hsa-miR-106b-5p
ENSG00000112851	ERBIN	hsa-miR-106b-5p
ENSG00000138814	PPP3CA	hsa-miR-106b-5p
ENSG00000058668	ATP2B4	hsa-miR-106b-5p
ENSG00000132970	WASF3	hsa-miR-106b-5p
ENSG00000197045	GMFB	hsa-miR-106b-5p
ENSG00000090905	TNRC6A	hsa-miR-106b-5p
ENSG00000135387	CAPRIN1	hsa-miR-106b-5p
ENSG00000142875	PRKACB	hsa-miR-106b-5p
ENSG00000145362	ANK2	hsa-miR-106b-5p
ENSG00000081154	PCNP	hsa-miR-106b-5p
ENSG00000135503	ACVR1B	hsa-miR-106b-5p
ENSG00000129116	PALLD	hsa-miR-106b-5p
ENSG00000115159	GPD2	hsa-miR-106b-5p
ENSG00000165209	STRBP	hsa-miR-106b-5p
ENSG00000138434	ITPRID2	hsa-miR-106b-5p
ENSG00000276045	ORAI1	hsa-miR-106b-5p
ENSG00000165312	OTUD1	hsa-miR-106b-5p
ENSG00000112624	BICRAL	hsa-miR-106b-5p
ENSG00000169118	CSNK1G1	hsa-miR-106b-5p
ENSG00000122644	ARL4A	hsa-miR-106b-5p
ENSG00000101745	ANKRD12	hsa-miR-106b-5p
ENSG00000109705	NKX3-2	hsa-miR-106b-5p
ENSG00000127334	DYRK2	hsa-miR-106b-5p
ENSG00000080371	RAB21	hsa-miR-106b-5p
ENSG00000054523	KIF1B	hsa-miR-106b-5p
ENSG00000163659	TIPARP	hsa-miR-106b-5p
ENSG00000111011	RSRC2	hsa-miR-106b-5p
ENSG00000151718	WWC2	hsa-miR-106b-5p
ENSG00000163131	CTSS	hsa-miR-106b-5p
ENSG00000164379	FOXQ1	hsa-miR-106b-5p
ENSG00000144583	MARCHF4	hsa-miR-106b-5p
ENSG00000136237	RAPGEF5	hsa-miR-106b-5p
ENSG00000177189	RPS6KA3	hsa-miR-106b-5p
ENSG00000206560	ANKRD28	hsa-miR-106b-5p
ENSG00000112276	BVES	hsa-miR-106b-5p
ENSG00000196323	ZBTB44	hsa-miR-106b-5p
ENSG00000134001	EIF2S1	hsa-miR-106b-5p
ENSG00000188895	MSL1	hsa-miR-106b-5p
ENSG00000184271	POU6F1	hsa-miR-106b-5p
ENSG00000153936	HS2ST1	hsa-miR-106b-5p
ENSG00000198863	RUNDC1	hsa-miR-106b-5p
ENSG00000103353	UBFD1	hsa-miR-106b-5p
ENSG00000079432	CIC	hsa-miR-106b-5p
ENSG00000204138	PHACTR4	hsa-miR-106b-5p
ENSG00000107443	CCNJ	hsa-miR-106b-5p
ENSG00000115020	PIKFYVE	hsa-miR-106b-5p
ENSG00000127914	AKAP9	hsa-miR-106b-5p
ENSG00000135862	LAMC1	hsa-miR-106b-5p
ENSG00000120705	ETF1	hsa-miR-106b-5p
ENSG00000182263	FIGN	hsa-miR-106b-5p
ENSG00000113575	PPP2CA	hsa-miR-106b-5p
ENSG00000183662	TAFA1	hsa-miR-106b-5p
ENSG00000151012	SLC7A11	hsa-miR-106b-5p
ENSG00000152760	DYNLT5	hsa-miR-106b-5p
ENSG00000145495	MARCHF6	hsa-miR-106b-5p
ENSG00000162040	HS3ST6	hsa-miR-106b-5p
ENSG00000147526	TACC1	hsa-miR-106b-5p
ENSG00000185518	SV2B	hsa-miR-106b-5p
ENSG00000065613	SLK	hsa-miR-106b-5p
ENSG00000158006	PAFAH2	hsa-miR-106b-5p
ENSG00000156113	KCNMA1	hsa-miR-106b-5p
ENSG00000171475	WIPF2	hsa-miR-106b-5p
ENSG00000109756	RAPGEF2	hsa-miR-106b-5p
ENSG00000048740	CELF2	hsa-miR-106b-5p
ENSG00000198081	ZBTB14	hsa-miR-106b-5p
ENSG00000235720	GABPAP	hsa-miR-106b-5p
ENSG00000168264	IRF2BP2	hsa-miR-106b-5p
ENSG00000155545	MIER3	hsa-miR-106b-5p
ENSG00000151090	THRB	hsa-miR-106b-5p
ENSG00000130413	STK33	hsa-miR-106b-5p
ENSG00000106771	TMEM245	hsa-miR-106b-5p
ENSG00000007047	MARK4	hsa-miR-106b-5p
ENSG00000171786	NHLH1	hsa-miR-106b-5p
ENSG00000095203	EPB41L4B	hsa-miR-106b-5p
ENSG00000108510	MED13	hsa-miR-106b-5p
ENSG00000162923	WDR26	hsa-miR-106b-5p
ENSG00000177294	FBXO39	hsa-miR-106b-5p
ENSG00000119335	SET	hsa-miR-106b-5p
ENSG00000116539	ASH1L	hsa-miR-106b-5p
ENSG00000165895	ARHGAP42	hsa-miR-106b-5p
ENSG00000147642	SYBU	hsa-miR-106b-5p
ENSG00000130956	HABP4	hsa-miR-106b-5p
ENSG00000119318	RAD23B	hsa-miR-106b-5p
ENSG00000119125	GDA	hsa-miR-106b-5p
ENSG00000162367	TAL1	hsa-miR-106b-5p
ENSG00000151327	FAM177A1	hsa-miR-106b-5p
ENSG00000117748	RPA2	hsa-miR-106b-5p
ENSG00000125266	EFNB2	hsa-miR-106b-5p
ENSG00000155966	AFF2	hsa-miR-106b-5p
ENSG00000104447	TRPS1	hsa-miR-106b-5p
ENSG00000172465	TCEAL1	hsa-miR-106b-5p
ENSG00000163508	EOMES	hsa-miR-106b-5p
ENSG00000134982	APC	hsa-miR-106b-5p
ENSG00000171450	CDK5R2	hsa-miR-106b-5p
ENSG00000082556	OPRK1	hsa-miR-106b-5p
ENSG00000132872	SYT4	hsa-miR-106b-5p
ENSG00000167791	CABP2	hsa-miR-106b-5p
ENSG00000187754	SSX7	hsa-miR-106b-5p
ENSG00000081051	AFP	hsa-miR-106b-5p
ENSG00000174059	CD34	hsa-miR-106b-5p
ENSG00000171540	OTP	hsa-miR-106b-5p
ENSG00000203914	HSP90B3P	hsa-miR-106b-5p
ENSG00000109956	B3GAT1	hsa-miR-106b-5p
ENSG00000121335	PRB2	hsa-miR-106b-5p
ENSG00000189001	SBSN	hsa-miR-106b-5p
ENSG00000150625	GPM6A	hsa-miR-106b-5p
ENSG00000196778	OR52K1	hsa-miR-106b-5p
ENSG00000128052	KDR	hsa-miR-106b-5p
ENSG00000162227	TAF6L	hsa-miR-106b-5p
ENSG00000159173	TNNI1	hsa-miR-106b-5p
ENSG00000104450	SPAG1	hsa-miR-106b-5p
ENSG00000079102	RUNX1T1	hsa-miR-106b-5p
ENSG00000165806	CASP7	hsa-miR-106b-5p
ENSG00000137462	TLR2	hsa-miR-106b-5p
ENSG00000120693	SMAD9	hsa-miR-106b-5p
ENSG00000111801	BTN3A3	hsa-miR-106b-5p
ENSG00000159110	IFNAR2	hsa-miR-106b-5p
ENSG00000169379	ARL13B	hsa-miR-106b-5p
ENSG00000142002	DPP9	hsa-miR-106b-5p
ENSG00000103274	NUBP1	hsa-miR-106b-5p
ENSG00000100285	NEFH	hsa-miR-106b-5p
ENSG00000104863	LIN7B	hsa-miR-106b-5p
ENSG00000174796	THAP6	hsa-miR-106b-5p
ENSG00000197256	KANK2	hsa-miR-106b-5p
ENSG00000100991	TRPC4AP	hsa-miR-106b-5p
ENSG00000147604	RPL7	hsa-miR-106b-5p
ENSG00000138032	PPM1B	hsa-miR-106b-5p
ENSG00000077044	DGKD	hsa-miR-106b-5p
ENSG00000084234	APLP2	hsa-miR-106b-5p
ENSG00000166016	ABTB2	hsa-miR-106b-5p
ENSG00000196844	PATE2	hsa-miR-106b-5p
ENSG00000100162	CENPM	hsa-miR-106b-5p
ENSG00000158545	ZC3H18	hsa-miR-106b-5p
ENSG00000198492	YTHDF2	hsa-miR-106b-5p
ENSG00000204220	PFDN6	hsa-miR-106b-5p
ENSG00000100201	DDX17	hsa-miR-106b-5p
ENSG00000197894	ADH5	hsa-miR-106b-5p
ENSG00000141367	CLTC	hsa-miR-106b-5p
ENSG00000165699	TSC1	hsa-miR-106b-5p
ENSG00000140553	UNC45A	hsa-miR-106b-5p
ENSG00000120519	SLC10A7	hsa-miR-106b-5p
ENSG00000115970	THADA	hsa-miR-106b-5p
ENSG00000205937	RNPS1	hsa-miR-106b-5p
ENSG00000101276	SLC52A3	hsa-miR-106b-5p
ENSG00000065978	YBX1	hsa-miR-106b-5p
ENSG00000188229	TUBB4B	hsa-miR-106b-5p
ENSG00000168280	KIF5C	hsa-miR-106b-5p
ENSG00000071575	TRIB2	hsa-miR-106b-5p
ENSG00000078699	CBFA2T2	hsa-miR-106b-5p
ENSG00000164587	RPS14	hsa-miR-106b-5p
ENSG00000204388	HSPA1B	hsa-miR-106b-5p
ENSG00000111711	GOLT1B	hsa-miR-106b-5p
ENSG00000136379	ABHD17C	hsa-miR-106b-5p
ENSG00000160685	ZBTB7B	hsa-miR-106b-5p
ENSG00000008853	RHOBTB2	hsa-miR-106b-5p
ENSG00000063601	MTMR1	hsa-miR-106b-5p
ENSG00000155629	PIK3AP1	hsa-miR-106b-5p
ENSG00000143612	C1orf43	hsa-miR-106b-5p
ENSG00000156508	EEF1A1	hsa-miR-106b-5p
ENSG00000170522	ELOVL6	hsa-miR-106b-5p
ENSG00000138246	DNAJC13	hsa-miR-106b-5p
ENSG00000122026	RPL21	hsa-miR-106b-5p
ENSG00000100567	PSMA3	hsa-miR-106b-5p
ENSG00000005022	SLC25A5	hsa-miR-106b-5p
ENSG00000167548	KMT2D	hsa-miR-106b-5p
ENSG00000187239	FNBP1	hsa-miR-106b-5p
ENSG00000197386	HTT	hsa-miR-106b-5p
ENSG00000153317	ASAP1	hsa-miR-106b-5p
ENSG00000168288	MMADHC	hsa-miR-106b-5p
ENSG00000116062	MSH6	hsa-miR-106b-5p
ENSG00000168906	MAT2A	hsa-miR-106b-5p
ENSG00000167962	ZNF598	hsa-miR-106b-5p
ENSG00000119402	FBXW2	hsa-miR-106b-5p
ENSG00000169021	UQCRFS1	hsa-miR-106b-5p
ENSG00000196453	ZNF777	hsa-miR-106b-5p
ENSG00000149923	PPP4C	hsa-miR-106b-5p
ENSG00000063177	RPL18	hsa-miR-106b-5p
ENSG00000116962	NID1	hsa-miR-106b-5p
ENSG00000180730	SHISA2	hsa-miR-106b-5p
ENSG00000171466	ZNF562	hsa-miR-106b-5p
ENSG00000198466	ZNF587	hsa-miR-106b-5p
ENSG00000092841	MYL6	hsa-miR-106b-5p
ENSG00000124782	RREB1	hsa-miR-106b-5p
ENSG00000132676	DAP3	hsa-miR-106b-5p
ENSG00000196262	PPIA	hsa-miR-106b-5p
ENSG00000175215	CTDSP2	hsa-miR-106b-5p
ENSG00000169764	UGP2	hsa-miR-106b-5p
ENSG00000184470	TXNRD2	hsa-miR-106b-5p
ENSG00000184007	PTP4A2	hsa-miR-106b-5p
ENSG00000090020	SLC9A1	hsa-miR-106b-5p
ENSG00000095485	CWF19L1	hsa-miR-106b-5p
ENSG00000186480	INSIG1	hsa-miR-106b-5p
ENSG00000196510	ANAPC7	hsa-miR-106b-5p
ENSG00000153827	TRIP12	hsa-miR-106b-5p
ENSG00000108829	LRRC59	hsa-miR-106b-5p
ENSG00000120802	TMPO	hsa-miR-106b-5p
ENSG00000196367	TRRAP	hsa-miR-106b-5p
ENSG00000174498	IGDCC3	hsa-miR-106b-5p
ENSG00000164405	UQCRQ	hsa-miR-106b-5p
ENSG00000172831	CES2	hsa-miR-106b-5p
ENSG00000086758	HUWE1	hsa-miR-106b-5p
ENSG00000176853	FAM91A1	hsa-miR-106b-5p
ENSG00000173065	FAM222B	hsa-miR-106b-5p
ENSG00000116698	SMG7	hsa-miR-106b-5p
ENSG00000174243	DDX23	hsa-miR-106b-5p
ENSG00000148688	RPP30	hsa-miR-106b-5p
ENSG00000196182	STK40	hsa-miR-106b-5p
ENSG00000112992	NNT	hsa-miR-106b-5p
ENSG00000117305	HMGCL	hsa-miR-106b-5p
ENSG00000120963	ZNF706	hsa-miR-106b-5p
ENSG00000161682	FAM171A2	hsa-miR-106b-5p
ENSG00000175390	EIF3F	hsa-miR-106b-5p
ENSG00000136504	KAT7	hsa-miR-106b-5p
ENSG00000116984	MTR	hsa-miR-106b-5p
ENSG00000179958	DCTPP1	hsa-miR-106b-5p
ENSG00000108588	CCDC47	hsa-miR-106b-5p
ENSG00000185238	PRMT3	hsa-miR-106b-5p
ENSG00000065526	SPEN	hsa-miR-106b-5p
ENSG00000104824	HNRNPL	hsa-miR-106b-5p
ENSG00000148459	PDSS1	hsa-miR-106b-5p
ENSG00000120071	KANSL1	hsa-miR-106b-5p
ENSG00000070831	CDC42	hsa-miR-106b-5p
ENSG00000072571	HMMR	hsa-miR-106b-5p
ENSG00000167196	FBXO22	hsa-miR-106b-5p
ENSG00000117758	STX12	hsa-miR-106b-5p
ENSG00000100714	MTHFD1	hsa-miR-106b-5p
ENSG00000105640	RPL18A	hsa-miR-106b-5p
ENSG00000166860	ZBTB39	hsa-miR-106b-5p
ENSG00000122691	TWIST1	hsa-miR-106b-5p
ENSG00000083799	CYLD	hsa-miR-106b-5p
ENSG00000185298	CCDC137	hsa-miR-106b-5p
ENSG00000113732	ATP6V0E1	hsa-miR-106b-5p
ENSG00000204516	MICB	hsa-miR-106b-5p
ENSG00000105866	SP4	hsa-miR-106b-5p
ENSG00000164284	GRPEL2	hsa-miR-106b-5p
ENSG00000095139	ARCN1	hsa-miR-106b-5p
ENSG00000166908	PIP4K2C	hsa-miR-106b-5p
ENSG00000189114	BLOC1S3	hsa-miR-106b-5p
ENSG00000101346	POFUT1	hsa-miR-106b-5p
ENSG00000171867	PRNP	hsa-miR-106b-5p
ENSG00000142166	IFNAR1	hsa-miR-106b-5p
ENSG00000171055	FEZ2	hsa-miR-106b-5p
ENSG00000087274	ADD1	hsa-miR-106b-5p
ENSG00000106144	CASP2	hsa-miR-106b-5p
ENSG00000106052	TAX1BP1	hsa-miR-106b-5p
ENSG00000136875	PRPF4	hsa-miR-106b-5p
ENSG00000185278	ZBTB37	hsa-miR-106b-5p
ENSG00000064012	CASP8	hsa-miR-106b-5p
ENSG00000170871	KIAA0232	hsa-miR-106b-5p
ENSG00000198042	MAK16	hsa-miR-106b-5p
ENSG00000119401	TRIM32	hsa-miR-106b-5p
ENSG00000133985	TTC9	hsa-miR-106b-5p
ENSG00000054598	FOXC1	hsa-miR-106b-5p
ENSG00000160785	SLC25A44	hsa-miR-106b-5p
ENSG00000119718	EIF2B2	hsa-miR-106b-5p
ENSG00000274211	SOCS7	hsa-miR-106b-5p
ENSG00000132510	KDM6B	hsa-miR-106b-5p
ENSG00000167460	TPM4	hsa-miR-106b-5p
ENSG00000073008	PVR	hsa-miR-106b-5p
ENSG00000135945	REV1	hsa-miR-106b-5p
ENSG00000169139	UBE2V2	hsa-miR-106b-5p
ENSG00000253719	ATXN7L3B	hsa-miR-106b-5p
ENSG00000100077	GRK3	hsa-miR-106b-5p
ENSG00000141510	TP53	hsa-miR-106b-5p
ENSG00000136997	MYC	hsa-miR-106b-5p
ENSG00000198146	ZNF770	hsa-miR-106b-5p
ENSG00000056277	ZNF280C	hsa-miR-106b-5p
ENSG00000164631	ZNF12	hsa-miR-106b-5p
ENSG00000140006	WDR89	hsa-miR-106b-5p
ENSG00000071127	WDR1	hsa-miR-106b-5p
ENSG00000151532	VTI1A	hsa-miR-106b-5p
ENSG00000156256	USP16	hsa-miR-106b-5p
ENSG00000150991	UBC	hsa-miR-106b-5p
ENSG00000164953	TMEM67	hsa-miR-106b-5p
ENSG00000291237	SOD2	hsa-miR-106b-5p
ENSG00000115084	SLC35F5	hsa-miR-106b-5p
ENSG00000079387	SENP1	hsa-miR-106b-5p
ENSG00000100934	SEC23A	hsa-miR-106b-5p
ENSG00000148396	SEC16A	hsa-miR-106b-5p
ENSG00000177409	SAMD9L	hsa-miR-106b-5p
ENSG00000265681	RPL17	hsa-miR-106b-5p
ENSG00000011275	RNF216	hsa-miR-106b-5p
ENSG00000064490	RFXANK	hsa-miR-106b-5p
ENSG00000129625	REEP5	hsa-miR-106b-5p
ENSG00000132341	RAN	hsa-miR-106b-5p
ENSG00000110958	PTGES3	hsa-miR-106b-5p
ENSG00000171522	PTGER4	hsa-miR-106b-5p
ENSG00000165282	PIGO	hsa-miR-106b-5p
ENSG00000110713	NUP98	hsa-miR-106b-5p
ENSG00000010292	NCAPD2	hsa-miR-106b-5p
ENSG00000102921	N4BP1	hsa-miR-106b-5p
ENSG00000175727	MLXIP	hsa-miR-106b-5p
ENSG00000198825	INPP5F	hsa-miR-106b-5p
ENSG00000137331	IER3	hsa-miR-106b-5p
ENSG00000166135	HIF1AN	hsa-miR-106b-5p
ENSG00000206337	HCP5	hsa-miR-106b-5p
ENSG00000087460	GNAS	hsa-miR-106b-5p
ENSG00000178950	GAK	hsa-miR-106b-5p
ENSG00000204681	GABBR1	hsa-miR-106b-5p
ENSG00000147912	FBXO10	hsa-miR-106b-5p
ENSG00000101447	FAM83D	hsa-miR-106b-5p
ENSG00000167065	DUSP18	hsa-miR-106b-5p
ENSG00000140577	CRTC3	hsa-miR-106b-5p
ENSG00000258289	CHURC1	hsa-miR-106b-5p
ENSG00000196776	CD47	hsa-miR-106b-5p
ENSG00000070961	ATP2B1	hsa-miR-106b-5p
ENSG00000110046	ATG2A	hsa-miR-106b-5p
ENSG00000102606	ARHGEF7	hsa-miR-106b-5p
ENSG00000143149	ALDH9A1	hsa-miR-106b-5p
ENSG00000114331	ACAP2	hsa-miR-106b-5p
ENSG00000123836	PFKFB2	hsa-miR-106b-5p
ENSG00000137571	SLCO5A1	hsa-miR-106b-5p
ENSG00000148584	A1CF	hsa-miR-106b-5p
ENSG00000139233	LLPH	hsa-miR-106b-5p
ENSG00000153006	SREK1IP1	hsa-miR-106b-5p
ENSG00000127463	EMC1	hsa-miR-106b-5p
ENSG00000167721	TSR1	hsa-miR-106b-5p
ENSG00000168743	NPNT	hsa-miR-106b-5p
ENSG00000164171	ITGA2	hsa-miR-106b-5p
ENSG00000184985	SORCS2	hsa-miR-106b-5p
ENSG00000172728	FUT10	hsa-miR-106b-5p
ENSG00000053371	AKR7A2	hsa-miR-106b-5p
ENSG00000168795	ZBTB5	hsa-miR-106b-5p
ENSG00000143947	RPS27A	hsa-miR-106b-5p
ENSG00000278224	PRICKLE4	hsa-miR-106b-5p
ENSG00000224531	SMIM13	hsa-miR-106b-5p
ENSG00000166224	SGPL1	hsa-miR-106b-5p
ENSG00000130382	MLLT1	hsa-miR-106b-5p
ENSG00000067082	KLF6	hsa-miR-106b-5p
ENSG00000116237	ICMT	hsa-miR-106b-5p
ENSG00000180758	GPR157	hsa-miR-106b-5p
ENSG00000087502	ERGIC2	hsa-miR-106b-5p
ENSG00000113712	CSNK1A1	hsa-miR-106b-5p
ENSG00000131873	CHSY1	hsa-miR-106b-5p
ENSG00000082153	BZW1	hsa-miR-106b-5p
ENSG00000168000	BSCL2	hsa-miR-106b-5p
ENSG00000160710	ADAR	hsa-miR-106b-5p
ENSG00000187792	ZNF70	hsa-miR-106b-5p
ENSG00000170385	SLC30A1	hsa-miR-106b-5p
ENSG00000112245	PTP4A1	hsa-miR-106b-5p
ENSG00000064547	LPAR2	hsa-miR-106b-5p
ENSG00000180776	ZDHHC20	hsa-miR-106b-5p
ENSG00000100311	PDGFB	hsa-miR-106b-5p
ENSG00000114487	MORC1	hsa-miR-106b-5p
ENSG00000149357	LAMTOR1	hsa-miR-106b-5p
ENSG00000141448	GATA6	hsa-miR-106b-5p
ENSG00000177076	ACER2	hsa-miR-106b-5p
ENSG00000135679	MDM2	hsa-miR-106b-5p
ENSG00000197782	ZNF780A	hsa-miR-106b-5p
ENSG00000167384	ZNF180	hsa-miR-106b-5p
ENSG00000125630	POLR1B	hsa-miR-106b-5p
ENSG00000140992	PDPK1	hsa-miR-106b-5p
ENSG00000125944	HNRNPR	hsa-miR-106b-5p
ENSG00000188763	FZD9	hsa-miR-106b-5p
ENSG00000134717	BTF3L4	hsa-miR-106b-5p
ENSG00000112877	CEP72	hsa-miR-106b-5p
ENSG00000197124	ZNF682	hsa-miR-106b-5p
ENSG00000163328	GPR155	hsa-miR-106b-5p
ENSG00000140025	EFCAB11	hsa-miR-106b-5p
ENSG00000103196	CRISPLD2	hsa-miR-106b-5p
ENSG00000189403	HMGB1	hsa-miR-106b-5p
ENSG00000138071	ACTR2	hsa-miR-106b-5p
ENSG00000203867	RBM20	hsa-miR-106b-5p
ENSG00000140264	SERF2	hsa-miR-106b-5p
ENSG00000089327	FXYD5	hsa-miR-106b-5p
ENSG00000067334	DNTTIP2	hsa-miR-106b-5p
ENSG00000241258	CRCP	hsa-miR-106b-5p
ENSG00000172663	TMEM134	hsa-miR-106b-5p
ENSG00000130772	MED18	hsa-miR-106b-5p
ENSG00000185155	MIXL1	hsa-miR-106b-5p
ENSG00000240230	COX19	hsa-miR-106b-5p
ENSG00000156222	SLC28A1	hsa-miR-106b-5p
ENSG00000198056	PRIM1	hsa-miR-106b-5p
ENSG00000144026	ZNF514	hsa-miR-106b-5p
ENSG00000164627	KIF6	hsa-miR-106b-5p
ENSG00000145936	KCNMB1	hsa-miR-106b-5p
ENSG00000175221	MED16	hsa-miR-106b-5p
ENSG00000160602	NEK8	hsa-miR-106b-5p
ENSG00000114124	GRK7	hsa-miR-106b-5p
ENSG00000104848	KCNA7	hsa-miR-106b-5p
ENSG00000072954	TMEM38A	hsa-miR-106b-5p
ENSG00000119820	YIPF4	hsa-miR-106b-5p
ENSG00000109046	WSB1	hsa-miR-106b-5p
ENSG00000171150	SOCS5	hsa-miR-106b-5p
ENSG00000116260	QSOX1	hsa-miR-106b-5p
ENSG00000160113	NR2F6	hsa-miR-106b-5p
ENSG00000171109	MFN1	hsa-miR-106b-5p
ENSG00000242028	HYPK	hsa-miR-106b-5p
ENSG00000164916	FOXK1	hsa-miR-106b-5p
ENSG00000077232	DNAJC10	hsa-miR-106b-5p
ENSG00000172115	CYCS	hsa-miR-106b-5p
ENSG00000153721	CNKSR3	hsa-miR-106b-5p
ENSG00000126070	AGO3	hsa-miR-106b-5p
ENSG00000184635	ZNF93	hsa-miR-106b-5p
ENSG00000196511	TPK1	hsa-miR-106b-5p
ENSG00000172113	NME6	hsa-miR-106b-5p
ENSG00000173452	TMEM196	hsa-miR-106b-5p
ENSG00000197056	ZMYM1	hsa-miR-106b-5p
ENSG00000185361	TNFAIP8L1	hsa-miR-106b-5p
ENSG00000168792	ABHD15	hsa-miR-106b-5p
ENSG00000164002	EXO5	hsa-miR-106b-5p
ENSG00000120889	TNFRSF10B	hsa-miR-106b-5p
ENSG00000074966	TXK	hsa-miR-106b-5p
ENSG00000107951	MTPAP	hsa-miR-106b-5p
ENSG00000137460	FHDC1	hsa-miR-106b-5p
ENSG00000100596	SPTLC2	hsa-miR-106b-5p
ENSG00000177565	TBL1XR1	hsa-miR-106b-5p
ENSG00000171865	RNASEH1	hsa-miR-106b-5p
ENSG00000108946	PRKAR1A	hsa-miR-106b-5p
ENSG00000183580	FBXL7	hsa-miR-106b-5p
ENSG00000182118	FAM89A	hsa-miR-106b-5p
ENSG00000164209	SLC25A46	hsa-miR-106b-5p
ENSG00000166938	DIS3L	hsa-miR-106b-5p
ENSG00000164070	HSPA4L	hsa-miR-106b-5p
ENSG00000198855	FICD	hsa-miR-106b-5p
ENSG00000158373	H2BC5	hsa-miR-106b-5p
ENSG00000206432	TMEM200C	hsa-miR-106b-5p
ENSG00000171566	PLRG1	hsa-miR-106b-5p
ENSG00000169504	CLIC4	hsa-miR-106b-5p
ENSG00000187398	LUZP2	hsa-miR-106b-5p
ENSG00000196459	TRAPPC2	hsa-miR-106b-5p
ENSG00000196172	ZNF681	hsa-miR-106b-5p
ENSG00000157827	FMNL2	hsa-miR-106b-5p
ENSG00000164924	YWHAZ	hsa-miR-106b-5p
ENSG00000106299	WASL	hsa-miR-106b-5p
ENSG00000085721	RRN3	hsa-miR-106b-5p
ENSG00000148606	POLR3A	hsa-miR-106b-5p
ENSG00000213625	LEPROT	hsa-miR-106b-5p
ENSG00000066583	ISOC1	hsa-miR-106b-5p
ENSG00000128713	HOXD11	hsa-miR-106b-5p
ENSG00000111670	GNPTAB	hsa-miR-106b-5p
ENSG00000177692	DNAJC28	hsa-miR-106b-5p
ENSG00000178338	ZNF354B	hsa-miR-106b-5p
ENSG00000164104	HMGB2	hsa-miR-106b-5p
ENSG00000152591	DSPP	hsa-miR-106b-5p
ENSG00000169981	ZNF35	hsa-miR-106b-5p
ENSG00000147650	LRP12	hsa-miR-106b-5p
ENSG00000150093	ITGB1	hsa-miR-106b-5p
ENSG00000126267	COX6B1	hsa-miR-106b-5p
ENSG00000108091	CCDC6	hsa-miR-106b-5p
ENSG00000163125	RPRD2	hsa-miR-106b-5p
ENSG00000116771	AGMAT	hsa-miR-106b-5p
ENSG00000143740	SNAP47	hsa-miR-106b-5p
ENSG00000197181	PIWIL2	hsa-miR-106b-5p
ENSG00000100345	MYH9	hsa-miR-106b-5p
ENSG00000166501	PRKCB	hsa-miR-106b-5p
ENSG00000184992	BRI3BP	hsa-miR-106b-5p
ENSG00000141965	FEM1A	hsa-miR-106b-5p
ENSG00000100401	RANGAP1	hsa-miR-106b-5p
ENSG00000185798	WDR53	hsa-miR-106b-5p
ENSG00000269404	SPIB	hsa-miR-106b-5p
ENSG00000154582	ELOC	hsa-miR-106b-5p
ENSG00000122678	POLM	hsa-miR-106b-5p
ENSG00000142484	TM4SF5	hsa-miR-106b-5p
ENSG00000141570	CBX8	hsa-miR-106b-5p
ENSG00000137343	ATAT1	hsa-miR-106b-5p
ENSG00000146278	PNRC1	hsa-miR-106b-5p
ENSG00000165304	MELK	hsa-miR-106b-5p
ENSG00000091583	APOH	hsa-miR-106b-5p
ENSG00000137843	PAK6	hsa-miR-106b-5p
ENSG00000127946	HIP1	hsa-miR-106b-5p
ENSG00000145736	GTF2H2	hsa-miR-106b-5p
ENSG00000114902	SPCS1	hsa-miR-106b-5p
ENSG00000132664	POLR3F	hsa-miR-106b-5p
ENSG00000163596	ICA1L	hsa-miR-106b-5p
ENSG00000170860	LSM3	hsa-miR-106b-5p
ENSG00000166347	CYB5A	hsa-miR-106b-5p
ENSG00000168389	MFSD2A	hsa-miR-106b-5p
ENSG00000102967	DHODH	hsa-miR-106b-5p
ENSG00000143753	DEGS1	hsa-miR-106b-5p
ENSG00000169609	C15orf40	hsa-miR-106b-5p
ENSG00000080603	SRCAP	hsa-miR-106b-5p
ENSG00000157259	GATAD1	hsa-miR-106b-5p
ENSG00000197162	ZNF785	hsa-miR-106b-5p
ENSG00000177082	WDR73	hsa-miR-106b-5p
ENSG00000155906	RMND1	hsa-miR-106b-5p
ENSG00000138443	ABI2	hsa-miR-106b-5p
ENSG00000244754	N4BP2L2	hsa-miR-106b-5p
ENSG00000188060	RAB42	hsa-miR-106b-5p
ENSG00000131944	FAAP24	hsa-miR-106b-5p
ENSG00000140009	ESR2	hsa-miR-106b-5p
ENSG00000147789	ZNF7	hsa-miR-106b-5p
ENSG00000182919	C11orf54	hsa-miR-106b-5p
ENSG00000109180	OCIAD1	hsa-miR-106b-5p
ENSG00000140795	MYLK3	hsa-miR-106b-5p
ENSG00000186867	QRFPR	hsa-miR-106b-5p
ENSG00000196664	TLR7	hsa-miR-106b-5p
ENSG00000116198	CEP104	hsa-miR-106b-5p
ENSG00000124243	BCAS4	hsa-miR-106b-5p
ENSG00000160991	ORAI2	hsa-miR-106b-5p
ENSG00000174428	GTF2IRD2B	hsa-miR-106b-5p
ENSG00000105650	PDE4C	hsa-miR-106b-5p
ENSG00000240720	LRRD1	hsa-miR-106b-5p
ENSG00000187726	DNAJB13	hsa-miR-106b-5p
ENSG00000142347	MYO1F	hsa-miR-106b-5p
ENSG00000178562	CD28	hsa-miR-106b-5p
ENSG00000166847	DCTN5	hsa-miR-106b-5p
ENSG00000164251	F2RL1	hsa-miR-106b-5p
ENSG00000161664	ASB16	hsa-miR-106b-5p
ENSG00000271503	CCL5	hsa-miR-106b-5p
ENSG00000113318	MSH3	hsa-miR-106b-5p
ENSG00000099337	KCNK6	hsa-miR-106b-5p
ENSG00000132840	BHMT2	hsa-miR-106b-5p
ENSG00000130818	ZNF426	hsa-miR-106b-5p
ENSG00000125744	RTN2	hsa-miR-106b-5p
ENSG00000124212	PTGIS	hsa-miR-106b-5p
ENSG00000050730	TNIP3	hsa-miR-106b-5p
ENSG00000002587	HS3ST1	hsa-miR-106b-5p
ENSG00000113645	WWC1	hsa-miR-106b-5p
ENSG00000215483	LINC00598	hsa-miR-106b-5p
ENSG00000100106	TRIOBP	hsa-miR-106b-5p
ENSG00000056972	TRAF3IP2	hsa-miR-106b-5p
ENSG00000138594	TMOD3	hsa-miR-106b-5p
ENSG00000105281	SLC1A5	hsa-miR-106b-5p
ENSG00000111897	SERINC1	hsa-miR-106b-5p
ENSG00000265491	RNF115	hsa-miR-106b-5p
ENSG00000152061	RABGAP1L	hsa-miR-106b-5p
ENSG00000168291	PDHB	hsa-miR-106b-5p
ENSG00000185090	MANEAL	hsa-miR-106b-5p
ENSG00000121931	LRIF1	hsa-miR-106b-5p
ENSG00000165898	ISCA2	hsa-miR-106b-5p
ENSG00000196275	GTF2IRD2	hsa-miR-106b-5p
ENSG00000046647	GEMIN8	hsa-miR-106b-5p
ENSG00000106080	FKBP14	hsa-miR-106b-5p
ENSG00000162616	DNAJB4	hsa-miR-106b-5p
ENSG00000197312	DDI2	hsa-miR-106b-5p
ENSG00000110090	CPT1A	hsa-miR-106b-5p
ENSG00000021826	CPS1	hsa-miR-106b-5p
ENSG00000198898	CAPZA2	hsa-miR-106b-5p
ENSG00000089775	ZBTB25	hsa-miR-106b-5p
ENSG00000197497	ZNF665	hsa-miR-106b-5p
ENSG00000111358	GTF2H3	hsa-miR-106b-5p
ENSG00000124635	H2BC11	hsa-miR-106b-5p
ENSG00000198001	IRAK4	hsa-miR-106b-5p
ENSG00000258405	ZNF578	hsa-miR-106b-5p
ENSG00000189233	NUGGC	hsa-miR-106b-5p
ENSG00000100350	FOXRED2	hsa-miR-106b-5p
ENSG00000183323	CCDC125	hsa-miR-106b-5p
ENSG00000197429	IPP	hsa-miR-106b-5p
ENSG00000123130	ACOT9	hsa-miR-106b-5p
ENSG00000185753	CXorf38	hsa-miR-106b-5p
ENSG00000240053	LY6G5B	hsa-miR-106b-5p
ENSG00000123600	METTL8	hsa-miR-106b-5p
ENSG00000148498	PARD3	hsa-miR-106b-5p
ENSG00000166317	SYNPO2L	hsa-miR-106b-5p
ENSG00000164008	C1orf50	hsa-miR-106b-5p
ENSG00000146166	LGSN	hsa-miR-106b-5p
ENSG00000159445	THEM4	hsa-miR-106b-5p
ENSG00000170633	RNF34	hsa-miR-106b-5p
ENSG00000083838	ZNF446	hsa-miR-106b-5p
ENSG00000197937	ZNF347	hsa-miR-106b-5p
ENSG00000179933	C14orf119	hsa-miR-106b-5p
ENSG00000103496	STX4	hsa-miR-106b-5p
ENSG00000175311	ANKS4B	hsa-miR-106b-5p
ENSG00000171612	SLC25A33	hsa-miR-106b-5p
ENSG00000013288	MAN2B2	hsa-miR-106b-5p
ENSG00000143921	ABCG8	hsa-miR-106b-5p
ENSG00000103343	ZNF174	hsa-miR-106b-5p
ENSG00000105705	SUGP1	hsa-miR-106b-5p
ENSG00000185019	UBOX5	hsa-miR-106b-5p
ENSG00000203995	ZYG11A	hsa-miR-106b-5p
ENSG00000172667	ZMAT3	hsa-miR-106b-5p
ENSG00000000003	TSPAN6	hsa-miR-106b-5p
ENSG00000108576	SLC6A4	hsa-miR-106b-5p
ENSG00000189091	SF3B3	hsa-miR-106b-5p
ENSG00000188846	RPL14	hsa-miR-106b-5p
ENSG00000116514	RNF19B	hsa-miR-106b-5p
ENSG00000272325	NUDT3	hsa-miR-106b-5p
ENSG00000138347	MYPN	hsa-miR-106b-5p
ENSG00000171385	KCND3	hsa-miR-106b-5p
ENSG00000185477	GPRIN3	hsa-miR-106b-5p
ENSG00000162490	DRAXIN	hsa-miR-106b-5p
ENSG00000166816	LDHD	hsa-miR-106b-5p
ENSG00000237190	CDKN2AIPNL	hsa-miR-106b-5p
ENSG00000069849	ATP1B3	hsa-miR-106b-5p
ENSG00000213699	SLC35F6	hsa-miR-106b-5p
ENSG00000186409	CCDC30	hsa-miR-106b-5p
ENSG00000141750	STAC2	hsa-miR-106b-5p
ENSG00000104643	MTMR9	hsa-miR-106b-5p
ENSG00000103502	CDIPT	hsa-miR-106b-5p
ENSG00000089022	MAPKAPK5	hsa-miR-106b-5p
ENSG00000180185	FAHD1	hsa-miR-106b-5p
ENSG00000214717	ZBED1	hsa-miR-106b-5p
ENSG00000133111	RFXAP	hsa-miR-106b-5p
ENSG00000134539	KLRD1	hsa-miR-106b-5p
ENSG00000178187	ZNF454	hsa-miR-106b-5p
ENSG00000167110	GOLGA2	hsa-miR-106b-5p
ENSG00000161533	ACOX1	hsa-miR-106b-5p
ENSG00000162734	PEA15	hsa-miR-106b-5p
ENSG00000010810	FYN	hsa-miR-106b-5p
ENSG00000163597	SNHG16	hsa-miR-106b-5p
ENSG00000237298	TTN-AS1	hsa-miR-106b-5p
ENSG00000233429	HOTAIRM1	hsa-miR-106b-5p
ENSG00000050628	PTGER3	hsa-miR-106b-5p
ENSG00000237984	PTENP1	hsa-miR-106b-5p
ENSG00000139405	RITA1	hsa-miR-106b-5p
ENSG00000151014	NOCT	hsa-miR-106b-5p
ENSG00000173141	MRPL57	hsa-miR-106b-5p
ENSG00000278615	C11orf98	hsa-miR-106b-5p
ENSG00000149476	TKFC	hsa-miR-106b-5p
[truncated: 27,465 more rows]
