# Supplementary material for: Bioinformatic Analysis of Autism-Related miRNAs and Their PoTential as Biomarkers for Autism Epigenetic Inheritance
Source: Genes (Basel). 2025 Mar 31;16(4):418. doi: 10.3390/genes16040418 (PMC12026732; doi:10.3390/genes16040418)
Supplement: Supplementary file 1 [file genes-16-00418-s001.zip › genes-3497345-supplementary/Table_S7.xlsx]

## Sheet: METASCAPE_miR-335-3p
GroupID	Category	Term	Description	LogP	Log(q-value)	Genes	Symbols	InTerm_InList
1_Summary	GO Biological Processes	GO:0007350	blastoderm segmentation	-2.44032	-1.468	4762,6469,7474,7855,10409,10818,163589,538,9693,27185,55681,57282,79625,166614,816,2332,2898,2915,3845,6622,81832,4848,6670,8452,10370,10413,166863,655,4851,6654,23322,23767,983,3837,3930,5518,5520,7443,1385,2005,2908,5594,5604,9252,317,444,637,668,2043,2149,2903,3329,5134,5366,5468,5978,6091,8743,9475,9705,9966,10395,10550,10892,26999,64065,83595,130399,477,596,781,785,805,817,1193,1729,5294,533…	NEUROG1,SHH,WNT5A,FZD5,BASP1,FRS2,TDRD5,ATP7A,RAPGEF2,DISC1,SCYL2,SLC4A10,NDNF,DCLK2,CAMK2B,FMR1,GRIK2,GRM5,KRAS,SNCA,NETO1,CNOT2,SP3,CUL3,CITED2,YAP1,RBM46,BMP7,NOTCH1,SOS1,RPGRIP1L,FLRT3,CDK1,KPNB1,LBR,PPP2R1A,PPP2R2A,VRK1,CREB1,ELK4,NR3C1,MAPK1,MAP2K1,RPS6KA5,APAF1,ASPH,BID,FOXL2,EPHA4,F2R,GRIN2A,HSPD1,PDCD2,PMAIP1,PPARG,REST,ROBO1,TNFSF10,ROCK2,ST18,TNFSF15,DLC1,ARL6IP5,MALT1,CYFIP2,PERP,SOX7…	1440/-
1_Member	GO Biological Processes	GO:0007350	blastoderm segmentation	-2.44032	-1.468	4762,6469,7474,7855,10409,10818,163589	NEUROG1,SHH,WNT5A,FZD5,BASP1,FRS2,TDRD5	7/25
1_Member	GO Biological Processes	GO:0021884	forebrain neuron development	-2.44032	-1.468	538,9693,27185,55681,57282,79625,166614	ATP7A,RAPGEF2,DISC1,SCYL2,SLC4A10,NDNF,DCLK2	7/25
1_Member	GO Biological Processes	GO:0048169	regulation of long-term neuronal synaptic plasticity	-2.44032	-1.468	816,2332,2898,2915,3845,6622,81832	CAMK2B,FMR1,GRIK2,GRM5,KRAS,SNCA,NETO1	7/25
1_Member	GO Biological Processes	GO:0001829	trophectodermal cell differentiation	-2.44026	-1.468	4848,6670,8452,10370,10413,166863	CNOT2,SP3,CUL3,CITED2,YAP1,RBM46	6/19
1_Member	GO Biological Processes	GO:0060039	pericardium development	-2.44026	-1.468	655,4851,6654,7474,23322,23767	BMP7,NOTCH1,SOS1,WNT5A,RPGRIP1L,FLRT3	6/19
1_Member	Reactome Gene Sets	R-HSA-2995383	Initiation of Nuclear Envelope (NE) Reformation	-2.44026	-1.468	983,3837,3930,5518,5520,7443	CDK1,KPNB1,LBR,PPP2R1A,PPP2R2A,VRK1	6/19
1_Member	WikiPathways	WP734	Serotonin receptor 4 6 7 and NR3C signaling	-2.44026	-1.468	1385,2005,2908,5594,5604,9252	CREB1,ELK4,NR3C1,MAPK1,MAP2K1,RPS6KA5	6/19
1_Member	GO Biological Processes	GO:0010952	positive regulation of peptidase activity	-2.4396	-1.468	317,444,637,668,2043,2149,2903,3329,5134,5366,5468,5978,6091,6622,8743,9475,9705,9966,10395,10550,10892,26999,64065,83595,130399	APAF1,ASPH,BID,FOXL2,EPHA4,F2R,GRIN2A,HSPD1,PDCD2,PMAIP1,PPARG,REST,ROBO1,SNCA,TNFSF10,ROCK2,ST18,TNFSF15,DLC1,ARL6IP5,MALT1,CYFIP2,PERP,SOX7,ACVR1C	25/168
1_Member	GO Biological Processes	GO:1903169	regulation of calcium ion transmembrane transport	-2.4396	-1.468	477,596,781,785,805,817,1193,1729,2149,2332,5294,5335,5530,6262,6373,6622,6717,7009,7222,10345,29979,56704,57620,84959,91404	ATP1A2,BCL2,CACNA2D1,CACNB4,CALM2,CAMK2D,CLIC2,DIAPH1,F2R,FMR1,PIK3CG,PLCG1,PPP3CA,RYR2,CXCL11,SNCA,SRI,TMBIM6,TRPC3,TRDN,UBQLN1,JPH1,STIM2,UBASH3B,SESTD1	25/168
1_Member	GO Biological Processes	GO:0048259	regulation of receptor-mediated endocytosis	-2.439	-1.468	284,1902,1948,1950,2332,3190,3685,5291,5336,5538,5898,6401,22848,26045,26585,55681,60682,84251,84896	ANGPT1,LPAR1,EFNB2,EGF,FMR1,HNRNPK,ITGAV,PIK3CB,PLCG2,PPT1,RALA,SELE,AAK1,LRRTM2,GREM1,SCYL2,SMAP1,SGIP1,ATAD1	19/116
1_Member	Reactome Gene Sets	R-HSA-168179	Toll Like Receptor TLR1:TLR2 Cascade	-2.439	-1.468	1385,1432,2243,2244,2353,5518,5594,5601,5604,6195,6197,6885,7099,7189,8454,9252,11213,23291,257397	CREB1,MAPK14,FGA,FGB,FOS,PPP2R1A,MAPK1,MAPK9,MAP2K1,RPS6KA1,RPS6KA3,MAP3K7,TLR4,TRAF6,CUL1,RPS6KA5,IRAK3,FBXW11,TAB3	19/116
1_Member	Reactome Gene Sets	R-HSA-181438	Toll Like Receptor 2 (TLR2) Cascade	-2.439	-1.468	1385,1432,2243,2244,2353,5518,5594,5601,5604,6195,6197,6885,7099,7189,8454,9252,11213,23291,257397	CREB1,MAPK14,FGA,FGB,FOS,PPP2R1A,MAPK1,MAPK9,MAP2K1,RPS6KA1,RPS6KA3,MAP3K7,TLR4,TRAF6,CUL1,RPS6KA5,IRAK3,FBXW11,TAB3	19/116
1_Member	GO Biological Processes	GO:0006403	RNA localization	-2.43657	-1.465	677,2332,3267,3837,4928,6426,6741,7175,8570,9444,9877,10575,10762,22916,23089,23279,27067,53371,54680,55746,56943,57097,87178,91746,130132,160419	ZFP36L1,FMR1,AGFG1,KPNB1,NUP98,SRSF1,SSB,TPR,KHSRP,QKI,ZC3H11A,CCT4,NUP50,NCBP2,PEG10,NUP160,STAU2,NUP54,ZNHIT6,NUP133,ENY2,PARP11,PNPT1,YTHDC1,RFTN2,C12orf50	26/177
1_Member	GO Biological Processes	GO:0008217	regulation of blood pressure	-2.43561	-1.465	148,367,477,552,1278,1909,2149,2768,3398,4883,4886,5021,5125,5465,5468,5547,6869,6870,7026,9607,10060,10672,10911,51752,55328,89797,143872	ADRA1A,AR,ATP1A2,AVPR1A,COL1A2,EDNRA,F2R,GNA12,ID2,NPR3,NPY1R,OXTR,PCSK5,PPARA,PPARG,PRCP,TACR1,TACR3,NR2F2,CARTPT,ABCC9,GNA13,UTS2,ERAP1,RNLS,NAV2,ARHGAP42	27/186
1_Member	GO Biological Processes	GO:0051302	regulation of cell division	-2.43561	-1.465	805,2069,2252,2254,3480,4300,5080,5586,6469,6683,6790,6871,6886,8452,8556,8850,26009,30849,51100,51562,54627,55660,55958,63971,80310,90293,346389	CALM2,EREG,FGF7,FGF9,IGF1R,MLLT3,PAX6,PKN2,SHH,SPAST,AURKA,TADA2A,TAL1,CUL3,CDC14A,KAT2B,ZZZ3,PIK3R4,SH3GLB1,MBIP,MAP10,PRPF40A,KLHL9,KIF13A,PDGFD,KLHL13,MACC1	27/186
1_Member	Reactome Gene Sets	R-HSA-913531	Interferon Signaling	-2.43329	-1.463	816,817,983,1968,2176,2188,3123,3304,3434,3836,3837,3840,4281,4684,4690,4928,5335,5518,5594,5611,5770,5771,6622,6672,7175,9021,10762,23279,53371,55746,85363,91442,115362,163351,201626,317649	CAMK2B,CAMK2D,CDK1,EIF2S3,FANCC,FANCF,HLA-DRB1,HSPA1B,IFIT1,KPNA1,KPNB1,KPNA4,MID1,NCAM1,NCK1,NUP98,PLCG1,PPP2R1A,MAPK1,DNAJC3,PTPN1,PTPN2,SNCA,SP100,TPR,SOCS3,NUP50,NUP160,NUP54,NUP133,TRIM5,FAAP24,GBP5,GBP6,PDE12,EIF4E3	36/269
1_Member	GO Biological Processes	GO:0062013	positive regulation of small molecule metabolic process	-2.42659	-1.456	225,552,1374,1581,2475,3356,3479,3667,5028,5366,5465,5468,5563,5663,5771,6622,8671,8850,9926,10891,26137,51547	ABCD2,AVPR1A,CPT1A,CYP7A1,MTOR,HTR2A,IGF1,IRS1,P2RY1,PMAIP1,PPARA,PPARG,PRKAA2,PSEN1,PTPN2,SNCA,SLC4A4,KAT2B,LPGAT1,PPARGC1A,ZBTB20,SIRT7	22/142
1_Member	KEGG Pathway	hsa04714	Thermogenesis	-2.42482	-1.455	498,518,1374,1376,1385,1432,2475,3845,4694,5468,5563,5592,6195,6197,6198,6392,6605,6654,6655,9167,9586,9658,10063,10818,10891,10975,23305,27330,55818,57492,65260,90639	ATP5F1A,ATP5MC3,CPT1A,CPT2,CREB1,MAPK14,MTOR,KRAS,NDUFA1,PPARG,PRKAA2,PRKG1,RPS6KA1,RPS6KA3,RPS6KB1,SDHD,SMARCE1,SOS1,SOS2,COX7A2L,CREB5,ZNF516,COX17,FRS2,PPARGC1A,UQCR11,ACSL6,RPS6KA6,KDM3A,ARID1B,COA7,COX19	32/232
1_Member	GO Biological Processes	GO:0016197	endosomal transport	-2.42297	-1.453	164,7813,8674,9043,9527,9559,10123,10139,23085,25963,26088,30849,51019,51361,51375,51429,51510,51534,51699,51762,54497,55610,57182,57589,57679,57724,64145,81624,84376,84910,92241,157680,163486,200576,401548	AP1G1,EVI5,VAMP4,SPAG9,GOSR1,VPS26A,ARL4C,ARFRP1,ERC1,TMEM87A,GGA1,PIK3R4,WASHC3,HOOK1,SNX7,SNX9,CHMP5,VTA1,VPS29,RAB8B,HEATR5B,VPS50,ANKRD50,RIC1,ALS2,EPG5,RBSN,DIAPH3,HOOK3,TMEM87B,RCSD1,VPS13B,DENND1B,PIKFYVE,SNX30	35/260
1_Member	GO Biological Processes	GO:0031398	positive regulation of protein ubiquitination	-2.42212	-1.453	284,331,5601,5728,7189,7321,8452,9111,10210,10892,26272,29979,54602,57561,80762,120892,254170,285671	ANGPT1,XIAP,MAPK9,PTEN,TRAF6,UBE2D1,CUL3,NMI,TOPORS,MALT1,FBXO4,UBQLN1,NDFIP2,ARRDC3,NDFIP1,LRRK2,FBXO33,RNF180	18/108
1_Member	KEGG Pathway	hsa04659	Th17 cell differentiation	-2.42212	-1.453	196,861,1432,2353,2475,2625,3123,3554,3556,3560,3570,3572,5335,5530,5594,5601,6095,6777	AHR,RUNX1,MAPK14,FOS,MTOR,GATA3,HLA-DRB1,IL1R1,IL1RAP,IL2RB,IL6R,IL6ST,PLCG1,PPP3CA,MAPK1,MAPK9,RORA,STAT5B	18/108
1_Member	GO Biological Processes	GO:0000075	cell cycle checkpoint signaling	-2.4096	-1.44	324,580,983,1017,1027,1112,1432,2177,4193,4361,7175,7756,9656,10111,23376,29980,51347,51514,51776,55159,57551,79184,84142,261726	APC,BARD1,CDK1,CDK2,CDKN1B,FOXN3,MAPK14,FANCD2,MDM2,MRE11,TPR,ZNF207,MDC1,RAD50,UFL1,DONSON,TAOK3,DTL,MAP3K20,RFWD3,TAOK1,BRCC3,ABRAXAS1,TIPRL	24/160
1_Member	GO Biological Processes	GO:0034766	negative regulation of monoatomic ion transmembrane transport	-2.40837	-1.44	288,477,538,596,805,817,1193,2332,5530,6717,7009,10008,10345,23327,29979,91404,285966	ANK3,ATP1A2,ATP7A,BCL2,CALM2,CAMK2D,CLIC2,FMR1,PPP3CA,SRI,TMBIM6,KCNE3,TRDN,NEDD4L,UBQLN1,SESTD1,TCAF2	17/100
1_Member	GO Biological Processes	GO:0090630	activation of GTPase activity	-2.40837	-1.44	7074,7813,8394,9882,23158,64786,84218,85440,93627,143872,414060,729877,101060321,101060351,101060376,101060389,102724862	TIAM1,EVI5,PIP5K1A,TBC1D4,TBC1D9,TBC1D15,TBC1D3F,DOCK7,TBCK,ARHGAP42,TBC1D3C,TBC1D3H,TBC1D3G,TBC1D3K,TBC1D3L,TBC1D3D,TBC1D3I	17/100
1_Member	GO Biological Processes	GO:0072659	protein localization to plasma membrane	-2.40802	-1.439	286,288,1739,2533,4301,5028,5865,5911,5961,5962,6711,7430,7871,8394,9053,9475,9530,9693,10139,10550,25945,26088,51762,55667,55704,55800,63971,65267,256764	ANK1,ANK3,DLG1,FYB1,AFDN,P2RY1,RAB3B,RAP2A,PRPH2,RDX,SPTBN1,EZR,SLMAP,PIP5K1A,MAP7,ROCK2,BAG4,RAPGEF2,ARFRP1,ARL6IP5,NECTIN3,GGA1,RAB8B,DENND4C,CCDC88A,SCN3B,KIF13A,WNK3,WDR72	29/205
1_Member	GO Biological Processes	GO:0010611	regulation of cardiac muscle hypertrophy	-2.40477	-1.436	148,817,3479,3572,4851,5465,5468,5530,7222,9475,10539,27086,90523	ADRA1A,CAMK2D,IGF1,IL6ST,NOTCH1,PPARA,PPARG,PPP3CA,TRPC3,ROCK2,GLRX3,FOXP1,MLIP	13/68
1_Member	GO Biological Processes	GO:0002285	lymphocyte activation involved in immune response	-2.40123	-1.433	538,2475,2625,3329,3570,4064,4602,5336,5663,6095,6693,6775,7099,9021,9678,10859,23075,27086,57089,149041,202309	ATP7A,MTOR,GATA3,HSPD1,IL6R,CD180,MYB,PLCG2,PSEN1,RORA,SPN,STAT4,TLR4,SOCS3,PHF14,LILRB1,SWAP70,FOXP1,ENTPD7,RC3H1,GAPT	21/134
1_Member	GO Biological Processes	GO:1900542	regulation of purine nucleotide metabolic process	-2.39851	-1.431	863,2475,3356,3479,5165,5465,5563,5663,6622,8671,8850,9611,10891,26137,51341,54541	CBFA2T3,MTOR,HTR2A,IGF1,PDK3,PPARA,PRKAA2,PSEN1,SNCA,SLC4A4,KAT2B,NCOR1,PPARGC1A,ZBTB20,ZBTB7A,DDIT4	16/92
1_Member	GO Biological Processes	GO:1904063	negative regulation of cation transmembrane transport	-2.39851	-1.431	288,477,538,596,805,817,1193,2332,5530,6717,7009,10008,10345,23327,29979,91404	ANK3,ATP1A2,ATP7A,BCL2,CALM2,CAMK2D,CLIC2,FMR1,PPP3CA,SRI,TMBIM6,KCNE3,TRDN,NEDD4L,UBQLN1,SESTD1	16/92
1_Member	GO Biological Processes	GO:0051928	positive regulation of calcium ion transport	-2.39682	-1.43	781,805,846,2149,5335,5530,6262,6352,6373,6387,6622,6717,6781,7222,7225,9456,10345,57620,65267	CACNA2D1,CALM2,CASR,F2R,PLCG1,PPP3CA,RYR2,CCL5,CXCL11,CXCL12,SNCA,SRI,STC1,TRPC3,TRPC6,HOMER1,TRDN,STIM2,WNK3	19/117
1_Member	GO Biological Processes	GO:0030834	regulation of actin filament depolymerization	-2.39568	-1.43	120,1073,5290,5962,6711,9037,9948,11034,23075,29767,442721	ADD3,CFL2,PIK3CA,RDX,SPTBN1,SEMA5A,WDR1,DSTN,SWAP70,TMOD2,LMOD2	11/53
1_Member	GO Biological Processes	GO:0033866	nucleoside bisphosphate biosynthetic process	-2.39568	-1.43	5160,5538,6785,9060,9200,23305,51144,53354,79646,79993,80025	PDHA1,PPT1,ELOVL4,PAPSS2,HACD1,ACSL6,HSD17B12,PANK1,PANK3,ELOVL7,PANK2	11/53
1_Member	GO Biological Processes	GO:0034030	ribonucleoside bisphosphate biosynthetic process	-2.39568	-1.43	5160,5538,6785,9060,9200,23305,51144,53354,79646,79993,80025	PDHA1,PPT1,ELOVL4,PAPSS2,HACD1,ACSL6,HSD17B12,PANK1,PANK3,ELOVL7,PANK2	11/53
1_Member	GO Biological Processes	GO:0034033	purine nucleoside bisphosphate biosynthetic process	-2.39568	-1.43	5160,5538,6785,9060,9200,23305,51144,53354,79646,79993,80025	PDHA1,PPT1,ELOVL4,PAPSS2,HACD1,ACSL6,HSD17B12,PANK1,PANK3,ELOVL7,PANK2	11/53
1_Member	GO Biological Processes	GO:0044818	mitotic G2/M transition checkpoint	-2.39568	-1.43	580,983,1112,4361,10111,29980,51347,51514,57551,79184,84142	BARD1,CDK1,FOXN3,MRE11,RAD50,DONSON,TAOK3,DTL,TAOK1,BRCC3,ABRAXAS1	11/53
1_Member	GO Biological Processes	GO:1902743	regulation of lamellipodium organization	-2.39568	-1.43	538,2241,2475,5290,5295,7401,8874,10096,10097,10630,10787	ATP7A,FER,MTOR,PIK3CA,PIK3R1,CLRN1,ARHGEF7,ACTR3,ACTR2,PDPN,NCKAP1	11/53
1_Member	WikiPathways	WP5144	NRP1 triggered signaling pathways in pancreatic cancer	-2.39568	-1.43	1017,1027,1106,1278,1950,1956,4233,5594,5604,5747,10371	CDK2,CDKN1B,CHD2,COL1A2,EGF,EGFR,MET,MAPK1,MAP2K1,PTK2,SEMA3A	11/53
1_Member	Reactome Gene Sets	R-HSA-418594	G alpha (i) signalling events	-2.39504	-1.43	805,816,817,846,1234,1385,1902,2587,2773,2774,2917,2921,3361,3708,3827,4886,4887,4986,4988,5136,5137,5332,5518,5530,5577,5594,5733,6352,6373,6387,6750,9630,10316,23236,23596,54331,55970,59345,64805,259293,259295	CALM2,CAMK2B,CAMK2D,CASR,CCR5,CREB1,LPAR1,GALR1,GNAI3,GNAL,GRM7,CXCL3,HTR5A,ITPR1,KNG1,NPY1R,NPY2R,OPRK1,OPRM1,PDE1A,PDE1C,PLCB4,PPP2R1A,PPP3CA,PRKAR2B,MAPK1,PTGER3,CCL5,CXCL11,CXCL12,SST,GNA14,NMUR1,PLCB1,OPN3,GNG2,GNG12,GNB4,P2RY12,TAS2R30,TAS2R20	41/318
1_Member	GO Biological Processes	GO:0014902	myotube differentiation	-2.39499	-1.43	552,596,607,3479,4868,5530,5738,6469,8038,9456,11096,51804,79147,85461	AVPR1A,BCL2,BCL9,IGF1,NPHS1,PPP3CA,PTGFRN,SHH,ADAM12,HOMER1,ADAMTS5,SIX4,FKRP,TANC1	14/76
1_Member	GO Biological Processes	GO:0043242	negative regulation of protein-containing complex disassembly	-2.39499	-1.43	120,324,4281,5290,5962,6314,6711,11213,23075,29767,57551,81624,146057,442721	ADD3,APC,MID1,PIK3CA,RDX,ATXN7,SPTBN1,IRAK3,SWAP70,TMOD2,TAOK1,DIAPH3,TTBK2,LMOD2	14/76
1_Member	KEGG Pathway	hsa05220	Chronic myeloid leukemia	-2.39499	-1.43	861,1021,1027,3845,4193,5290,5291,5295,5594,5604,6654,6655,6777,53358	RUNX1,CDK6,CDKN1B,KRAS,MDM2,PIK3CA,PIK3CB,PIK3R1,MAPK1,MAP2K1,SOS1,SOS2,STAT5B,SHC3	14/76
1_Member	Reactome Gene Sets	R-HSA-6802957	Oncogenic MAPK signaling	-2.39358	-1.429	805,816,817,2243,2244,3845,5500,5594,5604,5908,9444,9715,22866,80853,161742	CALM2,CAMK2B,CAMK2D,FGA,FGB,KRAS,PPP1CB,MAPK1,MAP2K1,RAP1B,QKI,FAM131B,CNKSR2,KDM7A,SPRED1	15/84
1_Member	GO Biological Processes	GO:0007034	vacuolar transport	-2.38906	-1.425	164,1176,3482,4864,7782,9737,10369,23295,30849,51361,51510,51534,54602,54664,55681,57679,57724,59283,63971,64145,80762,84376	AP1G1,AP3S1,IGF2R,NPC1,SLC30A4,GPRASP1,CACNG2,MGRN1,PIK3R4,HOOK1,CHMP5,VTA1,NDFIP2,TMEM106B,SCYL2,ALS2,EPG5,CACNG8,KIF13A,RBSN,NDFIP1,HOOK3	22/143
1_Member	GO Biological Processes	GO:0099504	synaptic vesicle cycle	-2.38906	-1.425	164,523,526,1176,5663,6622,6809,6860,8618,9342,9550,9699,9900,11037,22871,26059,26258,27445,57084,85439,246213,440279	AP1G1,ATP6V1A,ATP6V1B2,AP3S1,PSEN1,SNCA,STX3,SYT4,CADPS,SNAP29,ATP6V1G1,RIMS2,SV2A,STON1,NLGN1,ERC2,BLOC1S6,PCLO,SLC17A6,STON2,SLC17A8,UNC13C	22/143
1_Member	GO Biological Processes	GO:0001662	behavioral fear response	-2.38488	-1.422	477,596,2898,3358,6198,27136,57679,64854	ATP1A2,BCL2,GRIK2,HTR2C,RPS6KB1,MORC1,ALS2,USP46	8/32
1_Member	GO Biological Processes	GO:0007431	salivary gland development	-2.38488	-1.422	655,1956,2252,2255,4781,5080,6469,10512	BMP7,EGFR,FGF7,FGF10,NFIB,PAX6,SHH,SEMA3C	8/32
1_Member	GO Biological Processes	GO:0034694	response to prostaglandin	-2.38488	-1.422	5080,5563,5729,5737,6422,7292,10270,54331	PAX6,PRKAA2,PTGDR,PTGFR,SFRP1,TNFSF4,AKAP8,GNG2	8/32
1_Member	GO Biological Processes	GO:0045777	positive regulation of blood pressure	-2.38488	-1.422	148,552,3398,5021,6869,6870,7026,9607	ADRA1A,AVPR1A,ID2,OXTR,TACR1,TACR3,NR2F2,CARTPT	8/32
1_Member	GO Biological Processes	GO:0048710	regulation of astrocyte differentiation	-2.38488	-1.422	2043,3398,3400,3572,4851,5270,6469,9444	EPHA4,ID2,ID4,IL6ST,NOTCH1,SERPINE2,SHH,QKI	8/32
1_Member	Reactome Gene Sets	R-HSA-2871796	FCERI mediated MAPK activation	-2.38488	-1.422	2353,3845,5062,5335,5336,5594,5601,6654	FOS,KRAS,PAK2,PLCG1,PLCG2,MAPK1,MAPK9,SOS1	8/32
1_Member	Reactome Gene Sets	R-HSA-456926	Thrombin signalling through proteinase activated receptors (PARs)	-2.38488	-1.422	2149,2768,5594,9630,10672,54331,55970,59345	F2R,GNA12,MAPK1,GNA14,GNA13,GNG2,GNG12,GNB4	8/32
1_Member	WikiPathways	WP3995	Prion disease pathway	-2.38488	-1.422	596,1106,1385,4684,5079,5594,5747,53335	BCL2,CHD2,CREB1,NCAM1,PAX5,MAPK1,PTK2,BCL11A	8/32
1_Member	WikiPathways	WP4149	White fat cell differentiation	-2.38488	-1.422	1385,2625,2908,5468,6095,6777,7026,7090	CREB1,GATA3,NR3C1,PPARG,RORA,STAT5B,NR2F2,TLE3	8/32
1_Member	GO Biological Processes	GO:0015718	monocarboxylic acid transport	-2.38037	-1.418	225,366,634,846,1374,1376,1581,5468,6198,6538,6566,6579,9194,10478,28232,51660,64600,84068,114571,115111,133418,159963,387700	ABCD2,AQP9,CEACAM1,CASR,CPT1A,CPT2,CYP7A1,PPARG,RPS6KB1,SLC6A11,SLC16A1,SLCO1A2,SLC16A7,SLC25A17,SLCO3A1,MPC1,PLA2G2F,SLC10A7,SLC22A9,SLC26A7,EMB,SLC5A12,SLC16A12	23/152
1_Member	GO Biological Processes	GO:0061387	regulation of extent of cell growth	-2.37841	-1.416	627,1946,2045,4897,6049,6259,6387,7473,7474,9037,10371,10512,23369,23394,27185,57609,57698,223117	BDNF,EFNA5,EPHA7,NRCAM,RNF6,RYK,CXCL12,WNT3,WNT5A,SEMA5A,SEMA3A,SEMA3C,PUM2,ADNP,DISC1,DIP2B,SHTN1,SEMA3D	18/109
1_Member	GO Biological Processes	GO:0072009	nephron epithelium development	-2.37841	-1.416	182,596,1739,1909,2625,3611,4851,4868,6469,7849,9788,9953,10409,26585,55366,64412,153572,282679	JAG1,BCL2,DLG1,EDNRA,GATA3,ILK,NOTCH1,NPHS1,SHH,PAX8,MTSS1,HS3ST3B1,BASP1,GREM1,LGR4,GZF1,IRX2,AQP11	18/109
1_Member	GO Biological Processes	GO:0007093	mitotic cell cycle checkpoint signaling	-2.37739	-1.416	324,580,983,1017,1027,1112,2177,4193,4361,7175,7756,9656,10111,29980,51347,51514,55159,57551,79184,84142	APC,BARD1,CDK1,CDK2,CDKN1B,FOXN3,FANCD2,MDM2,MRE11,TPR,ZNF207,MDC1,RAD50,DONSON,TAOK3,DTL,RFWD3,TAOK1,BRCC3,ABRAXAS1	20/126
1_Member	GO Biological Processes	GO:0002792	negative regulation of peptide secretion	-2.37501	-1.414	3667,3767,4856,5530,5978,6422,9607,56943,90007,130399	IRS1,KCNJ11,CCN3,PPP3CA,REST,SFRP1,CARTPT,ENY2,MIDN,ACVR1C	10/46
1_Member	GO Biological Processes	GO:0045058	T cell selection	-2.37501	-1.414	596,1540,2475,2625,3570,5788,6469,6693,9021,64919	BCL2,CYLD,MTOR,GATA3,IL6R,PTPRC,SHH,SPN,SOCS3,BCL11B	10/46
1_Member	GO Biological Processes	GO:0045687	positive regulation of glial cell differentiation	-2.37501	-1.414	2475,3398,3572,4851,5270,6469,7732,9444,22891,90865	MTOR,ID2,IL6ST,NOTCH1,SERPINE2,SHH,RNF112,QKI,ZNF365,IL33	10/46
1_Member	GO Biological Processes	GO:0050856	regulation of T cell receptor signaling pathway	-2.37501	-1.414	634,1540,1997,5771,5795,7430,10892,11006,56940,149041	CEACAM1,CYLD,ELF1,PTPN2,PTPRJ,EZR,MALT1,LILRB4,DUSP22,RC3H1	10/46
1_Member	GO Biological Processes	GO:1900047	negative regulation of hemostasis	-2.37501	-1.414	634,2243,2244,3827,5270,5592,5624,81542,84959,170692	CEACAM1,FGA,FGB,KNG1,SERPINE2,PRKG1,PROC,TMX1,UBASH3B,ADAMTS18	10/46
1_Member	WikiPathways	WP2038	Microtubule cytoskeleton regulation	-2.37501	-1.414	324,983,1073,1729,4139,5290,5728,7074,57551,161742	APC,CDK1,CFL2,DIAPH1,MARK1,PIK3CA,PTEN,TIAM1,TAOK1,SPRED1	10/46
1_Member	GO Biological Processes	GO:0001974	blood vessel remodeling	-2.36862	-1.409	93,182,538,1909,2255,4193,4880,4883,10512	ACVR2B,JAG1,ATP7A,EDNRA,FGF10,MDM2,NPPC,NPR3,SEMA3C	9/39
1_Member	GO Biological Processes	GO:0031111	negative regulation of microtubule polymerization or depolymerization	-2.36862	-1.409	324,1859,4281,6314,6622,8874,57551,81624,146057	APC,DYRK1A,MID1,ATXN7,SNCA,ARHGEF7,TAOK1,DIAPH3,TTBK2	9/39
1_Member	GO Biological Processes	GO:0031670	cellular response to nutrient	-2.36862	-1.409	846,2475,4193,5337,6198,6422,8850,54332,154743	CASR,MTOR,MDM2,PLD1,RPS6KB1,SFRP1,KAT2B,GDAP1,BMT2	9/39
1_Member	GO Biological Processes	GO:0045746	negative regulation of Notch signaling pathway	-2.36862	-1.409	655,892,10683,11060,51341,51441,56892,65989,221336	BMP7,CCNC,DLL3,WWP2,ZBTB7A,YTHDF2,TCIM,DLK2,BEND6	9/39
1_Member	GO Biological Processes	GO:0032786	positive regulation of DNA-templated transcription, elongation	-2.36461	-1.406	904,3150,5469,8621,9282,22916,22936,23613,51755,54797,79577,123169	CCNT1,HMGN1,MED1,CDK13,MED14,NCBP2,ELL2,ZMYND8,CDK12,MED18,CDC73,LEO1	12/61
1_Member	GO Biological Processes	GO:0043954	cellular component maintenance	-2.36461	-1.406	1739,2149,3480,7082,9788,22871,23085,26059,26060,27445,85461,93649	DLG1,F2R,IGF1R,TJP1,MTSS1,NLGN1,ERC1,ERC2,APPL1,PCLO,TANC1,MYOCD	12/61
1_Member	WikiPathways	WP5072	Modulators of TCR signaling and T cell activation	-2.36461	-1.406	677,1027,5295,5335,5922,7128,7189,8065,9616,10672,10892,58490	ZFP36L1,CDKN1B,PIK3R1,PLCG1,RASA2,TNFAIP3,TRAF6,CUL5,RNF7,GNA13,MALT1,RPRD1B	12/61
1_Member	KEGG Pathway	hsa04213	Longevity regulating pathway - multiple species	-2.36461	-1.406	2475,3304,3310,3479,3480,3667,3845,5290,5291,5295,5563,6198	MTOR,HSPA1B,HSPA6,IGF1,IGF1R,IRS1,KRAS,PIK3CA,PIK3CB,PIK3R1,PRKAA2,RPS6KB1	12/61
1_Member	GO Biological Processes	GO:0010906	regulation of glucose metabolic process	-2.36289	-1.405	34,2908,3479,3667,5165,5366,5465,5771,6095,6934,7874,8850,10499,10891,51547,57486,90007	ACADM,NR3C1,IGF1,IRS1,PDK3,PMAIP1,PPARA,PTPN2,RORA,TCF7L2,USP7,KAT2B,NCOA2,PPARGC1A,SIRT7,NLN,MIDN	17/101
1_Member	GO Biological Processes	GO:0043255	regulation of carbohydrate biosynthetic process	-2.36289	-1.405	34,1950,2908,3037,3479,3667,5028,5465,5592,5771,6622,6934,7874,8850,10891,51547,57486	ACADM,EGF,NR3C1,HAS2,IGF1,IRS1,P2RY1,PPARA,PRKG1,PTPN2,SNCA,TCF7L2,USP7,KAT2B,PPARGC1A,SIRT7,NLN	17/101
1_Member	WikiPathways	WP5287	17q12 copy number variation syndrome	-2.36289	-1.405	5469,6352,6356,6871,10948,22806,51755,79154,146857,146861,414060,494188,729877,101060321,101060351,101060376,102724862	MED1,CCL5,CCL11,TADA2A,STARD3,IKZF3,CDK12,DHRS11,SLFN13,SLC35G3,TBC1D3C,FBXO47,TBC1D3H,TBC1D3G,TBC1D3K,TBC1D3L,TBC1D3I	17/101
1_Member	GO Biological Processes	GO:0007059	chromosome segregation	-2.36218	-1.404	1060,2068,2177,2801,2908,3837,4361,4438,5518,5728,6790,7013,7756,8452,9113,9611,10096,10097,10270,10274,10982,23137,23354,27229,27436,51510,51547,51776,54627,54801,56776,64105,79980,81624,84142,90417,93426,140609,148479,157570,401541,101928601	CENPC,ERCC2,FANCD2,GOLGA2,NR3C1,KPNB1,MRE11,MSH4,PPP2R1A,PTEN,AURKA,TERF1,ZNF207,CUL3,LATS1,NCOR1,ACTR3,ACTR2,AKAP8,STAG1,MAPRE2,SMC5,HAUS5,TUBGCP4,EML4,CHMP5,SIRT7,MAP3K20,MAP10,HAUS6,FMN2,CENPK,DSN1,DIAPH3,ABRAXAS1,KNSTRN,SYCE1,NEK7,PHF13,ESCO2,CENPP,MEI4	42/329
1_Member	GO Biological Processes	GO:0010002	cardioblast differentiation	-2.35971	-1.404	3670,4851,5978,26585,93649	ISL1,NOTCH1,REST,GREM1,MYOCD	5/14
1_Member	GO Biological Processes	GO:0016082	synaptic vesicle priming	-2.35971	-1.404	6622,9342,9900,26059,440279	SNCA,SNAP29,SV2A,ERC2,UNC13C	5/14
1_Member	GO Biological Processes	GO:0030497	fatty acid elongation	-2.35971	-1.404	6785,9200,51144,79993,401494	ELOVL4,HACD1,HSD17B12,ELOVL7,HACD4	5/14
1_Member	GO Biological Processes	GO:0035372	protein localization to microtubule	-2.35971	-1.404	1729,4281,9419,10982,11043	DIAPH1,MID1,CRIPT,MAPRE2,MID2	5/14
1_Member	GO Biological Processes	GO:0070102	interleukin-6-mediated signaling pathway	-2.35971	-1.404	2241,3570,3572,9705,10413	FER,IL6R,IL6ST,ST18,YAP1	5/14
1_Member	GO Biological Processes	GO:0070986	left/right axis specification	-2.35971	-1.404	4851,7547,10370,57669,200894	NOTCH1,ZIC3,CITED2,EPB41L5,ARL13B	5/14
1_Member	GO Biological Processes	GO:1904152	regulation of retrograde protein transport, ER to cytosol	-2.35971	-1.404	7327,9024,51009,55432,258010	UBE2G2,BRSK2,DERL2,YOD1,SVIP	5/14
1_Member	Reactome Gene Sets	R-HSA-428540	Activation of RAC1	-2.35971	-1.404	4690,5062,6091,6654,6655	NCK1,PAK2,ROBO1,SOS1,SOS2	5/14
1_Member	Reactome Gene Sets	R-HSA-5578768	Physiological factors	-2.35971	-1.404	4311,4880,8850,25937,204851	MME,NPPC,KAT2B,WWTR1,HIPK1	5/14
1_Member	WikiPathways	WP3944	Serotonin and anxiety related events	-2.35971	-1.404	2353,3356,3358,5530,22871	FOS,HTR2A,HTR2C,PPP3CA,NLGN1	5/14
1_Member	WikiPathways	WP3969	H19 action Rb E2F1 signaling and CDK Beta catenin activity	-2.35971	-1.404	182,1024,5366,5469,6659	JAG1,CDK8,PMAIP1,MED1,SOX4	5/14
1_Member	WikiPathways	WP4582	Cancer immunotherapy by CTLA4 blockade	-2.35971	-1.404	1493,3123,5290,5291,5295	CTLA4,HLA-DRB1,PIK3CA,PIK3CB,PIK3R1	5/14
1_Member	GO Biological Processes	GO:0031570	DNA integrity checkpoint signaling	-2.35534	-1.403	983,1017,1027,1112,1432,2177,4193,4361,9656,23376,29980,51347,51514,51776,55159,57551,79184,84142,261726	CDK1,CDK2,CDKN1B,FOXN3,MAPK14,FANCD2,MDM2,MRE11,MDC1,UFL1,DONSON,TAOK3,DTL,MAP3K20,RFWD3,TAOK1,BRCC3,ABRAXAS1,TIPRL	19/118
1_Member	GO Biological Processes	GO:0002767	immune response-inhibiting cell surface receptor signaling pathway	-2.35372	-1.403	10288,10859,11006,387837	LILRB2,LILRB1,LILRB4,CLEC12B	2024-09-04
1_Member	GO Biological Processes	GO:0006449	regulation of translational termination	-2.35372	-1.403	2107,2935,56648,143244	ETF1,GSPT1,EIF5A2,EIF5AL1	2024-09-04
1_Member	GO Biological Processes	GO:0015871	choline transport	-2.35372	-1.403	5663,23446,60482,204962	PSEN1,SLC44A1,SLC5A7,SLC44A5	2024-09-04
1_Member	GO Biological Processes	GO:0032933	SREBP signaling pathway	-2.35372	-1.403	3638,11160,51141,83939	INSIG1,ERLIN2,INSIG2,EIF2A	2024-09-04
1_Member	GO Biological Processes	GO:0035357	peroxisome proliferator activated receptor signaling pathway	-2.35372	-1.403	5165,5468,5469,10499	PDK3,PPARG,MED1,NCOA2	2024-09-04
1_Member	GO Biological Processes	GO:0060174	limb bud formation	-2.35372	-1.403	2255,6469,7473,10512	FGF10,SHH,WNT3,SEMA3C	2024-09-04
1_Member	GO Biological Processes	GO:0060638	mesenchymal-epithelial cell signaling	-2.35372	-1.403	2252,2255,3202,7474	FGF7,FGF10,HOXA5,WNT5A	2024-09-04
1_Member	GO Biological Processes	GO:0097105	presynaptic membrane assembly	-2.35372	-1.403	4038,5728,5789,22871	LRP4,PTEN,PTPRD,NLGN1	2024-09-04
1_Member	GO Biological Processes	GO:1902965	regulation of protein localization to early endosome	-2.35372	-1.403	1950,5962,7430,9475	EGF,RDX,EZR,ROCK2	2024-09-04
1_Member	GO Biological Processes	GO:1902966	positive regulation of protein localization to early endosome	-2.35372	-1.403	1950,5962,7430,9475	EGF,RDX,EZR,ROCK2	2024-09-04
1_Member	GO Biological Processes	GO:1904153	negative regulation of retrograde protein transport, ER to cytosol	-2.35372	-1.403	7327,51009,55432,258010	UBE2G2,DERL2,YOD1,SVIP	2024-09-04
1_Member	GO Biological Processes	GO:1904424	regulation of GTP binding	-2.35372	-1.403	2043,4233,9236,79822	EPHA4,MET,CCPG1,ARHGAP28	2024-09-04
1_Member	GO Biological Processes	GO:2000766	negative regulation of cytoplasmic translation	-2.35372	-1.403	2332,22849,64506,80315	FMR1,CPEB3,CPEB1,CPEB4	2024-09-04
1_Member	Reactome Gene Sets	R-HSA-113507	E2F-enabled inhibition of pre-replication complex formation	-2.35372	-1.403	983,5000,5001,84515	CDK1,ORC4,ORC5,MCM8	2024-09-04
1_Member	Reactome Gene Sets	R-HSA-198203	PI3K/AKT activation	-2.35372	-1.403	3667,5290,5291,5295	IRS1,PIK3CA,PIK3CB,PIK3R1	2024-09-04
1_Member	Reactome Gene Sets	R-HSA-2179392	EGFR Transactivation by Gastrin	-2.35372	-1.403	1839,1956,3845,6654	HBEGF,EGFR,KRAS,SOS1	2024-09-04
1_Member	Reactome Gene Sets	R-HSA-2428933	SHC-related events triggered by IGF1R	-2.35372	-1.403	3479,3480,3845,6654	IGF1,IGF1R,KRAS,SOS1	2024-09-04
1_Member	Reactome Gene Sets	R-HSA-8943723	Regulation of PTEN mRNA translation	-2.35372	-1.403	5728,23112,27327,57690	PTEN,TNRC6B,TNRC6A,TNRC6C	2024-09-04
1_Member	Reactome Gene Sets	R-HSA-9026519	Activated NTRK2 signals through RAS	-2.35372	-1.403	627,3845,4915,6654	BDNF,KRAS,NTRK2,SOS1	2024-09-04
1_Member	WikiPathways	WP4940	15q11 2 copy number variation syndrome	-2.35372	-1.403	2332,27229,81614,123606	FMR1,TUBGCP4,NIPA2,NIPA1	2024-09-04
1_Member	GO Biological Processes	GO:0006302	double-strand break repair	-2.35319	-1.402	1108,1161,1653,2140,2177,4361,5531,7468,7518,10111,10213,22909,23137,23613,25788,51341,51444,51567,51659,54799,55159,79184,84142,84515,113510,116028,157570,157777,254225,254394	CHD4,ERCC8,DDX1,EYA3,FANCD2,MRE11,PPP4C,NSD2,XRCC4,RAD50,PSMD14,FAN1,SMC5,ZMYND8,RAD54B,ZBTB7A,RNF138,TDP2,GINS2,MBTD1,RFWD3,BRCC3,ABRAXAS1,MCM8,HELQ,RMI2,ESCO2,MCMDC2,RNF169,MCM9	30/216
1_Member	GO Biological Processes	GO:0003333	amino acid transmembrane transport	-2.35096	-1.4	5663,6507,6533,6538,6542,10165,10550,23657,54407,57084,57709,81539,94081,120103,145389,246213	PSEN1,SLC1A3,SLC6A6,SLC6A11,SLC7A2,SLC25A13,ARL6IP5,SLC7A11,SLC38A2,SLC17A6,SLC7A14,SLC38A1,SFXN1,SLC36A4,SLC38A6,SLC17A8	16/93
1_Member	GO Biological Processes	GO:0006140	regulation of nucleotide metabolic process	-2.35096	-1.4	863,2475,3356,3479,5165,5465,5563,5663,6622,8671,8850,9611,10891,26137,51341,54541	CBFA2T3,MTOR,HTR2A,IGF1,PDK3,PPARA,PRKAA2,PSEN1,SNCA,SLC4A4,KAT2B,NCOR1,PPARGC1A,ZBTB20,ZBTB7A,DDIT4	16/93
1_Member	GO Biological Processes	GO:0030193	regulation of blood coagulation	-2.3481	-1.398	634,2149,2243,2244,3827,5270,5592,5624,7057,22875,81542,84959,170692	CEACAM1,F2R,FGA,FGB,KNG1,SERPINE2,PRKG1,PROC,THBS1,ENPP4,TMX1,UBASH3B,ADAMTS18	13/69
1_Member	Reactome Gene Sets	R-HSA-3371453	Regulation of HSF1-mediated heat shock response	-2.3481	-1.398	573,3304,3310,4928,5594,7175,9529,9530,10762,23279,51501,53371,55746	BAG1,HSPA1B,HSPA6,NUP98,MAPK1,TPR,BAG5,BAG4,NUP50,NUP160,HIKESHI,NUP54,NUP133	13/69
1_Member	WikiPathways	WP707	DNA damage response	-2.3481	-1.398	317,637,983,1017,1021,1027,1385,2177,4193,4361,5366,5981,10111	APAF1,BID,CDK1,CDK2,CDK6,CDKN1B,CREB1,FANCD2,MDM2,MRE11,PMAIP1,RFC1,RAD50	13/69
1_Member	GO Biological Processes	GO:0099003	vesicle-mediated transport in synapse	-2.3447	-1.395	164,523,526,1176,5663,6622,6809,6860,8618,9342,9550,9699,9900,11037,22848,22871,26059,26258,27445,57084,85439,246213,440279	AP1G1,ATP6V1A,ATP6V1B2,AP3S1,PSEN1,SNCA,STX3,SYT4,CADPS,SNAP29,ATP6V1G1,RIMS2,SV2A,STON1,AAK1,NLGN1,ERC2,BLOC1S6,PCLO,SLC17A6,STON2,SLC17A8,UNC13C	23/153
1_Member	GO Biological Processes	GO:0072080	nephron tubule development	-2.34356	-1.394	182,596,1739,2625,3611,4851,6469,7849,9788,9953,26585,55366,64412,153572,282679	JAG1,BCL2,DLG1,GATA3,ILK,NOTCH1,SHH,PAX8,MTSS1,HS3ST3B1,GREM1,LGR4,GZF1,IRX2,AQP11	15/85
1_Member	GO Biological Processes	GO:1902369	negative regulation of RNA catabolic process	-2.34356	-1.394	1432,1787,1994,1996,2332,5073,7188,10140,54855,55603,81892,90806,92345,166863,169966	MAPK14,TRDMT1,ELAVL1,ELAVL4,FMR1,PARN,TRAF5,TOB1,TENT5C,TENT5A,SLIRP,ANGEL2,NAF1,RBM46,TENT5D	15/85
1_Member	GO Biological Processes	GO:2000134	negative regulation of G1/S transition of mitotic cell cycle	-2.34356	-1.394	324,596,785,1017,1027,1739,3275,4193,5728,5933,10457,55159,79027,79577,79960	APC,BCL2,CACNB4,CDK2,CDKN1B,DLG1,PRMT2,MDM2,PTEN,RBL1,GPNMB,RFWD3,ZNF655,CDC73,JADE1	15/85
1_Member	GO Biological Processes	GO:0006260	DNA replication	-2.34279	-1.394	580,983,1017,4361,4673,4774,4781,4782,4784,5000,5001,5813,5981,10111,11177,22944,25842,29980,51514,51659,54108,55159,55704,56897,56953,84515,116028,254394	BARD1,CDK1,CDK2,MRE11,NAP1L1,NFIA,NFIB,NFIC,NFIX,ORC4,ORC5,PURA,RFC1,RAD50,BAZ1A,KIN,ASF1A,DONSON,DTL,GINS2,CHRAC1,RFWD3,CCDC88A,WRNIP1,NT5M,MCM8,RMI2,MCM9	28/198
1_Member	GO Biological Processes	GO:0140013	meiotic nuclear division	-2.33798	-1.391	1060,2069,2177,2801,3622,4361,4438,5000,5518,5728,6790,7013,7474,10096,10097,10111,22887,25788,51547,56603,56776,63946,93426,166863,101928601	CENPC,EREG,FANCD2,GOLGA2,ING2,MRE11,MSH4,ORC4,PPP2R1A,PTEN,AURKA,TERF1,WNT5A,ACTR3,ACTR2,RAD50,FOXJ3,RAD54B,SIRT7,CYP26B1,FMN2,DMRTC2,SYCE1,RBM46,MEI4	25/171
1_Member	GO Biological Processes	GO:0001736	establishment of planar polarity	-2.3363	-1.391	2066,2295,7474,7976,9024,9948,23322	ERBB4,FOXF2,WNT5A,FZD3,BRSK2,WDR1,RPGRIP1L	7/26
1_Member	GO Biological Processes	GO:0007164	establishment of tissue polarity	-2.3363	-1.391	2066,2295,7474,7976,9024,9948,23322	ERBB4,FOXF2,WNT5A,FZD3,BRSK2,WDR1,RPGRIP1L	7/26
1_Member	GO Biological Processes	GO:0007202	activation of phospholipase C activity	-2.3363	-1.391	148,552,1902,1909,1956,3356,6401	ADRA1A,AVPR1A,LPAR1,EDNRA,EGFR,HTR2A,SELE	7/26
1_Member	GO Biological Processes	GO:0016048	detection of temperature stimulus	-2.3363	-1.391	2063,2898,3356,6335,6387,27185,63982	NR2F6,GRIK2,HTR2A,SCN9A,CXCL12,DISC1,ANO3	7/26
1_Member	GO Biological Processes	GO:0022010	central nervous system myelination	-2.3363	-1.391	1272,2068,2824,3400,5728,9331,79152	CNTN1,ERCC2,GPM6B,ID4,PTEN,B4GALT6,FA2H	7/26
1_Member	GO Biological Processes	GO:0031365	N-terminal protein amino acid modification	-2.3363	-1.391	1387,5494,8850,9397,60560,80155,122830	CREBBP,PPM1A,KAT2B,NMT2,NAA35,NAA15,NAA30	7/26
1_Member	GO Biological Processes	GO:0032291	axon ensheathment in central nervous system	-2.3363	-1.391	1272,2068,2824,3400,5728,9331,79152	CNTN1,ERCC2,GPM6B,ID4,PTEN,B4GALT6,FA2H	7/26
1_Member	GO Biological Processes	GO:0032878	regulation of establishment or maintenance of cell polarity	-2.3363	-1.391	2625,5908,9475,10565,51571,57698,253260	GATA3,RAP1B,ROCK2,ARFGEF1,CYRIB,SHTN1,RICTOR	7/26
1_Member	GO Biological Processes	GO:0062009	secondary palate development	-2.3363	-1.391	1739,2535,3694,3696,6664,7474,10194	DLG1,FZD2,ITGB6,ITGB8,SOX11,WNT5A,TSHZ1	7/26
1_Member	GO Biological Processes	GO:0071549	cellular response to dexamethasone stimulus	-2.3363	-1.391	498,1956,2908,3480,6198,8837,54541	ATP5F1A,EGFR,NR3C1,IGF1R,RPS6KB1,CFLAR,DDIT4	7/26
1_Member	GO Biological Processes	GO:0097502	mannosylation	-2.3363	-1.391	23333,54916,79147,83857,84899,116150,160418	DPY19L1,TMEM260,FKRP,TMTC1,TMTC4,NUS1,TMTC3	7/26
1_Member	GO Biological Processes	GO:1900151	regulation of nuclear-transcribed mRNA catabolic process, deadenylation-dependent decay	-2.3363	-1.391	677,678,10140,22849,23112,57690,149041	ZFP36L1,ZFP36L2,TOB1,CPEB3,TNRC6B,TNRC6C,RC3H1	7/26
1_Member	GO Biological Processes	GO:1902455	negative regulation of stem cell population maintenance	-2.3363	-1.391	655,3622,7849,8819,25855,51123,51742	BMP7,ING2,PAX8,SAP30,BRMS1,ZNF706,ARID4B	7/26
1_Member	GO Biological Processes	GO:1903020	positive regulation of glycoprotein metabolic process	-2.3363	-1.391	2801,3479,5861,6934,23236,90865,144245	GOLGA2,IGF1,RAB1A,TCF7L2,PLCB1,IL33,ALG10B	7/26
1_Member	Reactome Gene Sets	R-HSA-2173788	Downregulation of TGF-beta receptor signaling	-2.3363	-1.391	5500,9110,9958,23327,51377,56937,64750	PPP1CB,MTMR4,USP15,NEDD4L,UCHL5,PMEPA1,SMURF2	7/26
1_Member	WikiPathways	WP2878	PPAR alpha pathway	-2.3363	-1.391	34,983,1374,1376,1581,5465,6342	ACADM,CDK1,CPT1A,CPT2,CYP7A1,PPARA,SCP2	7/26
1_Member	WikiPathways	WP581	EPO receptor signaling	-2.3363	-1.391	3667,5294,5594,5604,5788,6654,6777	IRS1,PIK3CG,MAPK1,MAP2K1,PTPRC,SOS1,STAT5B	7/26
1_Member	GO Biological Processes	GO:0009416	response to light stimulus	-2.33282	-1.388	477,596,785,1040,1161,1387,1432,1956,2063,2068,2353,2903,3156,3269,3398,3746,3747,3845,4193,4212,4311,5275,5295,5500,5961,6507,6738,6785,7222,8863,9187,10002,23596,23657,51168,51514,51776,57282,81832,85461	ATP1A2,BCL2,CACNB4,CDS1,ERCC8,CREBBP,MAPK14,EGFR,NR2F6,ERCC2,FOS,GRIN2A,HMGCR,HRH1,ID2,KCNC1,KCNC2,KRAS,MDM2,MEIS2,MME,SERPINB13,PIK3R1,PPP1CB,PRPH2,SLC1A3,RO60,ELOVL4,TRPC3,PER3,SLC24A1,NR2E3,OPN3,SLC7A11,MYO15A,DTL,MAP3K20,SLC4A10,NETO1,TANC1	40/311
1_Member	GO Biological Processes	GO:0002762	negative regulation of myeloid leukocyte differentiation	-2.33033	-1.386	634,1021,5295,5771,6422,7099,9607,9935,10859,11006,84959	CEACAM1,CDK6,PIK3R1,PTPN2,SFRP1,TLR4,CARTPT,MAFB,LILRB1,LILRB4,UBASH3B	11/54
1_Member	GO Biological Processes	GO:0007585	respiratory gaseous exchange by respiratory system	-2.33033	-1.386	1602,1909,2006,2530,3202,5090,7763,9407,9935,10800,79147	DACH1,EDNRA,ELN,FUT8,HOXA5,PBX3,ZFAND5,TMPRSS11D,MAFB,CYSLTR1,FKRP	11/54
1_Member	GO Biological Processes	GO:0034605	cellular response to heat	-2.33033	-1.386	3304,3310,4287,6489,7057,7175,10569,22797,51278,51501,56892	HSPA1B,HSPA6,ATXN3,ST8SIA1,THBS1,TPR,SLU7,TFEC,IER5,HIKESHI,TCIM	11/54
1_Member	GO Biological Processes	GO:0048260	positive regulation of receptor-mediated endocytosis	-2.33033	-1.386	284,1950,2332,3190,5336,5538,6401,26585,55681,84251,84896	ANGPT1,EGF,FMR1,HNRNPK,PLCG2,PPT1,SELE,GREM1,SCYL2,SGIP1,ATAD1	11/54
1_Member	GO Biological Processes	GO:0007351	tripartite regional subdivision	-2.31698	-1.375	4762,7474,7855,10409,10818,163589	NEUROG1,WNT5A,FZD5,BASP1,FRS2,TDRD5	6/20
1_Member	GO Biological Processes	GO:0008595	anterior/posterior axis specification, embryo	-2.31698	-1.375	4762,7474,7855,10409,10818,163589	NEUROG1,WNT5A,FZD5,BASP1,FRS2,TDRD5	6/20
1_Member	GO Biological Processes	GO:0032402	melanosome transport	-2.31698	-1.375	5861,26258,55212,55686,63915,79083	RAB1A,BLOC1S6,BBS7,MREG,BLOC1S5,MLPH	6/20
1_Member	GO Biological Processes	GO:0043555	regulation of translation in response to stress	-2.31698	-1.375	4690,5611,6195,6197,27102,149420	NCK1,DNAJC3,RPS6KA1,RPS6KA3,EIF2AK1,PDIK1L	6/20
1_Member	GO Biological Processes	GO:0060749	mammary gland alveolus development	-2.31698	-1.375	367,1950,2066,3202,3398,5618	AR,EGF,ERBB4,HOXA5,ID2,PRLR	6/20
1_Member	GO Biological Processes	GO:0061377	mammary gland lobule development	-2.31698	-1.375	367,1950,2066,3202,3398,5618	AR,EGF,ERBB4,HOXA5,ID2,PRLR	6/20
1_Member	GO Biological Processes	GO:0061709	reticulophagy	-2.31698	-1.375	23376,51375,51569,54463,55102,401548	UFL1,SNX7,UFM1,RETREG1,ATG2B,SNX30	6/20
1_Member	GO Biological Processes	GO:0071731	response to nitric oxide	-2.31698	-1.375	498,890,1017,3747,8837,54583	ATP5F1A,CCNA2,CDK2,KCNC2,CFLAR,EGLN1	6/20
1_Member	GO Biological Processes	GO:1900227	positive regulation of NLRP3 inflammasome complex assembly	-2.31698	-1.375	5336,7099,79184,79969,115362,140609	PLCG2,TLR4,BRCC3,ATAT1,GBP5,NEK7	6/20
1_Member	GO Biological Processes	GO:2000269	regulation of fibroblast apoptotic process	-2.31698	-1.375	637,5290,5294,6422,9262,9263	BID,PIK3CA,PIK3CG,SFRP1,STK17B,STK17A	6/20
1_Member	Reactome Gene Sets	R-HSA-167044	Signalling to RAS	-2.31698	-1.375	1432,3845,5898,5899,6654,53358	MAPK14,KRAS,RALA,RALB,SOS1,SHC3	6/20
1_Member	Reactome Gene Sets	R-HSA-9603798	Class I peroxisomal membrane protein import	-2.31698	-1.375	225,10478,54332,55670,84896,91452	ABCD2,SLC25A17,GDAP1,PEX26,ATAD1,ACBD5	6/20
1_Member	GO Biological Processes	GO:1903707	negative regulation of hemopoiesis	-2.31454	-1.373	634,861,865,1021,1493,3398,5295,5771,6422,6469,7099,7292,9607,9935,10859,11006,23240,84959,149041	CEACAM1,RUNX1,CBFB,CDK6,CTLA4,ID2,PIK3R1,PTPN2,SFRP1,SHH,TLR4,TNFSF4,CARTPT,MAFB,LILRB1,LILRB4,TMEM131L,UBASH3B,RC3H1	19/119
1_Member	Reactome Gene Sets	R-HSA-8878171	Transcriptional regulation by RUNX1	-2.31206	-1.371	861,865,1021,1387,1493,1997,2625,3977,4331,4602,5079,5275,6045,6605,6886,7057,7082,8850,9021,10138,10213,10413,23112,27327,55170,55193,57492,57678,57690,80012,84333,196528	RUNX1,CBFB,CDK6,CREBBP,CTLA4,ELF1,GATA3,LIFR,MNAT1,MYB,PAX5,SERPINB13,RNF2,SMARCE1,TAL1,THBS1,TJP1,KAT2B,SOCS3,YAF2,PSMD14,YAP1,TNRC6B,TNRC6A,PRMT6,PBRM1,ARID1B,GPAM,TNRC6C,PHC3,PCGF5,ARID2	32/236
1_Member	GO Biological Processes	GO:0034767	positive regulation of monoatomic ion transmembrane transport	-2.30951	-1.369	288,781,805,1909,2149,3746,3747,4986,5335,5530,6262,6373,6622,6717,7222,7225,9747,10063,10345,57620,65267,65268,144245	ANK3,CACNA2D1,CALM2,EDNRA,F2R,KCNC1,KCNC2,OPRK1,PLCG1,PPP3CA,RYR2,CXCL11,SNCA,SRI,TRPC3,TRPC6,TCAF1,COX17,TRDN,STIM2,WNK3,WNK2,ALG10B	23/154
1_Member	Reactome Gene Sets	R-HSA-73887	Death Receptor Signaling	-2.30951	-1.369	331,1540,5584,5663,5924,6654,6655,6885,7074,7128,7189,7321,8743,8837,8874,8997,9530,10672,11108,50649,57580,121512,257397	XIAP,CYLD,PRKCI,PSEN1,RASGRF2,SOS1,SOS2,MAP3K7,TIAM1,TNFAIP3,TRAF6,UBE2D1,TNFSF10,CFLAR,ARHGEF7,KALRN,BAG4,GNA13,PRDM4,ARHGEF4,PREX1,FGD4,TAB3	23/154
1_Member	GO Biological Processes	GO:0002820	negative regulation of adaptive immune response	-2.30497	-1.366	196,634,3071,5788,6693,7292,10859,11006,56940,80762,90865,149041	AHR,CEACAM1,NCKAP1L,PTPRC,SPN,TNFSF4,LILRB1,LILRB4,DUSP22,NDFIP1,IL33,RC3H1	12/62
1_Member	GO Biological Processes	GO:0099072	regulation of postsynaptic membrane neurotransmitter receptor levels	-2.30497	-1.366	1739,1948,2066,5584,5911,6750,6809,10369,59283,81831,81832,252983	DLG1,EFNB2,ERBB4,PRKCI,RAP2A,SST,STX3,CACNG2,CACNG8,NETO2,NETO1,STXBP4	12/62
1_Member	GO Biological Processes	GO:1902475	L-alpha-amino acid transmembrane transport	-2.30497	-1.366	5663,6507,6542,10165,10550,23657,54407,57084,81539,120103,145389,246213	PSEN1,SLC1A3,SLC7A2,SLC25A13,ARL6IP5,SLC7A11,SLC38A2,SLC17A6,SLC38A1,SLC36A4,SLC38A6,SLC17A8	12/62
1_Member	GO Biological Processes	GO:2000351	regulation of endothelial cell apoptotic process	-2.30497	-1.366	284,2243,2244,2625,3676,5335,5584,7057,7128,9037,28984,79625	ANGPT1,FGA,FGB,GATA3,ITGA4,PLCG1,PRKCI,THBS1,TNFAIP3,SEMA5A,RGCC,NDNF	12/62
1_Member	GO Biological Processes	GO:0014003	oligodendrocyte development	-2.30442	-1.366	1272,1902,2068,2824,3400,5728,6469,6664,9331,79152	CNTN1,LPAR1,ERCC2,GPM6B,ID4,PTEN,SHH,SOX11,B4GALT6,FA2H	10/47
1_Member	Reactome Gene Sets	R-HSA-6802946	Signaling by moderate kinase activity BRAF mutants	-2.30442	-1.366	805,816,817,2243,2244,3845,5594,5604,5908,22866	CALM2,CAMK2B,CAMK2D,FGA,FGB,KRAS,MAPK1,MAP2K1,RAP1B,CNKSR2	10/47
1_Member	Reactome Gene Sets	R-HSA-6802949	Signaling by RAS mutants	-2.30442	-1.366	805,816,817,2243,2244,3845,5594,5604,5908,22866	CALM2,CAMK2B,CAMK2D,FGA,FGB,KRAS,MAPK1,MAP2K1,RAP1B,CNKSR2	10/47
1_Member	Reactome Gene Sets	R-HSA-6802955	Paradoxical activation of RAF signaling by kinase inactive BRAF	-2.30442	-1.366	805,816,817,2243,2244,3845,5594,5604,5908,22866	CALM2,CAMK2B,CAMK2D,FGA,FGB,KRAS,MAPK1,MAP2K1,RAP1B,CNKSR2	10/47
1_Member	Reactome Gene Sets	R-HSA-9649948	Signaling downstream of RAS mutants	-2.30442	-1.366	805,816,817,2243,2244,3845,5594,5604,5908,22866	CALM2,CAMK2B,CAMK2D,FGA,FGB,KRAS,MAPK1,MAP2K1,RAP1B,CNKSR2	10/47
1_Member	KEGG Pathway	hsa00514	Other types of O-glycan biosynthesis	-2.30442	-1.366	2589,8693,51809,56913,56983,114805,117248,283464,285203,100528030	GALNT1,GALNT4,GALNT7,C1GALT1,POGLUT1,GALNT13,GALNT15,GXYLT1,EOGT,POC1B-GALNT4	10/47
1_Member	GO Biological Processes	GO:0043502	regulation of muscle adaptation	-2.30435	-1.366	148,488,816,817,3479,3572,4851,5465,5468,5530,6198,7222,9475,10539,27086,90523	ADRA1A,ATP2A2,CAMK2B,CAMK2D,IGF1,IL6ST,NOTCH1,PPARA,PPARG,PPP3CA,RPS6KB1,TRPC3,ROCK2,GLRX3,FOXP1,MLIP	16/94
1_Member	KEGG Pathway	hsa04657	IL-17 signaling pathway	-2.30435	-1.366	1432,1994,2353,2354,2921,5594,5597,5601,6356,6426,6885,7128,7188,7189,29761,257397	MAPK14,ELAVL1,FOS,FOSB,CXCL3,MAPK1,MAPK6,MAPK9,CCL11,SRSF1,MAP3K7,TNFAIP3,TRAF5,TRAF6,USP25,TAB3	16/94
1_Member	GO Biological Processes	GO:0002708	positive regulation of lymphocyte mediated immunity	-2.29885	-1.361	164,1604,2625,3123,3329,3554,5788,6777,6885,7037,7189,7292,7468,7855,10892,51111,51571,79465,80329,163486	AP1G1,CD55,GATA3,HLA-DRB1,HSPD1,IL1R1,PTPRC,STAT5B,MAP3K7,TFRC,TRAF6,TNFSF4,NSD2,FZD5,MALT1,KMT5B,CYRIB,ULBP3,ULBP1,DENND1B	20/128
1_Member	GO Biological Processes	GO:0000038	very long-chain fatty acid metabolic process	-2.29694	-1.361	51,225,6785,9200,23305,79993,253017,401494	ACOX1,ABCD2,ELOVL4,HACD1,ACSL6,ELOVL7,TECRL,HACD4	8/33
1_Member	GO Biological Processes	GO:0002209	behavioral defense response	-2.29694	-1.361	477,596,2898,3358,6198,27136,57679,64854	ATP1A2,BCL2,GRIK2,HTR2C,RPS6KB1,MORC1,ALS2,USP46	8/33
1_Member	GO Biological Processes	GO:0006099	tricarboxylic acid cycle	-2.29694	-1.361	1431,2271,4190,5160,6392,8801,55526,92259	CS,FH,MDH1,PDHA1,SDHD,SUCLG2,DHTKD1,KGD4	8/33
1_Member	GO Biological Processes	GO:0006984	ER-nucleus signaling pathway	-2.29694	-1.361	488,3638,11160,51141,54499,57003,58487,83939	ATP2A2,INSIG1,ERLIN2,INSIG2,TMCO1,CCDC47,CREBZF,EIF2A	8/33
1_Member	GO Biological Processes	GO:0010464	regulation of mesenchymal cell proliferation	-2.29694	-1.361	657,2254,4781,5396,6469,6474,7474,9678	BMPR1A,FGF9,NFIB,PRRX1,SHH,SHOX2,WNT5A,PHF14	8/33
1_Member	GO Biological Processes	GO:0021591	ventricular system development	-2.29694	-1.361	1021,4331,5079,9693,23322,23657,51377,79809	CDK6,MNAT1,PAX5,RAPGEF2,RPGRIP1L,SLC7A11,UCHL5,TTC21B	8/33
1_Member	GO Biological Processes	GO:0043403	skeletal muscle tissue regeneration	-2.29694	-1.361	607,3479,3836,5530,5738,8837,79147,84717	BCL9,IGF1,KPNA1,PPP3CA,PTGFRN,CFLAR,FKRP,HDGFL2	8/33
1_Member	GO Biological Processes	GO:0045671	negative regulation of osteoclast differentiation	-2.29694	-1.361	5295,6422,7099,9607,9935,10859,11006,84959	PIK3R1,SFRP1,TLR4,CARTPT,MAFB,LILRB1,LILRB4,UBASH3B	8/33
1_Member	GO Biological Processes	GO:0060563	neuroepithelial cell differentiation	-2.29694	-1.361	182,1747,4851,5454,6659,6664,9231,11023	JAG1,DLX3,NOTCH1,POU3F2,SOX4,SOX11,DLG5,VAX1	8/33
1_Member	GO Biological Processes	GO:2000765	regulation of cytoplasmic translation	-2.29694	-1.361	2332,2475,4690,6451,22849,51441,64506,80315	FMR1,MTOR,NCK1,SH3BGRL,CPEB3,YTHDF2,CPEB1,CPEB4	8/33
1_Member	Reactome Gene Sets	R-HSA-2559585	Oncogene Induced Senescence	-2.29694	-1.361	1021,2113,4193,5594,7029,23112,27327,57690	CDK6,ETS1,MDM2,MAPK1,TFDP2,TNRC6B,TNRC6A,TNRC6C	8/33
1_Member	WikiPathways	WP2197	Endothelin pathways	-2.29694	-1.361	148,488,1909,4886,5594,5604,10203,23236	ADRA1A,ATP2A2,EDNRA,NPY1R,MAPK1,MAP2K1,CALCRL,PLCB1	8/33
1_Member	WikiPathways	WP244	Alpha 6 beta 4 signaling pathway	-2.29694	-1.361	1432,2475,3655,3667,5295,5594,5747,6654	MAPK14,MTOR,ITGA6,IRS1,PIK3R1,MAPK1,PTK2,SOS1	8/33
1_Member	WikiPathways	WP422	MAPK cascade	-2.29694	-1.361	1432,3845,5594,5604,6654,6655,8649,10746	MAPK14,KRAS,MAPK1,MAP2K1,SOS1,SOS2,LAMTOR3,MAP3K2	8/33
1_Member	GO Biological Processes	GO:0008306	associative learning	-2.2946	-1.36	477,1996,2353,2903,3156,3269,3845,4212,4986,5538,6869,23657,64478,81832,85461	ATP1A2,ELAVL4,FOS,GRIN2A,HMGCR,HRH1,KRAS,MEIS2,OPRK1,PPT1,TACR1,SLC7A11,CSMD1,NETO1,TANC1	15/86
1_Member	GO Biological Processes	GO:0009953	dorsal/ventral pattern formation	-2.2946	-1.36	657,4038,5080,5663,6422,6469,7080,7093,7473,26585,57453,64853,79809,80319,200894	BMPR1A,LRP4,PAX6,PSEN1,SFRP1,SHH,NKX2-1,TLL2,WNT3,GREM1,DSCAML1,AIDA,TTC21B,CXXC4,ARL13B	15/86
1_Member	GO Biological Processes	GO:0044774	mitotic DNA integrity checkpoint signaling	-2.2946	-1.36	983,1017,1027,1112,2177,4193,4361,9656,29980,51347,51514,55159,57551,79184,84142	CDK1,CDK2,CDKN1B,FOXN3,FANCD2,MDM2,MRE11,MDC1,DONSON,TAOK3,DTL,RFWD3,TAOK1,BRCC3,ABRAXAS1	15/86
1_Member	WikiPathways	WP5322	CKAP4 signaling pathway map	-2.29326	-1.359	317,983,1027,1432,1956,3570,4193,4613,5290,5563,5594,5604,5728,5733,6469,7082,27330,55832	APAF1,CDK1,CDKN1B,MAPK14,EGFR,IL6R,MDM2,MYCN,PIK3CA,PRKAA2,MAPK1,MAP2K1,PTEN,PTGER3,SHH,TJP1,RPS6KA6,CAND1	18/111
1_Member	GO Biological Processes	GO:0048844	artery morphogenesis	-2.29285	-1.359	182,657,1909,3209,3248,4036,4851,5396,6659,10370,93649,196528,221395	JAG1,BMPR1A,EDNRA,HOXA13,HPGD,LRP2,NOTCH1,PRRX1,SOX4,CITED2,MYOCD,ARID2,ADGRF5	13/70
1_Member	GO Biological Processes	GO:0050922	negative regulation of chemotaxis	-2.29285	-1.359	4851,4856,5771,6091,6259,7057,7473,7474,9037,10371,10512,26585,223117	NOTCH1,CCN3,PTPN2,ROBO1,RYK,THBS1,WNT3,WNT5A,SEMA5A,SEMA3A,SEMA3C,GREM1,SEMA3D	13/70
1_Member	KEGG Pathway	hsa05120	Epithelial cell signaling in Helicobacter pylori infection	-2.29285	-1.359	523,526,1432,1839,1956,2921,4233,5335,5336,5601,6352,7082,9550	ATP6V1A,ATP6V1B2,MAPK14,HBEGF,EGFR,CXCL3,MET,PLCG1,PLCG2,MAPK9,CCL5,TJP1,ATP6V1G1	13/70
1_Member	GO Biological Processes	GO:0036297	interstrand cross-link repair	-2.29092	-1.359	2176,2177,2188,22909,55159,84515,91442,254394,375748	FANCC,FANCD2,FANCF,FAN1,RFWD3,MCM8,FAAP24,MCM9,ERCC6L2	9/40
1_Member	GO Biological Processes	GO:0045923	positive regulation of fatty acid metabolic process	-2.29092	-1.359	225,552,1374,3667,5465,5468,8850,9926,10891	ABCD2,AVPR1A,CPT1A,IRS1,PPARA,PPARG,KAT2B,LPGAT1,PPARGC1A	9/40
1_Member	GO Biological Processes	GO:0046676	negative regulation of insulin secretion	-2.29092	-1.359	3667,3767,4856,5530,5978,6422,56943,90007,130399	IRS1,KCNJ11,CCN3,PPP3CA,REST,SFRP1,ENY2,MIDN,ACVR1C	9/40
1_Member	GO Biological Processes	GO:0086091	regulation of heart rate by cardiac conduction	-2.29092	-1.359	781,817,1829,3670,3752,3760,10008,29119,55800	CACNA2D1,CAMK2D,DSG2,ISL1,KCND3,KCNJ3,KCNE3,CTNNA3,SCN3B	9/40
1_Member	GO Biological Processes	GO:1901532	regulation of hematopoietic progenitor cell differentiation	-2.29092	-1.359	1021,4254,4602,4851,5134,6654,6655,51441,57721	CDK6,KITLG,MYB,NOTCH1,PDCD2,SOS1,SOS2,YTHDF2,METTL14	9/40
1_Member	Reactome Gene Sets	R-HSA-168276	NS1 Mediated Effects on Host Pathways	-2.29092	-1.359	3836,3837,3840,4928,7175,10762,23279,53371,55746	KPNA1,KPNB1,KPNA4,NUP98,TPR,NUP50,NUP160,NUP54,NUP133	9/40
1_Member	Reactome Gene Sets	R-HSA-5674135	MAP2K and MAPK activation	-2.29092	-1.359	2243,2244,3845,5594,5604,5908,8649,22866,54756	FGA,FGB,KRAS,MAPK1,MAP2K1,RAP1B,LAMTOR3,CNKSR2,IL17RD	9/40
1_Member	Reactome Gene Sets	R-HSA-8853659	RET signaling	-2.29092	-1.359	2674,5290,5291,5295,5335,6654,10818,53358,220164	GFRA1,PIK3CA,PIK3CB,PIK3R1,PLCG1,SOS1,FRS2,SHC3,DOK6	9/40
1_Member	WikiPathways	WP4564	Neural crest cell migration during development	-2.29092	-1.359	627,2353,4317,5062,5290,5291,5294,7074,30849	BDNF,FOS,MMP8,PAK2,PIK3CA,PIK3CB,PIK3CG,TIAM1,PIK3R4	9/40
1_Member	GO Biological Processes	GO:0002774	Fc receptor mediated inhibitory signaling pathway	-2.28426	-1.356	10288,10859,11006	LILRB2,LILRB1,LILRB4	2024-05-03
1_Member	GO Biological Processes	GO:0007386	compartment pattern specification	-2.28426	-1.356	4851,5090,10683	NOTCH1,PBX3,DLL3	2024-05-03
1_Member	GO Biological Processes	GO:0014841	skeletal muscle satellite cell proliferation	-2.28426	-1.356	3836,79980,84466	KPNA1,DSN1,MEGF10	2024-05-03
1_Member	GO Biological Processes	GO:0036515	serotonergic neuron axon guidance	-2.28426	-1.356	7474,7976,56134	WNT5A,FZD3,PCDHAC2	2024-05-03
1_Member	GO Biological Processes	GO:0038135	ERBB2-ERBB4 signaling pathway	-2.28426	-1.356	1839,2066,2069	HBEGF,ERBB4,EREG	2024-05-03
1_Member	GO Biological Processes	GO:0045636	positive regulation of melanocyte differentiation	-2.28426	-1.356	596,4254,9839	BCL2,KITLG,ZEB2	2024-05-03
1_Member	GO Biological Processes	GO:0048022	negative regulation of melanin biosynthetic process	-2.28426	-1.356	7474,9693,23596	WNT5A,RAPGEF2,OPN3	2024-05-03
1_Member	GO Biological Processes	GO:0060435	bronchiole development	-2.28426	-1.356	2255,3202,3694	FGF10,HOXA5,ITGB6	2024-05-03
1_Member	GO Biological Processes	GO:0060687	regulation of branching involved in prostate gland morphogenesis	-2.28426	-1.356	655,3239,6422	BMP7,HOXD13,SFRP1	2024-05-03
1_Member	GO Biological Processes	GO:0070120	ciliary neurotrophic factor-mediated signaling pathway	-2.28426	-1.356	3570,3572,3977	IL6R,IL6ST,LIFR	2024-05-03
1_Member	GO Biological Processes	GO:0071896	protein localization to adherens junction	-2.28426	-1.356	7082,9231,143098	TJP1,DLG5,MPP7	2024-05-03
1_Member	GO Biological Processes	GO:1900019	regulation of protein kinase C activity	-2.28426	-1.356	1956,7474,56892	EGFR,WNT5A,TCIM	2024-05-03
1_Member	GO Biological Processes	GO:1900020	positive regulation of protein kinase C activity	-2.28426	-1.356	1956,7474,56892	EGFR,WNT5A,TCIM	2024-05-03
1_Member	GO Biological Processes	GO:1900377	negative regulation of secondary metabolite biosynthetic process	-2.28426	-1.356	7474,9693,23596	WNT5A,RAPGEF2,OPN3	2024-05-03
1_Member	GO Biological Processes	GO:1903215	negative regulation of protein targeting to mitochondrion	-2.28426	-1.356	3998,9530,120892	LMAN1,BAG4,LRRK2	2024-05-03
1_Member	GO Biological Processes	GO:1905599	positive regulation of low-density lipoprotein receptor activity	-2.28426	-1.356	3190,5468,10330	HNRNPK,PPARG,CNPY2	2024-05-03
1_Member	GO Biological Processes	GO:2000436	positive regulation of protein neddylation	-2.28426	-1.356	23142,54165,84259	DCUN1D4,DCUN1D1,DCUN1D5	2024-05-03
1_Member	GO Biological Processes	GO:2000523	regulation of T cell costimulation	-2.28426	-1.356	7292,10288,11006	TNFSF4,LILRB2,LILRB4	2024-05-03
1_Member	Reactome Gene Sets	R-HSA-5250955	Toxicity of botulinum toxin type D (botD)	-2.28426	-1.356	9899,9900,22987	SV2B,SV2A,SV2C	2024-05-03
1_Member	Reactome Gene Sets	R-HSA-5250981	Toxicity of botulinum toxin type F (botF)	-2.28426	-1.356	9899,9900,22987	SV2B,SV2A,SV2C	2024-05-03
1_Member	Reactome Gene Sets	R-HSA-8935964	RUNX1 regulates expression of components of tight junctions	-2.28426	-1.356	861,865,7082	RUNX1,CBFB,TJP1	2024-05-03
1_Member	GO Biological Processes	GO:0050657	nucleic acid transport	-2.2748	-1.348	677,2332,3267,3837,4928,6426,6741,7175,8570,9444,9877,10762,22916,23089,23279,53371,55746,56943,57097,87178,91746,130132,160419	ZFP36L1,FMR1,AGFG1,KPNB1,NUP98,SRSF1,SSB,TPR,KHSRP,QKI,ZC3H11A,NUP50,NCBP2,PEG10,NUP160,NUP54,NUP133,ENY2,PARP11,PNPT1,YTHDC1,RFTN2,C12orf50	23/155
1_Member	GO Biological Processes	GO:0050658	RNA transport	-2.2748	-1.348	677,2332,3267,3837,4928,6426,6741,7175,8570,9444,9877,10762,22916,23089,23279,53371,55746,56943,57097,87178,91746,130132,160419	ZFP36L1,FMR1,AGFG1,KPNB1,NUP98,SRSF1,SSB,TPR,KHSRP,QKI,ZC3H11A,NUP50,NCBP2,PEG10,NUP160,NUP54,NUP133,ENY2,PARP11,PNPT1,YTHDC1,RFTN2,C12orf50	23/155
1_Member	GO Biological Processes	GO:1901875	positive regulation of post-translational protein modification	-2.2748	-1.348	284,331,5601,5728,7189,7321,8452,8467,9111,10210,10891,10892,23142,26272,29979,54165,54602,57561,80762,84259,120892,254170,285671	ANGPT1,XIAP,MAPK9,PTEN,TRAF6,UBE2D1,CUL3,SMARCA5,NMI,TOPORS,PPARGC1A,MALT1,DCUN1D4,FBXO4,UBQLN1,DCUN1D1,NDFIP2,ARRDC3,NDFIP1,DCUN1D5,LRRK2,FBXO33,RNF180	23/155
1_Member	WikiPathways	WP75	Toll like receptor signaling pathway	-2.27444	-1.348	1432,2353,5290,5291,5294,5295,5594,5601,5604,6352,6373,6885,7099,7100,7189,257397,353376	MAPK14,FOS,PIK3CA,PIK3CB,PIK3CG,PIK3R1,MAPK1,MAPK9,MAP2K1,CCL5,CXCL11,MAP3K7,TLR4,TLR5,TRAF6,TAB3,TICAM2	17/103
1_Member	GO Biological Processes	GO:0033865	nucleoside bisphosphate metabolic process	-2.2744	-1.348	3156,5160,5538,6785,8801,9060,9200,23305,27233,51144,51166,53354,54988,55711,57678,64087,79646,79993,80025	HMGCR,PDHA1,PPT1,ELOVL4,SUCLG2,PAPSS2,HACD1,ACSL6,SULT1C4,HSD17B12,AADAT,PANK1,ACSM5,FAR2,GPAM,MCCC2,PANK3,ELOVL7,PANK2	19/120
1_Member	GO Biological Processes	GO:0033875	ribonucleoside bisphosphate metabolic process	-2.2744	-1.348	3156,5160,5538,6785,8801,9060,9200,23305,27233,51144,51166,53354,54988,55711,57678,64087,79646,79993,80025	HMGCR,PDHA1,PPT1,ELOVL4,SUCLG2,PAPSS2,HACD1,ACSL6,SULT1C4,HSD17B12,AADAT,PANK1,ACSM5,FAR2,GPAM,MCCC2,PANK3,ELOVL7,PANK2	19/120
1_Member	GO Biological Processes	GO:0034032	purine nucleoside bisphosphate metabolic process	-2.2744	-1.348	3156,5160,5538,6785,8801,9060,9200,23305,27233,51144,51166,53354,54988,55711,57678,64087,79646,79993,80025	HMGCR,PDHA1,PPT1,ELOVL4,SUCLG2,PAPSS2,HACD1,ACSL6,SULT1C4,HSD17B12,AADAT,PANK1,ACSM5,FAR2,GPAM,MCCC2,PANK3,ELOVL7,PANK2	19/120
1_Member	WikiPathways	WP2431	Spinal cord injury	-2.2744	-1.348	328,627,961,983,1017,1027,1282,1462,1948,1956,2043,2353,3554,5530,5594,6869,7099,9475,10673	APEX1,BDNF,CD47,CDK1,CDK2,CDKN1B,COL4A1,VCAN,EFNB2,EGFR,EPHA4,FOS,IL1R1,PPP3CA,MAPK1,TACR1,TLR4,ROCK2,TNFSF13B	19/120
1_Member	GO Biological Processes	GO:0048469	cell maturation	-2.27405	-1.348	596,865,1909,2068,2069,2625,3202,3786,4880,4897,5468,5991,6886,7855,9331,10116,23774,26047,27289,30813,51341,51441,81624,151254,163589,257044	BCL2,CBFB,EDNRA,ERCC2,EREG,GATA3,HOXA5,KCNQ3,NPPC,NRCAM,PPARG,RFX3,TAL1,FZD5,B4GALT6,FEM1B,BRD1,CNTNAP2,RND1,VSX1,ZBTB7A,YTHDF2,DIAPH3,C2CD6,TDRD5,CATSPERE	26/182
1_Member	GO Biological Processes	GO:0001706	endoderm formation	-2.26697	-1.341	1295,1301,3676,3685,3693,4317,5604,8091,79577,83595,123169	COL8A1,COL11A1,ITGA4,ITGAV,ITGB5,MMP8,MAP2K1,HMGA2,CDC73,SOX7,LEO1	11/55
1_Member	Reactome Gene Sets	R-HSA-6794361	Neurexins and neuroligins	-2.26697	-1.341	2903,2915,9369,9378,9456,10611,22871,26045,55327,57669,347731	GRIN2A,GRM5,NRXN3,NRXN1,HOMER1,PDLIM5,NLGN1,LRRTM2,LIN7C,EPB41L5,LRRTM3	11/55
1_Member	Reactome Gene Sets	R-HSA-71406	Pyruvate metabolism and Citric Acid (TCA) cycle	-2.26697	-1.341	1431,2271,5160,5165,6392,6566,8801,51660,54704,79944,81889	CS,FH,PDHA1,PDK3,SDHD,SLC16A1,SUCLG2,MPC1,PDP1,L2HGDH,FAHD1	11/55
1_Member	WikiPathways	WP2795	Cardiac hypertrophic response	-2.26697	-1.341	817,1432,1950,2475,3479,5530,5592,5594,5604,6885,9734	CAMK2D,MAPK14,EGF,MTOR,IGF1,PPP3CA,PRKG1,MAPK1,MAP2K1,MAP3K7,HDAC9	11/55
1_Member	GO Biological Processes	GO:0002821	positive regulation of adaptive immune response	-2.2605	-1.335	1604,2625,3123,3329,3554,3572,5788,6885,7037,7189,7292,7468,7855,10673,10892,51111,51571,79465,80329,163486	CD55,GATA3,HLA-DRB1,HSPD1,IL1R1,IL6ST,PTPRC,MAP3K7,TFRC,TRAF6,TNFSF4,NSD2,FZD5,TNFSF13B,MALT1,KMT5B,CYRIB,ULBP3,ULBP1,DENND1B	20/129
1_Member	GO Biological Processes	GO:0045739	positive regulation of DNA repair	-2.2605	-1.335	1956,2070,2140,2255,6605,10097,23201,51111,51377,54799,54891,55193,56776,57492,79184,84142,84717,113510,150275,196528	EGFR,EYA4,EYA3,FGF10,SMARCE1,ACTR2,FAM168A,KMT5B,UCHL5,MBTD1,INO80D,PBRM1,FMN2,ARID1B,BRCC3,ABRAXAS1,HDGFL2,HELQ,CCDC117,ARID2	20/129
1_Member	WikiPathways	WP4217	Ebola virus infection in host	-2.2605	-1.335	1387,1956,3123,3480,3655,3673,3676,3685,3836,4153,4864,5290,5291,5295,5594,5922,5981,7074,7099,9021	CREBBP,EGFR,HLA-DRB1,IGF1R,ITGA6,ITGA2,ITGA4,ITGAV,KPNA1,MBL2,NPC1,PIK3CA,PIK3CB,PIK3R1,MAPK1,RASA2,RFC1,TIAM1,TLR4,SOCS3	20/129
1_Member	GO Biological Processes	GO:0001776	leukocyte homeostasis	-2.25865	-1.334	596,2149,3071,4254,5366,5518,6498,6654,6655,6777,7128,10673,22884,57678,149041,202309	BCL2,F2R,NCKAP1L,KITLG,PMAIP1,PPP2R1A,SKIL,SOS1,SOS2,STAT5B,TNFAIP3,TNFSF13B,WDR37,GPAM,RC3H1,GAPT	16/95
1_Member	GO Biological Processes	GO:0043279	response to alkaloid	-2.25865	-1.334	890,1374,1996,2890,3356,3480,4193,4986,4988,5021,5520,6262,6507,6870,7074,9456	CCNA2,CPT1A,ELAVL4,GRIA1,HTR2A,IGF1R,MDM2,OPRK1,OPRM1,OXTR,PPP2R2A,RYR2,SLC1A3,TACR3,TIAM1,HOMER1	16/95
1_Member	GO Biological Processes	GO:0055007	cardiac muscle cell differentiation	-2.25865	-1.334	34,148,657,983,1525,2475,3670,5592,6443,6444,6474,10529,10611,26585,91807,93649	ACADM,ADRA1A,BMPR1A,CDK1,CXADR,MTOR,ISL1,PRKG1,SGCB,SGCD,SHOX2,NEBL,PDLIM5,GREM1,MYLK3,MYOCD	16/95
1_Member	GO Biological Processes	GO:1903035	negative regulation of response to wounding	-2.25865	-1.334	634,2043,2243,2244,3827,5270,5592,5624,5728,22915,55966,81542,84959,90865,135228,170692	CEACAM1,EPHA4,FGA,FGB,KNG1,SERPINE2,PRKG1,PROC,PTEN,MMRN1,AJAP1,TMX1,UBASH3B,IL33,CD109,ADAMTS18	16/95
1_Member	GO Biological Processes	GO:0002090	regulation of receptor internalization	-2.24695	-1.324	284,1902,1948,1950,2332,5336,5898,6401,26045,26585,55681,84896	ANGPT1,LPAR1,EFNB2,EGF,FMR1,PLCG2,RALA,SELE,LRRTM2,GREM1,SCYL2,ATAD1	12/63
1_Member	GO Biological Processes	GO:0033077	T cell differentiation in thymus	-2.24695	-1.324	596,677,678,1021,2625,5788,6469,6693,6777,7855,9935,64919	BCL2,ZFP36L1,ZFP36L2,CDK6,GATA3,PTPRC,SHH,SPN,STAT5B,FZD5,MAFB,BCL11B	12/63
1_Member	Reactome Gene Sets	R-HSA-375165	NCAM signaling for neurite out-growth	-2.24695	-1.324	785,1282,1290,1385,2674,3845,4684,5594,5747,6654,6711,9252	CACNB4,COL4A1,COL5A2,CREB1,GFRA1,KRAS,NCAM1,MAPK1,PTK2,SOS1,SPTBN1,RPS6KA5	12/63
1_Member	WikiPathways	WP474	Endochondral ossification	-2.24695	-1.324	655,657,2690,3479,3480,6777,7078,8817,9507,9510,11096,54407	BMP7,BMPR1A,GHR,IGF1,IGF1R,STAT5B,TIMP3,FGF18,ADAMTS4,ADAMTS1,ADAMTS5,SLC38A2	12/63
1_Member	WikiPathways	WP4808	Endochondral ossification with skeletal dysplasias	-2.24695	-1.324	655,657,2690,3479,3480,6777,7078,8817,9507,9510,11096,54407	BMP7,BMPR1A,GHR,IGF1,IGF1R,STAT5B,TIMP3,FGF18,ADAMTS4,ADAMTS1,ADAMTS5,SLC38A2	12/63
1_Member	GO Biological Processes	GO:1903046	meiotic cell cycle process	-2.24683	-1.324	1060,1909,2069,2177,2801,3622,4361,4438,4880,5000,5518,5728,6790,7013,7474,10096,10097,10111,22887,25788,51547,56603,56776,63946,93426,166863,101928601	CENPC,EDNRA,EREG,FANCD2,GOLGA2,ING2,MRE11,MSH4,NPPC,ORC4,PPP2R1A,PTEN,AURKA,TERF1,WNT5A,ACTR3,ACTR2,RAD50,FOXJ3,RAD54B,SIRT7,CYP26B1,FMN2,DMRTC2,SYCE1,RBM46,MEI4	27/192
1_Member	GO Biological Processes	GO:0030901	midbrain development	-2.24668	-1.324	805,2254,2746,6259,6469,6654,7474,7976,9231,10409,51377,59345,80264,80853,83741	CALM2,FGF9,GLUD1,RYK,SHH,SOS1,WNT5A,FZD3,DLG5,BASP1,UCHL5,GNB4,ZNF430,KDM7A,TFAP2D	15/87
1_Member	GO Biological Processes	GO:0046434	organophosphate catabolic process	-2.24271	-1.32	953,957,1806,3251,3356,5136,5151,5335,5336,5337,8801,8930,9583,9588,11163,23236,27115,51071,55270,55526,56953,57089,79147,131870,222236,252969	ENTPD1,ENTPD5,DPYD,HPRT1,HTR2A,PDE1A,PDE8A,PLCG1,PLCG2,PLD1,SUCLG2,MBD4,ENTPD4,PRDX6,NUDT4,PLCB1,PDE7B,DERA,NUDT15,DHTKD1,NT5M,ENTPD7,FKRP,NUDT16,NAPEPLD,NEIL2	26/183
1_Member	GO Biological Processes	GO:0043401	steroid hormone mediated signaling pathway	-2.23961	-1.318	367,2100,2908,5465,5469,5594,7110,9420,9604,10002,10413,55818,56937,85315	AR,ESR2,NR3C1,PPARA,MED1,MAPK1,TMF1,CYP7B1,RNF14,NR2E3,YAP1,KDM3A,PMEPA1,PAQR8	14/79
1_Member	GO Biological Processes	GO:0045685	regulation of glial cell differentiation	-2.23961	-1.318	983,2043,2475,3398,3400,3572,4851,5270,6469,7732,9444,9948,22891,90865	CDK1,EPHA4,MTOR,ID2,ID4,IL6ST,NOTCH1,SERPINE2,SHH,RNF112,QKI,WDR1,ZNF365,IL33	14/79
1_Member	GO Biological Processes	GO:0061053	somite development	-2.23961	-1.318	657,5663,6422,6469,7474,8854,10512,10655,10683,51804,55746,56983,57534,57669	BMPR1A,PSEN1,SFRP1,SHH,WNT5A,ALDH1A2,SEMA3C,DMRT2,DLL3,SIX4,NUP133,POGLUT1,MIB1,EPB41L5	14/79
1_Member	GO Biological Processes	GO:0003208	cardiac ventricle morphogenesis	-2.23896	-1.318	182,657,1301,1909,2625,3670,4036,4851,4887,5469,6262,6659,10512	JAG1,BMPR1A,COL11A1,EDNRA,GATA3,ISL1,LRP2,NOTCH1,NPY2R,MED1,RYR2,SOX4,SEMA3C	13/71
1_Member	GO Biological Processes	GO:0014743	regulation of muscle hypertrophy	-2.23896	-1.318	148,817,3479,3572,4851,5465,5468,5530,7222,9475,10539,27086,90523	ADRA1A,CAMK2D,IGF1,IL6ST,NOTCH1,PPARA,PPARG,PPP3CA,TRPC3,ROCK2,GLRX3,FOXP1,MLIP	13/71
1_Member	GO Biological Processes	GO:0045670	regulation of osteoclast differentiation	-2.23896	-1.318	1385,2353,2475,5295,5530,6422,7099,7189,9607,9935,10859,11006,84959	CREB1,FOS,MTOR,PIK3R1,PPP3CA,SFRP1,TLR4,TRAF6,CARTPT,MAFB,LILRB1,LILRB4,UBASH3B	13/71
1_Member	GO Biological Processes	GO:1900046	regulation of hemostasis	-2.23896	-1.318	634,2149,2243,2244,3827,5270,5592,5624,7057,22875,81542,84959,170692	CEACAM1,F2R,FGA,FGB,KNG1,SERPINE2,PRKG1,PROC,THBS1,ENPP4,TMX1,UBASH3B,ADAMTS18	13/71
1_Member	GO Biological Processes	GO:0002360	T cell lineage commitment	-2.23812	-1.318	596,1540,2475,3570,6469,6693,9021	BCL2,CYLD,MTOR,IL6R,SHH,SPN,SOCS3	7/27
1_Member	GO Biological Processes	GO:0021846	cell proliferation in forebrain	-2.23812	-1.318	4781,5080,5108,5454,27185,84376,85440	NFIB,PAX6,PCM1,POU3F2,DISC1,HOOK3,DOCK7	7/27
1_Member	GO Biological Processes	GO:0033119	negative regulation of RNA splicing	-2.23812	-1.318	1859,3190,6431,7009,10772,56853,135295	DYRK1A,HNRNPK,SRSF6,TMBIM6,SRSF10,CELF4,SRSF12	7/27
1_Member	Reactome Gene Sets	R-HSA-1368108	BMAL1:CLOCK,NPAS2 activates circadian gene expression	-2.23812	-1.318	1387,5465,5469,10499,79365,79718,80205	CREBBP,PPARA,MED1,NCOA2,BHLHE41,TBL1XR1,CHD9	7/27
1_Member	Reactome Gene Sets	R-HSA-1538133	G0 and Early G1	-2.23812	-1.318	890,983,1017,1859,5933,7029,286826	CCNA2,CDK1,CDK2,DYRK1A,RBL1,TFDP2,LIN9	7/27
1_Member	Reactome Gene Sets	R-HSA-201556	Signaling by ALK	-2.23812	-1.318	3667,4613,5290,5291,5295,5335,10818	IRS1,MYCN,PIK3CA,PIK3CB,PIK3R1,PLCG1,FRS2	7/27
1_Member	Reactome Gene Sets	R-HSA-3000170	Syndecan interactions	-2.23812	-1.318	1278,1290,3655,3673,3685,3693,7057	COL1A2,COL5A2,ITGA6,ITGA2,ITGAV,ITGB5,THBS1	7/27
1_Member	GO Biological Processes	GO:0043407	negative regulation of MAP kinase activity	-2.23624	-1.317	5468,5770,5795,7345,10251,10253,11213,64853,142679,152559	PPARG,PTPN1,PTPRJ,UCHL1,SPRY3,SPRY2,IRAK3,AIDA,DUSP19,PAQR3	10/48
1_Member	GO Biological Processes	GO:0045744	negative regulation of G protein-coupled receptor signaling pathway	-2.23624	-1.317	157,2915,4233,5530,6352,6622,9737,23295,23322,57561	GRK3,GRM5,MET,PPP3CA,CCL5,SNCA,GPRASP1,MGRN1,RPGRIP1L,ARRDC3	10/48
1_Member	GO Biological Processes	GO:0060976	coronary vasculature development	-2.23624	-1.317	4036,4851,6444,10060,11064,11174,84516,93649,161742,196528	LRP2,NOTCH1,SGCD,ABCC9,CNTRL,ADAMTS6,DCTN5,MYOCD,SPRED1,ARID2	10/48
1_Member	GO Biological Processes	GO:2001222	regulation of neuron migration	-2.23624	-1.317	816,1496,5080,9693,10371,22854,54328,57698,137970,340533	CAMK2B,CTNNA2,PAX6,RAPGEF2,SEMA3A,NTNG1,GPR173,SHTN1,UNC5D,NEXMIF	10/48
1_Member	Reactome Gene Sets	R-HSA-2122947	NOTCH1 Intracellular Domain Regulates Transcription	-2.23624	-1.317	892,1024,1387,4851,7090,8454,8850,9611,9734,79718	CCNC,CDK8,CREBBP,NOTCH1,TLE3,CUL1,KAT2B,NCOR1,HDAC9,TBL1XR1	10/48
1_Member	WikiPathways	WP1541	Energy metabolism	-2.23624	-1.317	1385,1432,2551,5465,5468,5469,5530,5563,10891,64216	CREB1,MAPK14,GABPA,PPARA,PPARG,MED1,PPP3CA,PRKAA2,PPARGC1A,TFB2M	10/48
1_Member	GO Biological Processes	GO:0006006	glucose metabolic process	-2.23493	-1.316	1374,1432,3767,4190,4886,5160,5165,5290,5465,6652,8850,10165,10891,23516,55276,57818,115209,130589,283209	CPT1A,MAPK14,KCNJ11,MDH1,NPY1R,PDHA1,PDK3,PIK3CA,PPARA,SORD,KAT2B,SLC25A13,PPARGC1A,SLC39A14,PGM2,G6PC2,OMA1,GALM,PGM2L1	19/121
1_Member	GO Biological Processes	GO:0051099	positive regulation of binding	-2.23493	-1.316	627,1193,1950,2043,2625,3479,3646,4233,5080,5468,5663,5899,6788,6934,7074,7189,9693,120892,121665	BDNF,CLIC2,EGF,EPHA4,GATA3,IGF1,EIF3E,MET,PAX6,PPARG,PSEN1,RALB,STK3,TCF7L2,TIAM1,TRAF6,RAPGEF2,LRRK2,SPPL3	19/121
1_Member	GO Biological Processes	GO:0032204	regulation of telomere maintenance	-2.23143	-1.313	908,4361,5073,5514,5594,7013,7874,8550,10111,10575,23137,26272,51377,54552,54891,92345,140609	CCT6A,MRE11,PARN,PPP1R10,MAPK1,TERF1,USP7,MAPKAPK5,RAD50,CCT4,SMC5,FBXO4,UCHL5,GNL3L,INO80D,NAF1,NEK7	17/104
1_Member	GO Biological Processes	GO:0035303	regulation of dephosphorylation	-2.23143	-1.313	805,2029,2475,2768,3071,5788,9110,9475,10288,10395,23075,23261,26051,55626,57718,121665,261726	CALM2,ENSA,MTOR,GNA12,NCKAP1L,PTPRC,MTMR4,ROCK2,LILRB2,DLC1,SWAP70,CAMTA1,PPP1R16B,AMBRA1,PPP4R4,SPPL3,TIPRL	17/104
1_Member	GO Biological Processes	GO:1990830	cellular response to leukemia inhibitory factor	-2.23143	-1.313	785,1385,2730,5080,5277,7037,8322,8467,9021,9227,10253,11235,22823,51444,55818,57539,131474	CACNB4,CREB1,GCLM,PAX6,PIGA,TFRC,FZD4,SMARCA5,SOCS3,LRAT,SPRY2,PDCD10,MTF2,RNF138,KDM3A,WDR35,CHCHD4	17/104
1_Member	GO Biological Processes	GO:0006458	de novo' protein folding	-2.21625	-1.302	573,957,3304,3310,3329,11080,56886,79982,131474	BAG1,ENTPD5,HSPA1B,HSPA6,HSPD1,DNAJB4,UGGT1,DNAJB14,CHCHD4	9/41
1_Member	GO Biological Processes	GO:0010591	regulation of lamellipodium assembly	-2.21625	-1.302	538,2241,2475,5290,5295,7401,10096,10097,10787	ATP7A,FER,MTOR,PIK3CA,PIK3R1,CLRN1,ACTR3,ACTR2,NCKAP1	9/41
1_Member	GO Biological Processes	GO:0060421	positive regulation of heart growth	-2.21625	-1.302	657,983,1432,2066,2254,3479,4851,10409,10413	BMPR1A,CDK1,MAPK14,ERBB4,FGF9,IGF1,NOTCH1,BASP1,YAP1	9/41
1_Member	WikiPathways	WP2636	Common pathways underlying drug addiction	-2.21625	-1.302	1385,2890,2893,2903,2915,5500,5594,5604,5908	CREB1,GRIA1,GRIA4,GRIN2A,GRM5,PPP1CB,MAPK1,MAP2K1,RAP1B	9/41
1_Member	KEGG Pathway	hsa05219	Bladder cancer	-2.21625	-1.302	1839,1950,1956,3845,4193,5594,5604,7057,9252	HBEGF,EGF,EGFR,KRAS,MDM2,MAPK1,MAP2K1,THBS1,RPS6KA5	9/41
1_Member	GO Biological Processes	GO:0006474	N-terminal protein amino acid acetylation	-2.2144	-1.302	1387,8850,60560,80155,122830	CREBBP,KAT2B,NAA35,NAA15,NAA30	5/15
1_Member	GO Biological Processes	GO:0007620	copulation	-2.2144	-1.302	552,5021,5270,6532,6869	AVPR1A,OXTR,SERPINE2,SLC6A4,TACR1	5/15
1_Member	GO Biological Processes	GO:0010649	regulation of cell communication by electrical coupling	-2.2144	-1.302	288,805,817,6717,10345	ANK3,CALM2,CAMK2D,SRI,TRDN	5/15
1_Member	GO Biological Processes	GO:0010889	regulation of sequestering of triglyceride	-2.2144	-1.302	5465,5468,51099,114882,114885	PPARA,PPARG,ABHD5,OSBPL8,OSBPL11	5/15
1_Member	GO Biological Processes	GO:0032253	dense core granule localization	-2.2144	-1.302	6860,8618,26115,55638,440279	SYT4,CADPS,TANC2,SYBU,UNC13C	5/15
1_Member	GO Biological Processes	GO:0042415	norepinephrine metabolic process	-2.2144	-1.302	538,1909,2625,285671,340595	ATP7A,EDNRA,GATA3,RNF180,RTL4	5/15
1_Member	GO Biological Processes	GO:0044849	estrous cycle	-2.2144	-1.302	3037,3480,4986,5021,23394	HAS2,IGF1R,OPRK1,OXTR,ADNP	5/15
1_Member	GO Biological Processes	GO:0046321	positive regulation of fatty acid oxidation	-2.2144	-1.302	225,1374,3667,5465,10891	ABCD2,CPT1A,IRS1,PPARA,PPARGC1A	5/15
1_Member	GO Biological Processes	GO:0048070	regulation of developmental pigmentation	-2.2144	-1.302	596,4254,9839,26258,63915	BCL2,KITLG,ZEB2,BLOC1S6,BLOC1S5	5/15
1_Member	GO Biological Processes	GO:0048934	peripheral nervous system neuron differentiation	-2.2144	-1.302	861,2115,3670,4915,9480	RUNX1,ETV1,ISL1,NTRK2,ONECUT2	5/15
1_Member	GO Biological Processes	GO:0048935	peripheral nervous system neuron development	-2.2144	-1.302	861,2115,3670,4915,9480	RUNX1,ETV1,ISL1,NTRK2,ONECUT2	5/15
1_Member	GO Biological Processes	GO:0050966	detection of mechanical stimulus involved in sensory perception of pain	-2.2144	-1.302	3356,3673,6387,23349,23621	HTR2A,ITGA2,CXCL12,PHF24,BACE1	5/15
1_Member	GO Biological Processes	GO:0051284	positive regulation of sequestering of calcium ion	-2.2144	-1.302	805,1193,6262,6717,10345	CALM2,CLIC2,RYR2,SRI,TRDN	5/15
1_Member	GO Biological Processes	GO:0060211	regulation of nuclear-transcribed mRNA poly(A) tail shortening	-2.2144	-1.302	10140,22849,23112,27327,57690	TOB1,CPEB3,TNRC6B,TNRC6A,TNRC6C	5/15
1_Member	GO Biological Processes	GO:0060766	negative regulation of androgen receptor signaling pathway	-2.2144	-1.302	6422,9063,9611,27086,51341	SFRP1,PIAS2,NCOR1,FOXP1,ZBTB7A	5/15
1_Member	GO Biological Processes	GO:0070424	regulation of nucleotide-binding oligomerization domain containing signaling pathway	-2.2144	-1.302	331,3304,6565,7099,7128	XIAP,HSPA1B,SLC15A2,TLR4,TNFAIP3	5/15
1_Member	GO Biological Processes	GO:0071732	cellular response to nitric oxide	-2.2144	-1.302	498,890,1017,3747,8837	ATP5F1A,CCNA2,CDK2,KCNC2,CFLAR	5/15
1_Member	GO Biological Processes	GO:0099633	protein localization to postsynaptic specialization membrane	-2.2144	-1.302	1739,2066,10369,81831,81832	DLG1,ERBB4,CACNG2,NETO2,NETO1	5/15
1_Member	GO Biological Processes	GO:0099645	neurotransmitter receptor localization to postsynaptic specialization membrane	-2.2144	-1.302	1739,2066,10369,81831,81832	DLG1,ERBB4,CACNG2,NETO2,NETO1	5/15
1_Member	GO Biological Processes	GO:1901722	regulation of cell proliferation involved in kidney development	-2.2144	-1.302	655,2625,3570,8837,80310	BMP7,GATA3,IL6R,CFLAR,PDGFD	5/15
1_Member	GO Biological Processes	GO:2000758	positive regulation of peptidyl-lysine acetylation	-2.2144	-1.302	5563,6659,8467,10891,57609	PRKAA2,SOX4,SMARCA5,PPARGC1A,DIP2B	5/15
1_Member	Reactome Gene Sets	R-HSA-2032785	YAP1- and WWTR1 (TAZ)-stimulated gene expression	-2.2144	-1.302	7003,8850,10413,25937,204851	TEAD1,KAT2B,YAP1,WWTR1,HIPK1	5/15
1_Member	Reactome Gene Sets	R-HSA-354194	GRB2:SOS provides linkage to MAPK signaling for Integrins	-2.2144	-1.302	2243,2244,5747,5908,6654	FGA,FGB,PTK2,RAP1B,SOS1	5/15
1_Member	Reactome Gene Sets	R-HSA-8878159	Transcriptional regulation by RUNX3	-2.21384	-1.302	182,463,861,865,1387,3676,3845,4193,4851,6934,7003,8850,10213,10413,25937,64750	JAG1,ZFHX3,RUNX1,CBFB,CREBBP,ITGA4,KRAS,MDM2,NOTCH1,TCF7L2,TEAD1,KAT2B,PSMD14,YAP1,WWTR1,SMURF2	16/96
1_Member	GO Biological Processes	GO:0003382	epithelial cell morphogenesis	-2.21303	-1.302	367,3209,4233,5314,6781,23022,57669,64919	AR,HOXA13,MET,PKHD1,STC1,PALLD,EPB41L5,BCL11B	8/34
1_Member	GO Biological Processes	GO:0032212	positive regulation of telomere maintenance via telomerase	-2.21303	-1.302	908,5073,5594,8550,10575,26272,92345,140609	CCT6A,PARN,MAPK1,MAPKAPK5,CCT4,FBXO4,NAF1,NEK7	8/34
1_Member	GO Biological Processes	GO:0042462	eye photoreceptor cell development	-2.21303	-1.302	4915,5080,5584,6096,7068,10002,23322,118427	NTRK2,PAX6,PRKCI,RORB,THRB,NR2E3,RPGRIP1L,OLFM3	8/34
1_Member	GO Biological Processes	GO:0048841	regulation of axon extension involved in axon guidance	-2.21303	-1.302	6259,6387,7473,7474,9037,10371,10512,223117	RYK,CXCL12,WNT3,WNT5A,SEMA5A,SEMA3A,SEMA3C,SEMA3D	8/34
1_Member	GO Biological Processes	GO:0050775	positive regulation of dendrite morphogenesis	-2.21303	-1.302	816,2043,4076,5789,7074,8322,26039,27067	CAMK2B,EPHA4,CAPRIN1,PTPRD,TIAM1,FZD4,SS18L1,STAU2	8/34
1_Member	Reactome Gene Sets	R-HSA-192105	Synthesis of bile acids and bile salts	-2.21303	-1.302	1581,6342,6718,9023,9420,10499,23600,114876	CYP7A1,SCP2,AKR1D1,CH25H,CYP7B1,NCOA2,AMACR,OSBPL1A	8/34
1_Member	Reactome Gene Sets	R-HSA-5654727	Negative regulation of FGFR2 signaling	-2.21303	-1.302	2252,2254,2255,5518,5594,8817,10253,10818	FGF7,FGF9,FGF10,PPP2R1A,MAPK1,FGF18,SPRY2,FRS2	8/34
1_Member	KEGG Pathway	hsa04710	Circadian rhythm	-2.21303	-1.302	1385,5563,6095,6096,8454,8863,23291,79365	CREB1,PRKAA2,RORA,RORB,CUL1,PER3,FBXW11,BHLHE41	8/34
1_Member	GO Biological Processes	GO:0010821	regulation of mitochondrion organization	-2.20925	-1.298	637,3479,5366,5468,5898,5910,6790,7037,7855,8743,10193,10891,23761,51547,51571,55170,55626,65084,80821,90550,115209,120892	BID,IGF1,PMAIP1,PPARG,RALA,RAP1GDS1,AURKA,TFRC,FZD5,TNFSF10,RNF41,PPARGC1A,PISD,SIRT7,CYRIB,PRMT6,AMBRA1,TMEM135,DDHD1,MCU,OMA1,LRRK2	22/148
1_Member	GO Biological Processes	GO:0051236	establishment of RNA localization	-2.20678	-1.296	677,2332,3267,3837,4928,6426,6741,7175,8570,9444,9877,10762,22916,23089,23279,53371,55746,56943,57097,87178,91746,130132,160419	ZFP36L1,FMR1,AGFG1,KPNB1,NUP98,SRSF1,SSB,TPR,KHSRP,QKI,ZC3H11A,NUP50,NCBP2,PEG10,NUP160,NUP54,NUP133,ENY2,PARP11,PNPT1,YTHDC1,RFTN2,C12orf50	23/157
1_Member	GO Biological Processes	GO:0040029	epigenetic regulation of gene expression	-2.20658	-1.296	3622,5290,6045,7874,8091,8467,8520,9425,9734,10336,11146,11335,22823,23512,27136,51132,51547,51742,57683,58487,84333,91746,144108,200424	ING2,PIK3CA,RNF2,USP7,HMGA2,SMARCA5,HAT1,CDYL,HDAC9,PCGF3,GLMN,CBX3,MTF2,SUZ12,MORC1,RLIM,SIRT7,ARID4B,ZDBF2,CREBZF,PCGF5,YTHDC1,SPTY2D1,TET3	24/166
1_Member	GO Biological Processes	GO:2000648	positive regulation of stem cell proliferation	-2.20551	-1.296	2254,2255,4254,5134,5396,5788,6474,6664,7073,7474,8091	FGF9,FGF10,KITLG,PDCD2,PRRX1,PTPRC,SHOX2,SOX11,TIAL1,WNT5A,HMGA2	11/56
1_Member	WikiPathways	WP4754	IL 18 signaling pathway	-2.20551	-1.296	637,1994,5295,5594,5601,5728,6198,6885,7189,8837,353376	BID,ELAVL1,PIK3R1,MAPK1,MAPK9,PTEN,RPS6KB1,MAP3K7,TRAF6,CFLAR,TICAM2	11/56
1_Member	KEGG Pathway	hsa05134	Legionellosis	-2.20551	-1.296	317,2921,3304,3310,3329,5861,7099,7100,10767,51128,56681	APAF1,CXCL3,HSPA1B,HSPA6,HSPD1,RAB1A,TLR4,TLR5,HBS1L,SAR1B,SAR1A	11/56
1_Member	GO Biological Processes	GO:0032012	regulation of ARF protein signal transduction	-2.2024	-1.295	9448,10564,10565,10982,23362,57221	MAP4K4,ARFGEF2,ARFGEF1,MAPRE2,PSD3,ARFGEF3	6/21
1_Member	GO Biological Processes	GO:0032401	establishment of melanosome localization	-2.2024	-1.295	5861,26258,55212,55686,63915,79083	RAB1A,BLOC1S6,BBS7,MREG,BLOC1S5,MLPH	6/21
1_Member	GO Biological Processes	GO:0051904	pigment granule transport	-2.2024	-1.295	5861,26258,55212,55686,63915,79083	RAB1A,BLOC1S6,BBS7,MREG,BLOC1S5,MLPH	6/21
1_Member	GO Biological Processes	GO:0086005	ventricular cardiac muscle cell action potential	-2.2024	-1.295	3752,3760,6262,10008,23327,55800	KCND3,KCNJ3,RYR2,KCNE3,NEDD4L,SCN3B	6/21
1_Member	GO Biological Processes	GO:0141087	positive regulation of inflammasome-mediated signaling pathway	-2.2024	-1.295	5336,7099,79184,79969,115362,140609	PLCG2,TLR4,BRCC3,ATAT1,GBP5,NEK7	6/21
1_Member	GO Biological Processes	GO:2000047	regulation of cell-cell adhesion mediated by cadherin	-2.2024	-1.295	4301,4851,7082,7474,28984,340533	AFDN,NOTCH1,TJP1,WNT5A,RGCC,NEXMIF	6/21
1_Member	Reactome Gene Sets	R-HSA-442982	Ras activation upon Ca2+ influx through NMDA receptor	-2.2024	-1.295	805,816,817,1739,3845,5924	CALM2,CAMK2B,CAMK2D,DLG1,KRAS,RASGRF2	6/21
1_Member	Reactome Gene Sets	R-HSA-8849932	Synaptic adhesion-like molecules	-2.2024	-1.295	1739,2890,2893,2903,5789,10313	DLG1,GRIA1,GRIA4,GRIN2A,PTPRD,RTN3	6/21
1_Member	WikiPathways	WP3657	Hematopoietic stem cell gene regulation by GABP alpha beta complex	-2.2024	-1.295	596,1387,2120,2551,5728,7543	BCL2,CREBBP,ETV6,GABPA,PTEN,ZFX	6/21
1_Member	WikiPathways	WP4142	Metabolism of sphingolipids in ER and Golgi apparatus	-2.2024	-1.295	2531,2589,7357,8706,8707,259230	KDSR,GALNT1,UGCG,B3GALNT1,B3GALT2,SGMS1	6/21
1_Member	WikiPathways	WP4300	Extracellular vesicles in the crosstalk of cardiac cells	-2.2024	-1.295	1950,1956,3479,5728,7099,10611	EGF,EGFR,IGF1,PTEN,TLR4,PDLIM5	6/21
1_Member	GO Biological Processes	GO:1902075	cellular response to salt	-2.20153	-1.294	552,817,890,1027,1138,2353,2354,2730,3708,3786,4193,4988,5028,5290,5336,5563,6469,6507,6860,7474,7518,8895,9475,22871,23236,29957,53335,64805,140609	AVPR1A,CAMK2D,CCNA2,CDKN1B,CHRNA5,FOS,FOSB,GCLM,ITPR1,KCNQ3,MDM2,OPRM1,P2RY1,PIK3CA,PLCG2,PRKAA2,SHH,SLC1A3,SYT4,WNT5A,XRCC4,CPNE3,ROCK2,NLGN1,PLCB1,SLC25A24,BCL11A,P2RY12,NEK7	29/212
1_Member	GO Biological Processes	GO:0045185	maintenance of protein location	-2.19976	-1.292	288,580,3586,3638,4052,6672,9113,10210,22873,51141,55704,79147,81573,129685,375189	ANK3,BARD1,IL10,INSIG1,LTBP1,SP100,LATS1,TOPORS,DZIP1,INSIG2,CCDC88A,FKRP,ANKRD13C,TAF8,PFN4	15/88
1_Member	WikiPathways	WP5098	T cell activation SARS CoV 2	-2.19976	-1.292	1493,2353,2475,3123,3708,5295,5335,5594,5604,5728,5788,6654,6775,10892,253260	CTLA4,FOS,MTOR,HLA-DRB1,ITPR1,PIK3R1,PLCG1,MAPK1,MAP2K1,PTEN,PTPRC,SOS1,STAT4,MALT1,RICTOR	15/88
1_Member	GO Biological Processes	GO:0009166	nucleotide catabolic process	-2.1961	-1.289	957,1806,3251,3356,5136,5151,8801,8930,9583,11163,27115,51071,55270,55526,56953,57089,79147,131870,252969	ENTPD5,DPYD,HPRT1,HTR2A,PDE1A,PDE8A,SUCLG2,MBD4,ENTPD4,NUDT4,PDE7B,DERA,NUDT15,DHTKD1,NT5M,ENTPD7,FKRP,NUDT16,NEIL2	19/122
1_Member	GO Biological Processes	GO:0045834	positive regulation of lipid metabolic process	-2.1961	-1.289	225,552,949,1374,1385,1581,2475,3356,3358,3480,3667,5465,5468,8850,9926,10891,26137,51099,221395	ABCD2,AVPR1A,SCARB1,CPT1A,CREB1,CYP7A1,MTOR,HTR2A,HTR2C,IGF1R,IRS1,PPARA,PPARG,KAT2B,LPGAT1,PPARGC1A,ZBTB20,ABHD5,ADGRF5	19/122
1_Member	GO Biological Processes	GO:0018210	peptidyl-threonine modification	-2.1905	-1.285	817,983,1859,2589,5594,8693,9475,65267,114805,120892,204851,285203	CAMK2D,CDK1,DYRK1A,GALNT1,MAPK1,GALNT4,ROCK2,WNK3,GALNT13,LRRK2,HIPK1,EOGT	12/64
1_Member	GO Biological Processes	GO:0021545	cranial nerve development	-2.1905	-1.285	1902,3670,3737,3746,3747,4762,6507,9935,10370,10371,51804,89797	LPAR1,ISL1,KCNA2,KCNC1,KCNC2,NEUROG1,SLC1A3,MAFB,CITED2,SEMA3A,SIX4,NAV2	12/64
1_Member	GO Biological Processes	GO:0048814	regulation of dendrite morphogenesis	-2.1905	-1.285	816,2043,4076,5530,5789,5911,7074,8322,9693,23327,26039,27067	CAMK2B,EPHA4,CAPRIN1,PPP3CA,PTPRD,RAP2A,TIAM1,FZD4,RAPGEF2,NEDD4L,SS18L1,STAU2	12/64
1_Member	GO Biological Processes	GO:0060291	long-term synaptic potentiation	-2.1905	-1.285	2903,3156,4915,5270,5594,5924,6622,6809,9187,25769,26045,57616	GRIN2A,HMGCR,NTRK2,SERPINE2,MAPK1,RASGRF2,SNCA,STX3,SLC24A1,SLC24A2,LRRTM2,TSHZ3	12/64
1_Member	GO Biological Processes	GO:2000179	positive regulation of neural precursor cell proliferation	-2.1905	-1.285	1404,1462,1950,3400,4036,4673,4851,5080,6259,6469,7976,27185	HAPLN1,VCAN,EGF,ID4,LRP2,NAP1L1,NOTCH1,PAX6,RYK,SHH,FZD3,DISC1	12/64
1_Member	GO Biological Processes	GO:0002286	T cell activation involved in immune response	-2.19015	-1.284	538,2475,2625,3570,4602,5663,6095,6693,6775,9021,10859,27086,57089,149041	ATP7A,MTOR,GATA3,IL6R,MYB,PSEN1,RORA,SPN,STAT4,SOCS3,LILRB1,FOXP1,ENTPD7,RC3H1	14/80
1_Member	GO Biological Processes	GO:0006885	regulation of pH	-2.18921	-1.284	523,526,552,596,1657,5538,5594,6549,8671,9497,9498,54664,57282,84679,120892,282679,285335	ATP6V1A,ATP6V1B2,AVPR1A,BCL2,DMXL1,PPT1,MAPK1,SLC9A2,SLC4A4,SLC4A7,SLC4A8,TMEM106B,SLC4A10,SLC9A7,LRRK2,AQP11,SLC9C1	17/105
1_Member	GO Biological Processes	GO:0042098	T cell proliferation	-2.18639	-1.282	1739,4254,5294,5788,6469,6693,6777,10673,10859,10892,57678,80762,149041	DLG1,KITLG,PIK3CG,PTPRC,SHH,SPN,STAT5B,TNFSF13B,LILRB1,MALT1,GPAM,NDFIP1,RC3H1	13/72
1_Member	GO Biological Processes	GO:0051148	negative regulation of muscle cell differentiation	-2.18639	-1.282	627,657,2069,2254,3398,4851,4856,5465,6469,10818,27086,79365,93649	BDNF,BMPR1A,EREG,FGF9,ID2,NOTCH1,CCN3,PPARA,SHH,FRS2,FOXP1,BHLHE41,MYOCD	13/72
1_Member	GO Biological Processes	GO:0061333	renal tubule morphogenesis	-2.18639	-1.282	596,1282,1739,2625,3611,6469,7849,9788,9953,26585,55366,64412,153572	BCL2,COL4A1,DLG1,GATA3,ILK,SHH,PAX8,MTSS1,HS3ST3B1,GREM1,LGR4,GZF1,IRX2	13/72
1_Member	GO Biological Processes	GO:0072028	nephron morphogenesis	-2.18639	-1.282	596,655,1739,2066,2625,3611,6469,7849,9953,26585,55366,64412,153572	BCL2,BMP7,DLG1,ERBB4,GATA3,ILK,SHH,PAX8,HS3ST3B1,GREM1,LGR4,GZF1,IRX2	13/72
1_Member	GO Biological Processes	GO:1901292	nucleoside phosphate catabolic process	-2.18558	-1.281	953,957,1806,3251,3356,5136,5151,8801,8930,9583,11163,27115,51071,55270,55526,56953,57089,79147,131870,252969	ENTPD1,ENTPD5,DPYD,HPRT1,HTR2A,PDE1A,PDE8A,SUCLG2,MBD4,ENTPD4,NUDT4,PDE7B,DERA,NUDT15,DHTKD1,NT5M,ENTPD7,FKRP,NUDT16,NEIL2	20/131
1_Member	GO Biological Processes	GO:0032388	positive regulation of intracellular transport	-2.17868	-1.275	983,1432,4193,5108,5295,5494,5663,5962,6342,6469,7175,7430,10178,10657,11235,22916,51128,51496,55754,56681,80055	CDK1,MAPK14,MDM2,PCM1,PIK3R1,PPM1A,PSEN1,RDX,SCP2,SHH,TPR,EZR,TENM1,KHDRBS1,PDCD10,NCBP2,SAR1B,CTDSPL2,TMEM30A,SAR1A,PGAP1	21/140
1_Member	Reactome Gene Sets	R-HSA-1474228	Degradation of the extracellular matrix	-2.17868	-1.275	1278,1282,1290,1295,1296,1301,1310,2006,4317,4325,5650,5663,7093,7373,8754,9507,9510,11095,11096,50859,170692	COL1A2,COL4A1,COL5A2,COL8A1,COL8A2,COL11A1,COL19A1,ELN,MMP8,MMP16,KLK7,PSEN1,TLL2,COL14A1,ADAM9,ADAMTS4,ADAMTS1,ADAMTS8,ADAMTS5,SPOCK3,ADAMTS18	21/140
1_Member	Reactome Gene Sets	R-HSA-6807070	PTEN Regulation	-2.17868	-1.275	331,1108,2444,2475,5468,5594,5728,5978,6045,7874,8649,8975,10213,11060,23112,23512,27327,57459,57690,80012,80243	XIAP,CHD4,FRK,MTOR,PPARG,MAPK1,PTEN,REST,RNF2,USP7,LAMTOR3,USP13,PSMD14,WWP2,TNRC6B,SUZ12,TNRC6A,GATAD2B,TNRC6C,PHC3,PREX2	21/140
1_Member	GO Biological Processes	GO:0050851	antigen receptor-mediated signaling pathway	-2.17346	-1.27	596,785,952,1493,2533,2625,3071,3123,5290,5335,5336,5594,5663,5788,5795,6654,6885,7189,10657,10892,121665,149041,163486	BCL2,CACNB4,CD38,CTLA4,FYB1,GATA3,NCKAP1L,HLA-DRB1,PIK3CA,PLCG1,PLCG2,MAPK1,PSEN1,PTPRC,PTPRJ,SOS1,MAP3K7,TRAF6,KHDRBS1,MALT1,SPPL3,RC3H1,DENND1B	23/158
1_Member	GO Biological Processes	GO:0062207	regulation of pattern recognition receptor signaling pathway	-2.17346	-1.27	331,3304,4814,5295,5336,6565,7099,7128,9698,9958,11213,23369,26060,29979,54726,55366,79132,79184,79969,115362,140609,197358,353376	XIAP,HSPA1B,NINJ1,PIK3R1,PLCG2,SLC15A2,TLR4,TNFAIP3,PUM1,USP15,IRAK3,PUM2,APPL1,UBQLN1,OTUD4,LGR4,DHX58,BRCC3,ATAT1,GBP5,NEK7,NLRC3,TICAM2	23/158
1_Member	GO Biological Processes	GO:0042461	photoreceptor cell development	-2.17035	-1.267	4915,5080,5584,5961,6096,7068,10002,23322,118427,167555	NTRK2,PAX6,PRKCI,PRPH2,RORB,THRB,NR2E3,RPGRIP1L,OLFM3,FAM151B	10/49
1_Member	GO Biological Processes	GO:0048013	ephrin receptor signaling pathway	-2.17035	-1.267	1946,1948,2042,2043,2045,4690,5747,7074,8874,8997	EFNA5,EFNB2,EPHA3,EPHA4,EPHA7,NCK1,PTK2,TIAM1,ARHGEF7,KALRN	10/49
1_Member	GO Biological Processes	GO:0098815	modulation of excitatory postsynaptic potential	-2.17035	-1.267	2898,2903,5728,9378,9699,22871,23613,56853,81832,120892	GRIK2,GRIN2A,PTEN,NRXN1,RIMS2,NLGN1,ZMYND8,CELF4,NETO1,LRRK2	10/49
1_Member	Reactome Gene Sets	R-HSA-168142	Toll Like Receptor 10 (TLR10) Cascade	-2.16991	-1.267	1385,1432,2353,5518,5594,5601,5604,6195,6197,6885,7100,7189,8454,9252,23291,257397	CREB1,MAPK14,FOS,PPP2R1A,MAPK1,MAPK9,MAP2K1,RPS6KA1,RPS6KA3,MAP3K7,TLR5,TRAF6,CUL1,RPS6KA5,FBXW11,TAB3	16/97
1_Member	Reactome Gene Sets	R-HSA-168176	Toll Like Receptor 5 (TLR5) Cascade	-2.16991	-1.267	1385,1432,2353,5518,5594,5601,5604,6195,6197,6885,7100,7189,8454,9252,23291,257397	CREB1,MAPK14,FOS,PPP2R1A,MAPK1,MAPK9,MAP2K1,RPS6KA1,RPS6KA3,MAP3K7,TLR5,TRAF6,CUL1,RPS6KA5,FBXW11,TAB3	16/97
1_Member	Reactome Gene Sets	R-HSA-975871	MyD88 cascade initiated on plasma membrane	-2.16991	-1.267	1385,1432,2353,5518,5594,5601,5604,6195,6197,6885,7100,7189,8454,9252,23291,257397	CREB1,MAPK14,FOS,PPP2R1A,MAPK1,MAPK9,MAP2K1,RPS6KA1,RPS6KA3,MAP3K7,TLR5,TRAF6,CUL1,RPS6KA5,FBXW11,TAB3	16/97
1_Member	KEGG Pathway	hsa04666	Fc gamma R-mediated phagocytosis	-2.16991	-1.267	1073,5290,5291,5295,5335,5336,5337,5594,5604,5788,6198,8394,10095,10096,10097,50807	CFL2,PIK3CA,PIK3CB,PIK3R1,PLCG1,PLCG2,PLD1,MAPK1,MAP2K1,PTPRC,RPS6KB1,PIP5K1A,ARPC1B,ACTR3,ACTR2,ASAP1	16/97
1_Member	GO Biological Processes	GO:0031348	negative regulation of defense response	-2.16972	-1.267	196,634,1432,1540,2625,3123,3479,3586,3670,4345,4856,5335,5465,5468,5624,5771,5788,6095,6693,7128,7534,9021,9111,9140,9958,10859,11213,51441,55870,79132,80762,84640,90865,131450,197358,253943,387837	AHR,CEACAM1,MAPK14,CYLD,GATA3,HLA-DRB1,IGF1,IL10,ISL1,CD200,CCN3,PLCG1,PPARA,PPARG,PROC,PTPN2,PTPRC,RORA,SPN,TNFAIP3,YWHAZ,SOCS3,NMI,ATG12,USP15,LILRB1,IRAK3,YTHDF2,ASH1L,DHX58,NDFIP1,USP38,IL33,CD200R1,NLRC3,YTHDF3,CLEC12B	37/289
1_Member	GO Biological Processes	GO:0001915	negative regulation of T cell mediated cytotoxicity	-2.16155	-1.265	634,3071,5788,10859	CEACAM1,NCKAP1L,PTPRC,LILRB1	2024-10-04
1_Member	GO Biological Processes	GO:0006415	translational termination	-2.16155	-1.265	2107,2935,23708,54516	ETF1,GSPT1,GSPT2,MTRF1L	2024-10-04
1_Member	GO Biological Processes	GO:0007440	foregut morphogenesis	-2.16155	-1.265	93,4851,6469,57669	ACVR2B,NOTCH1,SHH,EPB41L5	2024-10-04
1_Member	GO Biological Processes	GO:0018242	protein O-linked glycosylation via serine	-2.16155	-1.265	2589,8693,56983,114805	GALNT1,GALNT4,POGLUT1,GALNT13	2024-10-04
1_Member	GO Biological Processes	GO:0018243	protein O-linked glycosylation via threonine	-2.16155	-1.265	2589,8693,114805,285203	GALNT1,GALNT4,GALNT13,EOGT	2024-10-04
1_Member	GO Biological Processes	GO:0030953	astral microtubule organization	-2.16155	-1.265	1739,3837,7430,55835	DLG1,KPNB1,EZR,CENPJ	2024-10-04
1_Member	GO Biological Processes	GO:0035332	positive regulation of hippo signaling	-2.16155	-1.265	6664,7073,9231,57561	SOX11,TIAL1,DLG5,ARRDC3	2024-10-04
1_Member	GO Biological Processes	GO:0035666	TRIF-dependent toll-like receptor signaling pathway	-2.16155	-1.265	6885,7099,7189,353376	MAP3K7,TLR4,TRAF6,TICAM2	2024-10-04
1_Member	GO Biological Processes	GO:0035871	protein K11-linked deubiquitination	-2.16155	-1.265	7128,55432,80124,139562	TNFAIP3,YOD1,VCPIP1,OTUD6A	2024-10-04
1_Member	GO Biological Processes	GO:0036444	calcium import into the mitochondrion	-2.16155	-1.265	63933,79568,90550,286097	MCUR1,MAIP1,MCU,MICU3	2024-10-04
1_Member	GO Biological Processes	GO:0042428	serotonin metabolic process	-2.16155	-1.265	538,2903,121278,285671	ATP7A,GRIN2A,TPH2,RNF180	2024-10-04
1_Member	GO Biological Processes	GO:0042711	maternal behavior	-2.16155	-1.265	552,2908,4986,5021	AVPR1A,NR3C1,OPRK1,OXTR	2024-10-04
1_Member	GO Biological Processes	GO:0048023	positive regulation of melanin biosynthetic process	-2.16155	-1.265	538,9839,23596,26060	ATP7A,ZEB2,OPN3,APPL1	2024-10-04
1_Member	GO Biological Processes	GO:0060368	regulation of Fc receptor mediated stimulatory signaling pathway	-2.16155	-1.265	961,5788,5795,26060	CD47,PTPRC,PTPRJ,APPL1	2024-10-04
1_Member	GO Biological Processes	GO:0060525	prostate glandular acinus development	-2.16155	-1.265	3239,4851,6422,10818	HOXD13,NOTCH1,SFRP1,FRS2	2024-10-04
1_Member	GO Biological Processes	GO:0060768	regulation of epithelial cell proliferation involved in prostate gland development	-2.16155	-1.265	367,1027,4851,6469	AR,CDKN1B,NOTCH1,SHH	2024-10-04
1_Member	GO Biological Processes	GO:0061140	lung secretory cell differentiation	-2.16155	-1.265	2255,3202,4781,7080	FGF10,HOXA5,NFIB,NKX2-1	2024-10-04
1_Member	GO Biological Processes	GO:0071372	cellular response to follicle-stimulating hormone stimulus	-2.16155	-1.265	1909,1946,2730,4851	EDNRA,EFNA5,GCLM,NOTCH1	2024-10-04
1_Member	GO Biological Processes	GO:0071501	cellular response to sterol depletion	-2.16155	-1.265	3638,11160,51141,83939	INSIG1,ERLIN2,INSIG2,EIF2A	2024-10-04
1_Member	GO Biological Processes	GO:0090161	Golgi ribbon formation	-2.16155	-1.265	2801,8674,9321,50999	GOLGA2,VAMP4,TRIP11,TMED5	2024-10-04
1_Member	GO Biological Processes	GO:0097090	presynaptic membrane organization	-2.16155	-1.265	4038,5728,5789,22871	LRP4,PTEN,PTPRD,NLGN1	2024-10-04
1_Member	GO Biological Processes	GO:0098598	learned vocalization behavior or vocal learning	-2.16155	-1.265	4762,5080,9378,26047	NEUROG1,PAX6,NRXN1,CNTNAP2	2024-10-04
1_Member	GO Biological Processes	GO:0099566	regulation of postsynaptic cytosolic calcium ion concentration	-2.16155	-1.265	2890,2915,3708,7474	GRIA1,GRM5,ITPR1,WNT5A	2024-10-04
1_Member	GO Biological Processes	GO:1900246	positive regulation of RIG-I signaling pathway	-2.16155	-1.265	9698,9958,23369,79132	PUM1,USP15,PUM2,DHX58	2024-10-04
1_Member	GO Biological Processes	GO:1900378	positive regulation of secondary metabolite biosynthetic process	-2.16155	-1.265	538,9839,23596,26060	ATP7A,ZEB2,OPN3,APPL1	2024-10-04
1_Member	GO Biological Processes	GO:1903943	regulation of hepatocyte apoptotic process	-2.16155	-1.265	3480,5465,5563,8837	IGF1R,PPARA,PRKAA2,CFLAR	2024-10-04
1_Member	GO Biological Processes	GO:2000271	positive regulation of fibroblast apoptotic process	-2.16155	-1.265	637,6422,9262,9263	BID,SFRP1,STK17B,STK17A	2024-10-04
1_Member	Reactome Gene Sets	R-HSA-110056	MAPK3 (ERK1) activation	-2.16155	-1.265	983,3570,3572,5604	CDK1,IL6R,IL6ST,MAP2K1	2024-10-04
1_Member	Reactome Gene Sets	R-HSA-425381	Bicarbonate transporters	-2.16155	-1.265	8671,9497,9498,57282	SLC4A4,SLC4A7,SLC4A8,SLC4A10	2024-10-04
1_Member	Reactome Gene Sets	R-HSA-450341	Activation of the AP-1 family of transcription factors	-2.16155	-1.265	1432,2353,5594,5601	MAPK14,FOS,MAPK1,MAPK9	2024-10-04
1_Member	GO Biological Processes	GO:0002824	positive regulation of adaptive immune response based on somatic recombination of immune receptors built from immunoglobulin superfamily domains	-2.15791	-1.261	1604,2625,3123,3329,3554,5788,6885,7037,7189,7292,7468,7855,10673,10892,51111,51571,79465,80329,163486	CD55,GATA3,HLA-DRB1,HSPD1,IL1R1,PTPRC,MAP3K7,TFRC,TRAF6,TNFSF4,NSD2,FZD5,TNFSF13B,MALT1,KMT5B,CYRIB,ULBP3,ULBP1,DENND1B	19/123
1_Member	GO Biological Processes	GO:0006275	regulation of DNA replication	-2.15791	-1.261	890,983,1017,1602,1956,2069,5001,5518,7013,8467,11177,23244,51377,54108,54891,56897,79960,157570,389643	CCNA2,CDK1,CDK2,DACH1,EGFR,EREG,ORC5,PPP2R1A,TERF1,SMARCA5,BAZ1A,PDS5A,UCHL5,CHRAC1,INO80D,WRNIP1,JADE1,ESCO2,NUGGC	19/123
1_Member	KEGG Pathway	hsa05208	Chemical carcinogenesis - reactive oxygen species	-2.15532	-1.259	196,498,518,873,1432,1950,1956,2353,3845,4233,4694,5290,5291,5295,5337,5594,5601,5604,5728,5747,5770,5795,6392,6654,6655,7417,9167,10975,23683,119391	AHR,ATP5F1A,ATP5MC3,CBR1,MAPK14,EGF,EGFR,FOS,KRAS,MET,NDUFA1,PIK3CA,PIK3CB,PIK3R1,PLD1,MAPK1,MAPK9,MAP2K1,PTEN,PTK2,PTPN1,PTPRJ,SDHD,SOS1,SOS2,VDAC2,COX7A2L,UQCR11,PRKD3,GSTO2	30/223
1_Member	GO Biological Processes	GO:0045132	meiotic chromosome segregation	-2.15381	-1.258	1060,2177,2801,4361,4438,5518,5728,6790,7013,10096,10097,51547,56776,93426,101928601	CENPC,FANCD2,GOLGA2,MRE11,MSH4,PPP2R1A,PTEN,AURKA,TERF1,ACTR3,ACTR2,SIRT7,FMN2,SYCE1,MEI4	15/89
1_Member	GO Biological Processes	GO:2000243	positive regulation of reproductive process	-2.15381	-1.258	367,2254,5021,5028,6469,6790,6869,6870,7474,10184,10370,23236,64750,136242,166863	AR,FGF9,OXTR,P2RY1,SHH,AURKA,TACR1,TACR3,WNT5A,LHFPL2,CITED2,PLCB1,SMURF2,PRSS37,RBM46	15/89
1_Member	WikiPathways	WP4336	ncRNAs involved in Wnt signaling in hepatocellular carcinoma	-2.15381	-1.258	324,1994,2535,4919,6259,6422,6934,7473,7474,7855,7976,27123,80319,83595,92140	APC,ELAVL1,FZD2,ROR1,RYK,SFRP1,TCF7L2,WNT3,WNT5A,FZD5,FZD3,DKK2,CXXC4,SOX7,MTDH	15/89
1_Member	KEGG Pathway	hsa04211	Longevity regulating pathway	-2.15381	-1.258	1385,2475,3479,3480,3667,3845,5290,5291,5295,5468,5563,6198,9586,10891,26060	CREB1,MTOR,IGF1,IGF1R,IRS1,KRAS,PIK3CA,PIK3CB,PIK3R1,PPARG,PRKAA2,RPS6KB1,CREB5,PPARGC1A,APPL1	15/89
1_Member	KEGG Pathway	hsa04621	NOD-like receptor signaling pathway	-2.15096	-1.256	331,596,846,1432,2921,3708,5332,5586,5594,5601,6352,6885,7099,7128,7188,7189,7417,9140,23236,79184,84674,90550,115362,118429,140609,257397	XIAP,BCL2,CASR,MAPK14,CXCL3,ITPR1,PLCB4,PKN2,MAPK1,MAPK9,CCL5,MAP3K7,TLR4,TNFAIP3,TRAF5,TRAF6,VDAC2,ATG12,PLCB1,BRCC3,CARD6,MCU,GBP5,ANTXR2,NEK7,TAB3	26/186
1_Member	GO Biological Processes	GO:2000779	regulation of double-strand break repair	-2.14898	-1.254	5531,6605,7468,8091,10097,22891,51111,54799,55010,55086,55193,56776,57492,84717,113510,116028,151987,158880,196528,254225	PPP4C,SMARCE1,NSD2,HMGA2,ACTR2,ZNF365,KMT5B,MBTD1,PARPBP,RADX,PBRM1,FMN2,ARID1B,HDGFL2,HELQ,RMI2,PPP4R2,USP51,ARID2,RNF169	20/132
1_Member	GO Biological Processes	GO:1990823	response to leukemia inhibitory factor	-2.14775	-1.253	785,1385,2730,5080,5277,7037,8322,8467,9021,9227,10253,11235,22823,51444,55818,57539,131474	CACNB4,CREB1,GCLM,PAX6,PIGA,TFRC,FZD4,SMARCA5,SOCS3,LRAT,SPRY2,PDCD10,MTF2,RNF138,KDM3A,WDR35,CHCHD4	17/106
1_Member	GO Biological Processes	GO:0006479	protein methylation	-2.14587	-1.253	2107,2935,3275,5110,6634,25940,55170,56950,80854,151194,283742	ETF1,GSPT1,PRMT2,PCMT1,SNRPD3,FAM98A,PRMT6,SMYD2,SETD7,METTL21A,FAM98B	11/57
1_Member	GO Biological Processes	GO:0008213	protein alkylation	-2.14587	-1.253	2107,2935,3275,5110,6634,25940,55170,56950,80854,151194,283742	ETF1,GSPT1,PRMT2,PCMT1,SNRPD3,FAM98A,PRMT6,SMYD2,SETD7,METTL21A,FAM98B	11/57
1_Member	GO Biological Processes	GO:0032835	glomerulus development	-2.14587	-1.253	182,284,596,1909,4851,4868,9788,10409,25937,55366,55959	JAG1,ANGPT1,BCL2,EDNRA,NOTCH1,NPHS1,MTSS1,BASP1,WWTR1,LGR4,SULF2	11/57
1_Member	GO Biological Processes	GO:0046513	ceramide biosynthetic process	-2.14587	-1.253	7357,8707,8869,9331,79152,79603,142891,165679,171546,253782,259230	UGCG,B3GALT2,ST3GAL5,B4GALT6,FA2H,CERS4,SAMD8,SPTSSB,SPTSSA,CERS6,SGMS1	11/57
1_Member	Reactome Gene Sets	R-HSA-418990	Adherens junctions interactions	-2.14587	-1.253	1010,1013,4301,9839,23112,25945,27327,28513,57690,154796,253559	CDH12,CDH15,AFDN,ZEB2,TNRC6B,NECTIN3,TNRC6A,CDH19,TNRC6C,AMOT,CADM2	11/57
1_Member	GO Biological Processes	GO:0009264	deoxyribonucleotide catabolic process	-2.14528	-1.253	1806,8930,51071,55270,56953,131870,252969	DPYD,MBD4,DERA,NUDT15,NT5M,NUDT16,NEIL2	7/28
1_Member	GO Biological Processes	GO:0021544	subpallium development	-2.14528	-1.253	3251,23657,26047,27086,64919,93986,120892	HPRT1,SLC7A11,CNTNAP2,FOXP1,BCL11B,FOXP2,LRRK2	7/28
1_Member	GO Biological Processes	GO:0035308	negative regulation of protein dephosphorylation	-2.14528	-1.253	2029,3071,9475,23075,26051,57718,261726	ENSA,NCKAP1L,ROCK2,SWAP70,PPP1R16B,PPP4R4,TIPRL	7/28
1_Member	GO Biological Processes	GO:0038179	neurotrophin signaling pathway	-2.14528	-1.253	627,2674,2889,4915,6654,9693,54541	BDNF,GFRA1,RAPGEF1,NTRK2,SOS1,RAPGEF2,DDIT4	7/28
1_Member	GO Biological Processes	GO:0046386	deoxyribose phosphate catabolic process	-2.14528	-1.253	1806,8930,51071,55270,56953,131870,252969	DPYD,MBD4,DERA,NUDT15,NT5M,NUDT16,NEIL2	7/28
1_Member	GO Biological Processes	GO:0048843	negative regulation of axon extension involved in axon guidance	-2.14528	-1.253	6259,7473,7474,9037,10371,10512,223117	RYK,WNT3,WNT5A,SEMA5A,SEMA3A,SEMA3C,SEMA3D	7/28
1_Member	WikiPathways	WP5121	Sphingolipid metabolism in senescence	-2.14528	-1.253	1017,2475,2531,5594,7357,23236,79603	CDK2,MTOR,KDSR,MAPK1,UGCG,PLCB1,CERS4	7/28
1_Member	GO Biological Processes	GO:0000578	embryonic axis specification	-2.14443	-1.253	4762,7474,7855,10409,10818,57669,80319,91851,163589	NEUROG1,WNT5A,FZD5,BASP1,FRS2,EPB41L5,CXXC4,CHRDL1,TDRD5	9/42
1_Member	GO Biological Processes	GO:0032735	positive regulation of interleukin-12 production	-2.14443	-1.253	1432,3329,3603,3670,5336,7099,7189,7292,23236	MAPK14,HSPD1,IL16,ISL1,PLCG2,TLR4,TRAF6,TNFSF4,PLCB1	9/42
1_Member	GO Biological Processes	GO:0071548	response to dexamethasone	-2.14443	-1.253	498,1956,2908,3480,5069,5290,6198,8837,54541	ATP5F1A,EGFR,NR3C1,IGF1R,PAPPA,PIK3CA,RPS6KB1,CFLAR,DDIT4	9/42
1_Member	Reactome Gene Sets	R-HSA-2426168	Activation of gene expression by SREBF (SREBP)	-2.14443	-1.253	1387,3156,5465,5469,6309,10499,57678,79718,80205	CREBBP,HMGCR,PPARA,MED1,SC5D,NCOA2,GPAM,TBL1XR1,CHD9	9/42
1_Member	Reactome Gene Sets	R-HSA-9696273	RND1 GTPase cycle	-2.14443	-1.253	667,5295,5783,7037,9231,9528,10818,27289,55704	DST,PIK3R1,PTPN13,TFRC,DLG5,TMEM59,FRS2,RND1,CCDC88A	9/42
1_Member	WikiPathways	WP4148	Splicing factor NOVA regulated synaptic proteins	-2.14443	-1.253	288,334,1946,2898,3778,5332,5601,10752,22854	ANK3,APLP2,EFNA5,GRIK2,KCNMA1,PLCB4,MAPK9,CHL1,NTNG1	9/42
1_Member	GO Biological Processes	GO:0008344	adult locomotory behavior	-2.14179	-1.25	477,785,2043,2257,4864,5090,5538,6387,6622,7345,9698,10752,79147,80243	ATP1A2,CACNB4,EPHA4,FGF12,NPC1,PBX3,PPT1,CXCL12,SNCA,UCHL1,PUM1,CHL1,FKRP,PREX2	14/81
1_Member	GO Biological Processes	GO:0032392	DNA geometric change	-2.14179	-1.25	1653,2068,4361,5813,10111,10973,25788,51659,56897,84515,89797,113510,157777,254394	DDX1,ERCC2,MRE11,PURA,RAD50,ASCC3,RAD54B,GINS2,WRNIP1,MCM8,NAV2,HELQ,MCMDC2,MCM9	14/81
1_Member	GO Biological Processes	GO:0007009	plasma membrane organization	-2.14084	-1.25	167,225,288,488,5728,5788,6677,6711,7357,9788,9935,51429,51510,54874,63982,79152,79628,81035,114786,123720,339168,440026	CRISP1,ABCD2,ANK3,ATP2A2,PTEN,PTPRC,SPAM1,SPTBN1,UGCG,MTSS1,MAFB,SNX9,CHMP5,FNBP1L,ANO3,FA2H,SH3TC2,COLEC12,XKR4,WHAMM,TMEM95,TMEM41B	22/150
1_Member	WikiPathways	WP4313	Ferroptosis	-2.13556	-1.245	571,2730,3156,5093,7037,7296,7417,23305,23516,23657,51510,81539	BACH1,GCLM,HMGCR,PCBP1,TFRC,TXNRD1,VDAC2,ACSL6,SLC39A14,SLC7A11,CHMP5,SLC38A1	12/65
1_Member	GO Biological Processes	GO:0003170	heart valve development	-2.13511	-1.245	182,324,657,2006,2475,2625,4193,4851,6091,6474,6659,9475,11096	JAG1,APC,BMPR1A,ELN,MTOR,GATA3,MDM2,NOTCH1,ROBO1,SHOX2,SOX4,ROCK2,ADAMTS5	13/73
1_Member	GO Biological Processes	GO:0045665	negative regulation of neuron differentiation	-2.13511	-1.245	182,655,3400,3670,4851,5080,5469,5978,6469,6532,9043,25871,57534	JAG1,BMP7,ID4,ISL1,NOTCH1,PAX6,MED1,REST,SHH,SLC6A4,SPAG9,NEPRO,MIB1	13/73
1_Member	GO Biological Processes	GO:0048663	neuron fate commitment	-2.13511	-1.245	3398,3670,4774,4781,4851,5080,5396,5454,6469,7080,8543,64919,167826	ID2,ISL1,NFIA,NFIB,NOTCH1,PAX6,PRRX1,POU3F2,SHH,NKX2-1,LMO4,BCL11B,OLIG3	13/73
1_Member	WikiPathways	WP1530	miRNA regulation of DNA damage response	-2.13511	-1.245	317,637,983,1017,1021,1027,1385,2177,4193,4361,5366,5981,10111	APAF1,BID,CDK1,CDK2,CDK6,CDKN1B,CREB1,FANCD2,MDM2,MRE11,PMAIP1,RFC1,RAD50	13/73
1_Member	KEGG Pathway	hsa01524	Platinum drug resistance	-2.13511	-1.245	317,331,538,596,637,1317,4193,5290,5291,5295,5366,5594,119391	APAF1,XIAP,ATP7A,BCL2,BID,SLC31A1,MDM2,PIK3CA,PIK3CB,PIK3R1,PMAIP1,MAPK1,GSTO2	13/73
1_Member	GO Biological Processes	GO:2000677	regulation of transcription regulatory region DNA binding	-2.13287	-1.243	2625,3479,5080,5663,6664,7189,51341,64324	GATA3,IGF1,PAX6,PSEN1,SOX11,TRAF6,ZBTB7A,NSD1	8/35
1_Member	Reactome Gene Sets	R-HSA-3301854	Nuclear Pore Complex (NPC) Disassembly	-2.13287	-1.243	983,4928,7175,10762,23279,53371,55746,140609	CDK1,NUP98,TPR,NUP50,NUP160,NUP54,NUP133,NEK7	8/35
1_Member	WikiPathways	WP4542	Leukocyte intrinsic Hippo pathway functions	-2.13287	-1.243	1432,2533,6788,7003,9113,10413,23012,90417	MAPK14,FYB1,STK3,TEAD1,LATS1,YAP1,STK38L,KNSTRN	8/35
1_Member	GO Biological Processes	GO:0051651	maintenance of location in cell	-2.12683	-1.238	288,580,3638,5663,6672,6717,10210,22873,51141,55171,55704,56898,79147,81573,129685,375189	ANK3,BARD1,INSIG1,PSEN1,SP100,SRI,TOPORS,DZIP1,INSIG2,TBCCD1,CCDC88A,BDH2,FKRP,ANKRD13C,TAF8,PFN4	16/98
1_Member	WikiPathways	WP4258	lncRNA in canonical Wnt signaling and colorectal cancer	-2.12683	-1.238	324,1021,1024,2535,3190,4919,6259,6422,6885,6934,7473,7474,7855,7976,27123,80319	APC,CDK6,CDK8,FZD2,HNRNPK,ROR1,RYK,SFRP1,MAP3K7,TCF7L2,WNT3,WNT5A,FZD5,FZD3,DKK2,CXXC4	16/98
1_Member	Reactome Gene Sets	R-HSA-9007101	Rab regulation of trafficking	-2.12033	-1.231	1121,5861,5867,10260,22931,26088,26130,51762,55667,57589,57679,64786,83452,116442,117177,122553,163259,163486,414060	CHM,RAB1A,RAB4A,DENND4A,RAB18,GGA1,GAPVD1,RAB8B,DENND4C,RIC1,ALS2,TBC1D15,RAB33B,RAB39B,RAB3IP,TRAPPC6B,DENND2C,DENND1B,TBC1D3C	19/124
1_Member	GO Biological Processes	GO:0099111	microtubule-based transport	-2.10812	-1.219	667,1176,1781,5108,5813,5861,5991,6103,6683,7345,22858,23291,26258,26985,27067,28981,53340,55638,55686,57539,63915,63971,64792,79809,81832,92104,150737,339829	DST,AP3S1,DYNC1I2,PCM1,PURA,RAB1A,RFX3,RPGR,SPAST,UCHL1,CILK1,FBXW11,BLOC1S6,AP3M1,STAU2,IFT81,SPA17,SYBU,MREG,WDR35,BLOC1S5,KIF13A,IFT22,TTC21B,NETO1,IFT70A,IFT70B,CCDC39	28/206
1_Member	GO Biological Processes	GO:1901796	regulation of signal transduction by p53 class mediator	-2.10706	-1.219	596,1859,2475,3190,3622,4193,5366,6659,6790,7874,8550,9958,55170,56950,83787,133383,161742	BCL2,DYRK1A,MTOR,HNRNPK,ING2,MDM2,PMAIP1,SOX4,AURKA,USP7,MAPKAPK5,USP15,PRMT6,SMYD2,ARMC10,SETD9,SPRED1	17/107
1_Member	GO Biological Processes	GO:0006354	DNA-templated transcription elongation	-2.10664	-1.219	2068,9958,22936,26610,55193,56943,79577,85403,123169,404672	ERCC2,USP15,ELL2,ELP4,PBRM1,ENY2,CDC73,EAF1,LEO1,GTF2H5	10/50
1_Member	GO Biological Processes	GO:0009299	mRNA transcription	-2.10664	-1.219	1385,2069,5468,5469,6875,7068,7547,10499,22916,129685	CREB1,EREG,PPARG,MED1,TAF4B,THRB,ZIC3,NCOA2,NCBP2,TAF8	10/50
1_Member	GO Biological Processes	GO:0035094	response to nicotine	-2.10664	-1.219	477,596,1138,3480,3767,5465,5594,6869,9456,23657	ATP1A2,BCL2,CHRNA5,IGF1R,KCNJ11,PPARA,MAPK1,TACR1,HOMER1,SLC7A11	10/50
1_Member	GO Biological Processes	GO:0043457	regulation of cellular respiration	-2.10664	-1.219	538,863,5290,6622,9167,10891,23596,65084,87178,131474	ATP7A,CBFA2T3,PIK3CA,SNCA,COX7A2L,PPARGC1A,OPN3,TMEM135,PNPT1,CHCHD4	10/50
1_Member	WikiPathways	WP395	IL 4 signaling pathway	-2.10664	-1.219	1432,2353,3667,5290,5295,5594,6198,6654,6777,9021	MAPK14,FOS,IRS1,PIK3CA,PIK3R1,MAPK1,RPS6KB1,SOS1,STAT5B,SOCS3	10/50
1_Member	GO Biological Processes	GO:0007530	sex determination	-2.09559	-1.21	367,668,2254,5729,10370,51804	AR,FOXL2,FGF9,PTGDR,CITED2,SIX4	6/22
1_Member	GO Biological Processes	GO:0010888	negative regulation of lipid storage	-2.09559	-1.21	3685,5465,5468,5771,51099,114882	ITGAV,PPARA,PPARG,PTPN2,ABHD5,OSBPL8	6/22
1_Member	GO Biological Processes	GO:0048025	negative regulation of mRNA splicing, via spliceosome	-2.09559	-1.21	1859,3190,6431,10772,56853,135295	DYRK1A,HNRNPK,SRSF6,SRSF10,CELF4,SRSF12	6/22
1_Member	GO Biological Processes	GO:0048485	sympathetic nervous system development	-2.09559	-1.21	1909,2625,6659,6664,7976,10371	EDNRA,GATA3,SOX4,SOX11,FZD3,SEMA3A	6/22
1_Member	GO Biological Processes	GO:0051905	establishment of pigment granule localization	-2.09559	-1.21	5861,26258,55212,55686,63915,79083	RAB1A,BLOC1S6,BBS7,MREG,BLOC1S5,MLPH	6/22
1_Member	GO Biological Processes	GO:0097205	renal filtration	-2.09559	-1.21	1909,4162,5530,55959,63929,221395	EDNRA,MCAM,PPP3CA,SULF2,XPNPEP3,ADGRF5	6/22
1_Member	Reactome Gene Sets	R-HSA-113510	E2F mediated regulation of DNA replication	-2.09559	-1.21	983,5000,5001,5518,7029,84515	CDK1,ORC4,ORC5,PPP2R1A,TFDP2,MCM8	6/22
1_Member	Reactome Gene Sets	R-HSA-198753	ERK/MAPK targets	-2.09559	-1.21	1432,5518,5594,6195,6197,9252	MAPK14,PPP2R1A,MAPK1,RPS6KA1,RPS6KA3,RPS6KA5	6/22
1_Member	Reactome Gene Sets	R-HSA-9617324	Negative regulation of NMDA receptor-mediated neuronal transmission	-2.09559	-1.21	805,816,817,1739,2903,22843	CALM2,CAMK2B,CAMK2D,DLG1,GRIN2A,PPM1E	6/22
1_Member	WikiPathways	WP3599	Transcription factor regulation in adipogenesis	-2.09559	-1.21	1385,2908,3667,5468,8204,10891	CREB1,NR3C1,IRS1,PPARG,NRIP1,PPARGC1A	6/22
1_Member	WikiPathways	WP4942	15q13 3 copy number variation syndrome	-2.09559	-1.21	1387,2177,6352,8850,22909,54893	CREBBP,FANCD2,CCL5,KAT2B,FAN1,MTMR10	6/22
1_Member	WikiPathways	WP5194	Synthesis of ceramides and 1 deoxyceramides	-2.09559	-1.21	2531,7357,79603,84002,253782,259230	KDSR,UGCG,CERS4,B3GNT5,CERS6,SGMS1	6/22
1_Member	GO Biological Processes	GO:0002088	lens development in camera-type eye	-2.09452	-1.209	1739,2625,4810,5080,5469,6498,6664,7474,8412,10370,10818,23657,25945,204851	DLG1,GATA3,NHS,PAX6,MED1,SKIL,SOX11,WNT5A,BCAR3,CITED2,FRS2,SLC7A11,NECTIN3,HIPK1	14/82
1_Member	GO Biological Processes	GO:0042733	embryonic digit morphogenesis	-2.08799	-1.203	657,1387,2768,3239,4038,4851,6469,7474,51776,64327,84314	BMPR1A,CREBBP,GNA12,HOXD13,LRP4,NOTCH1,SHH,WNT5A,MAP3K20,LMBR1,TMEM107	11/58
1_Member	GO Biological Processes	GO:0043297	apical junction assembly	-2.08799	-1.203	324,1739,4301,5062,5586,6801,9075,9231,9948,55334,143098	APC,DLG1,AFDN,PAK2,PKN2,STRN,CLDN2,DLG5,WDR1,SLC39A9,MPP7	11/58
1_Member	GO Biological Processes	GO:0043331	response to dsRNA	-2.08799	-1.203	1653,2890,3434,5366,5594,5899,11213,81035,130132,201626,353376	DDX1,GRIA1,IFIT1,PMAIP1,MAPK1,RALB,IRAK3,COLEC12,RFTN2,PDE12,TICAM2	11/58
1_Member	GO Biological Processes	GO:1990542	mitochondrial transmembrane transport	-2.08799	-1.203	1374,1376,10165,55186,63933,79568,87178,90550,94081,286097,100287932	CPT1A,CPT2,SLC25A13,SLC25A36,MCUR1,MAIP1,PNPT1,MCU,SFXN1,MICU3,TIMM23	11/58
1_Member	WikiPathways	WP2849	Hematopoietic stem cell differentiation	-2.08799	-1.203	861,863,2353,2354,2993,3071,4254,4601,4602,4851,7068	RUNX1,CBFA2T3,FOS,FOSB,GYPA,NCKAP1L,KITLG,MXI1,MYB,NOTCH1,THRB	11/58
1_Member	GO Biological Processes	GO:0051321	meiotic cell cycle	-2.08793	-1.203	734,1017,1060,1909,2069,2177,2801,3622,4361,4438,4880,5000,5518,5728,6790,7013,7474,10096,10097,10111,10179,22887,25788,27229,51547,56603,56776,63946,93426,132625,157777,166863,101928601	OSGIN2,CDK2,CENPC,EDNRA,EREG,FANCD2,GOLGA2,ING2,MRE11,MSH4,NPPC,ORC4,PPP2R1A,PTEN,AURKA,TERF1,WNT5A,ACTR3,ACTR2,RAD50,RBM7,FOXJ3,RAD54B,TUBGCP4,SIRT7,CYP26B1,FMN2,DMRTC2,SYCE1,ZFP42,MCMDC2,RBM46,MEI4	33/254
1_Member	GO Biological Processes	GO:0060415	muscle tissue morphogenesis	-2.08506	-1.202	657,1301,1909,2535,3670,4036,4851,5469,6262,6474,7474,54583,129446	BMPR1A,COL11A1,EDNRA,FZD2,ISL1,LRP2,NOTCH1,MED1,RYR2,SHOX2,WNT5A,EGLN1,XIRP2	13/74
1_Member	GO Biological Processes	GO:0070373	negative regulation of ERK1 and ERK2 cascade	-2.08506	-1.202	1739,2043,5770,5771,5788,7099,7430,10251,10253,27330,65268,154043,161742	DLG1,EPHA4,PTPN1,PTPN2,PTPRC,TLR4,EZR,SPRY3,SPRY2,RPS6KA6,WNK2,CNKSR3,SPRED1	13/74
1_Member	GO Biological Processes	GO:0006766	vitamin metabolic process	-2.08459	-1.202	873,1719,2677,3141,4036,6470,8854,9227,10560,29968,56603,60496,80025,119391,154807,160428	CBR1,DHFR,GGCX,HLCS,LRP2,SHMT1,ALDH1A2,LRAT,SLC19A2,PSAT1,CYP26B1,AASDHPPT,PANK2,GSTO2,VKORC1L1,ALDH1L2	16/99
1_Member	GO Biological Processes	GO:0060349	bone morphogenesis	-2.08459	-1.202	1112,2690,3037,3638,4325,4762,4880,6474,6781,8817,9321,10370,51141,56603,84314,158326	FOXN3,GHR,HAS2,INSIG1,MMP16,NEUROG1,NPPC,SHOX2,STC1,FGF18,TRIP11,CITED2,INSIG2,CYP26B1,TMEM107,FREM1	16/99
1_Member	GO Biological Processes	GO:1903305	regulation of regulated secretory pathway	-2.08337	-1.202	164,488,634,785,2332,3071,4851,5028,5908,5978,6860,9498,9699,9899,22871,22987,30817,120892,134957	AP1G1,ATP2A2,CEACAM1,CACNB4,FMR1,NCKAP1L,NOTCH1,P2RY1,RAP1B,REST,SYT4,SLC4A8,RIMS2,SV2B,NLGN1,SV2C,ADGRE2,LRRK2,STXBP5	19/125
1_Member	GO Biological Processes	GO:0002755	MyD88-dependent toll-like receptor signaling pathway	-2.08239	-1.202	3329,6885,7099,7189,11213	HSPD1,MAP3K7,TLR4,TRAF6,IRAK3	5/16
1_Member	GO Biological Processes	GO:0008356	asymmetric cell division	-2.08239	-1.202	2801,3622,10096,10097,85440	GOLGA2,ING2,ACTR3,ACTR2,DOCK7	5/16
1_Member	GO Biological Processes	GO:0010832	negative regulation of myotube differentiation	-2.08239	-1.202	627,4851,4856,79365,93649	BDNF,NOTCH1,CCN3,BHLHE41,MYOCD	5/16
1_Member	GO Biological Processes	GO:0034112	positive regulation of homotypic cell-cell adhesion	-2.08239	-1.202	288,3572,6352,10630,22915	ANK3,IL6ST,CCL5,PDPN,MMRN1	5/16
1_Member	GO Biological Processes	GO:0051895	negative regulation of focal adhesion assembly	-2.08239	-1.202	5728,7057,10395,55920,56940	PTEN,THBS1,DLC1,RCC2,DUSP22	5/16
1_Member	GO Biological Processes	GO:0051969	regulation of transmission of nerve impulse	-2.08239	-1.202	552,2257,2332,3673,9607	AVPR1A,FGF12,FMR1,ITGA2,CARTPT	5/16
1_Member	GO Biological Processes	GO:0060445	branching involved in salivary gland morphogenesis	-2.08239	-1.202	655,2252,2255,6469,10512	BMP7,FGF7,FGF10,SHH,SEMA3C	5/16
1_Member	GO Biological Processes	GO:0070423	nucleotide-binding oligomerization domain containing signaling pathway	-2.08239	-1.202	331,1540,6885,7099,7128	XIAP,CYLD,MAP3K7,TLR4,TNFAIP3	5/16
1_Member	GO Biological Processes	GO:0099150	regulation of postsynaptic specialization assembly	-2.08239	-1.202	2895,3556,5789,9419,26045	GRID2,IL1RAP,PTPRD,CRIPT,LRRTM2	5/16
1_Member	GO Biological Processes	GO:0150118	negative regulation of cell-substrate junction organization	-2.08239	-1.202	5728,7057,10395,55920,56940	PTEN,THBS1,DLC1,RCC2,DUSP22	5/16
1_Member	GO Biological Processes	GO:2000345	regulation of hepatocyte proliferation	-2.08239	-1.202	634,5469,7128,8837,55959	CEACAM1,MED1,TNFAIP3,CFLAR,SULF2	5/16
1_Member	Reactome Gene Sets	R-HSA-1362300	Transcription of E2F targets under negative control by p107 (RBL1) and p130 (RBL2) in complex with HDAC1	-2.08239	-1.202	890,983,5933,7029,286826	CCNA2,CDK1,RBL1,TFDP2,LIN9	5/16
1_Member	Reactome Gene Sets	R-HSA-9703648	Signaling by FLT3 ITD and TKD mutants	-2.08239	-1.202	3845,5290,5295,6654,6777	KRAS,PIK3CA,PIK3R1,SOS1,STAT5B	5/16
1_Member	WikiPathways	WP2453	TCA cycle and deficiency of pyruvate dehydrogenase complex PDHc	-2.08239	-1.202	1431,2271,4190,5160,8801	CS,FH,MDH1,PDHA1,SUCLG2	5/16
1_Member	WikiPathways	WP4928	MAPK pathway in congenital thyroid cancer	-2.08239	-1.202	2353,3845,5604,6654,6655	FOS,KRAS,MAP2K1,SOS1,SOS2	5/16
1_Member	WikiPathways	WP4970	Galanin receptor pathway	-2.08239	-1.202	1027,1385,2353,5468,10413	CDKN1B,CREB1,FOS,PPARG,YAP1	5/16
1_Member	GO Biological Processes	GO:0032507	maintenance of protein location in cell	-2.08207	-1.202	288,580,3638,6672,10210,22873,51141,55704,79147,81573,129685,375189	ANK3,BARD1,INSIG1,SP100,TOPORS,DZIP1,INSIG2,CCDC88A,FKRP,ANKRD13C,TAF8,PFN4	12/66
1_Member	GO Biological Processes	GO:0019318	hexose metabolic process	-2.07618	-1.196	1374,1432,2530,2585,3767,4190,4886,5160,5165,5290,5465,6652,8790,8850,10165,10690,10891,23516,55276,57818,115209,130589,283209	CPT1A,MAPK14,FUT8,GALK2,KCNJ11,MDH1,NPY1R,PDHA1,PDK3,PIK3CA,PPARA,SORD,FPGT,KAT2B,SLC25A13,FUT9,PPARGC1A,SLC39A14,PGM2,G6PC2,OMA1,GALM,PGM2L1	23/161
1_Member	GO Biological Processes	GO:0046427	positive regulation of receptor signaling pathway via JAK-STAT	-2.07532	-1.196	2066,2149,2690,3586,4851,5618,6352,54940,55835	ERBB4,F2R,GHR,IL10,NOTCH1,PRLR,CCL5,OCIAD1,CENPJ	9/43
1_Member	GO Biological Processes	GO:0071634	regulation of transforming growth factor beta production	-2.07532	-1.196	657,3685,3694,3696,4052,4345,4602,7057,10859	BMPR1A,ITGAV,ITGB6,ITGB8,LTBP1,CD200,MYB,THBS1,LILRB1	9/43
1_Member	Reactome Gene Sets	R-HSA-1296072	Voltage gated Potassium channels	-2.07532	-1.196	3737,3746,3747,3751,3752,3786,56479,90134,131096	KCNA2,KCNC1,KCNC2,KCND2,KCND3,KCNQ3,KCNQ5,KCNH7,KCNH8	9/43
1_Member	Reactome Gene Sets	R-HSA-1489509	DAG and IP3 signaling	-2.07532	-1.196	805,816,817,1385,3708,5136,5137,5335,5577	CALM2,CAMK2B,CAMK2D,CREB1,ITPR1,PDE1A,PDE1C,PLCG1,PRKAR2B	9/43
1_Member	WikiPathways	WP4249	Hedgehog signaling pathway	-2.07532	-1.196	157,596,1456,4036,6469,8405,8452,64750,339745	GRK3,BCL2,CSNK1G3,LRP2,SHH,SPOP,CUL3,SMURF2,SPOPL	9/43
1_Member	GO Biological Processes	GO:0030216	keratinocyte differentiation	-2.07464	-1.195	182,2069,4851,5080,5469,5530,5604,7357,7474,8394,8754,8837,9113,9935,10413,23022,23254,23596,56603,64919,388697	JAG1,EREG,NOTCH1,PAX6,MED1,PPP3CA,MAP2K1,UGCG,WNT5A,PIP5K1A,ADAM9,CFLAR,LATS1,MAFB,YAP1,PALLD,KAZN,OPN3,CYP26B1,BCL11B,HRNR	21/143
1_Member	GO Biological Processes	GO:0046394	carboxylic acid biosynthetic process	-2.06844	-1.189	873,1581,1719,1806,2746,5352,5563,5832,6342,6470,6507,6718,6785,8564,8854,9200,9420,9444,11019,22928,23600,29940,29968,51144,54988,55256,60496,79152,79966,79993,81539,92126,114876,253017,401494	CBR1,CYP7A1,DHFR,DPYD,GLUD1,PLOD2,PRKAA2,ALDH18A1,SCP2,SHMT1,SLC1A3,AKR1D1,ELOVL4,KMO,ALDH1A2,HACD1,CYP7B1,QKI,LIAS,SEPHS2,AMACR,DSE,PSAT1,HSD17B12,ACSM5,ADI1,AASDHPPT,FA2H,SCD5,ELOVL7,SLC38A1,DSEL,OSBPL1A,TECRL,HACD4	35/274
1_Member	GO Biological Processes	GO:0022406	membrane docking	-2.06476	-1.186	488,5865,6809,7430,9217,9218,9342,26258,51762,54536,55014,55670,117177,118987,440279	ATP2A2,RAB3B,STX3,EZR,VAPB,VAPA,SNAP29,BLOC1S6,RAB8B,EXOC6,STX17,PEX26,RAB3IP,PDZD8,UNC13C	15/91
1_Member	GO Biological Processes	GO:1901136	carbohydrate derivative catabolic process	-2.06347	-1.185	957,1486,1806,2799,3251,3356,3423,5136,5151,6677,8801,8930,9583,11163,22875,26232,27115,51071,55270,55526,55768,56953,57089,79147,80267,115290,131870,161823,252969	ENTPD5,CTBS,DPYD,GNS,HPRT1,HTR2A,IDS,PDE1A,PDE8A,SPAM1,SUCLG2,MBD4,ENTPD4,NUDT4,ENPP4,FBXO2,PDE7B,DERA,NUDT15,DHTKD1,NGLY1,NT5M,ENTPD7,FKRP,EDEM3,FBXO17,NUDT16,ADAL,NEIL2	29/217
1_Member	GO Biological Processes	GO:0002699	positive regulation of immune effector process	-2.0632	-1.185	164,1604,1653,2241,2625,3123,3329,3554,3586,4153,5336,5650,5788,6777,6885,7037,7099,7189,7292,7468,7474,7855,10859,10892,51111,51571,51704,79132,79465,80329,90865,163486,353376	AP1G1,CD55,DDX1,FER,GATA3,HLA-DRB1,HSPD1,IL1R1,IL10,MBL2,PLCG2,KLK7,PTPRC,STAT5B,MAP3K7,TFRC,TLR4,TRAF6,TNFSF4,NSD2,WNT5A,FZD5,LILRB1,MALT1,KMT5B,CYRIB,GPRC5B,DHX58,ULBP3,ULBP1,IL33,DENND1B,TICAM2	33/255
1_Member	GO Biological Processes	GO:0003209	cardiac atrium morphogenesis	-2.05735	-1.18	3670,4851,6474,6654,6659,7468,7474	ISL1,NOTCH1,SHOX2,SOS1,SOX4,NSD2,WNT5A	7/29
1_Member	GO Biological Processes	GO:0007214	gamma-aminobutyric acid signaling pathway	-2.05735	-1.18	785,2557,2561,2562,2565,5334,23349	CACNB4,GABRA4,GABRB2,GABRB3,GABRG1,PLCL1,PHF24	7/29
1_Member	GO Biological Processes	GO:0060603	mammary gland duct morphogenesis	-2.05735	-1.18	367,2255,2908,5469,6356,7474,64478	AR,FGF10,NR3C1,MED1,CCL11,WNT5A,CSMD1	7/29
1_Member	GO Biological Processes	GO:0071354	cellular response to interleukin-6	-2.05735	-1.18	2241,3570,3572,9705,10402,10413,11122	FER,IL6R,IL6ST,ST18,ST3GAL6,YAP1,PTPRT	7/29
1_Member	GO Biological Processes	GO:0085029	extracellular matrix assembly	-2.05735	-1.18	538,1278,2006,2824,3037,7837,79875	ATP7A,COL1A2,ELN,GPM6B,HAS2,PXDN,THSD4	7/29
1_Member	WikiPathways	WP3972	PDGFR beta pathway	-2.05735	-1.18	2353,5290,5295,5335,5604,6654,6777	FOS,PIK3CA,PIK3R1,PLCG1,MAP2K1,SOS1,STAT5B	7/29
1_Member	KEGG Pathway	hsa04392	Hippo signaling pathway - multiple species	-2.05735	-1.18	6788,7003,9113,10413,25937,92597,166824	STK3,TEAD1,LATS1,YAP1,WWTR1,MOB1B,RASSF6	7/29
1_Member	GO Biological Processes	GO:0010770	positive regulation of cell morphogenesis	-2.05622	-1.18	816,2043,4076,5789,7074,8322,26039,27067	CAMK2B,EPHA4,CAPRIN1,PTPRD,TIAM1,FZD4,SS18L1,STAU2	8/36
1_Member	GO Biological Processes	GO:0021696	cerebellar cortex morphogenesis	-2.05622	-1.18	538,2895,5270,5604,6095,22891,79809,388610	ATP7A,GRID2,SERPINE2,MAP2K1,RORA,ZNF365,TTC21B,TRNP1	8/36
1_Member	GO Biological Processes	GO:0030032	lamellipodium assembly	-2.05622	-1.18	4690,8874,29780,50649,55704,64805,123720,221178	NCK1,ARHGEF7,PARVB,ARHGEF4,CCDC88A,P2RY12,WHAMM,SPATA13	8/36
1_Member	GO Biological Processes	GO:0031929	TOR signaling	-2.05622	-1.18	2475,2625,6198,8649,27185,55704,253260,261726	MTOR,GATA3,RPS6KB1,LAMTOR3,DISC1,CCDC88A,RICTOR,TIPRL	8/36
1_Member	GO Biological Processes	GO:0035850	epithelial cell differentiation involved in kidney development	-2.05622	-1.18	182,1909,4851,4868,7849,9788,10409,26585	JAG1,EDNRA,NOTCH1,NPHS1,PAX8,MTSS1,BASP1,GREM1	8/36
1_Member	Reactome Gene Sets	R-HSA-2173796	SMAD2/SMAD3:SMAD4 heterotrimer regulates transcription	-2.05622	-1.18	892,904,1024,1278,5594,5933,7029,25937	CCNC,CCNT1,CDK8,COL1A2,MAPK1,RBL1,TFDP2,WWTR1	8/36
1_Member	Reactome Gene Sets	R-HSA-5673000	RAF activation	-2.05622	-1.18	805,816,817,3845,5500,5518,5527,5604	CALM2,CAMK2B,CAMK2D,KRAS,PPP1CB,PPP2R1A,PPP2R5C,MAP2K1	8/36
1_Member	GO Biological Processes	GO:0006022	aminoglycan metabolic process	-2.05492	-1.179	284,1486,1909,2799,3037,3423,6677,9348,9953,9957,10402,29940,54480,79625,84068,84752,92126,374907	ANGPT1,CTBS,EDNRA,GNS,HAS2,IDS,SPAM1,NDST3,HS3ST3B1,HS3ST1,ST3GAL6,DSE,CHPF2,NDNF,SLC10A7,B3GNT9,DSEL,B3GNT8	18/117
1_Member	GO Biological Processes	GO:0050871	positive regulation of B cell activation	-2.0483	-1.173	596,952,3071,3586,5618,5788,6777,7037,7099,7292,7468,10673,30011,51111	BCL2,CD38,NCKAP1L,IL10,PRLR,PTPRC,STAT5B,TFRC,TLR4,TNFSF4,NSD2,TNFSF13B,SH3KBP1,KMT5B	14/83
1_Member	GO Biological Processes	GO:0051279	regulation of release of sequestered calcium ion into cytosol	-2.0483	-1.173	477,805,817,1193,1729,2149,5335,6262,6373,6622,6717,10345,56704,84959	ATP1A2,CALM2,CAMK2D,CLIC2,DIAPH1,F2R,PLCG1,RYR2,CXCL11,SNCA,SRI,TRDN,JPH1,UBASH3B	14/83
1_Member	GO Biological Processes	GO:2000736	regulation of stem cell differentiation	-2.0483	-1.173	182,678,1021,1108,4851,5978,7473,8621,10413,51441,51755,54940,55818,57459	JAG1,ZFP36L2,CDK6,CHD4,NOTCH1,REST,WNT3,CDK13,YAP1,YTHDF2,CDK12,OCIAD1,KDM3A,GATAD2B	14/83
1_Member	GO Biological Processes	GO:0051028	mRNA transport	-2.047	-1.172	677,2332,3267,4928,6426,7175,8570,9444,9877,10762,22916,23089,23279,53371,55746,56943,57097,91746,160419	ZFP36L1,FMR1,AGFG1,NUP98,SRSF1,TPR,KHSRP,QKI,ZC3H11A,NUP50,NCBP2,PEG10,NUP160,NUP54,NUP133,ENY2,PARP11,YTHDC1,C12orf50	19/126
1_Member	GO Biological Processes	GO:0003197	endocardial cushion development	-2.04502	-1.17	182,324,655,657,3670,4193,4851,6091,10370,11096	JAG1,APC,BMP7,BMPR1A,ISL1,MDM2,NOTCH1,ROBO1,CITED2,ADAMTS5	10/51
1_Member	GO Biological Processes	GO:0051496	positive regulation of stress fiber assembly	-2.04502	-1.17	961,1902,2475,6422,6869,9475,9530,22843,28984,55704	CD47,LPAR1,MTOR,SFRP1,TACR1,ROCK2,BAG4,PPM1E,RGCC,CCDC88A	10/51
1_Member	GO Biological Processes	GO:1904752	regulation of vascular associated smooth muscle cell migration	-2.04502	-1.17	538,2254,2768,4193,5592,6885,9510,10672,85440,93649	ATP7A,FGF9,GNA12,MDM2,PRKG1,MAP3K7,ADAMTS1,GNA13,DOCK7,MYOCD	10/51
1_Member	GO Biological Processes	GO:0032272	negative regulation of protein polymerization	-2.03623	-1.162	120,1859,5962,6622,6711,7417,8874,10565,29767,51571,54961,375189,442721	ADD3,DYRK1A,RDX,SNCA,SPTBN1,VDAC2,ARHGEF7,ARFGEF1,TMOD2,CYRIB,SSH3,PFN4,LMOD2	13/75
1_Member	GO Biological Processes	GO:0070936	protein K48-linked ubiquitination	-2.03623	-1.162	6049,7128,7267,7321,7327,8452,8454,9111,10210,23327,29089,51619,223082	RNF6,TNFAIP3,TTC3,UBE2D1,UBE2G2,CUL3,CUL1,NMI,TOPORS,NEDD4L,UBE2T,UBE2D4,ZNRF2	13/75
1_Member	GO Biological Processes	GO:1901019	regulation of calcium ion transmembrane transporter activity	-2.03623	-1.162	477,781,785,805,817,1193,2332,6262,6717,10345,29979,56704,57620	ATP1A2,CACNA2D1,CACNB4,CALM2,CAMK2D,CLIC2,FMR1,RYR2,SRI,TRDN,UBQLN1,JPH1,STIM2	13/75
1_Member	WikiPathways	WP4341	Non genomic actions of 1 25 dihydroxyvitamin D3	-2.03623	-1.162	816,817,1432,2113,3845,5332,5336,5469,5594,5601,6670,7099,23236	CAMK2B,CAMK2D,MAPK14,ETS1,KRAS,PLCB4,PLCG2,MED1,MAPK1,MAPK9,SP3,TLR4,PLCB1	13/75
1_Member	GO Biological Processes	GO:0045620	negative regulation of lymphocyte differentiation	-2.03179	-1.158	861,865,1493,3398,5771,6422,6469,7292,11006,23240,149041	RUNX1,CBFB,CTLA4,ID2,PTPN2,SFRP1,SHH,TNFSF4,LILRB4,TMEM131L,RC3H1	11/59
1_Member	GO Biological Processes	GO:0051480	regulation of cytosolic calcium ion concentration	-2.03179	-1.158	785,2890,2915,3708,5028,6262,7222,7225,7474,9899,26059	CACNB4,GRIA1,GRM5,ITPR1,P2RY1,RYR2,TRPC3,TRPC6,WNT5A,SV2B,ERC2	11/59
1_Member	Reactome Gene Sets	R-HSA-9013406	RHOQ GTPase cycle	-2.03179	-1.158	5062,7037,8874,9497,10395,11060,55114,57580,81624,143098,200894	PAK2,TFRC,ARHGEF7,SLC4A7,DLC1,WWP2,ARHGAP17,PREX1,DIAPH3,MPP7,ARL13B	11/59
1_Member	KEGG Pathway	hsa04370	VEGF signaling pathway	-2.03179	-1.158	1432,3845,5290,5291,5295,5335,5336,5530,5594,5604,5747	MAPK14,KRAS,PIK3CA,PIK3CB,PIK3R1,PLCG1,PLCG2,PPP3CA,MAPK1,MAP2K1,PTK2	11/59
1_Member	GO Biological Processes	GO:0042490	mechanoreceptor differentiation	-2.03	-1.157	182,2535,2561,4646,4851,4915,7399,7401,9321,9497,79955,81624	JAG1,FZD2,GABRB2,MYO6,NOTCH1,NTRK2,USH2A,CLRN1,TRIP11,SLC4A7,PDZD7,DIAPH3	12/67
1_Member	GO Biological Processes	GO:0048857	neural nucleus development	-2.03	-1.157	596,805,2254,2746,3746,3747,4781,7080,10409,59345,80264,93986	BCL2,CALM2,FGF9,GLUD1,KCNC1,KCNC2,NFIB,NKX2-1,BASP1,GNB4,ZNF430,FOXP2	12/67
1_Member	GO Biological Processes	GO:1901800	positive regulation of proteasomal protein catabolic process	-2.02786	-1.155	863,2332,3304,4193,4287,5601,5663,6790,8975,29979,51136,55212,81542,90865,120892,160418,285671	CBFA2T3,FMR1,HSPA1B,MDM2,ATXN3,MAPK9,PSEN1,AURKA,USP13,UBQLN1,RNFT1,BBS7,TMX1,IL33,LRRK2,TMTC3,RNF180	17/109
1_Member	GO Biological Processes	GO:0042147	retrograde transport, endosome to Golgi	-2.0216	-1.149	7813,9043,9527,9559,10139,23085,25963,26088,51699,54497,57589,64145,84910,92241,200576	EVI5,SPAG9,GOSR1,VPS26A,ARFRP1,ERC1,TMEM87A,GGA1,VPS29,HEATR5B,RIC1,RBSN,TMEM87B,RCSD1,PIKFYVE	15/92
1_Member	GO Biological Processes	GO:0046879	hormone secretion	-2.0216	-1.149	93,116,1385,2625,2798,5861,7110,8322,9607,9699,22841,27445,55088,55585,130399	ACVR2B,ADCYAP1,CREB1,GATA3,GNRHR,RAB1A,TMF1,FZD4,CARTPT,RIMS2,RAB11FIP2,PCLO,CCDC186,UBE2Q1,ACVR1C	15/92
1_Member	Reactome Gene Sets	R-HSA-163125	Post-translational modification: synthesis of GPI-anchored proteins	-2.0216	-1.149	4045,5067,5277,5279,8434,10026,22854,50863,53942,55650,80055,135228,146183,161357,257194	LSAMP,CNTN3,PIGA,PIGC,RECK,PIGK,NTNG1,NTM,CNTN5,PIGV,PGAP1,CD109,OTOA,MDGA2,NEGR1	15/92
1_Member	Reactome Gene Sets	R-HSA-2682334	EPH-Ephrin signaling	-2.0216	-1.149	1946,1948,2042,2043,2045,5062,5663,5747,7074,8874,8997,9475,10095,10096,10097	EFNA5,EFNB2,EPHA3,EPHA4,EPHA7,PAK2,PSEN1,PTK2,TIAM1,ARHGEF7,KALRN,ROCK2,ARPC1B,ACTR3,ACTR2	15/92
1_Member	GO Biological Processes	GO:0006865	amino acid transport	-2.01122	-1.145	785,4915,5663,6507,6532,6533,6538,6542,10165,10550,23657,54407,57084,57709,81539,94081,120103,145389,246213	CACNB4,NTRK2,PSEN1,SLC1A3,SLC6A4,SLC6A6,SLC6A11,SLC7A2,SLC25A13,ARL6IP5,SLC7A11,SLC38A2,SLC17A6,SLC7A14,SLC38A1,SFXN1,SLC36A4,SLC38A6,SLC17A8	19/127
1_Member	GO Biological Processes	GO:0021987	cerebral cortex development	-2.01122	-1.145	1956,2890,3737,4915,5079,5080,5454,5663,6091,6434,7080,22903,23236,26047,27185,54407,64805,79648,93986	EGFR,GRIA1,KCNA2,NTRK2,PAX5,PAX6,POU3F2,PSEN1,ROBO1,TRA2B,NKX2-1,BTBD3,PLCB1,CNTNAP2,DISC1,SLC38A2,P2RY12,MCPH1,FOXP2	19/127
1_Member	GO Biological Processes	GO:0002322	B cell proliferation involved in immune response	-2.01119	-1.145	4064,7099,202309	CD180,TLR4,GAPT	2024-06-03
1_Member	GO Biological Processes	GO:0010606	positive regulation of cytoplasmic mRNA processing body assembly	-2.01119	-1.145	4848,57472,246175	CNOT2,CNOT6,CNOT6L	2024-06-03
1_Member	GO Biological Processes	GO:0031442	positive regulation of mRNA 3'-end processing	-2.01119	-1.145	22916,79577,123169	NCBP2,CDC73,LEO1	2024-06-03
1_Member	GO Biological Processes	GO:0032687	negative regulation of interferon-alpha production	-2.01119	-1.145	3586,9111,197358	IL10,NMI,NLRC3	2024-06-03
1_Member	GO Biological Processes	GO:0032957	inositol trisphosphate metabolic process	-2.01119	-1.145	5336,23236,253430	PLCG2,PLCB1,IPMK	2024-06-03
1_Member	GO Biological Processes	GO:0036514	dopaminergic neuron axon guidance	-2.01119	-1.145	6259,7474,7976	RYK,WNT5A,FZD3	2024-06-03
1_Member	GO Biological Processes	GO:0038138	ERBB4-ERBB4 signaling pathway	-2.01119	-1.145	2066,2069,145957	ERBB4,EREG,NRG4	2024-06-03
1_Member	GO Biological Processes	GO:0045634	regulation of melanocyte differentiation	-2.01119	-1.145	596,4254,9839	BCL2,KITLG,ZEB2	2024-06-03
1_Member	GO Biological Processes	GO:0046543	development of secondary female sexual characteristics	-2.01119	-1.145	5469,6777,7474	MED1,STAT5B,WNT5A	2024-06-03
1_Member	GO Biological Processes	GO:0048790	maintenance of presynaptic active zone structure	-2.01119	-1.145	23085,26059,27445	ERC1,ERC2,PCLO	2024-06-03
1_Member	GO Biological Processes	GO:0060437	lung growth	-2.01119	-1.145	2252,2255,10253	FGF7,FGF10,SPRY2	2024-06-03
1_Member	GO Biological Processes	GO:0060510	type II pneumocyte differentiation	-2.01119	-1.145	2255,4781,7080	FGF10,NFIB,NKX2-1	2024-06-03
1_Member	GO Biological Processes	GO:0060526	prostate glandular acinus morphogenesis	-2.01119	-1.145	3239,6422,10818	HOXD13,SFRP1,FRS2	2024-06-03
1_Member	GO Biological Processes	GO:0060527	prostate epithelial cord arborization involved in prostate glandular acinus morphogenesis	-2.01119	-1.145	3239,6422,10818	HOXD13,SFRP1,FRS2	2024-06-03
1_Member	GO Biological Processes	GO:0061156	pulmonary artery morphogenesis	-2.01119	-1.145	182,4036,10370	JAG1,LRP2,CITED2	2024-06-03
1_Member	GO Biological Processes	GO:0072307	regulation of metanephric nephron tubule epithelial cell differentiation	-2.01119	-1.145	7849,10413,25937	PAX8,YAP1,WWTR1	2024-06-03
1_Member	GO Biological Processes	GO:0090166	Golgi disassembly	-2.01119	-1.145	983,2801,7443	CDK1,GOLGA2,VRK1	2024-06-03
1_Member	GO Biological Processes	GO:0098528	skeletal muscle fiber differentiation	-2.01119	-1.145	6469,51804,79147	SHH,SIX4,FKRP	2024-06-03
1_Member	GO Biological Processes	GO:0098902	regulation of membrane depolarization during action potential	-2.01119	-1.145	288,5774,7871	ANK3,PTPN3,SLMAP	2024-06-03
1_Member	GO Biological Processes	GO:0120182	regulation of focal adhesion disassembly	-2.01119	-1.145	5295,9448,10982	PIK3R1,MAP4K4,MAPRE2	2024-06-03
1_Member	GO Biological Processes	GO:0120183	positive regulation of focal adhesion disassembly	-2.01119	-1.145	5295,9448,10982	PIK3R1,MAP4K4,MAPRE2	2024-06-03
1_Member	GO Biological Processes	GO:1900244	positive regulation of synaptic vesicle endocytosis	-2.01119	-1.145	22871,120892,154664	NLGN1,LRRK2,ABCA13	2024-06-03
1_Member	GO Biological Processes	GO:2000172	regulation of branching morphogenesis of a nerve	-2.01119	-1.145	6474,53335,120892	SHOX2,BCL11A,LRRK2	2024-06-03
1_Member	GO Biological Processes	GO:2000301	negative regulation of synaptic vesicle exocytosis	-2.01119	-1.145	2332,5908,6860	FMR1,RAP1B,SYT4	2024-06-03
1_Member	GO Biological Processes	GO:2000807	regulation of synaptic vesicle clustering	-2.01119	-1.145	5728,9024,27253	PTEN,BRSK2,PCDH17	2024-06-03
1_Member	Reactome Gene Sets	R-HSA-111957	Cam-PDE 1 activation	-2.01119	-1.145	805,5136,5137	CALM2,PDE1A,PDE1C	2024-06-03
1_Member	Reactome Gene Sets	R-HSA-433692	Proton-coupled monocarboxylate transport	-2.01119	-1.145	6566,9194,133418	SLC16A1,SLC16A7,EMB	2024-06-03
1_Member	Reactome Gene Sets	R-HSA-8851907	MET activates PI3K/AKT signaling	-2.01119	-1.145	4233,5290,5295	MET,PIK3CA,PIK3R1	2024-06-03
1_Member	Reactome Gene Sets	R-HSA-8931987	RUNX1 regulates estrogen receptor mediated transcription	-2.01119	-1.145	861,865,57678	RUNX1,CBFB,GPAM	2024-06-03
1_Member	Reactome Gene Sets	R-HSA-9032845	Activated NTRK2 signals through CDK5	-2.01119	-1.145	627,4915,7074	BDNF,NTRK2,TIAM1	2024-06-03
1_Member	Reactome Gene Sets	R-HSA-9603381	Activated NTRK3 signals through PI3K	-2.01119	-1.145	3667,5290,5295	IRS1,PIK3CA,PIK3R1	2024-06-03
1_Member	WikiPathways	WP4186	Somatroph axis GH and its relationship to dietary restriction and aging	-2.01119	-1.145	2475,3480,5728	MTOR,IGF1R,PTEN	2024-06-03
1_Member	GO Biological Processes	GO:0030225	macrophage differentiation	-2.00877	-1.143	2625,2908,3123,7099,9444,10100,27102,81624,90865	GATA3,NR3C1,HLA-DRB1,TLR4,QKI,TSPAN2,EIF2AK1,DIAPH3,IL33	9/44
1_Member	GO Biological Processes	GO:0032689	negative regulation of type II interferon production	-2.00877	-1.143	2625,3123,3586,7099,7292,10859,11006,26525,90865	GATA3,HLA-DRB1,IL10,TLR4,TNFSF4,LILRB1,LILRB4,IL36RN,IL33	9/44
1_Member	GO Biological Processes	GO:0035272	exocrine system development	-2.00877	-1.143	655,1956,2252,2255,3321,4781,5080,6469,10512	BMP7,EGFR,FGF7,FGF10,IGSF3,NFIB,PAX6,SHH,SEMA3C	9/44
1_Member	GO Biological Processes	GO:0045840	positive regulation of mitotic nuclear division	-2.00877	-1.143	1950,2069,3209,3479,6790,8452,28984,55023,255324	EGF,EREG,HOXA13,IGF1,AURKA,CUL3,RGCC,PHIP,EPGN	9/44
1_Member	GO Biological Processes	GO:0051602	response to electrical stimulus	-2.00877	-1.143	2890,3760,5728,5978,6198,6869,7976,23774,27185	GRIA1,KCNJ3,PTEN,REST,RPS6KB1,TACR1,FZD3,BRD1,DISC1	9/44
1_Member	WikiPathways	WP4630	Measles virus infection	-2.00817	-1.143	317,596,637,1017,1021,1027,2353,3304,3310,3560,5290,5291,5295,5601,6777,6885,7099,7128,7189,27102	APAF1,BCL2,BID,CDK2,CDK6,CDKN1B,FOS,HSPA1B,HSPA6,IL2RB,PIK3CA,PIK3CB,PIK3R1,MAPK9,STAT5B,MAP3K7,TLR4,TNFAIP3,TRAF6,EIF2AK1	20/136
1_Member	WikiPathways	WP4673	Male infertility	-2.00781	-1.143	196,367,596,904,1106,1387,2068,2100,4193,4438,5981,6470,6716,7057,7518,9194,23369,29968,55170,55818,56603	AHR,AR,BCL2,CCNT1,CHD2,CREBBP,ERCC2,ESR2,MDM2,MSH4,RFC1,SHMT1,SRD5A2,THBS1,XRCC4,SLC16A7,PUM2,PSAT1,PRMT6,KDM3A,CYP26B1	21/145
1_Member	GO Biological Processes	GO:0002062	chondrocyte differentiation	-2.0031	-1.138	657,861,1301,1432,2254,4781,4856,4880,6474,8091,8817,9321,23516,55959	BMPR1A,RUNX1,COL11A1,MAPK14,FGF9,NFIB,CCN3,NPPC,SHOX2,HMGA2,FGF18,TRIP11,SLC39A14,SULF2	14/84
1_Member	GO Biological Processes	GO:1905037	autophagosome organization	-2.0031	-1.138	488,5663,5861,7189,9140,23341,29979,55014,55102,55626,55968,83452,84938,440026	ATP2A2,PSEN1,RAB1A,TRAF6,ATG12,DNAJC16,UBQLN1,STX17,ATG2B,AMBRA1,NSFL1C,RAB33B,ATG4C,TMEM41B	14/84
2_Summary	GO Biological Processes	GO:0098609	cell-cell adhesion	-24.1018	-19.827	214,596,634,655,677,961,1010,1013,1272,1296,1310,1496,1525,1739,1829,1946,1956,2241,2243,2244,2267,2650,2895,3556,3611,3655,3673,3676,3685,3693,3694,3696,4026,4301,4345,4814,4856,4868,4897,5099,5101,5271,5291,5294,5314,5663,5788,5789,5912,6091,6352,6401,6532,6693,7082,7373,7430,7499,8516,8754,9075,9231,9358,9369,9378,9752,10178,10288,10611,11122,22854,22862,22871,23022,23114,23284,23657,23767,259…	ALCAM,BCL2,CEACAM1,BMP7,ZFP36L1,CD47,CDH12,CDH15,CNTN1,COL8A2,COL19A1,CTNNA2,CXADR,DLG1,DSG2,EFNA5,EGFR,FER,FGA,FGB,FGL1,GCNT1,GRID2,IL1RAP,ILK,ITGA6,ITGA2,ITGA4,ITGAV,ITGB5,ITGB6,ITGB8,LPP,AFDN,CD200,NINJ1,CCN3,NPHS1,NRCAM,PCDH7,PCDH9,SERPINB8,PIK3CB,PIK3CG,PKHD1,PSEN1,PTPRC,PTPRD,RAP2B,ROBO1,CCL5,SELE,SLC6A4,SPN,TJP1,COL14A1,EZR,XG,ITGA8,ADAM9,CLDN2,DLG5,ITGBL1,NRXN3,NRXN1,PCDHA9,TENM1,LILRB2,P…	123/-
2_Member	GO Biological Processes	GO:0098609	cell-cell adhesion	-24.1018	-19.827	214,596,634,655,677,961,1010,1013,1272,1296,1310,1496,1525,1739,1829,1946,1956,2241,2243,2244,2267,2650,2895,3556,3611,3655,3673,3676,3685,3693,3694,3696,4026,4301,4345,4814,4856,4868,4897,5099,5101,5271,5291,5294,5314,5663,5788,5789,5912,6091,6352,6401,6532,6693,7082,7373,7430,7499,8516,8754,9075,9231,9358,9369,9378,9752,10178,10288,10611,11122,22854,22862,22871,23022,23114,23284,23657,23767,259…	ALCAM,BCL2,CEACAM1,BMP7,ZFP36L1,CD47,CDH12,CDH15,CNTN1,COL8A2,COL19A1,CTNNA2,CXADR,DLG1,DSG2,EFNA5,EGFR,FER,FGA,FGB,FGL1,GCNT1,GRID2,IL1RAP,ILK,ITGA6,ITGA2,ITGA4,ITGAV,ITGB5,ITGB6,ITGB8,LPP,AFDN,CD200,NINJ1,CCN3,NPHS1,NRCAM,PCDH7,PCDH9,SERPINB8,PIK3CB,PIK3CG,PKHD1,PSEN1,PTPRC,PTPRD,RAP2B,ROBO1,CCL5,SELE,SLC6A4,SPN,TJP1,COL14A1,EZR,XG,ITGA8,ADAM9,CLDN2,DLG5,ITGBL1,NRXN3,NRXN1,PCDHA9,TENM1,LILRB2,P…	123/541
2_Member	GO Biological Processes	GO:0098742	cell-cell adhesion via plasma-membrane adhesion molecules	-9.79557	-7.691	214,634,1010,1013,1525,1829,1946,2895,3556,5099,5101,5291,5789,6091,6401,9075,9752,10178,11122,22854,22871,23022,23284,23767,25945,27032,27253,27328,28513,55714,56127,56134,56135,56136,56137,56138,56139,56140,56141,56142,56143,56144,56145,56146,56147,57453,57526,65217,83259,91624,114798,120114,133418,137970,253559	ALCAM,CEACAM1,CDH12,CDH15,CXADR,DSG2,EFNA5,GRID2,IL1RAP,PCDH7,PCDH9,PIK3CB,PTPRD,ROBO1,SELE,CLDN2,PCDHA9,TENM1,PTPRT,NTNG1,NLGN1,PALLD,ADGRL3,FLRT3,NECTIN3,ATP2C1,PCDH17,PCDH11X,CDH19,TENM3,PCDHB9,PCDHAC2,PCDHAC1,PCDHA13,PCDHA12,PCDHA11,PCDHA10,PCDHA8,PCDHA7,PCDHA6,PCDHA5,PCDHA4,PCDHA3,PCDHA2,PCDHA1,DSCAML1,PCDH19,PCDH15,PCDH11Y,NEXN,SLITRK1,FAT3,EMB,UNC5D,CADM2	55/261
2_Member	GO Biological Processes	GO:0007156	homophilic cell adhesion via plasma membrane adhesion molecules	-8.46077	-6.516	634,1010,1013,1829,5099,5101,5291,6091,9752,11122,23022,25945,27253,27328,28513,55714,56127,56134,56135,56136,56137,56138,56139,56140,56141,56142,56143,56144,56145,56146,56147,57453,57526,65217,83259,91624,120114,133418,253559	CEACAM1,CDH12,CDH15,DSG2,PCDH7,PCDH9,PIK3CB,ROBO1,PCDHA9,PTPRT,PALLD,NECTIN3,PCDH17,PCDH11X,CDH19,TENM3,PCDHB9,PCDHAC2,PCDHAC1,PCDHA13,PCDHA12,PCDHA11,PCDHA10,PCDHA8,PCDHA7,PCDHA6,PCDHA5,PCDHA4,PCDHA3,PCDHA2,PCDHA1,DSCAML1,PCDH19,PCDH15,PCDH11Y,NEXN,FAT3,EMB,CADM2	39/167
3_Summary	GO Biological Processes	GO:0035239	tube morphogenesis	-21.8685	-17.895	93,182,284,317,367,596,634,655,657,677,846,961,1282,1295,1296,1317,1432,1739,1909,1948,1950,1956,1960,2004,2043,2045,2069,2254,2255,2535,2625,2838,2908,3037,3202,3209,3239,3248,3398,3611,3685,3696,3845,4036,4162,4233,4781,4814,4851,4856,4880,4883,4897,4915,5140,5290,5291,5294,5314,5396,5469,5547,5663,5747,5795,5898,6091,6095,6262,6356,6422,6444,6469,6474,6654,6659,6664,6733,6788,6886,7026,7057,70…	ACVR2B,JAG1,ANGPT1,APAF1,AR,BCL2,CEACAM1,BMP7,BMPR1A,ZFP36L1,CASR,CD47,COL4A1,COL8A1,COL8A2,SLC31A1,MAPK14,DLG1,EDNRA,EFNB2,EGF,EGFR,EGR3,ELK3,EPHA4,EPHA7,EREG,FGF9,FGF10,FZD2,GATA3,GPR15,NR3C1,HAS2,HOXA5,HOXA13,HOXD13,HPGD,ID2,ILK,ITGAV,ITGB8,KRAS,LRP2,MCAM,MET,NFIB,NINJ1,NOTCH1,CCN3,NPPC,NPR3,NRCAM,NTRK2,PDE3B,PIK3CA,PIK3CB,PIK3CG,PKHD1,PRRX1,MED1,PRCP,PSEN1,PTK2,PTPRJ,RALA,ROBO1,RORA,RYR2,CCL1…	160/-
3_Member	GO Biological Processes	GO:0035239	tube morphogenesis	-21.8685	-17.895	93,182,284,317,367,596,634,655,657,677,846,961,1282,1295,1296,1317,1432,1739,1909,1948,1950,1956,1960,2004,2043,2045,2069,2254,2255,2535,2625,2838,2908,3037,3202,3209,3239,3248,3398,3611,3685,3696,3845,4036,4162,4233,4781,4814,4851,4856,4880,4883,4897,4915,5140,5290,5291,5294,5314,5396,5469,5547,5663,5747,5795,5898,6091,6095,6262,6356,6422,6444,6469,6474,6654,6659,6664,6733,6788,6886,7026,7057,70…	ACVR2B,JAG1,ANGPT1,APAF1,AR,BCL2,CEACAM1,BMP7,BMPR1A,ZFP36L1,CASR,CD47,COL4A1,COL8A1,COL8A2,SLC31A1,MAPK14,DLG1,EDNRA,EFNB2,EGF,EGFR,EGR3,ELK3,EPHA4,EPHA7,EREG,FGF9,FGF10,FZD2,GATA3,GPR15,NR3C1,HAS2,HOXA5,HOXA13,HOXD13,HPGD,ID2,ILK,ITGAV,ITGB8,KRAS,LRP2,MCAM,MET,NFIB,NINJ1,NOTCH1,CCN3,NPPC,NPR3,NRCAM,NTRK2,PDE3B,PIK3CA,PIK3CB,PIK3CG,PKHD1,PRRX1,MED1,PRCP,PSEN1,PTK2,PTPRJ,RALA,ROBO1,RORA,RYR2,CCL1…	138/682
3_Member	GO Biological Processes	GO:0001944	vasculature development	-17.8409	-14.645	93,182,196,284,538,634,657,677,961,1278,1282,1295,1296,1317,1432,1747,1909,1948,1950,1960,2004,2069,2254,2255,2838,3037,3209,3248,3685,3696,4036,4162,4193,4814,4851,4856,4880,4883,4897,4915,5080,5140,5290,5291,5294,5396,5469,5547,5594,5604,5663,5747,5784,5795,6091,6095,6443,6444,6469,6654,6659,6733,6886,6934,7026,7057,7763,7837,7855,8322,8434,8817,8854,9021,9037,9444,9693,10060,10203,10370,10413,…	ACVR2B,JAG1,AHR,ANGPT1,ATP7A,CEACAM1,BMPR1A,ZFP36L1,CD47,COL1A2,COL4A1,COL8A1,COL8A2,SLC31A1,MAPK14,DLX3,EDNRA,EFNB2,EGF,EGR3,ELK3,EREG,FGF9,FGF10,GPR15,HAS2,HOXA13,HPGD,ITGAV,ITGB8,LRP2,MCAM,MDM2,NINJ1,NOTCH1,CCN3,NPPC,NPR3,NRCAM,NTRK2,PAX6,PDE3B,PIK3CA,PIK3CB,PIK3CG,PRRX1,MED1,PRCP,MAPK1,MAP2K1,PSEN1,PTK2,PTPN14,PTPRJ,ROBO1,RORA,SGCB,SGCD,SHH,SOS1,SOX4,SRPK2,TAL1,TCF7L2,NR2F2,THBS1,ZFAND5,PXDN,…	111/546
3_Member	GO Biological Processes	GO:0001568	blood vessel development	-17.2385	-14.194	93,182,196,284,538,634,657,677,961,1278,1282,1295,1296,1317,1432,1747,1909,1948,1950,1960,2004,2069,2254,2255,2838,3037,3209,3248,3685,3696,4036,4162,4193,4814,4851,4856,4880,4883,4897,4915,5080,5140,5290,5291,5294,5396,5469,5547,5594,5604,5663,5747,5795,6091,6095,6444,6469,6654,6659,6733,6886,6934,7026,7057,7837,7855,8322,8434,8817,8854,9021,9037,9444,9693,10060,10203,10370,10413,10512,10672,110…	ACVR2B,JAG1,AHR,ANGPT1,ATP7A,CEACAM1,BMPR1A,ZFP36L1,CD47,COL1A2,COL4A1,COL8A1,COL8A2,SLC31A1,MAPK14,DLX3,EDNRA,EFNB2,EGF,EGR3,ELK3,EREG,FGF9,FGF10,GPR15,HAS2,HOXA13,HPGD,ITGAV,ITGB8,LRP2,MCAM,MDM2,NINJ1,NOTCH1,CCN3,NPPC,NPR3,NRCAM,NTRK2,PAX6,PDE3B,PIK3CA,PIK3CB,PIK3CG,PRRX1,MED1,PRCP,MAPK1,MAP2K1,PSEN1,PTK2,PTPRJ,ROBO1,RORA,SGCD,SHH,SOS1,SOX4,SRPK2,TAL1,TCF7L2,NR2F2,THBS1,PXDN,FZD5,FZD4,RECK,FGF1…	107/526
3_Member	GO Biological Processes	GO:0048514	blood vessel morphogenesis	-13.4767	-10.994	182,284,634,657,677,961,1282,1295,1296,1317,1432,1909,1948,1950,1960,2004,2069,2254,2255,2838,3037,3209,3248,3685,3696,4036,4162,4814,4851,4856,4880,4883,4897,4915,5140,5290,5291,5294,5396,5469,5547,5747,5795,6091,6095,6444,6469,6654,6659,6733,6886,7026,7057,7837,7855,8322,8434,8817,9037,9444,10203,10370,10413,10672,11146,11235,23251,23554,25976,26585,51752,55742,56913,57381,79625,80025,80155,815…	JAG1,ANGPT1,CEACAM1,BMPR1A,ZFP36L1,CD47,COL4A1,COL8A1,COL8A2,SLC31A1,MAPK14,EDNRA,EFNB2,EGF,EGR3,ELK3,EREG,FGF9,FGF10,GPR15,HAS2,HOXA13,HPGD,ITGAV,ITGB8,LRP2,MCAM,NINJ1,NOTCH1,CCN3,NPPC,NPR3,NRCAM,NTRK2,PDE3B,PIK3CA,PIK3CB,PIK3CG,PRRX1,MED1,PRCP,PTK2,PTPRJ,ROBO1,RORA,SGCD,SHH,SOS1,SOX4,SRPK2,TAL1,NR2F2,THBS1,PXDN,FZD5,FZD4,RECK,FGF18,SEMA5A,QKI,CALCRL,CITED2,YAP1,GNA13,GLMN,PDCD10,MINAR1,TSPAN12,…	86/431
3_Member	GO Biological Processes	GO:0001525	angiogenesis	-9.64771	-7.549	182,284,634,657,961,1282,1295,1296,1317,1432,1909,1948,1950,1960,2004,2069,2254,2255,2838,3685,4162,4814,4851,4856,4880,4883,4897,5140,5290,5291,5294,5469,5547,5747,5795,6091,6095,6469,6733,6886,7057,7837,7855,8322,8434,8817,9037,10203,10672,11235,23251,23554,26585,51752,55742,56913,57381,79625,80025,80155,81575,116150,154796,221981,255324	JAG1,ANGPT1,CEACAM1,BMPR1A,CD47,COL4A1,COL8A1,COL8A2,SLC31A1,MAPK14,EDNRA,EFNB2,EGF,EGR3,ELK3,EREG,FGF9,FGF10,GPR15,ITGAV,MCAM,NINJ1,NOTCH1,CCN3,NPPC,NPR3,NRCAM,PDE3B,PIK3CA,PIK3CB,PIK3CG,MED1,PRCP,PTK2,PTPRJ,ROBO1,RORA,SHH,SRPK2,TAL1,THBS1,PXDN,FZD5,FZD4,RECK,FGF18,SEMA5A,CALCRL,GNA13,PDCD10,MINAR1,TSPAN12,GREM1,ERAP1,PARVA,C1GALT1,RHOJ,NDNF,PANK2,NAA15,APOLD1,NUS1,AMOT,THSD7A,EPGN	65/338
4_Summary	GO Biological Processes	GO:0060322	head development	-21.1937	-17.396	317,444,477,538,552,596,655,657,805,1021,1272,1282,1385,1496,1902,1909,1950,1956,1996,2045,2066,2176,2177,2186,2254,2255,2334,2746,2890,2895,2903,3251,3361,3398,3400,3480,3670,3737,3746,3747,3845,4036,4212,4331,4762,4781,4851,4897,4915,5021,5079,5080,5090,5101,5108,5122,5270,5454,5469,5538,5592,5594,5604,5663,5728,6091,6095,6259,6326,6387,6434,6469,6532,6654,6659,6664,6716,7026,7080,7473,7474,754…	APAF1,ASPH,ATP1A2,ATP7A,AVPR1A,BCL2,BMP7,BMPR1A,CALM2,CDK6,CNTN1,COL4A1,CREB1,CTNNA2,LPAR1,EDNRA,EGF,EGFR,ELAVL4,EPHA7,ERBB4,FANCC,FANCD2,BPTF,FGF9,FGF10,AFF2,GLUD1,GRIA1,GRID2,GRIN2A,HPRT1,HTR5A,ID2,ID4,IGF1R,ISL1,KCNA2,KCNC1,KCNC2,KRAS,LRP2,MEIS2,MNAT1,NEUROG1,NFIB,NOTCH1,NRCAM,NTRK2,OXTR,PAX5,PAX6,PBX3,PCDH9,PCM1,PCSK1,SERPINE2,POU3F2,MED1,PPT1,PRKG1,MAPK1,MAP2K1,PSEN1,PTEN,ROBO1,RORA,RYK,SCN2…	149/-
4_Member	GO Biological Processes	GO:0060322	head development	-21.1937	-17.396	317,444,477,538,552,596,655,657,805,1021,1272,1282,1385,1496,1902,1909,1950,1956,1996,2045,2066,2176,2177,2186,2254,2255,2334,2746,2890,2895,2903,3251,3361,3398,3400,3480,3670,3737,3746,3747,3845,4036,4212,4331,4762,4781,4851,4897,4915,5021,5079,5080,5090,5101,5108,5122,5270,5454,5469,5538,5592,5594,5604,5663,5728,6091,6095,6259,6326,6387,6434,6469,6532,6654,6659,6664,6716,7026,7080,7473,7474,754…	APAF1,ASPH,ATP1A2,ATP7A,AVPR1A,BCL2,BMP7,BMPR1A,CALM2,CDK6,CNTN1,COL4A1,CREB1,CTNNA2,LPAR1,EDNRA,EGF,EGFR,ELAVL4,EPHA7,ERBB4,FANCC,FANCD2,BPTF,FGF9,FGF10,AFF2,GLUD1,GRIA1,GRID2,GRIN2A,HPRT1,HTR5A,ID2,ID4,IGF1R,ISL1,KCNA2,KCNC1,KCNC2,KRAS,LRP2,MEIS2,MNAT1,NEUROG1,NFIB,NOTCH1,NRCAM,NTRK2,OXTR,PAX5,PAX6,PBX3,PCDH9,PCM1,PCSK1,SERPINE2,POU3F2,MED1,PPT1,PRKG1,MAPK1,MAP2K1,PSEN1,PTEN,ROBO1,RORA,RYK,SCN2…	149/777
4_Member	GO Biological Processes	GO:0007420	brain development	-19.2473	-15.75	317,477,538,552,596,655,657,805,1021,1272,1282,1385,1496,1902,1950,1956,1996,2045,2066,2176,2177,2186,2254,2255,2334,2746,2890,2895,2903,3251,3361,3398,3400,3480,3670,3737,3746,3747,3845,4036,4212,4331,4762,4781,4851,4897,4915,5021,5079,5080,5090,5101,5108,5122,5270,5454,5469,5538,5592,5604,5663,5728,6091,6095,6259,6326,6387,6434,6469,6532,6654,6659,6664,6716,7026,7080,7474,7547,7976,8322,8455,88…	APAF1,ATP1A2,ATP7A,AVPR1A,BCL2,BMP7,BMPR1A,CALM2,CDK6,CNTN1,COL4A1,CREB1,CTNNA2,LPAR1,EGF,EGFR,ELAVL4,EPHA7,ERBB4,FANCC,FANCD2,BPTF,FGF9,FGF10,AFF2,GLUD1,GRIA1,GRID2,GRIN2A,HPRT1,HTR5A,ID2,ID4,IGF1R,ISL1,KCNA2,KCNC1,KCNC2,KRAS,LRP2,MEIS2,MNAT1,NEUROG1,NFIB,NOTCH1,NRCAM,NTRK2,OXTR,PAX5,PAX6,PBX3,PCDH9,PCM1,PCSK1,SERPINE2,POU3F2,MED1,PPT1,PRKG1,MAP2K1,PSEN1,PTEN,ROBO1,RORA,RYK,SCN2A,CXCL12,TRA2B,SH…	138/727
4_Member	GO Biological Processes	GO:0030900	forebrain development	-14.0421	-11.448	317,477,538,552,657,1021,1385,1902,1956,1996,2066,2255,2890,3251,3361,3398,3400,3480,3670,3737,3746,3747,3845,4036,4762,4781,4851,4915,5021,5079,5080,5101,5108,5122,5454,5592,5663,5728,6091,6259,6326,6387,6434,6469,6716,7026,7080,7474,7547,8854,9037,9693,10371,10395,10818,22884,22903,23035,23236,23322,23657,26047,27086,27185,51377,54407,55681,57282,57721,64805,64919,79625,79648,79809,79969,80055,…	APAF1,ATP1A2,ATP7A,AVPR1A,BMPR1A,CDK6,CREB1,LPAR1,EGFR,ELAVL4,ERBB4,FGF10,GRIA1,HPRT1,HTR5A,ID2,ID4,IGF1R,ISL1,KCNA2,KCNC1,KCNC2,KRAS,LRP2,NEUROG1,NFIB,NOTCH1,NTRK2,OXTR,PAX5,PAX6,PCDH9,PCM1,PCSK1,POU3F2,PRKG1,PSEN1,PTEN,ROBO1,RYK,SCN2A,CXCL12,TRA2B,SHH,SRD5A2,NR2F2,NKX2-1,WNT5A,ZIC3,ALDH1A2,SEMA5A,RAPGEF2,SEMA3A,DLC1,FRS2,WDR37,BTBD3,PHLPP2,PLCB1,RPGRIP1L,SLC7A11,CNTNAP2,FOXP1,DISC1,UCHL5,SLC38A…	84/407
4_Member	GO Biological Processes	GO:0021537	telencephalon development	-8.46813	-6.519	477,552,1021,1902,1956,2066,2890,3251,3361,3398,3400,3480,3737,3746,4781,4915,5021,5079,5080,5454,5663,5728,6091,6259,6326,6387,6434,6469,6716,7080,7474,7547,10371,22884,22903,23035,23236,23322,23657,26047,27086,27185,51377,54407,64805,64919,79648,79969,84287,93986,120892,166614,200894,389549	ATP1A2,AVPR1A,CDK6,LPAR1,EGFR,ERBB4,GRIA1,HPRT1,HTR5A,ID2,ID4,IGF1R,KCNA2,KCNC1,NFIB,NTRK2,OXTR,PAX5,PAX6,POU3F2,PSEN1,PTEN,ROBO1,RYK,SCN2A,CXCL12,TRA2B,SHH,SRD5A2,NKX2-1,WNT5A,ZIC3,SEMA3A,WDR37,BTBD3,PHLPP2,PLCB1,RPGRIP1L,SLC7A11,CNTNAP2,FOXP1,DISC1,UCHL5,SLC38A2,P2RY12,BCL11B,MCPH1,ATAT1,ZDHHC16,FOXP2,LRRK2,DCLK2,ARL13B,FEZF1	54/275
4_Member	GO Biological Processes	GO:0021543	pallium development	-3.19375	-2.044	1021,1956,2890,3361,3400,3480,3737,4915,5079,5080,5454,5663,5728,6091,6326,6434,6716,7080,7547,22903,23035,23236,26047,27185,54407,64805,79648,79969,93986,166614	CDK6,EGFR,GRIA1,HTR5A,ID4,IGF1R,KCNA2,NTRK2,PAX5,PAX6,POU3F2,PSEN1,PTEN,ROBO1,SCN2A,TRA2B,SRD5A2,NKX2-1,ZIC3,BTBD3,PHLPP2,PLCB1,CNTNAP2,DISC1,SLC38A2,P2RY12,MCPH1,ATAT1,FOXP2,DCLK2	30/191
5_Summary	GO Biological Processes	GO:0008283	cell population proliferation	-20.1288	-16.456	367,444,596,634,655,657,677,861,949,952,983,1027,1295,1296,1602,1739,1747,1909,1948,1950,1956,2068,2069,2120,2252,2254,2255,2267,2353,3251,3329,3398,3400,3479,3586,3611,3836,3845,4064,4081,4254,4325,4361,4602,4774,4781,4851,4856,4880,4883,5080,5108,5291,5294,5396,5454,5469,5594,5604,5663,5788,5813,6095,6195,6352,6469,6474,6489,6659,6664,6693,6777,6781,6788,7073,7099,7296,7345,7473,7474,7976,8091,…	AR,ASPH,BCL2,CEACAM1,BMP7,BMPR1A,ZFP36L1,RUNX1,SCARB1,CD38,CDK1,CDKN1B,COL8A1,COL8A2,DACH1,DLG1,DLX3,EDNRA,EFNB2,EGF,EGFR,ERCC2,EREG,ETV6,FGF7,FGF9,FGF10,FGL1,FOS,HPRT1,HSPD1,ID2,ID4,IGF1,IL10,ILK,KPNA1,KRAS,CD180,MAB21L1,KITLG,MMP16,MRE11,MYB,NFIA,NFIB,NOTCH1,CCN3,NPPC,NPR3,PAX6,PCM1,PIK3CB,PIK3CG,PRRX1,POU3F2,MED1,MAPK1,MAP2K1,PSEN1,PTPRC,PURA,RORA,RPS6KA1,CCL5,SHH,SHOX2,ST8SIA1,SOX4,SOX11,SPN,…	179/-
5_Member	GO Biological Processes	GO:0008283	cell population proliferation	-20.1288	-16.456	367,444,596,634,655,657,677,861,949,952,983,1027,1295,1296,1602,1739,1747,1909,1948,1950,1956,2068,2069,2120,2252,2254,2255,2267,2353,3251,3329,3398,3400,3479,3586,3611,3836,3845,4064,4081,4254,4325,4361,4602,4774,4781,4851,4856,4880,4883,5080,5108,5291,5294,5396,5454,5469,5594,5604,5663,5788,5813,6095,6195,6352,6469,6474,6489,6659,6664,6693,6777,6781,6788,7073,7099,7296,7345,7473,7474,7976,8091,…	AR,ASPH,BCL2,CEACAM1,BMP7,BMPR1A,ZFP36L1,RUNX1,SCARB1,CD38,CDK1,CDKN1B,COL8A1,COL8A2,DACH1,DLG1,DLX3,EDNRA,EFNB2,EGF,EGFR,ERCC2,EREG,ETV6,FGF7,FGF9,FGF10,FGL1,FOS,HPRT1,HSPD1,ID2,ID4,IGF1,IL10,ILK,KPNA1,KRAS,CD180,MAB21L1,KITLG,MMP16,MRE11,MYB,NFIA,NFIB,NOTCH1,CCN3,NPPC,NPR3,PAX6,PCM1,PIK3CB,PIK3CG,PRRX1,POU3F2,MED1,MAPK1,MAP2K1,PSEN1,PTPRC,PURA,RORA,RPS6KA1,CCL5,SHH,SHOX2,ST8SIA1,SOX4,SOX11,SPN,…	136/696
5_Member	GO Biological Processes	GO:0050678	regulation of epithelial cell proliferation	-10.1076	-7.972	182,367,498,538,634,637,657,677,687,1021,1027,1739,1948,1950,1956,1960,2069,2252,2254,2255,2625,3037,3202,3479,3586,3676,4163,4781,4851,5080,5314,5335,5468,5469,6091,6352,6356,6387,6422,6431,6469,6489,6664,6678,6788,6869,6934,7026,7057,7128,7474,8837,8854,9037,9420,9788,10413,10818,11235,26051,28984,51804,55334,55959,57608,64919,79152,79577,79805,135228,197358,252983,253260,255324,282679	JAG1,AR,ATP5F1A,ATP7A,CEACAM1,BID,BMPR1A,ZFP36L1,KLF9,CDK6,CDKN1B,DLG1,EFNB2,EGF,EGFR,EGR3,EREG,FGF7,FGF9,FGF10,GATA3,HAS2,HOXA5,IGF1,IL10,ITGA4,MCC,NFIB,NOTCH1,PAX6,PKHD1,PLCG1,PPARG,MED1,ROBO1,CCL5,CCL11,CXCL12,SFRP1,SRSF6,SHH,ST8SIA1,SOX11,SPARC,STK3,TACR1,TCF7L2,NR2F2,THBS1,TNFAIP3,WNT5A,CFLAR,ALDH1A2,SEMA5A,CYP7B1,MTSS1,YAP1,FRS2,PDCD10,PPP1R16B,RGCC,SIX4,SLC39A9,SULF2,JCAD,BCL11B,FA2H,CDC73…	75/407
5_Member	GO Biological Processes	GO:0050673	epithelial cell proliferation	-8.68146	-6.703	367,657,949,1027,1295,1296,1602,1739,1948,1950,1956,2069,2252,2254,2255,2267,3398,4851,4856,5291,5469,5594,5604,5663,5813,6195,6352,6469,6489,6788,7474,9037,9420,9788,9839,10413,55145,55366,135228,387837	AR,BMPR1A,SCARB1,CDKN1B,COL8A1,COL8A2,DACH1,DLG1,EFNB2,EGF,EGFR,EREG,FGF7,FGF9,FGF10,FGL1,ID2,NOTCH1,CCN3,PIK3CB,MED1,MAPK1,MAP2K1,PSEN1,PURA,RPS6KA1,CCL5,SHH,ST8SIA1,STK3,WNT5A,SEMA5A,CYP7B1,MTSS1,ZEB2,YAP1,THAP1,LGR4,CD109,CLEC12B	40/171
5_Member	GO Biological Processes	GO:0050679	positive regulation of epithelial cell proliferation	-5.22474	-3.721	367,538,657,1950,1956,1960,2252,2254,2255,3037,3479,3586,3676,4851,5314,5335,5469,6352,6356,6387,6422,6431,6469,6489,6664,6869,6934,7128,7474,8837,9037,9420,10413,26051,57608,79805,252983,253260,255324	AR,ATP7A,BMPR1A,EGF,EGFR,EGR3,FGF7,FGF9,FGF10,HAS2,IGF1,IL10,ITGA4,NOTCH1,PKHD1,PLCG1,MED1,CCL5,CCL11,CXCL12,SFRP1,SRSF6,SHH,ST8SIA1,SOX11,TACR1,TCF7L2,TNFAIP3,WNT5A,CFLAR,SEMA5A,CYP7B1,YAP1,PPP1R16B,JCAD,VASH2,STXBP4,RICTOR,EPGN	39/219
6_Summary	GO Biological Processes	GO:0000902	cell morphogenesis	-19.2917	-15.75	214,288,323,334,367,538,596,627,655,1010,1013,1272,1385,1432,1496,1909,1946,1948,1956,1996,2042,2043,2045,2115,2625,3071,3209,3251,3480,3611,3670,3676,3694,3708,3730,4036,4038,4147,4233,4684,4774,4781,4851,4897,5080,5314,5469,5530,5592,5728,5747,6049,6091,6259,6387,6469,6477,6507,6654,6683,6781,6790,6886,7074,7080,7345,7401,7436,7473,7474,7976,8452,8522,8543,8997,9024,9037,9113,9252,9331,9369,937…	ALCAM,ANK3,APBB2,APLP2,AR,ATP7A,BCL2,BDNF,BMP7,CDH12,CDH15,CNTN1,CREB1,MAPK14,CTNNA2,EDNRA,EFNA5,EFNB2,EGFR,ELAVL4,EPHA3,EPHA4,EPHA7,ETV1,GATA3,NCKAP1L,HOXA13,HPRT1,IGF1R,ILK,ISL1,ITGA4,ITGB6,ITPR1,ANOS1,LRP2,LRP4,MATN2,MET,NCAM1,NFIA,NFIB,NOTCH1,NRCAM,PAX6,PKHD1,MED1,PPP3CA,PRKG1,PTEN,PTK2,RNF6,ROBO1,RYK,CXCL12,SHH,SIAH1,SLC1A3,SOS1,SPAST,STC1,AURKA,TAL1,TIAM1,NKX2-1,UCHL1,CLRN1,VLDLR,WNT3,WNT5A…	172/-
6_Member	GO Biological Processes	GO:0000902	cell morphogenesis	-19.2917	-15.75	214,288,323,334,367,538,596,627,655,1010,1013,1272,1385,1432,1496,1909,1946,1948,1956,1996,2042,2043,2045,2115,2625,3071,3209,3251,3480,3611,3670,3676,3694,3708,3730,4036,4038,4147,4233,4684,4774,4781,4851,4897,5080,5314,5469,5530,5592,5728,5747,6049,6091,6259,6387,6469,6477,6507,6654,6683,6781,6790,6886,7074,7080,7345,7401,7436,7473,7474,7976,8452,8522,8543,8997,9024,9037,9113,9252,9331,9369,937…	ALCAM,ANK3,APBB2,APLP2,AR,ATP7A,BCL2,BDNF,BMP7,CDH12,CDH15,CNTN1,CREB1,MAPK14,CTNNA2,EDNRA,EFNA5,EFNB2,EGFR,ELAVL4,EPHA3,EPHA4,EPHA7,ETV1,GATA3,NCKAP1L,HOXA13,HPRT1,IGF1R,ILK,ISL1,ITGA4,ITGB6,ITPR1,ANOS1,LRP2,LRP4,MATN2,MET,NCAM1,NFIA,NFIB,NOTCH1,NRCAM,PAX6,PKHD1,MED1,PPP3CA,PRKG1,PTEN,PTK2,RNF6,ROBO1,RYK,CXCL12,SHH,SIAH1,SLC1A3,SOS1,SPAST,STC1,AURKA,TAL1,TIAM1,NKX2-1,UCHL1,CLRN1,VLDLR,WNT3,WNT5A…	132/680
6_Member	GO Biological Processes	GO:0031175	neuron projection development	-19.1026	-15.731	116,214,288,323,334,538,596,627,655,1272,1385,1496,1719,1909,1946,1948,1956,1996,2042,2043,2045,2115,2625,2674,2824,2917,3071,3251,3480,3670,3676,3730,4036,4038,4147,4684,4762,4781,4851,4897,5062,5080,5530,5592,5728,5747,6049,6091,6259,6387,6469,6477,6654,6683,6790,6801,6809,7074,7080,7345,7401,7436,7473,7474,7976,8522,8543,8997,9024,9037,9218,9252,9321,9331,9369,9378,9448,9693,9890,10100,10160,1…	ADCYAP1,ALCAM,ANK3,APBB2,APLP2,ATP7A,BCL2,BDNF,BMP7,CNTN1,CREB1,CTNNA2,DHFR,EDNRA,EFNA5,EFNB2,EGFR,ELAVL4,EPHA3,EPHA4,EPHA7,ETV1,GATA3,GFRA1,GPM6B,GRM7,NCKAP1L,HPRT1,IGF1R,ISL1,ITGA4,ANOS1,LRP2,LRP4,MATN2,NCAM1,NEUROG1,NFIB,NOTCH1,NRCAM,PAK2,PAX6,PPP3CA,PRKG1,PTEN,PTK2,RNF6,ROBO1,RYK,CXCL12,SHH,SIAH1,SOS1,SPAST,AURKA,STRN,STX3,TIAM1,NKX2-1,UCHL1,CLRN1,VLDLR,WNT3,WNT5A,FZD3,GAS7,LMO4,KALRN,BRSK2,S…	133/691
6_Member	GO Biological Processes	GO:0048812	neuron projection morphogenesis	-18.0595	-14.826	214,288,323,334,538,596,627,655,1272,1385,1496,1909,1946,1948,1956,1996,2042,2043,2045,2115,2625,3071,3251,3480,3670,3676,3730,4036,4038,4147,4684,4781,4851,4897,5080,5530,5592,5728,5747,6049,6091,6259,6387,6469,6477,6654,6683,6790,7074,7080,7345,7436,7473,7474,7976,8522,8543,8997,9024,9037,9252,9331,9369,9378,9448,9890,10160,10371,10512,10752,10787,11023,22854,22871,22891,22903,23022,23114,23767…	ALCAM,ANK3,APBB2,APLP2,ATP7A,BCL2,BDNF,BMP7,CNTN1,CREB1,CTNNA2,EDNRA,EFNA5,EFNB2,EGFR,ELAVL4,EPHA3,EPHA4,EPHA7,ETV1,GATA3,NCKAP1L,HPRT1,IGF1R,ISL1,ITGA4,ANOS1,LRP2,LRP4,MATN2,NCAM1,NFIB,NOTCH1,NRCAM,PAX6,PPP3CA,PRKG1,PTEN,PTK2,RNF6,ROBO1,RYK,CXCL12,SHH,SIAH1,SOS1,SPAST,AURKA,TIAM1,NKX2-1,UCHL1,VLDLR,WNT3,WNT5A,FZD3,GAS7,LMO4,KALRN,BRSK2,SEMA5A,RPS6KA5,B4GALT6,NRXN3,NRXN1,MAP4K4,PLPPR4,FARP1,SEMA3…	103/484
6_Member	GO Biological Processes	GO:0120039	plasma membrane bounded cell projection morphogenesis	-17.7263	-14.597	214,288,323,334,538,596,627,655,1272,1385,1496,1909,1946,1948,1956,1996,2042,2043,2045,2115,2625,3071,3251,3480,3670,3676,3730,4036,4038,4147,4684,4781,4851,4897,5080,5530,5592,5728,5747,6049,6091,6259,6387,6469,6477,6654,6683,6790,7074,7080,7345,7436,7473,7474,7976,8522,8543,8997,9024,9037,9252,9331,9369,9378,9448,9890,10160,10371,10512,10752,10787,11023,22854,22871,22891,22903,23022,23114,23767…	ALCAM,ANK3,APBB2,APLP2,ATP7A,BCL2,BDNF,BMP7,CNTN1,CREB1,CTNNA2,EDNRA,EFNA5,EFNB2,EGFR,ELAVL4,EPHA3,EPHA4,EPHA7,ETV1,GATA3,NCKAP1L,HPRT1,IGF1R,ISL1,ITGA4,ANOS1,LRP2,LRP4,MATN2,NCAM1,NFIB,NOTCH1,NRCAM,PAX6,PPP3CA,PRKG1,PTEN,PTK2,RNF6,ROBO1,RYK,CXCL12,SHH,SIAH1,SOS1,SPAST,AURKA,TIAM1,NKX2-1,UCHL1,VLDLR,WNT3,WNT5A,FZD3,GAS7,LMO4,KALRN,BRSK2,SEMA5A,RPS6KA5,B4GALT6,NRXN3,NRXN1,MAP4K4,PLPPR4,FARP1,SEMA3…	103/489
6_Member	GO Biological Processes	GO:0032989	cellular anatomical entity morphogenesis	-17.4624	-14.363	214,288,323,334,538,596,627,655,1073,1272,1385,1496,1909,1946,1948,1956,1996,2042,2043,2045,2068,2115,2625,3071,3251,3267,3480,3670,3676,3730,4036,4038,4147,4684,4781,4851,4897,5080,5530,5592,5728,5747,6049,6091,6259,6387,6469,6477,6654,6683,6790,7074,7080,7110,7345,7436,7473,7474,7976,8522,8543,8837,8997,9024,9037,9252,9331,9369,9378,9448,9890,9948,10160,10371,10512,10529,10752,10787,11023,22854…	ALCAM,ANK3,APBB2,APLP2,ATP7A,BCL2,BDNF,BMP7,CFL2,CNTN1,CREB1,CTNNA2,EDNRA,EFNA5,EFNB2,EGFR,ELAVL4,EPHA3,EPHA4,EPHA7,ERCC2,ETV1,GATA3,NCKAP1L,HPRT1,AGFG1,IGF1R,ISL1,ITGA4,ANOS1,LRP2,LRP4,MATN2,NCAM1,NFIB,NOTCH1,NRCAM,PAX6,PPP3CA,PRKG1,PTEN,PTK2,RNF6,ROBO1,RYK,CXCL12,SHH,SIAH1,SOS1,SPAST,AURKA,TIAM1,NKX2-1,TMF1,UCHL1,VLDLR,WNT3,WNT5A,FZD3,GAS7,LMO4,CFLAR,KALRN,BRSK2,SEMA5A,RPS6KA5,B4GALT6,NRXN3,NRX…	118/605
6_Member	GO Biological Processes	GO:0048858	cell projection morphogenesis	-17.399	-14.328	214,288,323,334,538,596,627,655,1272,1385,1496,1909,1946,1948,1956,1996,2042,2043,2045,2115,2625,3071,3251,3480,3670,3676,3730,4036,4038,4147,4684,4781,4851,4897,5080,5530,5592,5728,5747,6049,6091,6259,6387,6469,6477,6654,6683,6790,7074,7080,7345,7436,7473,7474,7976,8522,8543,8997,9024,9037,9252,9331,9369,9378,9448,9890,10160,10371,10512,10752,10787,11023,22854,22871,22891,22903,23022,23114,23767…	ALCAM,ANK3,APBB2,APLP2,ATP7A,BCL2,BDNF,BMP7,CNTN1,CREB1,CTNNA2,EDNRA,EFNA5,EFNB2,EGFR,ELAVL4,EPHA3,EPHA4,EPHA7,ETV1,GATA3,NCKAP1L,HPRT1,IGF1R,ISL1,ITGA4,ANOS1,LRP2,LRP4,MATN2,NCAM1,NFIB,NOTCH1,NRCAM,PAX6,PPP3CA,PRKG1,PTEN,PTK2,RNF6,ROBO1,RYK,CXCL12,SHH,SIAH1,SOS1,SPAST,AURKA,TIAM1,NKX2-1,UCHL1,VLDLR,WNT3,WNT5A,FZD3,GAS7,LMO4,KALRN,BRSK2,SEMA5A,RPS6KA5,B4GALT6,NRXN3,NRXN1,MAP4K4,PLPPR4,FARP1,SEMA3…	103/494
6_Member	GO Biological Processes	GO:0048667	cell morphogenesis involved in neuron differentiation	-16.1657	-13.306	214,288,323,334,596,627,655,1272,1385,1496,1909,1946,1948,1996,2042,2043,2045,2115,2625,3251,3480,3670,3676,3730,4038,4147,4684,4781,4851,4897,5080,5530,5592,5728,5747,6049,6091,6259,6387,6469,6477,6507,6654,6683,7080,7345,7401,7436,7473,7474,7976,8543,8997,9024,9037,9252,9331,9369,9378,9890,10160,10371,10512,10752,11023,22854,22891,22903,23022,23114,23767,26999,51473,53942,54664,56134,56956,5745…	ALCAM,ANK3,APBB2,APLP2,BCL2,BDNF,BMP7,CNTN1,CREB1,CTNNA2,EDNRA,EFNA5,EFNB2,ELAVL4,EPHA3,EPHA4,EPHA7,ETV1,GATA3,HPRT1,IGF1R,ISL1,ITGA4,ANOS1,LRP4,MATN2,NCAM1,NFIB,NOTCH1,NRCAM,PAX6,PPP3CA,PRKG1,PTEN,PTK2,RNF6,ROBO1,RYK,CXCL12,SHH,SIAH1,SLC1A3,SOS1,SPAST,NKX2-1,UCHL1,CLRN1,VLDLR,WNT3,WNT5A,FZD3,LMO4,KALRN,BRSK2,SEMA5A,RPS6KA5,B4GALT6,NRXN3,NRXN1,PLPPR4,FARP1,SEMA3A,SEMA3C,CHL1,VAX1,NTNG1,ZNF365,BTB…	93/440
6_Member	GO Biological Processes	GO:0007409	axonogenesis	-13.8686	-11.305	214,288,323,334,596,627,655,1272,1385,1496,1909,1946,1948,2042,2043,2045,2115,2625,3480,3670,3676,3730,4147,4684,4781,4851,4897,5080,5592,5728,5747,6049,6091,6259,6387,6469,6477,6654,6683,7080,7345,7473,7474,7976,8543,8997,9024,9037,9252,9331,9369,9378,9890,10371,10512,10752,11023,22854,23022,23114,23767,26999,53942,56134,56956,57453,57698,64919,65059,84612,85440,91624,114798,133418,137970,223117…	ALCAM,ANK3,APBB2,APLP2,BCL2,BDNF,BMP7,CNTN1,CREB1,CTNNA2,EDNRA,EFNA5,EFNB2,EPHA3,EPHA4,EPHA7,ETV1,GATA3,IGF1R,ISL1,ITGA4,ANOS1,MATN2,NCAM1,NFIB,NOTCH1,NRCAM,PAX6,PRKG1,PTEN,PTK2,RNF6,ROBO1,RYK,CXCL12,SHH,SIAH1,SOS1,SPAST,NKX2-1,UCHL1,WNT3,WNT5A,FZD3,LMO4,KALRN,BRSK2,SEMA5A,RPS6KA5,B4GALT6,NRXN3,NRXN1,PLPPR4,SEMA3A,SEMA3C,CHL1,VAX1,NTNG1,PALLD,NFASC,FLRT3,CYFIP2,CNTN5,PCDHAC2,LHX9,DSCAML1,SHTN1,BC…	78/366
6_Member	GO Biological Processes	GO:0007411	axon guidance	-13.6341	-11.111	214,323,627,655,1272,1909,1946,1948,2042,2043,2045,2115,2625,3670,3730,4147,4684,4781,4851,4897,5080,5747,6091,6259,6387,6469,6477,6654,7080,7473,7474,7976,8543,8997,9037,9252,9369,9378,10371,10512,10752,11023,23022,23114,23767,26999,53942,56134,56956,57453,64919,91624,133418,137970,223117,389549,494470	ALCAM,APBB2,BDNF,BMP7,CNTN1,EDNRA,EFNA5,EFNB2,EPHA3,EPHA4,EPHA7,ETV1,GATA3,ISL1,ANOS1,MATN2,NCAM1,NFIB,NOTCH1,NRCAM,PAX6,PTK2,ROBO1,RYK,CXCL12,SHH,SIAH1,SOS1,NKX2-1,WNT3,WNT5A,FZD3,LMO4,KALRN,SEMA5A,RPS6KA5,NRXN3,NRXN1,SEMA3A,SEMA3C,CHL1,VAX1,PALLD,NFASC,FLRT3,CYFIP2,CNTN5,PCDHAC2,LHX9,DSCAML1,BCL11B,NEXN,EMB,UNC5D,SEMA3D,FEZF1,ARK2C	57/225
6_Member	GO Biological Processes	GO:0097485	neuron projection guidance	-13.6341	-11.111	214,323,627,655,1272,1909,1946,1948,2042,2043,2045,2115,2625,3670,3730,4147,4684,4781,4851,4897,5080,5747,6091,6259,6387,6469,6477,6654,7080,7473,7474,7976,8543,8997,9037,9252,9369,9378,10371,10512,10752,11023,23022,23114,23767,26999,53942,56134,56956,57453,64919,91624,133418,137970,223117,389549,494470	ALCAM,APBB2,BDNF,BMP7,CNTN1,EDNRA,EFNA5,EFNB2,EPHA3,EPHA4,EPHA7,ETV1,GATA3,ISL1,ANOS1,MATN2,NCAM1,NFIB,NOTCH1,NRCAM,PAX6,PTK2,ROBO1,RYK,CXCL12,SHH,SIAH1,SOS1,NKX2-1,WNT3,WNT5A,FZD3,LMO4,KALRN,SEMA5A,RPS6KA5,NRXN3,NRXN1,SEMA3A,SEMA3C,CHL1,VAX1,PALLD,NFASC,FLRT3,CYFIP2,CNTN5,PCDHAC2,LHX9,DSCAML1,BCL11B,NEXN,EMB,UNC5D,SEMA3D,FEZF1,ARK2C	57/225
6_Member	GO Biological Processes	GO:0061564	axon development	-13.6299	-11.111	214,288,323,334,596,627,655,1272,1385,1496,1719,1909,1946,1948,2042,2043,2045,2115,2625,2824,2917,3480,3670,3676,3730,4147,4684,4762,4781,4851,4897,5080,5592,5728,5747,6049,6091,6259,6387,6469,6477,6654,6683,7080,7345,7473,7474,7976,8543,8997,9024,9037,9252,9331,9369,9378,9890,10100,10371,10512,10752,11023,22854,23022,23114,23767,26999,53942,56134,56956,57453,57698,64919,65059,79805,84612,85440,9…	ALCAM,ANK3,APBB2,APLP2,BCL2,BDNF,BMP7,CNTN1,CREB1,CTNNA2,DHFR,EDNRA,EFNA5,EFNB2,EPHA3,EPHA4,EPHA7,ETV1,GATA3,GPM6B,GRM7,IGF1R,ISL1,ITGA4,ANOS1,MATN2,NCAM1,NEUROG1,NFIB,NOTCH1,NRCAM,PAX6,PRKG1,PTEN,PTK2,RNF6,ROBO1,RYK,CXCL12,SHH,SIAH1,SOS1,SPAST,NKX2-1,UCHL1,WNT3,WNT5A,FZD3,LMO4,KALRN,BRSK2,SEMA5A,RPS6KA5,B4GALT6,NRXN3,NRXN1,PLPPR4,TSPAN2,SEMA3A,SEMA3C,CHL1,VAX1,NTNG1,PALLD,NFASC,FLRT3,CYFIP2,CNTN…	85/421
7_Summary	GO Biological Processes	GO:0007167	enzyme-linked receptor protein signaling pathway	-19.134	-15.731	93,284,324,367,627,655,657,1176,1278,1282,1317,1432,1747,1839,1946,1948,1950,1956,2042,2043,2045,2066,2068,2069,2241,2252,2254,2255,2353,2444,2530,2674,2690,2889,3096,3248,3479,3480,3482,3572,3667,3693,3694,3696,3977,4038,4052,4090,4233,4690,4774,4880,4915,5062,5290,5291,5295,5335,5468,5594,5604,5618,5747,5770,5771,5789,5795,6259,6422,6498,6654,6655,6777,6885,7074,7474,7763,8065,8287,8412,8516,87…	ACVR2B,ANGPT1,APC,AR,BDNF,BMP7,BMPR1A,AP3S1,COL1A2,COL4A1,SLC31A1,MAPK14,DLX3,HBEGF,EFNA5,EFNB2,EGF,EGFR,EPHA3,EPHA4,EPHA7,ERBB4,ERCC2,EREG,FER,FGF7,FGF9,FGF10,FOS,FRK,FUT8,GFRA1,GHR,RAPGEF1,HIVEP1,HPGD,IGF1,IGF1R,IGF2R,IL6ST,IRS1,ITGB5,ITGB6,ITGB8,LIFR,LRP4,LTBP1,SMAD5,MET,NCK1,NFIA,NPPC,NTRK2,PAK2,PIK3CA,PIK3CB,PIK3R1,PLCG1,PPARG,MAPK1,MAP2K1,PRLR,PTK2,PTPN1,PTPN2,PTPRD,PTPRJ,RYK,SFRP1,SKIL,SOS…	184/-
7_Member	GO Biological Processes	GO:0007167	enzyme-linked receptor protein signaling pathway	-19.134	-15.731	93,284,324,367,627,655,657,1176,1278,1282,1317,1432,1747,1839,1946,1948,1950,1956,2042,2043,2045,2066,2068,2069,2241,2252,2254,2255,2353,2444,2530,2674,2690,2889,3096,3248,3479,3480,3482,3572,3667,3693,3694,3696,3977,4038,4052,4090,4233,4690,4774,4880,4915,5062,5290,5291,5295,5335,5468,5594,5604,5618,5747,5770,5771,5789,5795,6259,6422,6498,6654,6655,6777,6885,7074,7474,7763,8065,8287,8412,8516,87…	ACVR2B,ANGPT1,APC,AR,BDNF,BMP7,BMPR1A,AP3S1,COL1A2,COL4A1,SLC31A1,MAPK14,DLX3,HBEGF,EFNA5,EFNB2,EGF,EGFR,EPHA3,EPHA4,EPHA7,ERBB4,ERCC2,EREG,FER,FGF7,FGF9,FGF10,FOS,FRK,FUT8,GFRA1,GHR,RAPGEF1,HIVEP1,HPGD,IGF1,IGF1R,IGF2R,IL6ST,IRS1,ITGB5,ITGB6,ITGB8,LIFR,LRP4,LTBP1,SMAD5,MET,NCK1,NFIA,NPPC,NTRK2,PAK2,PIK3CA,PIK3CB,PIK3R1,PLCG1,PPARG,MAPK1,MAP2K1,PRLR,PTK2,PTPN1,PTPN2,PTPRD,PTPRJ,RYK,SFRP1,SKIL,SOS…	124/622
7_Member	Reactome Gene Sets	R-HSA-9006934	Signaling by Receptor Tyrosine Kinases	-16.3267	-13.413	116,523,526,627,805,1108,1278,1282,1290,1301,1385,1432,1729,1839,1950,1956,1960,2066,2069,2241,2252,2254,2255,2353,2354,2475,2561,2562,2889,3071,3398,3400,3479,3480,3667,3673,3685,3708,3730,3845,4233,4254,4613,4690,4915,5062,5125,5140,5290,5291,5295,5335,5518,5594,5604,5663,5747,5770,5771,5774,5795,5867,5898,5899,5908,5978,6195,6197,6387,6654,6678,6777,7057,7058,7073,7074,8038,8065,8817,8874,9252…	ADCYAP1,ATP6V1A,ATP6V1B2,BDNF,CALM2,CHD4,COL1A2,COL4A1,COL5A2,COL11A1,CREB1,MAPK14,DIAPH1,HBEGF,EGF,EGFR,EGR3,ERBB4,EREG,FER,FGF7,FGF9,FGF10,FOS,FOSB,MTOR,GABRB2,GABRB3,RAPGEF1,NCKAP1L,ID2,ID4,IGF1,IGF1R,IRS1,ITGA2,ITGAV,ITPR1,ANOS1,KRAS,MET,KITLG,MYCN,NCK1,NTRK2,PAK2,PCSK5,PDE3B,PIK3CA,PIK3CB,PIK3R1,PLCG1,PPP2R1A,MAPK1,MAP2K1,PSEN1,PTK2,PTPN1,PTPN2,PTPN3,PTPRJ,RAB4A,RALA,RALB,RAP1B,REST,RPS6KA1,…	105/526
7_Member	GO Biological Processes	GO:0007169	transmembrane receptor protein tyrosine kinase signaling pathway	-14.7464	-12.062	284,324,367,627,1176,1282,1317,1432,1839,1946,1948,1950,1956,2042,2043,2045,2066,2068,2069,2241,2252,2254,2255,2444,2674,2690,2889,3479,3480,3482,3667,4233,4690,4915,5062,5290,5291,5295,5335,5594,5604,5618,5747,5770,5771,5795,6259,6654,6655,6777,7074,7474,7763,8065,8412,8817,8874,8895,8997,9693,9788,10253,10818,11037,11122,23236,23516,23767,25976,26060,51232,53358,54541,55023,55532,55959,57727,64…	ANGPT1,APC,AR,BDNF,AP3S1,COL4A1,SLC31A1,MAPK14,HBEGF,EFNA5,EFNB2,EGF,EGFR,EPHA3,EPHA4,EPHA7,ERBB4,ERCC2,EREG,FER,FGF7,FGF9,FGF10,FRK,GFRA1,GHR,RAPGEF1,IGF1,IGF1R,IGF2R,IRS1,MET,NCK1,NTRK2,PAK2,PIK3CA,PIK3CB,PIK3R1,PLCG1,MAPK1,MAP2K1,PRLR,PTK2,PTPN1,PTPN2,PTPRJ,RYK,SOS1,SOS2,STAT5B,TIAM1,WNT5A,ZFAND5,CUL5,BCAR3,FGF18,ARHGEF7,CPNE3,KALRN,RAPGEF2,MTSS1,SPRY2,FRS2,STON1,PTPRT,PLCB1,SLC39A14,FLRT3,TIP…	87/418
8_Summary	GO Biological Processes	GO:0031344	regulation of cell projection organization	-18.4415	-15.121	324,538,627,655,816,952,1272,1496,1540,1902,1946,1948,1996,2042,2043,2045,2241,2332,2475,2625,2889,2895,3480,3655,3673,4038,4076,4139,4193,4690,4897,4915,4919,5062,5080,5290,5295,5337,5396,5454,5530,5584,5604,5663,5728,5789,5898,5911,5962,6049,6091,6259,6387,6422,6474,6498,7074,7401,7430,7436,7473,7474,8322,8837,8850,8874,9024,9037,9456,9529,9662,9693,10096,10097,10178,10251,10253,10371,10413,105…	APC,ATP7A,BDNF,BMP7,CAMK2B,CD38,CNTN1,CTNNA2,CYLD,LPAR1,EFNA5,EFNB2,ELAVL4,EPHA3,EPHA4,EPHA7,FER,FMR1,MTOR,GATA3,RAPGEF1,GRID2,IGF1R,ITGA6,ITGA2,LRP4,CAPRIN1,MARK1,MDM2,NCK1,NRCAM,NTRK2,ROR1,PAK2,PAX6,PIK3CA,PIK3R1,PLD1,PRRX1,POU3F2,PPP3CA,PRKCI,MAP2K1,PSEN1,PTEN,PTPRD,RALA,RAP2A,RDX,RNF6,ROBO1,RYK,CXCL12,SFRP1,SHOX2,SKIL,TIAM1,CLRN1,EZR,VLDLR,WNT3,WNT5A,FZD4,CFLAR,KAT2B,ARHGEF7,BRSK2,SEMA5A,HOME…	204/-
8_Member	GO Biological Processes	GO:0031344	regulation of cell projection organization	-18.4415	-15.121	324,538,627,655,816,952,1272,1496,1540,1902,1946,1948,1996,2042,2043,2045,2241,2332,2475,2625,2889,2895,3480,3655,3673,4038,4076,4139,4193,4690,4897,4915,4919,5062,5080,5290,5295,5337,5396,5454,5530,5584,5604,5663,5728,5789,5898,5911,5962,6049,6091,6259,6387,6422,6474,6498,7074,7401,7430,7436,7473,7474,8322,8837,8850,8874,9024,9037,9456,9529,9662,9693,10096,10097,10178,10251,10253,10371,10413,105…	APC,ATP7A,BDNF,BMP7,CAMK2B,CD38,CNTN1,CTNNA2,CYLD,LPAR1,EFNA5,EFNB2,ELAVL4,EPHA3,EPHA4,EPHA7,FER,FMR1,MTOR,GATA3,RAPGEF1,GRID2,IGF1R,ITGA6,ITGA2,LRP4,CAPRIN1,MARK1,MDM2,NCK1,NRCAM,NTRK2,ROR1,PAK2,PAX6,PIK3CA,PIK3R1,PLD1,PRRX1,POU3F2,PPP3CA,PRKCI,MAP2K1,PSEN1,PTEN,PTPRD,RALA,RAP2A,RDX,RNF6,ROBO1,RYK,CXCL12,SFRP1,SHOX2,SKIL,TIAM1,CLRN1,EZR,VLDLR,WNT3,WNT5A,FZD4,CFLAR,KAT2B,ARHGEF7,BRSK2,SEMA5A,HOME…	129/672
8_Member	GO Biological Processes	GO:0120035	regulation of plasma membrane bounded cell projection organization	-17.1907	-14.171	324,538,627,655,816,952,1272,1496,1540,1902,1946,1948,1996,2042,2043,2045,2241,2332,2475,2625,2889,2895,3480,3655,4038,4076,4139,4193,4690,4897,4915,4919,5062,5080,5290,5295,5337,5396,5454,5530,5584,5604,5663,5728,5789,5898,5911,5962,6049,6091,6259,6387,6422,6474,6498,7074,7401,7430,7436,7473,7474,8322,8837,8850,8874,9024,9037,9456,9529,9662,9693,10096,10097,10178,10371,10413,10512,10611,10630,10…	APC,ATP7A,BDNF,BMP7,CAMK2B,CD38,CNTN1,CTNNA2,CYLD,LPAR1,EFNA5,EFNB2,ELAVL4,EPHA3,EPHA4,EPHA7,FER,FMR1,MTOR,GATA3,RAPGEF1,GRID2,IGF1R,ITGA6,LRP4,CAPRIN1,MARK1,MDM2,NCK1,NRCAM,NTRK2,ROR1,PAK2,PAX6,PIK3CA,PIK3R1,PLD1,PRRX1,POU3F2,PPP3CA,PRKCI,MAP2K1,PSEN1,PTEN,PTPRD,RALA,RAP2A,RDX,RNF6,ROBO1,RYK,CXCL12,SFRP1,SHOX2,SKIL,TIAM1,CLRN1,EZR,VLDLR,WNT3,WNT5A,FZD4,CFLAR,KAT2B,ARHGEF7,BRSK2,SEMA5A,HOMER1,BAG…	124/656
8_Member	GO Biological Processes	GO:0051960	regulation of nervous system development	-13.961	-11.385	627,655,657,816,1404,1462,1739,1946,1956,2043,2045,2332,2475,2895,2915,3398,3400,3556,3572,3845,4036,4038,4076,4311,4602,4673,4851,4915,4988,5021,5080,5108,5270,5324,5530,5584,5604,5663,5728,5783,5789,5978,6049,6091,6259,6356,6387,6469,6474,6498,6664,6860,7058,7074,7473,7474,7732,7976,8322,9037,9231,9378,9444,9693,10371,10413,10512,10683,10800,11023,22871,22891,23376,23394,23767,26039,26045,27067…	BDNF,BMP7,BMPR1A,CAMK2B,HAPLN1,VCAN,DLG1,EFNA5,EGFR,EPHA4,EPHA7,FMR1,MTOR,GRID2,GRM5,ID2,ID4,IL1RAP,IL6ST,KRAS,LRP2,LRP4,CAPRIN1,MME,MYB,NAP1L1,NOTCH1,NTRK2,OPRM1,OXTR,PAX6,PCM1,SERPINE2,PLAG1,PPP3CA,PRKCI,MAP2K1,PSEN1,PTEN,PTPN13,PTPRD,REST,RNF6,ROBO1,RYK,CCL11,CXCL12,SHH,SHOX2,SKIL,SOX11,SYT4,THBS2,TIAM1,WNT3,WNT5A,RNF112,FZD3,FZD4,SEMA5A,DLG5,NRXN1,QKI,RAPGEF2,SEMA3A,YAP1,SEMA3C,DLL3,CYSLTR1,V…	92/468
8_Member	GO Biological Processes	GO:0010975	regulation of neuron projection development	-12.7358	-10.306	627,655,816,952,1272,1496,1902,1946,1948,1996,2042,2043,2045,2625,2889,2895,3480,3655,4038,4076,4139,4193,4690,4897,4915,4919,5062,5080,5396,5454,5530,5584,5604,5663,5728,5789,5911,6049,6091,6259,6387,6422,6474,6498,7074,7436,7473,7474,8322,8837,8850,9024,9037,9529,9693,10371,10512,10611,10690,22854,22871,22891,23251,23327,23369,23394,26039,26115,27067,27185,53335,54664,55704,55714,55754,57580,57…	BDNF,BMP7,CAMK2B,CD38,CNTN1,CTNNA2,LPAR1,EFNA5,EFNB2,ELAVL4,EPHA3,EPHA4,EPHA7,GATA3,RAPGEF1,GRID2,IGF1R,ITGA6,LRP4,CAPRIN1,MARK1,MDM2,NCK1,NRCAM,NTRK2,ROR1,PAK2,PAX6,PRRX1,POU3F2,PPP3CA,PRKCI,MAP2K1,PSEN1,PTEN,PTPRD,RAP2A,RNF6,ROBO1,RYK,CXCL12,SFRP1,SHOX2,SKIL,TIAM1,VLDLR,WNT3,WNT5A,FZD4,CFLAR,KAT2B,BRSK2,SEMA5A,BAG5,RAPGEF2,SEMA3A,SEMA3C,PDLIM5,FUT9,NTNG1,NLGN1,ZNF365,MINAR1,NEDD4L,PUM2,ADNP,SS1…	88/459
8_Member	GO Biological Processes	GO:0050767	regulation of neurogenesis	-12.6113	-10.2	627,655,657,816,1404,1462,1946,1956,2043,2045,2332,2475,2915,3398,3400,3572,3845,4036,4038,4076,4311,4602,4673,4851,4915,4988,5080,5108,5270,5324,5530,5584,5604,5663,5728,5789,5978,6049,6091,6259,6356,6387,6469,6474,6498,6664,6860,7074,7473,7474,7732,7976,8322,9037,9444,9693,10371,10413,10512,10683,10800,11023,22891,23376,23394,26039,27067,27185,51441,57609,57698,79365,84376,85440,90865,114798,22…	BDNF,BMP7,BMPR1A,CAMK2B,HAPLN1,VCAN,EFNA5,EGFR,EPHA4,EPHA7,FMR1,MTOR,GRM5,ID2,ID4,IL6ST,KRAS,LRP2,LRP4,CAPRIN1,MME,MYB,NAP1L1,NOTCH1,NTRK2,OPRM1,PAX6,PCM1,SERPINE2,PLAG1,PPP3CA,PRKCI,MAP2K1,PSEN1,PTEN,PTPRD,REST,RNF6,ROBO1,RYK,CCL11,CXCL12,SHH,SHOX2,SKIL,SOX11,SYT4,TIAM1,WNT3,WNT5A,RNF112,FZD3,FZD4,SEMA5A,QKI,RAPGEF2,SEMA3A,YAP1,SEMA3C,DLL3,CYSLTR1,VAX1,ZNF365,UFL1,ADNP,SS18L1,STAU2,DISC1,YTHDF2,…	79/393
8_Member	GO Biological Processes	GO:0031346	positive regulation of cell projection organization	-11.4458	-9.167	324,538,627,655,816,1272,1946,1996,2042,2043,2332,2475,2889,3480,3655,3673,4076,4690,4915,4919,5290,5295,5584,5604,5789,5898,6091,6387,6474,6498,7074,7401,7436,7473,7474,8322,8837,8850,8874,9037,9662,9693,10096,10097,10178,10690,10787,22871,22873,23369,23394,23613,25940,26039,27067,27185,51762,54443,54664,54874,55704,55714,55754,55835,57698,64805,79625,114798,163404,257194,285016,389658	APC,ATP7A,BDNF,BMP7,CAMK2B,CNTN1,EFNA5,ELAVL4,EPHA3,EPHA4,FMR1,MTOR,RAPGEF1,IGF1R,ITGA6,ITGA2,CAPRIN1,NCK1,NTRK2,ROR1,PIK3CA,PIK3R1,PRKCI,MAP2K1,PTPRD,RALA,ROBO1,CXCL12,SHOX2,SKIL,TIAM1,CLRN1,VLDLR,WNT3,WNT5A,FZD4,CFLAR,KAT2B,ARHGEF7,SEMA5A,CEP135,RAPGEF2,ACTR3,ACTR2,TENM1,FUT9,NCKAP1,NLGN1,DZIP1,PUM2,ADNP,ZMYND8,FAM98A,SS18L1,STAU2,DISC1,RAB8B,ANLN,TMEM106B,FNBP1L,CCDC88A,TENM3,TMEM30A,CENPJ,SHT…	72/360
8_Member	GO Biological Processes	GO:0051962	positive regulation of nervous system development	-10.9643	-8.742	627,816,1404,1462,1946,1956,2043,2332,2475,2895,2915,3398,3400,3556,3572,3845,4036,4076,4311,4602,4673,4851,4915,4988,5021,5080,5270,5324,5584,5604,5789,6091,6387,6469,6474,6498,6664,7058,7074,7473,7732,7976,8322,9037,9231,9378,9444,10800,22871,22891,23376,23394,23767,26039,26045,27067,27185,57633,57698,90865,114798,347731	BDNF,CAMK2B,HAPLN1,VCAN,EFNA5,EGFR,EPHA4,FMR1,MTOR,GRID2,GRM5,ID2,ID4,IL1RAP,IL6ST,KRAS,LRP2,CAPRIN1,MME,MYB,NAP1L1,NOTCH1,NTRK2,OPRM1,OXTR,PAX6,SERPINE2,PLAG1,PRKCI,MAP2K1,PTPRD,ROBO1,CXCL12,SHH,SHOX2,SKIL,SOX11,THBS2,TIAM1,WNT3,RNF112,FZD3,FZD4,SEMA5A,DLG5,NRXN1,QKI,CYSLTR1,NLGN1,ZNF365,UFL1,ADNP,FLRT3,SS18L1,LRRTM2,STAU2,DISC1,LRRN1,SHTN1,IL33,SLITRK1,LRRTM3	62/294
8_Member	GO Biological Processes	GO:0010720	positive regulation of cell development	-10.2339	-8.089	596,627,677,816,861,865,1385,1404,1462,1540,1946,1956,1960,2043,2332,2353,2475,2625,2915,3071,3123,3398,3400,3572,3586,3845,4036,4076,4254,4311,4602,4673,4851,4915,4988,5080,5270,5324,5530,5584,5604,5624,5788,5789,5991,6091,6387,6469,6474,6498,6605,6659,6664,6777,6790,7074,7189,7292,7473,7732,7976,8322,9037,9444,10288,10800,10892,11006,22891,23376,23394,26039,27067,27185,55193,55626,57492,57698,9…	BCL2,BDNF,ZFP36L1,CAMK2B,RUNX1,CBFB,CREB1,HAPLN1,VCAN,CYLD,EFNA5,EGFR,EGR3,EPHA4,FMR1,FOS,MTOR,GATA3,GRM5,NCKAP1L,HLA-DRB1,ID2,ID4,IL6ST,IL10,KRAS,LRP2,CAPRIN1,KITLG,MME,MYB,NAP1L1,NOTCH1,NTRK2,OPRM1,PAX6,SERPINE2,PLAG1,PPP3CA,PRKCI,MAP2K1,PROC,PTPRC,PTPRD,RFX3,ROBO1,CXCL12,SHH,SHOX2,SKIL,SMARCE1,SOX4,SOX11,STAT5B,AURKA,TIAM1,TRAF6,TNFSF4,WNT3,RNF112,FZD3,FZD4,SEMA5A,QKI,LILRB2,CYSLTR1,MALT1,LILR…	81/452
8_Member	GO Biological Processes	GO:0050769	positive regulation of neurogenesis	-8.87686	-6.876	627,816,1404,1462,1946,1956,2043,2332,2475,2915,3398,3400,3572,3845,4036,4076,4311,4602,4673,4851,4915,4988,5080,5270,5324,5584,5604,5789,6091,6387,6469,6474,6498,6664,7074,7473,7732,7976,8322,9037,9444,10800,22891,23376,23394,26039,27067,27185,57698,90865,114798	BDNF,CAMK2B,HAPLN1,VCAN,EFNA5,EGFR,EPHA4,FMR1,MTOR,GRM5,ID2,ID4,IL6ST,KRAS,LRP2,CAPRIN1,MME,MYB,NAP1L1,NOTCH1,NTRK2,OPRM1,PAX6,SERPINE2,PLAG1,PRKCI,MAP2K1,PTPRD,ROBO1,CXCL12,SHH,SHOX2,SKIL,SOX11,TIAM1,WNT3,RNF112,FZD3,FZD4,SEMA5A,QKI,CYSLTR1,ZNF365,UFL1,ADNP,SS18L1,STAU2,DISC1,SHTN1,IL33,SLITRK1	51/246
8_Member	GO Biological Processes	GO:0010976	positive regulation of neuron projection development	-6.35133	-4.686	627,655,816,1272,1996,2042,2889,3480,3655,4076,4690,4915,4919,5584,7074,7436,7474,8837,8850,9693,10690,22871,23369,23394,27067,27185,54664,55714,55754,79625,163404,257194,285016,389658	BDNF,BMP7,CAMK2B,CNTN1,ELAVL4,EPHA3,RAPGEF1,IGF1R,ITGA6,CAPRIN1,NCK1,NTRK2,ROR1,PRKCI,TIAM1,VLDLR,WNT5A,CFLAR,KAT2B,RAPGEF2,FUT9,NLGN1,PUM2,ADNP,STAU2,DISC1,TMEM106B,TENM3,TMEM30A,NDNF,PLPPR5,NEGR1,ALKAL2,ALKAL1	34/161
8_Member	GO Biological Processes	GO:0050770	regulation of axonogenesis	-4.82924	-3.38	627,1946,2043,2045,4038,4915,5062,5454,5604,5663,5728,6049,6091,6259,6387,6474,6498,7074,7473,7474,9024,9037,10371,10512,23394,27185,57609,57698,114798,223117	BDNF,EFNA5,EPHA4,EPHA7,LRP4,NTRK2,PAK2,POU3F2,MAP2K1,PSEN1,PTEN,RNF6,ROBO1,RYK,CXCL12,SHOX2,SKIL,TIAM1,WNT3,WNT5A,BRSK2,SEMA5A,SEMA3A,SEMA3C,ADNP,DISC1,DIP2B,SHTN1,SLITRK1,SEMA3D	30/156
8_Member	GO Biological Processes	GO:0050772	positive regulation of axonogenesis	-2.71758	-1.673	627,1946,4915,5604,6091,6387,6474,6498,7074,7473,9037,23394,27185,57698,114798	BDNF,EFNA5,NTRK2,MAP2K1,ROBO1,CXCL12,SHOX2,SKIL,TIAM1,WNT3,SEMA5A,ADNP,DISC1,SHTN1,SLITRK1	15/78
9_Summary	GO Biological Processes	GO:0007610	behavior	-18.1474	-14.872	477,538,552,596,627,785,846,1138,1272,1374,1385,1602,1956,1996,2043,2115,2257,2334,2353,2475,2890,2898,2903,2908,2915,2925,3156,3251,3269,3356,3358,3398,3751,3786,3845,4212,4287,4311,4762,4864,4886,4887,4915,4986,4988,5021,5028,5079,5080,5090,5108,5270,5465,5538,5577,5594,5663,5728,6198,6326,6335,6356,6387,6507,6532,6566,6622,6801,6860,6869,6886,7057,7068,7080,7345,7436,7543,8322,8516,8850,9369,9…	ATP1A2,ATP7A,AVPR1A,BCL2,BDNF,CACNB4,CASR,CHRNA5,CNTN1,CPT1A,CREB1,DACH1,EGFR,ELAVL4,EPHA4,ETV1,FGF12,AFF2,FOS,MTOR,GRIA1,GRIK2,GRIN2A,NR3C1,GRM5,GRPR,HMGCR,HPRT1,HRH1,HTR2A,HTR2C,ID2,KCND2,KCNQ3,KRAS,MEIS2,ATXN3,MME,NEUROG1,NPC1,NPY1R,NPY2R,NTRK2,OPRK1,OPRM1,OXTR,P2RY1,PAX5,PAX6,PBX3,PCM1,SERPINE2,PPARA,PPT1,PRKAR2B,MAPK1,PSEN1,PTEN,RPS6KB1,SCN2A,SCN9A,CCL11,CXCL12,SLC1A3,SLC6A4,SLC16A1,SNCA,STR…	125/-
9_Member	GO Biological Processes	GO:0007610	behavior	-18.1474	-14.872	477,538,552,596,627,785,846,1138,1272,1374,1385,1602,1956,1996,2043,2115,2257,2334,2353,2475,2890,2898,2903,2908,2915,2925,3156,3251,3269,3356,3358,3398,3751,3786,3845,4212,4287,4311,4762,4864,4886,4887,4915,4986,4988,5021,5028,5079,5080,5090,5108,5270,5465,5538,5577,5594,5663,5728,6198,6326,6335,6356,6387,6507,6532,6566,6622,6801,6860,6869,6886,7057,7068,7080,7345,7436,7543,8322,8516,8850,9369,9…	ATP1A2,ATP7A,AVPR1A,BCL2,BDNF,CACNB4,CASR,CHRNA5,CNTN1,CPT1A,CREB1,DACH1,EGFR,ELAVL4,EPHA4,ETV1,FGF12,AFF2,FOS,MTOR,GRIA1,GRIK2,GRIN2A,NR3C1,GRM5,GRPR,HMGCR,HPRT1,HRH1,HTR2A,HTR2C,ID2,KCND2,KCNQ3,KRAS,MEIS2,ATXN3,MME,NEUROG1,NPC1,NPY1R,NPY2R,NTRK2,OPRK1,OPRM1,OXTR,P2RY1,PAX5,PAX6,PBX3,PCM1,SERPINE2,PPARA,PPT1,PRKAR2B,MAPK1,PSEN1,PTEN,RPS6KB1,SCN2A,SCN9A,CCL11,CXCL12,SLC1A3,SLC6A4,SLC16A1,SNCA,STR…	121/616
9_Member	GO Biological Processes	GO:0050890	cognition	-8.1121	-6.215	477,627,1385,1956,1996,2334,2353,2890,2903,2915,2925,3156,3269,3356,3845,4212,4311,4762,4915,4986,5021,5080,5538,5577,5594,5663,5728,6198,6326,6356,6532,6860,6869,7436,7991,8516,8850,9369,9378,10288,10396,10550,10752,22849,23236,23394,23657,25769,26047,29767,55084,64478,81832,84061,84896,85461,151556,266977,340595	ATP1A2,BDNF,CREB1,EGFR,ELAVL4,AFF2,FOS,GRIA1,GRIN2A,GRM5,GRPR,HMGCR,HRH1,HTR2A,KRAS,MEIS2,MME,NEUROG1,NTRK2,OPRK1,OXTR,PAX6,PPT1,PRKAR2B,MAPK1,PSEN1,PTEN,RPS6KB1,SCN2A,CCL11,SLC6A4,SYT4,TACR1,VLDLR,TUSC3,ITGA8,KAT2B,NRXN3,NRXN1,LILRB2,ATP8A1,ARL6IP5,CHL1,CPEB3,PLCB1,ADNP,SLC7A11,SLC24A2,CNTNAP2,TMOD2,SOBP,CSMD1,NETO1,MAGT1,ATAD1,TANC1,GPR155,ADGRF1,RTL4	59/320
9_Member	GO Biological Processes	GO:0007611	learning or memory	-7.92123	-6.049	477,627,1385,1956,1996,2334,2353,2890,2903,2915,2925,3156,3269,3356,3845,4212,4311,4762,4915,4986,5021,5080,5538,5577,5594,5663,5728,6198,6326,6356,6532,6860,6869,7436,8516,8850,9369,9378,10288,10396,10550,22849,23236,23394,23657,25769,26047,29767,64478,81832,84896,85461,266977	ATP1A2,BDNF,CREB1,EGFR,ELAVL4,AFF2,FOS,GRIA1,GRIN2A,GRM5,GRPR,HMGCR,HRH1,HTR2A,KRAS,MEIS2,MME,NEUROG1,NTRK2,OPRK1,OXTR,PAX6,PPT1,PRKAR2B,MAPK1,PSEN1,PTEN,RPS6KB1,SCN2A,CCL11,SLC6A4,SYT4,TACR1,VLDLR,ITGA8,KAT2B,NRXN3,NRXN1,LILRB2,ATP8A1,ARL6IP5,CPEB3,PLCB1,ADNP,SLC7A11,SLC24A2,CNTNAP2,TMOD2,CSMD1,NETO1,ATAD1,TANC1,ADGRF1	53/277
9_Member	GO Biological Processes	GO:0007613	memory	-4.03873	-2.728	627,1385,2890,2903,3269,3356,5021,5663,6198,6326,6532,6860,6869,7436,8516,8850,22849,23236,23394,25769,64478,81832,84896,266977	BDNF,CREB1,GRIA1,GRIN2A,HRH1,HTR2A,OXTR,PSEN1,RPS6KB1,SCN2A,SLC6A4,SYT4,TACR1,VLDLR,ITGA8,KAT2B,CPEB3,PLCB1,ADNP,SLC24A2,CSMD1,NETO1,ATAD1,ADGRF1	24/124
9_Member	GO Biological Processes	GO:0007612	learning	-3.01015	-1.899	477,1996,2353,2903,2915,3156,3269,3845,4212,4915,4986,5538,5577,6869,9369,9378,10396,23236,23657,25769,26047,64478,81832,84896,85461	ATP1A2,ELAVL4,FOS,GRIN2A,GRM5,HMGCR,HRH1,KRAS,MEIS2,NTRK2,OPRK1,PPT1,PRKAR2B,TACR1,NRXN3,NRXN1,ATP8A1,PLCB1,SLC7A11,SLC24A2,CNTNAP2,CSMD1,NETO1,ATAD1,TANC1	25/153
10_Summary	GO Biological Processes	GO:0048598	embryonic morphogenesis	-17.7455	-14.597	93,317,655,657,668,677,1295,1301,1387,1739,1909,2254,2255,2295,2535,2625,2768,3202,3209,3239,3398,3586,3638,3673,3676,3685,3693,4036,4038,4154,4317,4325,4646,4762,4851,5079,5080,5396,5469,5594,5604,5663,5898,6045,6262,6422,6469,6474,6654,6664,6670,6788,6886,6913,7189,7290,7296,7401,7473,7474,7547,7849,7855,7976,8091,8434,8452,8516,8543,8854,9021,9113,9475,9935,10139,10194,10253,10370,10395,10413,…	ACVR2B,APAF1,BMP7,BMPR1A,FOXL2,ZFP36L1,COL8A1,COL11A1,CREBBP,DLG1,EDNRA,FGF9,FGF10,FOXF2,FZD2,GATA3,GNA12,HOXA5,HOXA13,HOXD13,ID2,IL10,INSIG1,ITGA2,ITGA4,ITGAV,ITGB5,LRP2,LRP4,MBNL1,MMP8,MMP16,MYO6,NEUROG1,NOTCH1,PAX5,PAX6,PRRX1,MED1,MAPK1,MAP2K1,PSEN1,RALA,RNF2,RYR2,SFRP1,SHH,SHOX2,SOS1,SOX11,SP3,STK3,TAL1,TBX15,TRAF6,HIRA,TXNRD1,CLRN1,WNT3,WNT5A,ZIC3,PAX8,FZD5,FZD3,HMGA2,RECK,CUL3,ITGA8,LMO4,AL…	149/-
10_Member	GO Biological Processes	GO:0048598	embryonic morphogenesis	-17.7455	-14.597	93,317,655,657,668,677,1295,1301,1387,1739,1909,2254,2255,2295,2535,2625,2768,3202,3209,3239,3398,3586,3638,3673,3676,3685,3693,4036,4038,4154,4317,4325,4646,4762,4851,5079,5080,5396,5469,5594,5604,5663,5898,6045,6262,6422,6469,6474,6654,6664,6670,6788,6886,6913,7189,7290,7296,7401,7473,7474,7547,7849,7855,7976,8091,8434,8452,8516,8543,8854,9021,9113,9475,9935,10139,10194,10253,10370,10395,10413,…	ACVR2B,APAF1,BMP7,BMPR1A,FOXL2,ZFP36L1,COL8A1,COL11A1,CREBBP,DLG1,EDNRA,FGF9,FGF10,FOXF2,FZD2,GATA3,GNA12,HOXA5,HOXA13,HOXD13,ID2,IL10,INSIG1,ITGA2,ITGA4,ITGAV,ITGB5,LRP2,LRP4,MBNL1,MMP8,MMP16,MYO6,NEUROG1,NOTCH1,PAX5,PAX6,PRRX1,MED1,MAPK1,MAP2K1,PSEN1,RALA,RNF2,RYR2,SFRP1,SHH,SHOX2,SOS1,SOX11,SP3,STK3,TAL1,TBX15,TRAF6,HIRA,TXNRD1,CLRN1,WNT3,WNT5A,ZIC3,PAX8,FZD5,FZD3,HMGA2,RECK,CUL3,ITGA8,LMO4,AL…	116/585
10_Member	GO Biological Processes	GO:0048568	embryonic organ development	-11.0298	-8.8	655,657,668,677,1301,1739,1909,1956,2068,2186,2254,2255,2295,2535,2625,3202,3398,3586,3638,4254,4325,4646,4762,4851,5079,5080,5090,5125,5396,5469,5594,5604,5663,5887,6262,6434,6469,6474,6664,6670,6788,6886,6913,7003,7026,7401,7474,7547,7732,7849,7855,7976,8516,8854,9021,9935,10194,10253,10370,10413,10818,23314,51141,51168,51362,51645,51804,54583,55084,55212,55584,57453,57534,63915,79805,79955,121…	BMP7,BMPR1A,FOXL2,ZFP36L1,COL11A1,DLG1,EDNRA,EGFR,ERCC2,BPTF,FGF9,FGF10,FOXF2,FZD2,GATA3,HOXA5,ID2,IL10,INSIG1,KITLG,MMP16,MYO6,NEUROG1,NOTCH1,PAX5,PAX6,PBX3,PCSK5,PRRX1,MED1,MAPK1,MAP2K1,PSEN1,RAD23B,RYR2,TRA2B,SHH,SHOX2,SOX11,SP3,STK3,TAL1,TBX15,TEAD1,NR2F2,CLRN1,WNT5A,ZIC3,RNF112,PAX8,FZD5,FZD3,ITGA8,ALDH1A2,SOCS3,MAFB,TSHZ1,SPRY2,CITED2,YAP1,FRS2,SATB2,INSIG2,MYO15A,CDC40,PPIL1,SIX4,EGLN1,SOB…	83/452
10_Member	GO Biological Processes	GO:0043583	ear development	-9.10114	-7.069	182,596,890,1027,1301,1909,2043,2070,2254,2255,2535,2561,2625,3209,3638,4646,4762,4851,4919,5396,5594,6469,7399,7401,7474,7547,7849,7976,8516,9321,9481,9497,9890,9935,10194,10253,23322,51141,51168,51804,55084,55584,63915,65217,79955,81624,121227,246213	JAG1,BCL2,CCNA2,CDKN1B,COL11A1,EDNRA,EPHA4,EYA4,FGF9,FGF10,FZD2,GABRB2,GATA3,HOXA13,INSIG1,MYO6,NEUROG1,NOTCH1,ROR1,PRRX1,MAPK1,SHH,USH2A,CLRN1,WNT5A,ZIC3,PAX8,FZD3,ITGA8,TRIP11,SLC25A27,SLC4A7,PLPPR4,MAFB,TSHZ1,SPRY2,RPGRIP1L,INSIG2,MYO15A,SIX4,SOBP,CHRNA9,BLOC1S5,PCDH15,PDZD7,DIAPH3,LRIG3,SLC17A8	48/221
10_Member	GO Biological Processes	GO:0048839	inner ear development	-8.51054	-6.554	182,890,1027,1301,2043,2070,2254,2255,2535,2561,2625,3209,3638,4646,4762,4851,4919,5396,6469,7399,7401,7474,7849,7976,8516,9321,9481,9497,9890,9935,10253,23322,51141,51168,51804,55084,55584,63915,65217,79955,81624,121227,246213	JAG1,CCNA2,CDKN1B,COL11A1,EPHA4,EYA4,FGF9,FGF10,FZD2,GABRB2,GATA3,HOXA13,INSIG1,MYO6,NEUROG1,NOTCH1,ROR1,PRRX1,SHH,USH2A,CLRN1,WNT5A,PAX8,FZD3,ITGA8,TRIP11,SLC25A27,SLC4A7,PLPPR4,MAFB,SPRY2,RPGRIP1L,INSIG2,MYO15A,SIX4,SOBP,CHRNA9,BLOC1S5,PCDH15,PDZD7,DIAPH3,LRIG3,SLC17A8	43/194
10_Member	GO Biological Processes	GO:0048562	embryonic organ morphogenesis	-8.20096	-6.301	655,668,1301,1739,1909,2254,2255,2295,2535,2625,3202,3398,3638,4325,4646,4762,4851,5079,5080,5396,5594,5663,6262,6469,6474,6664,6670,6913,7401,7474,7547,7849,7855,7976,8516,9935,10194,10253,10370,10413,10818,23314,51141,51168,51804,55084,55212,55584,57453,57534,63915,79955,121227,200894,204851,339829	BMP7,FOXL2,COL11A1,DLG1,EDNRA,FGF9,FGF10,FOXF2,FZD2,GATA3,HOXA5,ID2,INSIG1,MMP16,MYO6,NEUROG1,NOTCH1,PAX5,PAX6,PRRX1,MAPK1,PSEN1,RYR2,SHH,SHOX2,SOX11,SP3,TBX15,CLRN1,WNT5A,ZIC3,PAX8,FZD5,FZD3,ITGA8,MAFB,TSHZ1,SPRY2,CITED2,YAP1,FRS2,SATB2,INSIG2,MYO15A,SIX4,SOBP,BBS7,CHRNA9,DSCAML1,MIB1,BLOC1S5,PDZD7,LRIG3,ARL13B,HIPK1,CCDC39	56/295
10_Member	GO Biological Processes	GO:0042471	ear morphogenesis	-5.80984	-4.221	1301,1909,2254,2255,2535,2625,3638,4646,4762,5396,5594,7401,7474,7547,7849,7976,8516,9935,10194,10253,51141,51168,51804,55084,55584,63915,79955,121227	COL11A1,EDNRA,FGF9,FGF10,FZD2,GATA3,INSIG1,MYO6,NEUROG1,PRRX1,MAPK1,CLRN1,WNT5A,ZIC3,PAX8,FZD3,ITGA8,MAFB,TSHZ1,SPRY2,INSIG2,MYO15A,SIX4,SOBP,CHRNA9,BLOC1S5,PDZD7,LRIG3	28/126
10_Member	GO Biological Processes	GO:0042472	inner ear morphogenesis	-5.29876	-3.786	1301,2254,2255,2535,2625,3638,4646,4762,5396,7401,7474,7849,7976,8516,9935,10253,51141,51168,51804,55084,55584,63915,79955,121227	COL11A1,FGF9,FGF10,FZD2,GATA3,INSIG1,MYO6,NEUROG1,PRRX1,CLRN1,WNT5A,PAX8,FZD3,ITGA8,MAFB,SPRY2,INSIG2,MYO15A,SIX4,SOBP,CHRNA9,BLOC1S5,PDZD7,LRIG3	24/105
11_Summary	GO Biological Processes	GO:0050804	modulation of chemical synaptic transmission	-17.0553	-14.059	148,477,488,627,773,785,816,952,1138,1956,2043,2045,2149,2332,2890,2893,2895,2897,2898,2901,2903,2915,2917,3156,3269,3356,3786,3845,4311,4915,5021,5028,5270,5334,5335,5530,5577,5594,5601,5663,5728,5789,5908,5924,6198,6507,6532,6533,6622,6809,6860,6869,7474,7532,8526,8564,9187,9378,9456,9498,9693,9699,9890,9899,10288,10369,22849,22854,22871,22987,23085,23236,23349,23394,23613,23621,23657,25769,260…	ADRA1A,ATP1A2,ATP2A2,BDNF,CACNA1A,CACNB4,CAMK2B,CD38,CHRNA5,EGFR,EPHA4,EPHA7,F2R,FMR1,GRIA1,GRIA4,GRID2,GRIK1,GRIK2,GRIK5,GRIN2A,GRM5,GRM7,HMGCR,HRH1,HTR2A,KCNQ3,KRAS,MME,NTRK2,OXTR,P2RY1,SERPINE2,PLCL1,PLCG1,PPP3CA,PRKAR2B,MAPK1,MAPK9,PSEN1,PTEN,PTPRD,RAP1B,RASGRF2,RPS6KB1,SLC1A3,SLC6A4,SLC6A6,SNCA,STX3,SYT4,TACR1,WNT5A,YWHAG,DGKE,KMO,SLC24A1,NRXN1,HOMER1,SLC4A8,RAPGEF2,RIMS2,PLPPR4,SV2B,LILRB2,…	191/-
11_Member	GO Biological Processes	GO:0050804	modulation of chemical synaptic transmission	-17.0553	-14.059	148,477,488,627,773,785,816,952,1138,1956,2043,2045,2149,2332,2890,2893,2895,2897,2898,2901,2903,2915,2917,3156,3269,3356,3786,3845,4311,4915,5021,5028,5270,5334,5335,5530,5577,5594,5601,5663,5728,5789,5908,5924,6198,6507,6532,6533,6622,6809,6860,6869,7474,7532,8526,8564,9187,9378,9456,9498,9693,9699,9890,9899,10288,10369,22849,22854,22871,22987,23085,23236,23349,23394,23613,23621,23657,25769,260…	ADRA1A,ATP1A2,ATP2A2,BDNF,CACNA1A,CACNB4,CAMK2B,CD38,CHRNA5,EGFR,EPHA4,EPHA7,F2R,FMR1,GRIA1,GRIA4,GRID2,GRIK1,GRIK2,GRIK5,GRIN2A,GRM5,GRM7,HMGCR,HRH1,HTR2A,KCNQ3,KRAS,MME,NTRK2,OXTR,P2RY1,SERPINE2,PLCL1,PLCG1,PPP3CA,PRKAR2B,MAPK1,MAPK9,PSEN1,PTEN,PTPRD,RAP1B,RASGRF2,RPS6KB1,SLC1A3,SLC6A4,SLC6A6,SNCA,STX3,SYT4,TACR1,WNT5A,YWHAG,DGKE,KMO,SLC24A1,NRXN1,HOMER1,SLC4A8,RAPGEF2,RIMS2,PLPPR4,SV2B,LILRB2,…	102/492
11_Member	GO Biological Processes	GO:0099177	regulation of trans-synaptic signaling	-16.9912	-14.017	148,477,488,627,773,785,816,952,1138,1956,2043,2045,2149,2332,2890,2893,2895,2897,2898,2901,2903,2915,2917,3156,3269,3356,3786,3845,4311,4915,5021,5028,5270,5334,5335,5530,5577,5594,5601,5663,5728,5789,5908,5924,6198,6507,6532,6533,6622,6809,6860,6869,7474,7532,8526,8564,9187,9378,9456,9498,9693,9699,9890,9899,10288,10369,22849,22854,22871,22987,23085,23236,23349,23394,23613,23621,23657,25769,260…	ADRA1A,ATP1A2,ATP2A2,BDNF,CACNA1A,CACNB4,CAMK2B,CD38,CHRNA5,EGFR,EPHA4,EPHA7,F2R,FMR1,GRIA1,GRIA4,GRID2,GRIK1,GRIK2,GRIK5,GRIN2A,GRM5,GRM7,HMGCR,HRH1,HTR2A,KCNQ3,KRAS,MME,NTRK2,OXTR,P2RY1,SERPINE2,PLCL1,PLCG1,PPP3CA,PRKAR2B,MAPK1,MAPK9,PSEN1,PTEN,PTPRD,RAP1B,RASGRF2,RPS6KB1,SLC1A3,SLC6A4,SLC6A6,SNCA,STX3,SYT4,TACR1,WNT5A,YWHAG,DGKE,KMO,SLC24A1,NRXN1,HOMER1,SLC4A8,RAPGEF2,RIMS2,PLPPR4,SV2B,LILRB2,…	102/493
11_Member	GO Biological Processes	GO:0042391	regulation of membrane potential	-13.4794	-10.994	148,288,477,488,596,637,781,785,817,1138,1525,1739,1829,2257,2332,2475,2557,2561,2562,2565,2730,2742,2890,2893,2895,2897,2898,2901,2903,2915,3737,3746,3747,3751,3752,3760,3767,3778,3786,4897,4915,5366,5530,5663,5728,5774,6262,6326,6332,6335,6532,6622,6717,6869,7871,8671,9378,9481,9498,9630,9699,9948,10008,10060,10345,10369,10550,11060,22871,23327,23613,27345,29119,55186,55584,55800,56479,56853,63…	ADRA1A,ANK3,ATP1A2,ATP2A2,BCL2,BID,CACNA2D1,CACNB4,CAMK2D,CHRNA5,CXADR,DLG1,DSG2,FGF12,FMR1,MTOR,GABRA4,GABRB2,GABRB3,GABRG1,GCLM,GLRA2,GRIA1,GRIA4,GRID2,GRIK1,GRIK2,GRIK5,GRIN2A,GRM5,KCNA2,KCNC1,KCNC2,KCND2,KCND3,KCNJ3,KCNJ11,KCNMA1,KCNQ3,NRCAM,NTRK2,PMAIP1,PPP3CA,PSEN1,PTEN,PTPN3,RYR2,SCN2A,SCN7A,SCN9A,SLC6A4,SNCA,SRI,TACR1,SLMAP,SLC4A4,NRXN1,SLC25A27,SLC4A8,GNA14,RIMS2,WDR1,KCNE3,ABCC9,TRDN,CA…	88/446
11_Member	GO Biological Processes	GO:0099536	synaptic signaling	-11.0239	-8.798	773,777,785,1138,1739,1960,2149,2257,2557,2561,2562,2565,2742,2890,2893,2895,2897,2898,2901,2903,2908,2915,2917,3269,3356,3358,3361,3556,3708,3751,3786,3836,4287,4915,4986,4988,5530,5538,5594,5663,5728,5789,6195,6197,6507,6622,6750,6809,6860,8618,9342,9378,9456,9607,9699,9899,9900,10160,10911,22871,22987,23085,23236,26059,26258,27115,27345,27445,29767,55327,55584,56127,56853,56888,57084,57679,604…	CACNA1A,CACNA1E,CACNB4,CHRNA5,DLG1,EGR3,F2R,FGF12,GABRA4,GABRB2,GABRB3,GABRG1,GLRA2,GRIA1,GRIA4,GRID2,GRIK1,GRIK2,GRIK5,GRIN2A,NR3C1,GRM5,GRM7,HRH1,HTR2A,HTR2C,HTR5A,IL1RAP,ITPR1,KCND2,KCNQ3,KPNA1,ATXN3,NTRK2,OPRK1,OPRM1,PPP3CA,PPT1,MAPK1,PSEN1,PTEN,PTPRD,RPS6KA1,RPS6KA3,SLC1A3,SNCA,SST,STX3,SYT4,CADPS,SNAP29,NRXN1,HOMER1,CARTPT,RIMS2,SV2B,SV2A,FARP1,UTS2,NLGN1,SV2C,ERC1,PLCB1,ERC2,BLOC1S6,PDE7B,…	84/460
11_Member	GO Biological Processes	GO:0099537	trans-synaptic signaling	-10.4914	-8.32	773,777,785,1138,1739,1960,2149,2257,2557,2561,2562,2565,2742,2890,2893,2895,2897,2898,2901,2903,2908,2915,2917,3269,3356,3358,3361,3556,3751,3786,4287,4915,4986,5530,5538,5594,5663,5728,5789,6195,6197,6507,6622,6750,6809,6860,8618,9342,9378,9456,9607,9699,9899,9900,10160,10911,22871,22987,23085,26059,26258,27115,27345,27445,29767,55327,55584,56127,56853,57084,57679,60482,63908,79608,91851,116443…	CACNA1A,CACNA1E,CACNB4,CHRNA5,DLG1,EGR3,F2R,FGF12,GABRA4,GABRB2,GABRB3,GABRG1,GLRA2,GRIA1,GRIA4,GRID2,GRIK1,GRIK2,GRIK5,GRIN2A,NR3C1,GRM5,GRM7,HRH1,HTR2A,HTR2C,HTR5A,IL1RAP,KCND2,KCNQ3,ATXN3,NTRK2,OPRK1,PPP3CA,PPT1,MAPK1,PSEN1,PTEN,PTPRD,RPS6KA1,RPS6KA3,SLC1A3,SNCA,SST,STX3,SYT4,CADPS,SNAP29,NRXN1,HOMER1,CARTPT,RIMS2,SV2B,SV2A,FARP1,UTS2,NLGN1,SV2C,ERC1,ERC2,BLOC1S6,PDE7B,KCNMB4,PCLO,TMOD2,LIN7C,…	79/431
11_Member	GO Biological Processes	GO:0007268	chemical synaptic transmission	-9.35782	-7.295	773,777,785,1138,1739,1960,2257,2557,2561,2562,2565,2742,2890,2893,2895,2897,2898,2901,2903,2908,2915,2917,3269,3356,3358,3361,3751,3786,4287,4986,5530,5538,5594,5663,5728,6195,6197,6507,6622,6750,6809,6860,8618,9342,9378,9456,9607,9699,9899,9900,10911,22871,22987,23085,26059,26258,27115,27345,27445,29767,55327,55584,56127,56853,57084,57679,60482,63908,79608,91851,116443,120892,246213,440279	CACNA1A,CACNA1E,CACNB4,CHRNA5,DLG1,EGR3,FGF12,GABRA4,GABRB2,GABRB3,GABRG1,GLRA2,GRIA1,GRIA4,GRID2,GRIK1,GRIK2,GRIK5,GRIN2A,NR3C1,GRM5,GRM7,HRH1,HTR2A,HTR2C,HTR5A,KCND2,KCNQ3,ATXN3,OPRK1,PPP3CA,PPT1,MAPK1,PSEN1,PTEN,RPS6KA1,RPS6KA3,SLC1A3,SNCA,SST,STX3,SYT4,CADPS,SNAP29,NRXN1,HOMER1,CARTPT,RIMS2,SV2B,SV2A,UTS2,NLGN1,SV2C,ERC1,ERC2,BLOC1S6,PDE7B,KCNMB4,PCLO,TMOD2,LIN7C,CHRNA9,PCDHB9,CELF4,SLC17A6,A…	74/414
11_Member	GO Biological Processes	GO:0098916	anterograde trans-synaptic signaling	-9.35782	-7.295	773,777,785,1138,1739,1960,2257,2557,2561,2562,2565,2742,2890,2893,2895,2897,2898,2901,2903,2908,2915,2917,3269,3356,3358,3361,3751,3786,4287,4986,5530,5538,5594,5663,5728,6195,6197,6507,6622,6750,6809,6860,8618,9342,9378,9456,9607,9699,9899,9900,10911,22871,22987,23085,26059,26258,27115,27345,27445,29767,55327,55584,56127,56853,57084,57679,60482,63908,79608,91851,116443,120892,246213,440279	CACNA1A,CACNA1E,CACNB4,CHRNA5,DLG1,EGR3,FGF12,GABRA4,GABRB2,GABRB3,GABRG1,GLRA2,GRIA1,GRIA4,GRID2,GRIK1,GRIK2,GRIK5,GRIN2A,NR3C1,GRM5,GRM7,HRH1,HTR2A,HTR2C,HTR5A,KCND2,KCNQ3,ATXN3,OPRK1,PPP3CA,PPT1,MAPK1,PSEN1,PTEN,RPS6KA1,RPS6KA3,SLC1A3,SNCA,SST,STX3,SYT4,CADPS,SNAP29,NRXN1,HOMER1,CARTPT,RIMS2,SV2B,SV2A,UTS2,NLGN1,SV2C,ERC1,ERC2,BLOC1S6,PDE7B,KCNMB4,PCLO,TMOD2,LIN7C,CHRNA9,PCDHB9,CELF4,SLC17A6,A…	74/414
11_Member	GO Biological Processes	GO:0048167	regulation of synaptic plasticity	-5.42326	-3.895	816,952,2043,2332,2890,2895,2898,2903,2915,3156,3269,3786,3845,4311,4915,5270,5594,5663,5924,6622,6809,6860,7532,9187,9693,9699,10288,22849,23085,25769,26045,26059,27067,57282,57616,81539,81832,91851,440279	CAMK2B,CD38,EPHA4,FMR1,GRIA1,GRID2,GRIK2,GRIN2A,GRM5,HMGCR,HRH1,KCNQ3,KRAS,MME,NTRK2,SERPINE2,MAPK1,PSEN1,RASGRF2,SNCA,STX3,SYT4,YWHAG,SLC24A1,RAPGEF2,RIMS2,LILRB2,CPEB3,ERC1,SLC24A2,LRRTM2,ERC2,STAU2,SLC4A10,TSHZ3,SLC38A1,NETO1,CHRDL1,UNC13C	39/215
12_Summary	GO Biological Processes	GO:0007423	sensory organ development	-16.7664	-13.814	93,182,596,655,668,890,1027,1282,1290,1295,1296,1301,1739,1909,1956,2043,2070,2254,2255,2295,2535,2561,2625,3209,3638,4081,4212,4646,4762,4774,4781,4810,4851,4915,4919,5080,5090,5396,5469,5584,5594,5663,5954,5961,6096,6469,6498,6654,6659,6664,6670,7068,7399,7401,7474,7547,7837,7849,7855,7976,8322,8412,8516,8854,9321,9481,9497,9890,9935,10002,10194,10253,10370,10818,11023,22931,23322,23554,23657,2…	ACVR2B,JAG1,BCL2,BMP7,FOXL2,CCNA2,CDKN1B,COL4A1,COL5A2,COL8A1,COL8A2,COL11A1,DLG1,EDNRA,EGFR,EPHA4,EYA4,FGF9,FGF10,FOXF2,FZD2,GABRB2,GATA3,HOXA13,INSIG1,MAB21L1,MEIS2,MYO6,NEUROG1,NFIA,NFIB,NHS,NOTCH1,NTRK2,ROR1,PAX6,PBX3,PRRX1,MED1,PRKCI,MAPK1,PSEN1,RCN1,PRPH2,RORB,SHH,SKIL,SOS1,SOX4,SOX11,SP3,THRB,USH2A,CLRN1,WNT5A,ZIC3,PXDN,PAX8,FZD5,FZD3,FZD4,BCAR3,ITGA8,ALDH1A2,TRIP11,SLC25A27,SLC4A7,PLPPR4,…	116/-
12_Member	GO Biological Processes	GO:0007423	sensory organ development	-16.7664	-13.814	93,182,596,655,668,890,1027,1282,1290,1295,1296,1301,1739,1909,1956,2043,2070,2254,2255,2295,2535,2561,2625,3209,3638,4081,4212,4646,4762,4774,4781,4810,4851,4915,4919,5080,5090,5396,5469,5584,5594,5663,5954,5961,6096,6469,6498,6654,6659,6664,6670,7068,7399,7401,7474,7547,7837,7849,7855,7976,8322,8412,8516,8854,9321,9481,9497,9890,9935,10002,10194,10253,10370,10818,11023,22931,23322,23554,23657,2…	ACVR2B,JAG1,BCL2,BMP7,FOXL2,CCNA2,CDKN1B,COL4A1,COL5A2,COL8A1,COL8A2,COL11A1,DLG1,EDNRA,EGFR,EPHA4,EYA4,FGF9,FGF10,FOXF2,FZD2,GABRB2,GATA3,HOXA13,INSIG1,MAB21L1,MEIS2,MYO6,NEUROG1,NFIA,NFIB,NHS,NOTCH1,NTRK2,ROR1,PAX6,PBX3,PRRX1,MED1,PRKCI,MAPK1,PSEN1,RCN1,PRPH2,RORB,SHH,SKIL,SOS1,SOX4,SOX11,SP3,THRB,USH2A,CLRN1,WNT5A,ZIC3,PXDN,PAX8,FZD5,FZD3,FZD4,BCAR3,ITGA8,ALDH1A2,TRIP11,SLC25A27,SLC4A7,PLPPR4,…	113/579
12_Member	GO Biological Processes	GO:0090596	sensory organ morphogenesis	-11.9285	-9.588	182,596,655,668,1290,1295,1296,1301,1909,2254,2255,2295,2535,2625,3638,4646,4762,4851,4915,5080,5396,5584,5594,6096,6659,6664,6670,7068,7401,7474,7547,7849,7855,7976,8412,8516,9935,10002,10194,10253,10370,10818,23322,23554,25945,27067,30813,50939,51141,51168,51804,55084,55584,55714,56603,63915,79955,118427,120114,121227,204851	JAG1,BCL2,BMP7,FOXL2,COL5A2,COL8A1,COL8A2,COL11A1,EDNRA,FGF9,FGF10,FOXF2,FZD2,GATA3,INSIG1,MYO6,NEUROG1,NOTCH1,NTRK2,PAX6,PRRX1,PRKCI,MAPK1,RORB,SOX4,SOX11,SP3,THRB,CLRN1,WNT5A,ZIC3,PAX8,FZD5,FZD3,BCAR3,ITGA8,MAFB,NR2E3,TSHZ1,SPRY2,CITED2,FRS2,RPGRIP1L,TSPAN12,NECTIN3,STAU2,VSX1,IMPG2,INSIG2,MYO15A,SIX4,SOBP,CHRNA9,TENM3,CYP26B1,BLOC1S5,PDZD7,OLFM3,FAT3,LRIG3,HIPK1	61/273
12_Member	GO Biological Processes	GO:0048880	sensory system development	-11.0788	-8.845	93,182,596,655,668,1282,1290,1295,1296,1739,1956,2254,2255,2295,2625,3670,4081,4212,4774,4781,4810,4851,4915,5080,5090,5469,5584,5663,5954,5961,6096,6469,6498,6654,6659,6664,6670,7068,7474,7837,7855,8322,8412,8854,10002,10370,10371,10818,11023,22931,23322,23554,23657,25945,27067,30813,50939,55212,55714,56890,57084,57381,64805,64919,65084,79147,84287,91851,118427,120114,130916,170692,204851,246213…	ACVR2B,JAG1,BCL2,BMP7,FOXL2,COL4A1,COL5A2,COL8A1,COL8A2,DLG1,EGFR,FGF9,FGF10,FOXF2,GATA3,ISL1,MAB21L1,MEIS2,NFIA,NFIB,NHS,NOTCH1,NTRK2,PAX6,PBX3,MED1,PRKCI,PSEN1,RCN1,PRPH2,RORB,SHH,SKIL,SOS1,SOX4,SOX11,SP3,THRB,WNT5A,PXDN,FZD5,FZD4,BCAR3,ALDH1A2,NR2E3,CITED2,SEMA3A,FRS2,VAX1,RAB18,RPGRIP1L,TSPAN12,SLC7A11,NECTIN3,STAU2,VSX1,IMPG2,BBS7,TENM3,MDM1,SLC17A6,RHOJ,P2RY12,BCL11B,TMEM135,FKRP,ZDHHC16,CH…	75/389
12_Member	GO Biological Processes	GO:0150063	visual system development	-10.5586	-8.377	93,182,596,655,668,1282,1290,1295,1296,1739,1956,2254,2255,2295,2625,4081,4212,4774,4781,4810,4851,4915,5080,5090,5469,5584,5663,5954,5961,6096,6469,6498,6654,6659,6664,6670,7068,7474,7837,7855,8322,8412,8854,10002,10370,10818,11023,22931,23322,23554,23657,25945,27067,30813,50939,55212,55714,56890,57084,57381,64805,64919,65084,79147,84287,91851,118427,120114,130916,170692,204851,246213,340273	ACVR2B,JAG1,BCL2,BMP7,FOXL2,COL4A1,COL5A2,COL8A1,COL8A2,DLG1,EGFR,FGF9,FGF10,FOXF2,GATA3,MAB21L1,MEIS2,NFIA,NFIB,NHS,NOTCH1,NTRK2,PAX6,PBX3,MED1,PRKCI,PSEN1,RCN1,PRPH2,RORB,SHH,SKIL,SOS1,SOX4,SOX11,SP3,THRB,WNT5A,PXDN,FZD5,FZD4,BCAR3,ALDH1A2,NR2E3,CITED2,FRS2,VAX1,RAB18,RPGRIP1L,TSPAN12,SLC7A11,NECTIN3,STAU2,VSX1,IMPG2,BBS7,TENM3,MDM1,SLC17A6,RHOJ,P2RY12,BCL11B,TMEM135,FKRP,ZDHHC16,CHRDL1,OLFM3,F…	73/383
12_Member	GO Biological Processes	GO:0001654	eye development	-10.3552	-8.197	93,182,596,655,668,1282,1290,1295,1296,1739,1956,2254,2255,2295,2625,4081,4212,4774,4781,4810,4851,4915,5080,5090,5469,5584,5663,5954,5961,6096,6469,6498,6654,6659,6664,6670,7068,7474,7837,7855,8322,8412,8854,10002,10370,10818,11023,22931,23322,23554,23657,25945,27067,30813,50939,55212,55714,56890,57084,57381,64919,65084,79147,84287,91851,118427,120114,130916,170692,204851,246213,340273	ACVR2B,JAG1,BCL2,BMP7,FOXL2,COL4A1,COL5A2,COL8A1,COL8A2,DLG1,EGFR,FGF9,FGF10,FOXF2,GATA3,MAB21L1,MEIS2,NFIA,NFIB,NHS,NOTCH1,NTRK2,PAX6,PBX3,MED1,PRKCI,PSEN1,RCN1,PRPH2,RORB,SHH,SKIL,SOS1,SOX4,SOX11,SP3,THRB,WNT5A,PXDN,FZD5,FZD4,BCAR3,ALDH1A2,NR2E3,CITED2,FRS2,VAX1,RAB18,RPGRIP1L,TSPAN12,SLC7A11,NECTIN3,STAU2,VSX1,IMPG2,BBS7,TENM3,MDM1,SLC17A6,RHOJ,BCL11B,TMEM135,FKRP,ZDHHC16,CHRDL1,OLFM3,FAT3,MTE…	72/379
12_Member	GO Biological Processes	GO:0043010	camera-type eye development	-6.71013	-4.997	93,182,655,668,1282,1295,1296,1739,1956,2255,2295,2625,4081,4774,4781,4810,4851,4915,5080,5469,5663,5954,5961,6096,6469,6498,6654,6659,6664,6670,7068,7474,7855,8322,8412,8854,10002,10370,10818,11023,23322,23554,23657,25945,30813,50939,55714,56890,57084,57381,64919,65084,79147,120114,130916,204851,246213	ACVR2B,JAG1,BMP7,FOXL2,COL4A1,COL8A1,COL8A2,DLG1,EGFR,FGF10,FOXF2,GATA3,MAB21L1,NFIA,NFIB,NHS,NOTCH1,NTRK2,PAX6,MED1,PSEN1,RCN1,PRPH2,RORB,SHH,SKIL,SOS1,SOX4,SOX11,SP3,THRB,WNT5A,FZD5,FZD4,BCAR3,ALDH1A2,NR2E3,CITED2,FRS2,VAX1,RPGRIP1L,TSPAN12,SLC7A11,NECTIN3,VSX1,IMPG2,TENM3,MDM1,SLC17A6,RHOJ,BCL11B,TMEM135,FKRP,FAT3,MTERF4,HIPK1,SLC17A8	57/333
12_Member	GO Biological Processes	GO:0048592	eye morphogenesis	-6.07057	-4.442	182,596,655,668,1290,1295,1296,2295,4851,4915,5080,5584,6096,6659,6664,6670,7068,7474,7855,8412,10002,10370,10818,23322,23554,25945,27067,30813,50939,55714,118427,120114,204851	JAG1,BCL2,BMP7,FOXL2,COL5A2,COL8A1,COL8A2,FOXF2,NOTCH1,NTRK2,PAX6,PRKCI,RORB,SOX4,SOX11,SP3,THRB,WNT5A,FZD5,BCAR3,NR2E3,CITED2,FRS2,RPGRIP1L,TSPAN12,NECTIN3,STAU2,VSX1,IMPG2,TENM3,OLFM3,FAT3,HIPK1	33/158
12_Member	GO Biological Processes	GO:0048593	camera-type eye morphogenesis	-4.51746	-3.126	182,655,1295,1296,2295,4851,4915,5080,6096,6659,6664,6670,7068,7474,7855,8412,10370,10818,23322,23554,25945,30813,50939,55714,120114,204851	JAG1,BMP7,COL8A1,COL8A2,FOXF2,NOTCH1,NTRK2,PAX6,RORB,SOX4,SOX11,SP3,THRB,WNT5A,FZD5,BCAR3,CITED2,FRS2,RPGRIP1L,TSPAN12,NECTIN3,VSX1,IMPG2,TENM3,FAT3,HIPK1	26/131
12_Member	GO Biological Processes	GO:0060041	retina development in camera-type eye	-3.01015	-1.899	93,1282,4774,4781,4851,4915,5080,5469,5663,5961,6096,7068,8322,10002,23322,23554,25945,30813,50939,56890,57381,65084,120114,204851,246213	ACVR2B,COL4A1,NFIA,NFIB,NOTCH1,NTRK2,PAX6,MED1,PSEN1,PRPH2,RORB,THRB,FZD4,NR2E3,RPGRIP1L,TSPAN12,NECTIN3,VSX1,IMPG2,MDM1,RHOJ,TMEM135,FAT3,HIPK1,SLC17A8	25/153
13_Summary	GO Biological Processes	GO:0009725	response to hormone	-16.5233	-13.591	21,148,178,324,367,477,498,552,596,634,655,677,678,687,890,952,1027,1176,1385,1432,1829,1909,1946,1956,2069,2100,2241,2244,2353,2354,2475,2625,2650,2690,2730,2798,2890,2908,3304,3480,3586,3638,3667,3670,3673,4036,4193,4311,4841,4851,4864,4986,5021,5069,5080,5122,5140,5290,5295,5465,5468,5469,5563,5584,5594,5618,5729,5737,5747,5770,5771,5788,5910,5962,5978,6198,6387,6422,6431,6443,6654,6655,6716,6…	ABCA3,ADRA1A,AGL,APC,AR,ATP1A2,ATP5F1A,AVPR1A,BCL2,CEACAM1,BMP7,ZFP36L1,ZFP36L2,KLF9,CCNA2,CD38,CDKN1B,AP3S1,CREB1,MAPK14,DSG2,EDNRA,EFNA5,EGFR,EREG,ESR2,FER,FGB,FOS,FOSB,MTOR,GATA3,GCNT1,GHR,GCLM,GNRHR,GRIA1,NR3C1,HSPA1B,IGF1R,IL10,INSIG1,IRS1,ISL1,ITGA2,LRP2,MDM2,MME,NONO,NOTCH1,NPC1,OPRK1,OXTR,PAPPA,PAX6,PCSK1,PDE3B,PIK3CA,PIK3R1,PPARA,PPARG,MED1,PRKAA2,PRKCI,MAPK1,PRLR,PTGDR,PTGFR,PTK2,PTPN1,…	199/-
13_Member	GO Biological Processes	GO:0009725	response to hormone	-16.5233	-13.591	21,148,178,324,367,477,498,552,596,634,655,677,678,687,890,952,1027,1176,1385,1432,1829,1909,1946,1956,2069,2100,2241,2244,2353,2354,2475,2625,2650,2690,2730,2798,2890,2908,3304,3480,3586,3638,3667,3670,3673,4036,4193,4311,4841,4851,4864,4986,5021,5069,5080,5122,5140,5290,5295,5465,5468,5469,5563,5584,5594,5618,5729,5737,5747,5770,5771,5788,5910,5962,5978,6198,6387,6422,6431,6443,6654,6655,6716,6…	ABCA3,ADRA1A,AGL,APC,AR,ATP1A2,ATP5F1A,AVPR1A,BCL2,CEACAM1,BMP7,ZFP36L1,ZFP36L2,KLF9,CCNA2,CD38,CDKN1B,AP3S1,CREB1,MAPK14,DSG2,EDNRA,EFNA5,EGFR,EREG,ESR2,FER,FGB,FOS,FOSB,MTOR,GATA3,GCNT1,GHR,GCLM,GNRHR,GRIA1,NR3C1,HSPA1B,IGF1R,IL10,INSIG1,IRS1,ISL1,ITGA2,LRP2,MDM2,MME,NONO,NOTCH1,NPC1,OPRK1,OXTR,PAPPA,PAX6,PCSK1,PDE3B,PIK3CA,PIK3R1,PPARA,PPARG,MED1,PRKAA2,PRKCI,MAPK1,PRLR,PTGDR,PTGFR,PTK2,PTPN1,…	138/780
13_Member	GO Biological Processes	GO:1901699	cellular response to nitrogen compound	-15.968	-13.124	196,324,366,498,538,634,677,773,781,846,890,1017,1138,1176,1278,1282,1290,1729,1909,1956,2043,2241,2353,2475,2561,2562,2690,2730,2742,2773,2774,2798,2889,2890,2915,3269,3356,3434,3479,3480,3638,3667,3676,3708,3747,4193,4841,4880,4915,4988,5028,5080,5140,5290,5294,5295,5468,5584,5594,5663,5747,5770,5771,5899,5908,5910,6198,6262,6422,6443,6470,6507,6532,6622,6654,6655,6777,6781,6885,7099,7430,7532,…	AHR,APC,AQP9,ATP5F1A,ATP7A,CEACAM1,ZFP36L1,CACNA1A,CACNA2D1,CASR,CCNA2,CDK2,CHRNA5,AP3S1,COL1A2,COL4A1,COL5A2,DIAPH1,EDNRA,EGFR,EPHA4,FER,FOS,MTOR,GABRB2,GABRB3,GHR,GCLM,GLRA2,GNAI3,GNAL,GNRHR,RAPGEF1,GRIA1,GRM5,HRH1,HTR2A,IFIT1,IGF1,IGF1R,INSIG1,IRS1,ITGA4,ITPR1,KCNC2,MDM2,NONO,NPPC,NTRK2,OPRM1,P2RY1,PAX6,PDE3B,PIK3CA,PIK3CG,PIK3R1,PPARG,PRKCI,MAPK1,PSEN1,PTK2,PTPN1,PTPN2,RALB,RAP1B,RAP1GDS1,RPS…	118/632
13_Member	GO Biological Processes	GO:0032870	cellular response to hormone stimulus	-14.6858	-12.024	324,367,477,498,552,634,677,678,687,890,1176,1909,1946,1956,2100,2241,2244,2353,2354,2475,2690,2730,2798,2890,2908,3304,3480,3638,3667,3670,4193,4841,4851,4864,5021,5080,5140,5290,5295,5465,5468,5469,5563,5584,5594,5618,5729,5737,5747,5770,5771,5910,5962,5978,6198,6422,6443,6654,6655,6750,6777,6781,6885,7068,7110,7292,7357,7532,7849,8412,8837,8850,9113,9420,9604,9734,9882,10002,10270,10413,10499,…	APC,AR,ATP1A2,ATP5F1A,AVPR1A,CEACAM1,ZFP36L1,ZFP36L2,KLF9,CCNA2,AP3S1,EDNRA,EFNA5,EGFR,ESR2,FER,FGB,FOS,FOSB,MTOR,GHR,GCLM,GNRHR,GRIA1,NR3C1,HSPA1B,IGF1R,INSIG1,IRS1,ISL1,MDM2,NONO,NOTCH1,NPC1,OXTR,PAX6,PDE3B,PIK3CA,PIK3R1,PPARA,PPARG,MED1,PRKAA2,PRKCI,MAPK1,PRLR,PTGDR,PTGFR,PTK2,PTPN1,PTPN2,RAP1GDS1,RDX,REST,RPS6KB1,SFRP1,SGCB,SOS1,SOS2,SST,STAT5B,STC1,MAP3K7,THRB,TMF1,TNFSF4,UGCG,YWHAG,PAX8,BCA…	98/501
13_Member	GO Biological Processes	GO:0071417	cellular response to organonitrogen compound	-14.6161	-11.964	196,324,366,538,634,677,773,781,846,890,1138,1176,1278,1282,1290,1729,1909,1956,2043,2241,2353,2475,2561,2562,2690,2730,2742,2773,2774,2798,2889,2890,2915,3269,3356,3479,3480,3638,3667,3676,3708,4193,4841,4880,4915,4988,5028,5080,5140,5290,5294,5295,5468,5584,5594,5663,5747,5770,5771,5908,5910,6198,6262,6422,6443,6470,6507,6532,6622,6654,6655,6777,6781,6885,7099,7430,7532,8412,8452,8649,8837,8850…	AHR,APC,AQP9,ATP7A,CEACAM1,ZFP36L1,CACNA1A,CACNA2D1,CASR,CCNA2,CHRNA5,AP3S1,COL1A2,COL4A1,COL5A2,DIAPH1,EDNRA,EGFR,EPHA4,FER,FOS,MTOR,GABRB2,GABRB3,GHR,GCLM,GLRA2,GNAI3,GNAL,GNRHR,RAPGEF1,GRIA1,GRM5,HRH1,HTR2A,IGF1,IGF1R,INSIG1,IRS1,ITGA4,ITPR1,MDM2,NONO,NPPC,NTRK2,OPRM1,P2RY1,PAX6,PDE3B,PIK3CA,PIK3CG,PIK3R1,PPARG,PRKCI,MAPK1,PSEN1,PTK2,PTPN1,PTPN2,RAP1B,RAP1GDS1,RPS6KB1,RYR2,SFRP1,SGCB,SHMT1,SLC…	110/595
13_Member	GO Biological Processes	GO:1901652	response to peptide	-11.5765	-9.288	182,324,634,655,677,773,781,846,890,1027,1176,1385,1432,1909,2043,2069,2241,2353,2475,2650,2690,2798,2890,2915,3479,3480,3586,3638,3667,3676,4193,4841,4851,4986,5021,5080,5122,5140,5290,5295,5465,5468,5584,5594,5663,5747,5770,5771,5910,6198,6387,6431,6443,6654,6655,6716,6775,6777,6885,7099,7128,7532,8412,8743,8837,8850,9475,9734,9882,23236,23516,23621,26060,51141,51510,54328,55023,55532,55667,574…	JAG1,APC,CEACAM1,BMP7,ZFP36L1,CACNA1A,CACNA2D1,CASR,CCNA2,CDKN1B,AP3S1,CREB1,MAPK14,EDNRA,EPHA4,EREG,FER,FOS,MTOR,GCNT1,GHR,GNRHR,GRIA1,GRM5,IGF1,IGF1R,IL10,INSIG1,IRS1,ITGA4,MDM2,NONO,NOTCH1,OPRK1,OXTR,PAX6,PCSK1,PDE3B,PIK3CA,PIK3R1,PPARA,PPARG,PRKCI,MAPK1,PSEN1,PTK2,PTPN1,PTPN2,RAP1GDS1,RPS6KB1,CXCL12,SRSF6,SGCB,SOS1,SOS2,SRD5A2,STAT4,STAT5B,MAP3K7,TLR4,TNFAIP3,YWHAG,BCAR3,TNFSF10,CFLAR,KAT2B,R…	86/465
13_Member	GO Biological Processes	GO:0043434	response to peptide hormone	-10.4653	-8.297	324,634,655,677,890,1027,1176,1385,1432,1909,2069,2241,2353,2475,2650,2690,2798,2890,3480,3586,3638,3667,4193,4841,4986,5021,5080,5122,5140,5290,5295,5465,5468,5584,5594,5747,5770,5771,5910,6198,6387,6431,6443,6654,6655,6716,6775,6777,6885,7532,8412,8743,8837,8850,9475,9734,9882,23236,23516,26060,51141,54328,55023,55532,55667,57492,57727,64506,87178,130399,139596,252983	APC,CEACAM1,BMP7,ZFP36L1,CCNA2,CDKN1B,AP3S1,CREB1,MAPK14,EDNRA,EREG,FER,FOS,MTOR,GCNT1,GHR,GNRHR,GRIA1,IGF1R,IL10,INSIG1,IRS1,MDM2,NONO,OPRK1,OXTR,PAX6,PCSK1,PDE3B,PIK3CA,PIK3R1,PPARA,PPARG,PRKCI,MAPK1,PTK2,PTPN1,PTPN2,RAP1GDS1,RPS6KB1,CXCL12,SRSF6,SGCB,SOS1,SOS2,SRD5A2,STAT4,STAT5B,MAP3K7,YWHAG,BCAR3,TNFSF10,CFLAR,KAT2B,ROCK2,HDAC9,TBC1D4,PLCB1,SLC39A14,APPL1,INSIG2,GPR173,PHIP,SLC30A10,DENND4C,…	72/377
13_Member	GO Biological Processes	GO:1901653	cellular response to peptide	-10.3478	-8.193	324,634,677,773,781,846,890,1176,1909,2043,2241,2353,2475,2690,2798,2890,2915,3479,3480,3638,3667,3676,4193,4841,5080,5140,5290,5295,5468,5584,5594,5663,5747,5770,5771,5910,6198,6443,6654,6655,6777,6885,7099,7532,8412,8837,8850,9734,9882,23236,23516,23621,26060,51141,51510,54328,55023,55532,55667,57492,57727,64506,252983	APC,CEACAM1,ZFP36L1,CACNA1A,CACNA2D1,CASR,CCNA2,AP3S1,EDNRA,EPHA4,FER,FOS,MTOR,GHR,GNRHR,GRIA1,GRM5,IGF1,IGF1R,INSIG1,IRS1,ITGA4,MDM2,NONO,PAX6,PDE3B,PIK3CA,PIK3R1,PPARG,PRKCI,MAPK1,PSEN1,PTK2,PTPN1,PTPN2,RAP1GDS1,RPS6KB1,SGCB,SOS1,SOS2,STAT5B,MAP3K7,TLR4,YWHAG,BCAR3,CFLAR,KAT2B,HDAC9,TBC1D4,PLCB1,SLC39A14,BACE1,APPL1,INSIG2,CHMP5,GPR173,PHIP,SLC30A10,DENND4C,ARID1B,NCOA5,CPEB1,STXBP4	63/311
13_Member	GO Biological Processes	GO:0071375	cellular response to peptide hormone stimulus	-9.35149	-7.291	324,634,677,890,1176,1909,2241,2353,2475,2690,2798,2890,3480,3638,3667,4193,4841,5080,5140,5290,5295,5468,5584,5594,5747,5770,5771,5910,6198,6443,6654,6655,6777,6885,7532,8412,8837,8850,9734,9882,23236,23516,26060,51141,54328,55023,55532,55667,57492,57727,64506,252983	APC,CEACAM1,ZFP36L1,CCNA2,AP3S1,EDNRA,FER,FOS,MTOR,GHR,GNRHR,GRIA1,IGF1R,INSIG1,IRS1,MDM2,NONO,PAX6,PDE3B,PIK3CA,PIK3R1,PPARG,PRKCI,MAPK1,PTK2,PTPN1,PTPN2,RAP1GDS1,RPS6KB1,SGCB,SOS1,SOS2,STAT5B,MAP3K7,YWHAG,BCAR3,CFLAR,KAT2B,HDAC9,TBC1D4,PLCB1,SLC39A14,APPL1,INSIG2,GPR173,PHIP,SLC30A10,DENND4C,ARID1B,NCOA5,CPEB1,STXBP4	52/246
13_Member	GO Biological Processes	GO:0032868	response to insulin	-8.88472	-6.882	324,634,677,1176,1432,2241,2353,2475,2650,2690,3480,3586,3638,3667,4986,5080,5140,5290,5295,5465,5468,5584,5594,5770,5771,6198,6431,6443,6654,6655,7532,8412,8743,8837,8850,9734,9882,23516,26060,51141,55023,55667,57727,64506,130399,139596,252983	APC,CEACAM1,ZFP36L1,AP3S1,MAPK14,FER,FOS,MTOR,GCNT1,GHR,IGF1R,IL10,INSIG1,IRS1,OPRK1,PAX6,PDE3B,PIK3CA,PIK3R1,PPARA,PPARG,PRKCI,MAPK1,PTPN1,PTPN2,RPS6KB1,SRSF6,SGCB,SOS1,SOS2,YWHAG,BCAR3,TNFSF10,CFLAR,KAT2B,HDAC9,TBC1D4,SLC39A14,APPL1,INSIG2,PHIP,DENND4C,NCOA5,CPEB1,ACVR1C,UPRT,STXBP4	47/217
13_Member	GO Biological Processes	GO:0032869	cellular response to insulin stimulus	-8.84569	-6.847	324,634,677,1176,2241,2475,2690,3480,3638,3667,5080,5140,5290,5295,5468,5584,5594,5770,5771,6198,6443,6654,6655,7532,8412,8837,8850,9734,9882,23516,26060,51141,55023,55667,57727,64506,252983	APC,CEACAM1,ZFP36L1,AP3S1,FER,MTOR,GHR,IGF1R,INSIG1,IRS1,PAX6,PDE3B,PIK3CA,PIK3R1,PPARG,PRKCI,MAPK1,PTPN1,PTPN2,RPS6KB1,SGCB,SOS1,SOS2,YWHAG,BCAR3,CFLAR,KAT2B,HDAC9,TBC1D4,SLC39A14,APPL1,INSIG2,PHIP,DENND4C,NCOA5,CPEB1,STXBP4	37/149
13_Member	GO Biological Processes	GO:0008286	insulin receptor signaling pathway	-5.15909	-3.662	324,1176,2241,3480,3667,5290,5295,5594,5770,5771,6654,6655,8412,23516,26060,55023,57727,252983	APC,AP3S1,FER,IGF1R,IRS1,PIK3CA,PIK3R1,MAPK1,PTPN1,PTPN2,SOS1,SOS2,BCAR3,SLC39A14,APPL1,PHIP,NCOA5,STXBP4	18/67
14_Summary	GO Biological Processes	GO:0055082	intracellular chemical homeostasis	-16.2933	-13.399	477,488,523,526,538,552,596,785,817,846,1317,1534,1581,1657,1909,2730,2835,2890,2898,2915,3356,3358,3480,3708,3767,3778,4880,4986,5028,5080,5290,5291,5295,5314,5530,5538,5563,5594,5663,5910,6262,6352,6356,6387,6434,6507,6549,6659,6717,6781,7009,7037,7222,7225,7474,7776,8671,9187,9213,9217,9481,9497,9498,9550,9562,9607,9899,9900,10008,10345,10523,10539,10891,10989,22841,23394,23516,23657,25769,260…	ATP1A2,ATP2A2,ATP6V1A,ATP6V1B2,ATP7A,AVPR1A,BCL2,CACNB4,CAMK2D,CASR,SLC31A1,CYB561,CYP7A1,DMXL1,EDNRA,GCLM,GPR12,GRIA1,GRIK2,GRM5,HTR2A,HTR2C,IGF1R,ITPR1,KCNJ11,KCNMA1,NPPC,OPRK1,P2RY1,PAX6,PIK3CA,PIK3CB,PIK3R1,PKHD1,PPP3CA,PPT1,PRKAA2,MAPK1,PSEN1,RAP1GDS1,RYR2,CCL5,CCL11,CXCL12,TRA2B,SLC1A3,SLC9A2,SOX4,SRI,STC1,TMBIM6,TFRC,TRPC3,TRPC6,WNT5A,ZNF236,SLC4A4,SLC24A1,XPR1,VAPB,SLC25A27,SLC4A7,SLC4A8,…	217/-
14_Member	GO Biological Processes	GO:0055082	intracellular chemical homeostasis	-16.2933	-13.399	477,488,523,526,538,552,596,785,817,846,1317,1534,1581,1657,1909,2730,2835,2890,2898,2915,3356,3358,3480,3708,3767,3778,4880,4986,5028,5080,5290,5291,5295,5314,5530,5538,5563,5594,5663,5910,6262,6352,6356,6387,6434,6507,6549,6659,6717,6781,7009,7037,7222,7225,7474,7776,8671,9187,9213,9217,9481,9497,9498,9550,9562,9607,9899,9900,10008,10345,10523,10539,10891,10989,22841,23394,23516,23657,25769,260…	ATP1A2,ATP2A2,ATP6V1A,ATP6V1B2,ATP7A,AVPR1A,BCL2,CACNB4,CAMK2D,CASR,SLC31A1,CYB561,CYP7A1,DMXL1,EDNRA,GCLM,GPR12,GRIA1,GRIK2,GRM5,HTR2A,HTR2C,IGF1R,ITPR1,KCNJ11,KCNMA1,NPPC,OPRK1,P2RY1,PAX6,PIK3CA,PIK3CB,PIK3R1,PKHD1,PPP3CA,PPT1,PRKAA2,MAPK1,PSEN1,RAP1GDS1,RYR2,CCL5,CCL11,CXCL12,TRA2B,SLC1A3,SLC9A2,SOX4,SRI,STC1,TMBIM6,TFRC,TRPC3,TRPC6,WNT5A,ZNF236,SLC4A4,SLC24A1,XPR1,VAPB,SLC25A27,SLC4A7,SLC4A8,…	111/572
14_Member	GO Biological Processes	GO:0019725	cellular homeostasis	-15.9281	-13.1	328,477,488,523,526,538,552,596,785,817,846,1073,1317,1534,1581,1657,1909,2730,2835,2890,2898,2915,3356,3358,3480,3708,3767,3778,4880,4986,5028,5080,5290,5291,5295,5314,5530,5538,5563,5594,5663,5910,6262,6332,6352,6356,6387,6434,6507,6549,6557,6659,6717,6781,7009,7037,7222,7225,7296,7474,7776,8671,9187,9213,9217,9481,9497,9498,9550,9562,9588,9607,9899,9900,10008,10345,10523,10539,10891,10989,2284…	APEX1,ATP1A2,ATP2A2,ATP6V1A,ATP6V1B2,ATP7A,AVPR1A,BCL2,CACNB4,CAMK2D,CASR,CFL2,SLC31A1,CYB561,CYP7A1,DMXL1,EDNRA,GCLM,GPR12,GRIA1,GRIK2,GRM5,HTR2A,HTR2C,IGF1R,ITPR1,KCNJ11,KCNMA1,NPPC,OPRK1,P2RY1,PAX6,PIK3CA,PIK3CB,PIK3R1,PKHD1,PPP3CA,PPT1,PRKAA2,MAPK1,PSEN1,RAP1GDS1,RYR2,SCN7A,CCL5,CCL11,CXCL12,TRA2B,SLC1A3,SLC9A2,SLC12A1,SOX4,SRI,STC1,TMBIM6,TFRC,TRPC3,TRPC6,TXNRD1,WNT5A,ZNF236,SLC4A4,SLC24A1,X…	124/680
14_Member	GO Biological Processes	GO:0030003	intracellular monoatomic cation homeostasis	-15.3709	-12.601	477,488,523,526,538,552,596,785,817,846,1317,1534,1657,1909,2835,2890,2898,2915,3356,3358,3708,3778,4880,5028,5291,5314,5538,5594,5663,5910,6262,6352,6356,6387,6507,6549,6717,6781,7009,7037,7222,7225,7474,8671,9187,9217,9481,9497,9498,9550,9562,9899,9900,10345,10523,10539,10989,23516,25769,26059,27032,27185,54499,54583,54664,55334,55532,56898,57003,57282,57620,63933,64924,79054,79568,79901,80762,…	ATP1A2,ATP2A2,ATP6V1A,ATP6V1B2,ATP7A,AVPR1A,BCL2,CACNB4,CAMK2D,CASR,SLC31A1,CYB561,DMXL1,EDNRA,GPR12,GRIA1,GRIK2,GRM5,HTR2A,HTR2C,ITPR1,KCNMA1,NPPC,P2RY1,PIK3CB,PKHD1,PPT1,MAPK1,PSEN1,RAP1GDS1,RYR2,CCL5,CCL11,CXCL12,SLC1A3,SLC9A2,SRI,STC1,TMBIM6,TFRC,TRPC3,TRPC6,WNT5A,SLC4A4,SLC24A1,VAPB,SLC25A27,SLC4A7,SLC4A8,ATP6V1G1,MINPP1,SV2B,SV2A,TRDN,CHERP,GLRX3,IMMT,SLC39A14,SLC24A2,ERC2,ATP2C1,DISC1,TMCO…	89/423
14_Member	GO Biological Processes	GO:0030001	metal ion transport	-15.347	-12.591	148,477,488,538,596,773,777,781,785,846,1017,1027,1234,1317,1909,2149,2903,3356,3358,3685,3708,3737,3746,3747,3751,3752,3760,3767,3778,3782,3786,4036,4988,5332,5335,5336,5530,5663,5788,6262,6326,6332,6335,6352,6507,6526,6532,6533,6538,6549,6557,6561,6717,7037,7222,7225,7782,7991,8065,8671,9187,9497,9498,10008,10060,10063,10203,10345,10369,10523,10800,23236,23439,23516,25769,27032,27345,54407,5449…	ADRA1A,ATP1A2,ATP2A2,ATP7A,BCL2,CACNA1A,CACNA1E,CACNA2D1,CACNB4,CASR,CDK2,CDKN1B,CCR5,SLC31A1,EDNRA,F2R,GRIN2A,HTR2A,HTR2C,ITGAV,ITPR1,KCNA2,KCNC1,KCNC2,KCND2,KCND3,KCNJ3,KCNJ11,KCNMA1,KCNN3,KCNQ3,LRP2,OPRM1,PLCB4,PLCG1,PLCG2,PPP3CA,PSEN1,PTPRC,RYR2,SCN2A,SCN7A,SCN9A,CCL5,SLC1A3,SLC5A3,SLC6A4,SLC6A6,SLC6A11,SLC9A2,SLC12A1,SLC13A1,SRI,TFRC,TRPC3,TRPC6,SLC30A4,TUSC3,CUL5,SLC4A4,SLC24A1,SLC4A7,SLC4A…	117/636
14_Member	GO Biological Processes	GO:0006873	intracellular monoatomic ion homeostasis	-15.259	-12.515	477,488,523,526,538,552,596,785,817,846,1317,1534,1657,1909,2835,2890,2898,2915,3356,3358,3708,3778,4880,5028,5291,5314,5538,5594,5663,5910,6262,6352,6356,6387,6507,6549,6717,6781,7009,7037,7222,7225,7474,8671,9187,9217,9481,9497,9498,9550,9562,9899,9900,10008,10345,10523,10539,10989,23516,25769,26059,27032,27185,54499,54583,54664,55334,55532,56898,57003,57282,57620,63933,64924,79054,79568,79901,…	ATP1A2,ATP2A2,ATP6V1A,ATP6V1B2,ATP7A,AVPR1A,BCL2,CACNB4,CAMK2D,CASR,SLC31A1,CYB561,DMXL1,EDNRA,GPR12,GRIA1,GRIK2,GRM5,HTR2A,HTR2C,ITPR1,KCNMA1,NPPC,P2RY1,PIK3CB,PKHD1,PPT1,MAPK1,PSEN1,RAP1GDS1,RYR2,CCL5,CCL11,CXCL12,SLC1A3,SLC9A2,SRI,STC1,TMBIM6,TFRC,TRPC3,TRPC6,WNT5A,SLC4A4,SLC24A1,VAPB,SLC25A27,SLC4A7,SLC4A8,ATP6V1G1,MINPP1,SV2B,SV2A,KCNE3,TRDN,CHERP,GLRX3,IMMT,SLC39A14,SLC24A2,ERC2,ATP2C1,DISC…	90/432
14_Member	GO Biological Processes	GO:0050801	monoatomic ion homeostasis	-15.219	-12.488	288,331,477,488,523,526,538,552,596,785,817,846,1317,1534,1657,1909,2835,2890,2898,2915,3356,3358,3708,3778,4880,5028,5291,5314,5538,5594,5663,5910,6262,6332,6352,6356,6387,6444,6507,6549,6557,6717,6781,7009,7037,7222,7225,7474,8671,9187,9217,9481,9497,9498,9550,9562,9899,9900,10008,10345,10523,10539,10989,23516,25769,26059,27032,27102,27185,54499,54583,54664,55334,55532,56898,57003,57282,57402,5…	ANK3,XIAP,ATP1A2,ATP2A2,ATP6V1A,ATP6V1B2,ATP7A,AVPR1A,BCL2,CACNB4,CAMK2D,CASR,SLC31A1,CYB561,DMXL1,EDNRA,GPR12,GRIA1,GRIK2,GRM5,HTR2A,HTR2C,ITPR1,KCNMA1,NPPC,P2RY1,PIK3CB,PKHD1,PPT1,MAPK1,PSEN1,RAP1GDS1,RYR2,SCN7A,CCL5,CCL11,CXCL12,SGCD,SLC1A3,SLC9A2,SLC12A1,SRI,STC1,TMBIM6,TFRC,TRPC3,TRPC6,WNT5A,SLC4A4,SLC24A1,VAPB,SLC25A27,SLC4A7,SLC4A8,ATP6V1G1,MINPP1,SV2B,SV2A,KCNE3,TRDN,CHERP,GLRX3,IMMT,SLC3…	100/507
14_Member	GO Biological Processes	GO:0055080	monoatomic cation homeostasis	-14.4782	-11.837	288,331,477,488,523,526,538,552,596,785,817,846,1317,1534,1657,1909,2835,2890,2898,2915,3356,3358,3708,3778,4880,5028,5291,5314,5538,5594,5663,5910,6262,6332,6352,6356,6387,6444,6507,6549,6557,6717,6781,7009,7037,7222,7225,7474,8671,9187,9217,9481,9497,9498,9550,9562,9899,9900,10345,10523,10539,10989,23516,25769,26059,27032,27102,27185,54499,54583,54664,55334,55532,56898,57003,57282,57402,57620,6…	ANK3,XIAP,ATP1A2,ATP2A2,ATP6V1A,ATP6V1B2,ATP7A,AVPR1A,BCL2,CACNB4,CAMK2D,CASR,SLC31A1,CYB561,DMXL1,EDNRA,GPR12,GRIA1,GRIK2,GRM5,HTR2A,HTR2C,ITPR1,KCNMA1,NPPC,P2RY1,PIK3CB,PKHD1,PPT1,MAPK1,PSEN1,RAP1GDS1,RYR2,SCN7A,CCL5,CCL11,CXCL12,SGCD,SLC1A3,SLC9A2,SLC12A1,SRI,STC1,TMBIM6,TFRC,TRPC3,TRPC6,WNT5A,SLC4A4,SLC24A1,VAPB,SLC25A27,SLC4A7,SLC4A8,ATP6V1G1,MINPP1,SV2B,SV2A,TRDN,CHERP,GLRX3,IMMT,SLC39A14,S…	97/497
14_Member	GO Biological Processes	GO:0006812	monoatomic cation transport	-13.8621	-11.305	148,477,488,498,518,523,526,538,596,773,777,781,785,846,1017,1027,1234,1317,1909,2149,2903,3356,3358,3685,3708,3737,3746,3747,3751,3752,3760,3767,3778,3782,3786,4036,4988,5332,5335,5336,5530,5663,5788,6262,6326,6332,6335,6352,6507,6526,6532,6533,6538,6549,6557,6561,6565,6566,6717,7037,7222,7225,7782,7991,8065,8671,9167,9187,9481,9497,9498,9550,10008,10060,10063,10165,10203,10345,10369,10396,10523…	ADRA1A,ATP1A2,ATP2A2,ATP5F1A,ATP5MC3,ATP6V1A,ATP6V1B2,ATP7A,BCL2,CACNA1A,CACNA1E,CACNA2D1,CACNB4,CASR,CDK2,CDKN1B,CCR5,SLC31A1,EDNRA,F2R,GRIN2A,HTR2A,HTR2C,ITGAV,ITPR1,KCNA2,KCNC1,KCNC2,KCND2,KCND3,KCNJ3,KCNJ11,KCNMA1,KCNN3,KCNQ3,LRP2,OPRM1,PLCB4,PLCG1,PLCG2,PPP3CA,PSEN1,PTPRC,RYR2,SCN2A,SCN7A,SCN9A,CCL5,SLC1A3,SLC5A3,SLC6A4,SLC6A6,SLC6A11,SLC9A2,SLC12A1,SLC13A1,SLC15A2,SLC16A1,SRI,TFRC,TRPC3,TRP…	131/781
14_Member	GO Biological Processes	GO:0098771	inorganic ion homeostasis	-12.6487	-10.225	288,331,477,488,523,538,596,785,817,846,1317,1534,1909,2835,2890,2898,2915,3356,3358,3708,3778,4880,5028,5291,5314,5663,5910,6262,6332,6352,6356,6387,6444,6507,6557,6717,6781,7009,7037,7222,7225,7474,9187,9213,9217,9481,9550,9899,9900,10008,10345,10523,10539,10989,23516,25769,26059,27032,27102,27185,54499,54583,55334,55532,56898,57003,57084,57402,57620,63933,64924,79054,79568,79901,80762,84068,84…	ANK3,XIAP,ATP1A2,ATP2A2,ATP6V1A,ATP7A,BCL2,CACNB4,CAMK2D,CASR,SLC31A1,CYB561,EDNRA,GPR12,GRIA1,GRIK2,GRM5,HTR2A,HTR2C,ITPR1,KCNMA1,NPPC,P2RY1,PIK3CB,PKHD1,PSEN1,RAP1GDS1,RYR2,SCN7A,CCL5,CCL11,CXCL12,SGCD,SLC1A3,SLC12A1,SRI,STC1,TMBIM6,TFRC,TRPC3,TRPC6,WNT5A,SLC24A1,XPR1,VAPB,SLC25A27,ATP6V1G1,SV2B,SV2A,KCNE3,TRDN,CHERP,GLRX3,IMMT,SLC39A14,SLC24A2,ERC2,ATP2C1,EIF2AK1,DISC1,TMCO1,EGLN1,SLC39A9,SLC3…	84/430
14_Member	GO Biological Processes	GO:0006874	intracellular calcium ion homeostasis	-12.3951	-10.012	488,596,785,817,846,1909,2835,2890,2898,2915,3356,3358,3708,4880,5028,5291,5314,5663,5910,6262,6352,6356,6387,6781,7009,7222,7225,7474,9187,9217,9481,9899,9900,10345,10523,10989,25769,26059,27032,27185,54499,57003,57620,63933,79054,79568,84068,84899,90550,118987,286097	ATP2A2,BCL2,CACNB4,CAMK2D,CASR,EDNRA,GPR12,GRIA1,GRIK2,GRM5,HTR2A,HTR2C,ITPR1,NPPC,P2RY1,PIK3CB,PKHD1,PSEN1,RAP1GDS1,RYR2,CCL5,CCL11,CXCL12,STC1,TMBIM6,TRPC3,TRPC6,WNT5A,SLC24A1,VAPB,SLC25A27,SV2B,SV2A,TRDN,CHERP,IMMT,SLC24A2,ERC2,ATP2C1,DISC1,TMCO1,CCDC47,STIM2,MCUR1,TRPM8,MAIP1,SLC10A7,TMTC4,MCU,PDZD8,MICU3	51/200
14_Member	GO Biological Processes	GO:0098660	inorganic ion transmembrane transport	-12.3788	-10.004	148,477,488,498,518,523,526,538,596,773,777,781,785,846,1184,1193,1234,1317,1909,2149,2557,2561,2562,2565,2742,2903,3356,3358,3685,3708,3737,3746,3747,3751,3752,3760,3767,3778,3782,3786,4988,5332,5335,5336,5663,5788,6262,6326,6332,6335,6507,6532,6533,6538,6549,6557,6561,6565,6566,7222,7225,7782,7991,8065,8671,9167,9187,9213,9481,9497,9498,9550,10008,10060,10165,10345,10369,10523,11095,23236,23516…	ADRA1A,ATP1A2,ATP2A2,ATP5F1A,ATP5MC3,ATP6V1A,ATP6V1B2,ATP7A,BCL2,CACNA1A,CACNA1E,CACNA2D1,CACNB4,CASR,CLCN5,CLIC2,CCR5,SLC31A1,EDNRA,F2R,GABRA4,GABRB2,GABRB3,GABRG1,GLRA2,GRIN2A,HTR2A,HTR2C,ITGAV,ITPR1,KCNA2,KCNC1,KCNC2,KCND2,KCND3,KCNJ3,KCNJ11,KCNMA1,KCNN3,KCNQ3,OPRM1,PLCB4,PLCG1,PLCG2,PSEN1,PTPRC,RYR2,SCN2A,SCN7A,SCN9A,SLC1A3,SLC6A4,SLC6A6,SLC6A11,SLC9A2,SLC12A1,SLC13A1,SLC15A2,SLC16A1,TRPC3,TR…	120/724
14_Member	GO Biological Processes	GO:0098655	monoatomic cation transmembrane transport	-11.8846	-9.554	148,477,488,498,518,523,526,538,596,773,777,781,785,1234,1317,1909,2149,2903,3356,3358,3685,3708,3737,3746,3747,3751,3752,3760,3767,3778,3782,3786,4988,5332,5335,5336,5663,5788,6262,6326,6332,6335,6507,6532,6533,6538,6549,6557,6561,6565,6566,7222,7225,7782,7991,8065,8671,9167,9187,9481,9497,9498,9550,10008,10060,10165,10345,10369,10396,10523,23236,23516,25769,27032,27345,54499,55334,55532,55584,5…	ADRA1A,ATP1A2,ATP2A2,ATP5F1A,ATP5MC3,ATP6V1A,ATP6V1B2,ATP7A,BCL2,CACNA1A,CACNA1E,CACNA2D1,CACNB4,CCR5,SLC31A1,EDNRA,F2R,GRIN2A,HTR2A,HTR2C,ITGAV,ITPR1,KCNA2,KCNC1,KCNC2,KCND2,KCND3,KCNJ3,KCNJ11,KCNMA1,KCNN3,KCNQ3,OPRM1,PLCB4,PLCG1,PLCG2,PSEN1,PTPRC,RYR2,SCN2A,SCN7A,SCN9A,SLC1A3,SLC6A4,SLC6A6,SLC6A11,SLC9A2,SLC12A1,SLC13A1,SLC15A2,SLC16A1,TRPC3,TRPC6,SLC30A4,TUSC3,CUL5,SLC4A4,COX7A2L,SLC24A1,SLC25…	109/644
14_Member	GO Biological Processes	GO:0055074	calcium ion homeostasis	-11.2324	-8.979	488,596,785,817,846,1909,2835,2890,2898,2915,3356,3358,3708,4880,5028,5291,5314,5663,5910,6262,6352,6356,6387,6444,6781,7009,7222,7225,7474,9187,9217,9481,9899,9900,10345,10523,10989,25769,26059,27032,27185,54499,57003,57402,57620,63933,79054,79568,84068,84899,90550,118987,286097	ATP2A2,BCL2,CACNB4,CAMK2D,CASR,EDNRA,GPR12,GRIA1,GRIK2,GRM5,HTR2A,HTR2C,ITPR1,NPPC,P2RY1,PIK3CB,PKHD1,PSEN1,RAP1GDS1,RYR2,CCL5,CCL11,CXCL12,SGCD,STC1,TMBIM6,TRPC3,TRPC6,WNT5A,SLC24A1,VAPB,SLC25A27,SV2B,SV2A,TRDN,CHERP,IMMT,SLC24A2,ERC2,ATP2C1,DISC1,TMCO1,CCDC47,S100A14,STIM2,MCUR1,TRPM8,MAIP1,SLC10A7,TMTC4,MCU,PDZD8,MICU3	53/227
14_Member	GO Biological Processes	GO:0098662	inorganic cation transmembrane transport	-11.1407	-8.895	148,477,488,498,518,523,526,538,596,773,777,781,785,1234,1317,1909,2149,2903,3356,3358,3685,3708,3737,3746,3747,3751,3752,3760,3767,3778,3782,3786,4988,5332,5335,5336,5663,5788,6262,6326,6332,6335,6507,6532,6533,6538,6549,6557,6561,6565,6566,7222,7225,7782,7991,8065,8671,9167,9187,9481,9497,9498,9550,10008,10060,10165,10345,10369,10523,23236,23516,25769,27032,27345,54499,55334,55532,55584,55800,5…	ADRA1A,ATP1A2,ATP2A2,ATP5F1A,ATP5MC3,ATP6V1A,ATP6V1B2,ATP7A,BCL2,CACNA1A,CACNA1E,CACNA2D1,CACNB4,CCR5,SLC31A1,EDNRA,F2R,GRIN2A,HTR2A,HTR2C,ITGAV,ITPR1,KCNA2,KCNC1,KCNC2,KCND2,KCND3,KCNJ3,KCNJ11,KCNMA1,KCNN3,KCNQ3,OPRM1,PLCB4,PLCG1,PLCG2,PSEN1,PTPRC,RYR2,SCN2A,SCN7A,SCN9A,SLC1A3,SLC6A4,SLC6A6,SLC6A11,SLC9A2,SLC12A1,SLC13A1,SLC15A2,SLC16A1,TRPC3,TRPC6,SLC30A4,TUSC3,CUL5,SLC4A4,COX7A2L,SLC24A1,SLC25…	105/628
14_Member	GO Biological Processes	GO:0070588	calcium ion transmembrane transport	-7.55988	-5.743	148,488,596,773,777,781,785,1234,1909,2149,2903,3356,3358,3685,3708,4988,5332,5335,5336,5663,5788,6262,7222,7225,8065,9187,10345,10369,10523,23236,25769,27032,54499,55584,56704,57620,59283,63933,79054,79568,90550,116443,286097	ADRA1A,ATP2A2,BCL2,CACNA1A,CACNA1E,CACNA2D1,CACNB4,CCR5,EDNRA,F2R,GRIN2A,HTR2A,HTR2C,ITGAV,ITPR1,OPRM1,PLCB4,PLCG1,PLCG2,PSEN1,PTPRC,RYR2,TRPC3,TRPC6,CUL5,SLC24A1,TRDN,CACNG2,CHERP,PLCB1,SLC24A2,ATP2C1,TMCO1,CHRNA9,JPH1,STIM2,CACNG8,MCUR1,TRPM8,MAIP1,MCU,GRIN3A,MICU3	43/208
14_Member	GO Biological Processes	GO:0006816	calcium ion transport	-7.49479	-5.687	148,488,596,773,777,781,785,846,1234,1909,2149,2903,3356,3358,3685,3708,4988,5332,5335,5336,5530,5663,5788,6262,6352,6717,7222,7225,8065,9187,10203,10345,10369,10523,10800,23236,25769,27032,54499,55584,56704,57620,59283,63933,79054,79568,90550,116443,286097	ADRA1A,ATP2A2,BCL2,CACNA1A,CACNA1E,CACNA2D1,CACNB4,CASR,CCR5,EDNRA,F2R,GRIN2A,HTR2A,HTR2C,ITGAV,ITPR1,OPRM1,PLCB4,PLCG1,PLCG2,PPP3CA,PSEN1,PTPRC,RYR2,CCL5,SRI,TRPC3,TRPC6,CUL5,SLC24A1,CALCRL,TRDN,CACNG2,CHERP,CYSLTR1,PLCB1,SLC24A2,ATP2C1,TMCO1,CHRNA9,JPH1,STIM2,CACNG8,MCUR1,TRPM8,MAIP1,MCU,GRIN3A,MICU3	49/254
15_Summary	GO Biological Processes	GO:0070201	regulation of establishment of protein localization	-16.2386	-13.362	284,288,580,846,908,952,983,1374,1432,1946,1956,2029,2149,2243,2244,2746,3123,3156,3479,3638,3667,3670,3708,3767,3998,4193,4345,4856,4988,5108,5122,5295,5468,5494,5530,5569,5663,5770,5784,5910,5978,5991,6352,6422,6469,6566,6659,6672,6717,6860,6934,7013,7074,7099,7175,7327,7468,7855,8754,9024,9515,9520,9530,9607,9662,9747,10178,10575,10802,11060,11235,23236,23657,25924,26130,27032,51009,51100,5112…	ANGPT1,ANK3,BARD1,CASR,CCT6A,CD38,CDK1,CPT1A,MAPK14,EFNA5,EGFR,ENSA,F2R,FGA,FGB,GLUD1,HLA-DRB1,HMGCR,IGF1,INSIG1,IRS1,ISL1,ITPR1,KCNJ11,LMAN1,MDM2,CD200,CCN3,OPRM1,PCM1,PCSK1,PIK3R1,PPARG,PPM1A,PPP3CA,PKIA,PSEN1,PTPN1,PTPN14,RAP1GDS1,REST,RFX3,CCL5,SFRP1,SHH,SLC16A1,SOX4,SP100,SRI,SYT4,TCF7L2,TERF1,TIAM1,TLR4,TPR,UBE2G2,NSD2,FZD5,ADAM9,BRSK2,STXBP5L,NPEPPS,BAG4,CARTPT,CEP135,TCAF1,TENM1,CCT4,SEC2…	228/-
15_Member	GO Biological Processes	GO:0070201	regulation of establishment of protein localization	-16.2386	-13.362	284,288,580,846,908,952,983,1374,1432,1946,1956,2029,2149,2243,2244,2746,3123,3156,3479,3638,3667,3670,3708,3767,3998,4193,4345,4856,4988,5108,5122,5295,5468,5494,5530,5569,5663,5770,5784,5910,5978,5991,6352,6422,6469,6566,6659,6672,6717,6860,6934,7013,7074,7099,7175,7327,7468,7855,8754,9024,9515,9520,9530,9607,9662,9747,10178,10575,10802,11060,11235,23236,23657,25924,26130,27032,51009,51100,5112…	ANGPT1,ANK3,BARD1,CASR,CCT6A,CD38,CDK1,CPT1A,MAPK14,EFNA5,EGFR,ENSA,F2R,FGA,FGB,GLUD1,HLA-DRB1,HMGCR,IGF1,INSIG1,IRS1,ISL1,ITPR1,KCNJ11,LMAN1,MDM2,CD200,CCN3,OPRM1,PCM1,PCSK1,PIK3R1,PPARG,PPM1A,PPP3CA,PKIA,PSEN1,PTPN1,PTPN14,RAP1GDS1,REST,RFX3,CCL5,SFRP1,SHH,SLC16A1,SOX4,SP100,SRI,SYT4,TCF7L2,TERF1,TIAM1,TLR4,TPR,UBE2G2,NSD2,FZD5,ADAM9,BRSK2,STXBP5L,NPEPPS,BAG4,CARTPT,CEP135,TCAF1,TENM1,CCT4,SEC2…	106/535
15_Member	GO Biological Processes	GO:0051223	regulation of protein transport	-14.8754	-12.169	284,580,846,952,983,1374,1432,1946,1956,2029,2149,2243,2244,2746,3123,3156,3479,3638,3667,3670,3708,3767,4193,4345,4856,4988,5108,5122,5295,5468,5494,5530,5569,5663,5770,5784,5910,5978,5991,6352,6422,6469,6566,6659,6672,6717,6860,6934,7074,7099,7175,7327,8754,9024,9515,9607,10178,10802,11060,11235,23236,23657,25924,26130,27032,51009,51128,51496,51547,51569,51768,53371,54602,55432,55638,55691,5575…	ANGPT1,BARD1,CASR,CD38,CDK1,CPT1A,MAPK14,EFNA5,EGFR,ENSA,F2R,FGA,FGB,GLUD1,HLA-DRB1,HMGCR,IGF1,INSIG1,IRS1,ISL1,ITPR1,KCNJ11,MDM2,CD200,CCN3,OPRM1,PCM1,PCSK1,PIK3R1,PPARG,PPM1A,PPP3CA,PKIA,PSEN1,PTPN1,PTPN14,RAP1GDS1,REST,RFX3,CCL5,SFRP1,SHH,SLC16A1,SOX4,SP100,SRI,SYT4,TCF7L2,TIAM1,TLR4,TPR,UBE2G2,ADAM9,BRSK2,STXBP5L,CARTPT,TENM1,SEC24A,WWP2,PDCD10,PLCB1,SLC7A11,MYRIP,GAPVD1,ATP2C1,DERL2,SAR1B,CT…	90/438
15_Member	GO Biological Processes	GO:0051046	regulation of secretion	-13.3151	-10.846	116,164,488,552,634,668,785,846,952,1374,1385,1946,1950,1956,2029,2149,2243,2244,2255,2332,2587,2746,2917,3071,3123,3156,3356,3358,3479,3667,3670,3708,3737,3767,4345,4602,4646,4762,4851,4856,4986,4988,5021,5028,5122,5468,5530,5592,5733,5865,5898,5908,5910,5978,5991,6352,6387,6392,6422,6532,6566,6622,6659,6664,6717,6781,6860,6869,6934,7074,7099,7110,7849,8564,8618,8754,9024,9498,9515,9607,9699,989…	ADCYAP1,AP1G1,ATP2A2,AVPR1A,CEACAM1,FOXL2,CACNB4,CASR,CD38,CPT1A,CREB1,EFNA5,EGF,EGFR,ENSA,F2R,FGA,FGB,FGF10,FMR1,GALR1,GLUD1,GRM7,NCKAP1L,HLA-DRB1,HMGCR,HTR2A,HTR2C,IGF1,IRS1,ISL1,ITPR1,KCNA2,KCNJ11,CD200,MYB,MYO6,NEUROG1,NOTCH1,CCN3,OPRK1,OPRM1,OXTR,P2RY1,PCSK1,PPARG,PPP3CA,PRKG1,PTGER3,RAB3B,RALA,RAP1B,RAP1GDS1,REST,RFX3,CCL5,CXCL12,SDHD,SFRP1,SLC6A4,SLC16A1,SNCA,SOX4,SOX11,SRI,STC1,SYT4,TACR1…	110/621
15_Member	GO Biological Processes	GO:1903530	regulation of secretion by cell	-12.8221	-10.386	116,164,488,552,634,668,785,846,952,1374,1385,1946,1956,2029,2149,2243,2244,2332,2587,2746,2917,3071,3123,3156,3356,3358,3479,3667,3670,3708,3737,3767,4345,4602,4851,4856,4986,4988,5021,5028,5122,5468,5530,5592,5865,5898,5908,5910,5978,5991,6352,6387,6392,6422,6532,6566,6622,6659,6664,6717,6860,6869,6934,7074,7099,7110,7849,8564,8618,8754,9024,9498,9515,9607,9699,9899,10802,10859,22871,22987,2323…	ADCYAP1,AP1G1,ATP2A2,AVPR1A,CEACAM1,FOXL2,CACNB4,CASR,CD38,CPT1A,CREB1,EFNA5,EGFR,ENSA,F2R,FGA,FGB,FMR1,GALR1,GLUD1,GRM7,NCKAP1L,HLA-DRB1,HMGCR,HTR2A,HTR2C,IGF1,IRS1,ISL1,ITPR1,KCNA2,KCNJ11,CD200,MYB,NOTCH1,CCN3,OPRK1,OPRM1,OXTR,P2RY1,PCSK1,PPARG,PPP3CA,PRKG1,RAB3B,RALA,RAP1B,RAP1GDS1,REST,RFX3,CCL5,CXCL12,SDHD,SFRP1,SLC6A4,SLC16A1,SNCA,SOX4,SOX11,SRI,SYT4,TACR1,TCF7L2,TIAM1,TLR4,TMF1,PAX8,KMO,CA…	102/567
15_Member	GO Biological Processes	GO:1903829	positive regulation of protein localization	-10.7695	-8.577	288,324,785,846,908,952,983,1387,1432,1540,1739,1950,1956,2042,2066,2243,2244,2746,3123,3479,3670,3708,3767,4038,4193,5108,5122,5290,5295,5468,5494,5563,5584,5663,5962,6469,6526,6622,6659,6711,6717,6809,6934,7037,7099,7175,7430,7443,7474,7855,8754,9475,9520,9662,9747,10160,10178,10369,10413,10527,10575,10802,11235,22841,22873,23236,25924,25937,27032,51100,51104,51128,51496,51768,54552,55638,55691…	ANK3,APC,CACNB4,CASR,CCT6A,CD38,CDK1,CREBBP,MAPK14,CYLD,DLG1,EGF,EGFR,EPHA3,ERBB4,FGA,FGB,GLUD1,HLA-DRB1,IGF1,ISL1,ITPR1,KCNJ11,LRP4,MDM2,PCM1,PCSK1,PIK3CA,PIK3R1,PPARG,PPM1A,PRKAA2,PRKCI,PSEN1,RDX,SHH,SLC5A3,SNCA,SOX4,SPTBN1,SRI,STX3,TCF7L2,TFRC,TLR4,TPR,EZR,VRK1,WNT5A,FZD5,ADAM9,ROCK2,NPEPPS,CEP135,TCAF1,FARP1,TENM1,CACNG2,YAP1,IPO7,CCT4,SEC24A,PDCD10,RAB11FIP2,DZIP1,PLCB1,MYRIP,WWTR1,ATP2C1,SH…	86/481
15_Member	GO Biological Processes	GO:0010817	regulation of hormone levels	-9.96992	-7.841	93,116,668,846,952,1374,1385,1946,1956,2029,2243,2244,2587,2625,2690,2746,2798,2908,3123,3358,3480,3667,3670,3708,3767,4311,4602,4856,4986,5028,5122,5125,5126,5468,5469,5530,5861,5978,5991,6352,6422,6469,6566,6659,6664,6716,6717,6718,6777,6869,6934,7074,7110,7363,7366,7367,7849,8322,8854,9024,9060,9227,9607,9699,10948,22841,23236,23516,25924,25976,27445,51144,51762,51768,55088,55585,55638,56603,5…	ACVR2B,ADCYAP1,FOXL2,CASR,CD38,CPT1A,CREB1,EFNA5,EGFR,ENSA,FGA,FGB,GALR1,GATA3,GHR,GLUD1,GNRHR,NR3C1,HLA-DRB1,HTR2C,IGF1R,IRS1,ISL1,ITPR1,KCNJ11,MME,MYB,CCN3,OPRK1,P2RY1,PCSK1,PCSK5,PCSK2,PPARG,MED1,PPP3CA,RAB1A,REST,RFX3,CCL5,SFRP1,SHH,SLC16A1,SOX4,SOX11,SRD5A2,SRI,AKR1D1,STAT5B,TACR1,TCF7L2,TIAM1,TMF1,UGT2B4,UGT2B15,UGT2B17,PAX8,FZD4,ALDH1A2,BRSK2,PAPSS2,LRAT,CARTPT,RIMS2,STARD3,RAB11FIP2,PLCB1…	91/539
15_Member	GO Biological Processes	GO:0046883	regulation of hormone secretion	-8.37782	-6.441	116,668,846,952,1374,1385,1946,1956,2029,2243,2244,2587,2746,3123,3358,3667,3670,3708,3767,4602,4856,4986,5028,5468,5530,5978,5991,6352,6422,6566,6659,6664,6717,6869,6934,7074,7110,7849,9024,9607,23236,25924,51762,51768,55638,56943,57818,90007,90550,130399,252983	ADCYAP1,FOXL2,CASR,CD38,CPT1A,CREB1,EFNA5,EGFR,ENSA,FGA,FGB,GALR1,GLUD1,HLA-DRB1,HTR2C,IRS1,ISL1,ITPR1,KCNJ11,MYB,CCN3,OPRK1,P2RY1,PPARG,PPP3CA,REST,RFX3,CCL5,SFRP1,SLC16A1,SOX4,SOX11,SRI,TACR1,TCF7L2,TIAM1,TMF1,PAX8,BRSK2,CARTPT,PLCB1,MYRIP,RAB8B,TM7SF3,SYBU,ENY2,G6PC2,MIDN,MCU,ACVR1C,STXBP4	51/254
15_Member	GO Biological Processes	GO:0050708	regulation of protein secretion	-7.94087	-6.064	846,952,1374,1946,1956,2029,2149,2243,2244,2746,3123,3156,3479,3667,3670,3708,3767,4345,4856,4988,5122,5468,5530,5910,5978,5991,6352,6422,6566,6659,6717,6860,6934,7074,7099,8754,9024,9515,9607,10802,23236,25924,51768,55638,55691,56943,57818,90007,90550,130399,134957,252983	CASR,CD38,CPT1A,EFNA5,EGFR,ENSA,F2R,FGA,FGB,GLUD1,HLA-DRB1,HMGCR,IGF1,IRS1,ISL1,ITPR1,KCNJ11,CD200,CCN3,OPRM1,PCSK1,PPARG,PPP3CA,RAP1GDS1,REST,RFX3,CCL5,SFRP1,SLC16A1,SOX4,SRI,SYT4,TCF7L2,TIAM1,TLR4,ADAM9,BRSK2,STXBP5L,CARTPT,SEC24A,PLCB1,MYRIP,TM7SF3,SYBU,FRMD4A,ENY2,G6PC2,MIDN,MCU,ACVR1C,STXBP5,STXBP4	52/269
15_Member	GO Biological Processes	GO:0090276	regulation of peptide hormone secretion	-7.32675	-5.546	116,846,952,1374,1946,1956,2029,2243,2244,2746,3123,3358,3667,3670,3708,3767,4856,5530,5978,5991,6352,6422,6566,6659,6717,6934,7074,7849,9024,9607,23236,25924,51762,51768,55638,56943,57818,90007,90550,130399,252983	ADCYAP1,CASR,CD38,CPT1A,EFNA5,EGFR,ENSA,FGA,FGB,GLUD1,HLA-DRB1,HTR2C,IRS1,ISL1,ITPR1,KCNJ11,CCN3,PPP3CA,REST,RFX3,CCL5,SFRP1,SLC16A1,SOX4,SRI,TCF7L2,TIAM1,PAX8,BRSK2,CARTPT,PLCB1,MYRIP,RAB8B,TM7SF3,SYBU,ENY2,G6PC2,MIDN,MCU,ACVR1C,STXBP4	41/197
15_Member	GO Biological Processes	GO:0002791	regulation of peptide secretion	-7.13517	-5.38	116,846,952,1374,1946,1956,2029,2243,2244,2746,3123,3358,3667,3670,3708,3767,4856,5530,5978,5991,6352,6422,6566,6659,6717,6934,7074,7849,9024,9607,23236,25924,51762,51768,55638,56943,57818,90007,90550,130399,252983	ADCYAP1,CASR,CD38,CPT1A,EFNA5,EGFR,ENSA,FGA,FGB,GLUD1,HLA-DRB1,HTR2C,IRS1,ISL1,ITPR1,KCNJ11,CCN3,PPP3CA,REST,RFX3,CCL5,SFRP1,SLC16A1,SOX4,SRI,TCF7L2,TIAM1,PAX8,BRSK2,CARTPT,PLCB1,MYRIP,RAB8B,TM7SF3,SYBU,ENY2,G6PC2,MIDN,MCU,ACVR1C,STXBP4	41/200
15_Member	GO Biological Processes	GO:0090087	regulation of peptide transport	-7.01023	-5.269	116,846,952,1374,1946,1956,2029,2243,2244,2746,3123,3358,3667,3670,3708,3767,4856,5530,5978,5991,6352,6422,6566,6659,6717,6934,7074,7849,9024,9607,23236,25924,51762,51768,55638,56943,57818,90007,90550,130399,252983	ADCYAP1,CASR,CD38,CPT1A,EFNA5,EGFR,ENSA,FGA,FGB,GLUD1,HLA-DRB1,HTR2C,IRS1,ISL1,ITPR1,KCNJ11,CCN3,PPP3CA,REST,RFX3,CCL5,SFRP1,SLC16A1,SOX4,SRI,TCF7L2,TIAM1,PAX8,BRSK2,CARTPT,PLCB1,MYRIP,RAB8B,TM7SF3,SYBU,ENY2,G6PC2,MIDN,MCU,ACVR1C,STXBP4	41/202
15_Member	GO Biological Processes	GO:0050796	regulation of insulin secretion	-5.96477	-4.347	846,952,1374,1946,2029,2746,3123,3667,3670,3708,3767,4856,5530,5978,5991,6352,6422,6566,6659,6717,6934,7074,9024,9607,23236,25924,51768,55638,56943,57818,90007,90550,130399,252983	CASR,CD38,CPT1A,EFNA5,ENSA,GLUD1,HLA-DRB1,IRS1,ISL1,ITPR1,KCNJ11,CCN3,PPP3CA,REST,RFX3,CCL5,SFRP1,SLC16A1,SOX4,SRI,TCF7L2,TIAM1,BRSK2,CARTPT,PLCB1,MYRIP,TM7SF3,SYBU,ENY2,G6PC2,MIDN,MCU,ACVR1C,STXBP4	34/167
15_Member	GO Biological Processes	GO:1903532	positive regulation of secretion by cell	-5.70081	-4.125	116,164,552,668,846,952,1385,1956,2243,2244,2587,2746,3123,3479,3670,3708,4602,4986,5021,5028,5122,5468,6387,6532,6622,6659,6664,6717,6860,6869,6934,7099,7110,8564,8618,8754,9498,9607,10802,22871,23236,25924,28984,51762,51768,55638,55691,90550,134957	ADCYAP1,AP1G1,AVPR1A,FOXL2,CASR,CD38,CREB1,EGFR,FGA,FGB,GALR1,GLUD1,HLA-DRB1,IGF1,ISL1,ITPR1,MYB,OPRK1,OXTR,P2RY1,PCSK1,PPARG,CXCL12,SLC6A4,SNCA,SOX4,SOX11,SRI,SYT4,TACR1,TCF7L2,TLR4,TMF1,KMO,CADPS,ADAM9,SLC4A8,CARTPT,SEC24A,NLGN1,PLCB1,MYRIP,RGCC,RAB8B,TM7SF3,SYBU,FRMD4A,MCU,STXBP5	49/290
15_Member	GO Biological Processes	GO:0051047	positive regulation of secretion	-5.13453	-3.644	116,164,552,668,846,952,1385,1956,2243,2244,2587,2746,3123,3479,3670,3708,4602,4986,5021,5028,5122,5468,5530,6387,6532,6622,6659,6664,6717,6860,6869,6934,7099,7110,8564,8618,8754,9498,9607,10802,22871,23236,25924,28984,51762,51768,55638,55691,90550,134957	ADCYAP1,AP1G1,AVPR1A,FOXL2,CASR,CD38,CREB1,EGFR,FGA,FGB,GALR1,GLUD1,HLA-DRB1,IGF1,ISL1,ITPR1,MYB,OPRK1,OXTR,P2RY1,PCSK1,PPARG,PPP3CA,CXCL12,SLC6A4,SNCA,SOX4,SOX11,SRI,SYT4,TACR1,TCF7L2,TLR4,TMF1,KMO,CADPS,ADAM9,SLC4A8,CARTPT,SEC24A,NLGN1,PLCB1,MYRIP,RGCC,RAB8B,TM7SF3,SYBU,FRMD4A,MCU,STXBP5	50/312
15_Member	GO Biological Processes	GO:1904951	positive regulation of establishment of protein localization	-5.00102	-3.529	288,846,908,952,983,1432,1956,2243,2244,2746,3123,3479,3670,3708,4193,5108,5122,5295,5468,5494,5663,6469,6659,6717,6934,7099,7175,7855,8754,9520,9662,9747,10178,10575,10802,11235,23236,25924,27032,51100,51128,51496,51768,55638,55691,55754,55835,56681,90550,163882,285966	ANK3,CASR,CCT6A,CD38,CDK1,MAPK14,EGFR,FGA,FGB,GLUD1,HLA-DRB1,IGF1,ISL1,ITPR1,MDM2,PCM1,PCSK1,PIK3R1,PPARG,PPM1A,PSEN1,SHH,SOX4,SRI,TCF7L2,TLR4,TPR,FZD5,ADAM9,NPEPPS,CEP135,TCAF1,TENM1,CCT4,SEC24A,PDCD10,PLCB1,MYRIP,ATP2C1,SH3GLB1,SAR1B,CTDSPL2,TM7SF3,SYBU,FRMD4A,TMEM30A,CENPJ,SAR1A,MCU,CNST,TCAF2	51/324
15_Member	GO Biological Processes	GO:0046887	positive regulation of hormone secretion	-4.64273	-3.227	116,668,846,952,1385,1956,2243,2244,2587,2746,3123,3670,3708,4602,5028,5468,6659,6664,6717,6869,6934,7110,23236,25924,51762,51768,55638,90550	ADCYAP1,FOXL2,CASR,CD38,CREB1,EGFR,FGA,FGB,GALR1,GLUD1,HLA-DRB1,ISL1,ITPR1,MYB,P2RY1,PPARG,SOX4,SOX11,SRI,TACR1,TCF7L2,TMF1,PLCB1,MYRIP,RAB8B,TM7SF3,SYBU,MCU	28/144
15_Member	GO Biological Processes	GO:0051222	positive regulation of protein transport	-4.6099	-3.2	846,952,983,1432,1956,2243,2244,2746,3123,3479,3670,3708,4193,5108,5122,5295,5468,5494,5663,6469,6659,6717,6934,7099,7175,8754,10178,10802,11235,23236,25924,27032,51128,51496,51768,55638,55691,55754,56681,90550,163882	CASR,CD38,CDK1,MAPK14,EGFR,FGA,FGB,GLUD1,HLA-DRB1,IGF1,ISL1,ITPR1,MDM2,PCM1,PCSK1,PIK3R1,PPARG,PPM1A,PSEN1,SHH,SOX4,SRI,TCF7L2,TLR4,TPR,ADAM9,TENM1,SEC24A,PDCD10,PLCB1,MYRIP,ATP2C1,SAR1B,CTDSPL2,TM7SF3,SYBU,FRMD4A,TMEM30A,SAR1A,MCU,CNST	41/249
15_Member	GO Biological Processes	GO:0050714	positive regulation of protein secretion	-2.90871	-1.82	846,952,1956,2243,2244,2746,3123,3479,3670,3708,5122,5468,6659,6717,6934,7099,8754,10802,23236,25924,51768,55638,55691,90550	CASR,CD38,EGFR,FGA,FGB,GLUD1,HLA-DRB1,IGF1,ISL1,ITPR1,PCSK1,PPARG,SOX4,SRI,TCF7L2,TLR4,ADAM9,SEC24A,PLCB1,MYRIP,TM7SF3,SYBU,FRMD4A,MCU	24/147
15_Member	GO Biological Processes	GO:0090277	positive regulation of peptide hormone secretion	-2.66083	-1.633	116,846,952,1956,2243,2244,2746,3123,3670,3708,6659,6717,6934,23236,25924,51762,51768,55638,90550	ADCYAP1,CASR,CD38,EGFR,FGA,FGB,GLUD1,HLA-DRB1,ISL1,ITPR1,SOX4,SRI,TCF7L2,PLCB1,MYRIP,RAB8B,TM7SF3,SYBU,MCU	19/111
15_Member	GO Biological Processes	GO:0002793	positive regulation of peptide secretion	-2.56985	-1.566	116,846,952,1956,2243,2244,2746,3123,3670,3708,6659,6717,6934,23236,25924,51762,51768,55638,90550	ADCYAP1,CASR,CD38,EGFR,FGA,FGB,GLUD1,HLA-DRB1,ISL1,ITPR1,SOX4,SRI,TCF7L2,PLCB1,MYRIP,RAB8B,TM7SF3,SYBU,MCU	19/113
16_Summary	GO Biological Processes	GO:0080135	regulation of cellular response to stress	-15.6855	-12.873	331,580,596,637,655,1161,1387,1540,1719,1739,1859,1956,2043,2070,2140,2255,2475,2530,2898,3190,3480,3622,3638,4193,4281,4287,4690,4986,4988,5291,5295,5366,5396,5514,5531,5594,5604,5770,5771,5911,6314,6387,6498,6605,6659,6788,7009,7099,7164,7430,7468,7474,8091,8464,8850,8975,9448,9475,9611,9958,10097,10116,10371,10550,11235,22891,23008,23201,23236,23369,23376,23657,26272,27102,29761,29979,51111,51…	XIAP,BARD1,BCL2,BID,BMP7,ERCC8,CREBBP,CYLD,DHFR,DLG1,DYRK1A,EGFR,EPHA4,EYA4,EYA3,FGF10,MTOR,FUT8,GRIK2,HNRNPK,IGF1R,ING2,INSIG1,MDM2,MID1,ATXN3,NCK1,OPRK1,OPRM1,PIK3CB,PIK3R1,PMAIP1,PRRX1,PPP1R10,PPP4C,MAPK1,MAP2K1,PTPN1,PTPN2,RAP2A,ATXN7,CXCL12,SKIL,SMARCE1,SOX4,STK3,TMBIM6,TLR4,TPD52L1,EZR,NSD2,WNT5A,HMGA2,SUPT3H,KAT2B,USP13,MAP4K4,ROCK2,NCOR1,USP15,ACTR2,FEM1B,SEMA3A,ARL6IP5,PDCD10,ZNF365,KLHD…	121/-
16_Member	GO Biological Processes	GO:0080135	regulation of cellular response to stress	-15.6855	-12.873	331,580,596,637,655,1161,1387,1540,1719,1739,1859,1956,2043,2070,2140,2255,2475,2530,2898,3190,3480,3622,3638,4193,4281,4287,4690,4986,4988,5291,5295,5366,5396,5514,5531,5594,5604,5770,5771,5911,6314,6387,6498,6605,6659,6788,7009,7099,7164,7430,7468,7474,8091,8464,8850,8975,9448,9475,9611,9958,10097,10116,10371,10550,11235,22891,23008,23201,23236,23369,23376,23657,26272,27102,29761,29979,51111,51…	XIAP,BARD1,BCL2,BID,BMP7,ERCC8,CREBBP,CYLD,DHFR,DLG1,DYRK1A,EGFR,EPHA4,EYA4,EYA3,FGF10,MTOR,FUT8,GRIK2,HNRNPK,IGF1R,ING2,INSIG1,MDM2,MID1,ATXN3,NCK1,OPRK1,OPRM1,PIK3CB,PIK3R1,PMAIP1,PRRX1,PPP1R10,PPP4C,MAPK1,MAP2K1,PTPN1,PTPN2,RAP2A,ATXN7,CXCL12,SKIL,SMARCE1,SOX4,STK3,TMBIM6,TLR4,TPD52L1,EZR,NSD2,WNT5A,HMGA2,SUPT3H,KAT2B,USP13,MAP4K4,ROCK2,NCOR1,USP15,ACTR2,FEM1B,SEMA3A,ARL6IP5,PDCD10,ZNF365,KLHD…	121/661
16_Member	GO Biological Processes	GO:0032872	regulation of stress-activated MAPK cascade	-3.53154	-2.324	331,1540,1739,1956,2898,3480,4281,4986,5594,5604,5911,6788,7099,7164,7430,7474,9448,9611,10371,10550,11235,23008,23236,51347,51562,55504,56940,57551,64853,142679,203447	XIAP,CYLD,DLG1,EGFR,GRIK2,IGF1R,MID1,OPRK1,MAPK1,MAP2K1,RAP2A,STK3,TLR4,TPD52L1,EZR,WNT5A,MAP4K4,NCOR1,SEMA3A,ARL6IP5,PDCD10,KLHDC10,PLCB1,TAOK3,MBIP,TNFRSF19,DUSP22,TAOK1,AIDA,DUSP19,NRK	31/191
16_Member	GO Biological Processes	GO:0070302	regulation of stress-activated protein kinase signaling cascade	-3.41069	-2.227	331,1540,1739,1956,2898,3480,4281,4986,5594,5604,5911,6788,7099,7164,7430,7474,9448,9611,10371,10550,11235,23008,23236,51347,51562,55504,56940,57551,64853,142679,203447	XIAP,CYLD,DLG1,EGFR,GRIK2,IGF1R,MID1,OPRK1,MAPK1,MAP2K1,RAP2A,STK3,TLR4,TPD52L1,EZR,WNT5A,MAP4K4,NCOR1,SEMA3A,ARL6IP5,PDCD10,KLHDC10,PLCB1,TAOK3,MBIP,TNFRSF19,DUSP22,TAOK1,AIDA,DUSP19,NRK	31/194
16_Member	GO Biological Processes	GO:0046328	regulation of JNK cascade	-2.62254	-1.603	331,1540,1956,2898,3480,5911,6788,7099,7164,7474,9448,9611,10371,23236,51347,51562,55504,56940,57551,64853,142679,203447	XIAP,CYLD,EGFR,GRIK2,IGF1R,RAP2A,STK3,TLR4,TPD52L1,WNT5A,MAP4K4,NCOR1,SEMA3A,PLCB1,TAOK3,MBIP,TNFRSF19,DUSP22,TAOK1,AIDA,DUSP19,NRK	22/137
17_Summary	GO Biological Processes	GO:0048729	tissue morphogenesis	-15.5426	-12.745	182,317,324,367,538,596,634,655,657,846,1282,1301,1739,1747,1839,1909,1948,1950,1956,2043,2045,2066,2252,2255,2295,2535,2625,2650,2908,3202,3209,3239,3400,3586,3611,3670,3673,3845,4036,4193,4233,4851,5314,5469,5663,5898,6091,6262,6356,6422,6469,6474,6654,6664,6781,6788,6886,7080,7189,7296,7473,7474,7547,7849,7855,7976,8091,8516,8543,8854,9021,9024,9231,9420,9788,9948,9953,10116,10253,10370,10395,…	JAG1,APAF1,APC,AR,ATP7A,BCL2,CEACAM1,BMP7,BMPR1A,CASR,COL4A1,COL11A1,DLG1,DLX3,HBEGF,EDNRA,EFNB2,EGF,EGFR,EPHA4,EPHA7,ERBB4,FGF7,FGF10,FOXF2,FZD2,GATA3,GCNT1,NR3C1,HOXA5,HOXA13,HOXD13,ID4,IL10,ILK,ISL1,ITGA2,KRAS,LRP2,MDM2,MET,NOTCH1,PKHD1,MED1,PSEN1,RALA,ROBO1,RYR2,CCL11,SFRP1,SHH,SHOX2,SOS1,SOX11,STC1,STK3,TAL1,NKX2-1,TRAF6,TXNRD1,WNT3,WNT5A,ZIC3,PAX8,FZD5,FZD3,HMGA2,ITGA8,LMO4,ALDH1A2,SOCS3,BR…	140/-
17_Member	GO Biological Processes	GO:0048729	tissue morphogenesis	-15.5426	-12.745	182,317,324,367,538,596,634,655,657,846,1282,1301,1739,1747,1839,1909,1948,1950,1956,2043,2045,2066,2252,2255,2295,2535,2625,2650,2908,3202,3209,3239,3400,3586,3611,3670,3673,3845,4036,4193,4233,4851,5314,5469,5663,5898,6091,6262,6356,6422,6469,6474,6654,6664,6781,6788,6886,7080,7189,7296,7473,7474,7547,7849,7855,7976,8091,8516,8543,8854,9021,9024,9231,9420,9788,9948,9953,10116,10253,10370,10395,…	JAG1,APAF1,APC,AR,ATP7A,BCL2,CEACAM1,BMP7,BMPR1A,CASR,COL4A1,COL11A1,DLG1,DLX3,HBEGF,EDNRA,EFNB2,EGF,EGFR,EPHA4,EPHA7,ERBB4,FGF7,FGF10,FOXF2,FZD2,GATA3,GCNT1,NR3C1,HOXA5,HOXA13,HOXD13,ID4,IL10,ILK,ISL1,ITGA2,KRAS,LRP2,MDM2,MET,NOTCH1,PKHD1,MED1,PSEN1,RALA,ROBO1,RYR2,CCL11,SFRP1,SHH,SHOX2,SOS1,SOX11,STC1,STK3,TAL1,NKX2-1,TRAF6,TXNRD1,WNT3,WNT5A,ZIC3,PAX8,FZD5,FZD3,HMGA2,ITGA8,LMO4,ALDH1A2,SOCS3,BR…	109/570
17_Member	GO Biological Processes	GO:0002009	morphogenesis of an epithelium	-13.8376	-11.295	182,317,367,538,596,634,655,846,1282,1739,1747,1839,1909,1948,1950,1956,2043,2045,2066,2252,2255,2295,2535,2625,2908,3202,3209,3239,3400,3586,3611,3845,4036,4233,4851,5314,5469,5663,5898,6262,6356,6422,6469,6654,6664,6788,7080,7189,7474,7547,7849,7855,7976,8543,8854,9021,9024,9231,9420,9788,9948,9953,10116,10253,10370,10395,10413,10512,10630,10672,10818,11019,11146,11235,23322,23671,23767,26585,5…	JAG1,APAF1,AR,ATP7A,BCL2,CEACAM1,BMP7,CASR,COL4A1,DLG1,DLX3,HBEGF,EDNRA,EFNB2,EGF,EGFR,EPHA4,EPHA7,ERBB4,FGF7,FGF10,FOXF2,FZD2,GATA3,NR3C1,HOXA5,HOXA13,HOXD13,ID4,IL10,ILK,KRAS,LRP2,MET,NOTCH1,PKHD1,MED1,PSEN1,RALA,RYR2,CCL11,SFRP1,SHH,SOS1,SOX11,STK3,NKX2-1,TRAF6,WNT5A,ZIC3,PAX8,FZD5,FZD3,LMO4,ALDH1A2,SOCS3,BRSK2,DLG5,CYP7B1,MTSS1,WDR1,HS3ST3B1,FEM1B,SPRY2,CITED2,DLC1,YAP1,SEMA3C,PDPN,GNA13,FRS2…	90/455
17_Member	GO Biological Processes	GO:0072001	renal system development	-10.8722	-8.665	93,182,284,317,596,655,1282,1739,1909,1948,2043,2045,2066,2255,2625,2650,2674,3037,3248,3611,4036,4038,4090,4311,4774,4851,4868,5125,5314,5530,6422,6469,6492,6659,6664,7474,7849,8516,8854,9231,9510,9788,9953,10409,11064,11174,23279,23322,25937,25976,26585,51804,55366,55746,55959,56603,56913,64412,80114,80144,93649,120892,153572,282679	ACVR2B,JAG1,ANGPT1,APAF1,BCL2,BMP7,COL4A1,DLG1,EDNRA,EFNB2,EPHA4,EPHA7,ERBB4,FGF10,GATA3,GCNT1,GFRA1,HAS2,HPGD,ILK,LRP2,LRP4,SMAD5,MME,NFIA,NOTCH1,NPHS1,PCSK5,PKHD1,PPP3CA,SFRP1,SHH,SIM1,SOX4,SOX11,WNT5A,PAX8,ITGA8,ALDH1A2,DLG5,ADAMTS1,MTSS1,HS3ST3B1,BASP1,CNTRL,ADAMTS6,NUP160,RPGRIP1L,WWTR1,TIPARP,GREM1,SIX4,LGR4,NUP133,SULF2,CYP26B1,C1GALT1,GZF1,BICC1,FRAS1,MYOCD,LRRK2,IRX2,AQP11	64/310
17_Member	GO Biological Processes	GO:0001822	kidney development	-10.1118	-7.973	93,182,284,317,596,655,1739,1909,1948,2043,2045,2066,2255,2625,2650,2674,3037,3248,3611,4036,4038,4090,4311,4851,4868,5125,5314,5530,6422,6469,6492,6659,6664,7474,7849,8516,8854,9231,9510,9788,9953,10409,11064,11174,23279,23322,25937,25976,26585,51804,55366,55746,55959,56603,56913,64412,80114,80144,120892,153572,282679	ACVR2B,JAG1,ANGPT1,APAF1,BCL2,BMP7,DLG1,EDNRA,EFNB2,EPHA4,EPHA7,ERBB4,FGF10,GATA3,GCNT1,GFRA1,HAS2,HPGD,ILK,LRP2,LRP4,SMAD5,MME,NOTCH1,NPHS1,PCSK5,PKHD1,PPP3CA,SFRP1,SHH,SIM1,SOX4,SOX11,WNT5A,PAX8,ITGA8,ALDH1A2,DLG5,ADAMTS1,MTSS1,HS3ST3B1,BASP1,CNTRL,ADAMTS6,NUP160,RPGRIP1L,WWTR1,TIPARP,GREM1,SIX4,LGR4,NUP133,SULF2,CYP26B1,C1GALT1,GZF1,BICC1,FRAS1,LRRK2,IRX2,AQP11	61/300
17_Member	GO Biological Processes	GO:0001763	morphogenesis of a branching structure	-8.29602	-6.369	367,596,655,846,1282,1739,1909,1950,2045,2252,2255,3202,3209,3239,3586,3611,3845,4233,4851,5314,5469,6356,6422,6469,7080,7474,7849,7855,9021,9231,9953,10116,10253,10413,10512,10672,10818,57471,64412,64478	AR,BCL2,BMP7,CASR,COL4A1,DLG1,EDNRA,EGF,EPHA7,FGF7,FGF10,HOXA5,HOXA13,HOXD13,IL10,ILK,KRAS,MET,NOTCH1,PKHD1,MED1,CCL11,SFRP1,SHH,NKX2-1,WNT5A,PAX8,FZD5,SOCS3,DLG5,HS3ST3B1,FEM1B,SPRY2,YAP1,SEMA3C,GNA13,FRS2,ERMN,GZF1,CSMD1	40/176
17_Member	GO Biological Processes	GO:0060562	epithelial tube morphogenesis	-8.01665	-6.129	317,367,596,655,846,1282,1739,1909,1948,1950,2043,2045,2255,2535,2625,2908,3202,3611,3845,4036,4233,4851,5314,5469,5663,5898,6262,6356,6422,6469,6788,7080,7189,7474,7547,7849,7976,8543,9231,9788,9953,10253,10370,10395,10413,10672,11019,11146,26585,55212,55366,57534,64412,64478,90627,153572,200894,339829	APAF1,AR,BCL2,BMP7,CASR,COL4A1,DLG1,EDNRA,EFNB2,EGF,EPHA4,EPHA7,FGF10,FZD2,GATA3,NR3C1,HOXA5,ILK,KRAS,LRP2,MET,NOTCH1,PKHD1,MED1,PSEN1,RALA,RYR2,CCL11,SFRP1,SHH,STK3,NKX2-1,TRAF6,WNT5A,ZIC3,PAX8,FZD3,LMO4,DLG5,MTSS1,HS3ST3B1,SPRY2,CITED2,DLC1,YAP1,GNA13,LIAS,GLMN,GREM1,BBS7,LGR4,MIB1,GZF1,CSMD1,STARD13,IRX2,ARL13B,CCDC39	58/314
17_Member	GO Biological Processes	GO:0061138	morphogenesis of a branching epithelium	-8.008	-6.124	367,596,655,846,1282,1739,1909,1950,2252,2255,3202,3209,3239,3586,3611,3845,4233,4851,5314,5469,6356,6422,6469,7080,7474,7849,7855,9021,9231,9953,10116,10253,10413,10512,10672,10818,64412,64478	AR,BCL2,BMP7,CASR,COL4A1,DLG1,EDNRA,EGF,FGF7,FGF10,HOXA5,HOXA13,HOXD13,IL10,ILK,KRAS,MET,NOTCH1,PKHD1,MED1,CCL11,SFRP1,SHH,NKX2-1,WNT5A,PAX8,FZD5,SOCS3,DLG5,HS3ST3B1,FEM1B,SPRY2,YAP1,SEMA3C,GNA13,FRS2,GZF1,CSMD1	38/166
17_Member	GO Biological Processes	GO:0048754	branching morphogenesis of an epithelial tube	-5.06498	-3.583	367,596,655,846,1282,1739,1909,1950,2255,3202,3611,3845,4233,4851,5314,5469,6356,6469,7080,7474,7849,9231,9953,10253,10413,10672,64412,64478	AR,BCL2,BMP7,CASR,COL4A1,DLG1,EDNRA,EGF,FGF10,HOXA5,ILK,KRAS,MET,NOTCH1,PKHD1,MED1,CCL11,SHH,NKX2-1,WNT5A,PAX8,DLG5,HS3ST3B1,SPRY2,YAP1,GNA13,GZF1,CSMD1	28/137
17_Member	GO Biological Processes	GO:0060993	kidney morphogenesis	-4.4095	-3.034	596,655,1739,2066,2255,2625,2650,3611,5530,6469,6659,7849,9953,25937,26585,55366,64412,80144,120892,153572	BCL2,BMP7,DLG1,ERBB4,FGF10,GATA3,GCNT1,ILK,PPP3CA,SHH,SOX4,PAX8,HS3ST3B1,WWTR1,GREM1,LGR4,GZF1,FRAS1,LRRK2,IRX2	20/89
17_Member	GO Biological Processes	GO:0072006	nephron development	-3.70287	-2.468	182,284,596,655,1739,1909,2066,2625,3611,4851,4868,6469,7849,9788,9953,10409,23279,25937,26585,55366,55746,55959,64412,153572,282679	JAG1,ANGPT1,BCL2,BMP7,DLG1,EDNRA,ERBB4,GATA3,ILK,NOTCH1,NPHS1,SHH,PAX8,MTSS1,HS3ST3B1,BASP1,NUP160,WWTR1,GREM1,LGR4,NUP133,SULF2,GZF1,IRX2,AQP11	25/138
17_Member	GO Biological Processes	GO:0072073	kidney epithelium development	-3.60241	-2.384	182,596,655,1739,1909,1948,2043,2045,2625,3611,4090,4851,4868,6422,6469,6492,7849,9788,9953,10409,26585,55366,64412,153572,282679	JAG1,BCL2,BMP7,DLG1,EDNRA,EFNB2,EPHA4,EPHA7,GATA3,ILK,SMAD5,NOTCH1,NPHS1,SFRP1,SHH,SIM1,PAX8,MTSS1,HS3ST3B1,BASP1,GREM1,LGR4,GZF1,IRX2,AQP11	25/140
17_Member	GO Biological Processes	GO:0061326	renal tubule development	-2.49652	-1.511	182,596,1282,1739,2625,3611,4851,6469,7849,9788,9953,26585,55366,64412,153572,282679	JAG1,BCL2,COL4A1,DLG1,GATA3,ILK,NOTCH1,SHH,PAX8,MTSS1,HS3ST3B1,GREM1,LGR4,GZF1,IRX2,AQP11	16/90
18_Summary	GO Biological Processes	GO:0034330	cell junction organization	-15.4706	-12.687	288,323,324,596,627,667,785,1010,1013,1108,1282,1525,1739,1829,1946,1948,2043,2066,2149,2241,2557,2561,2562,2565,2890,2895,2915,3480,3556,3655,3673,4038,4301,4774,4868,4897,5062,5314,5584,5586,5663,5728,5789,5908,5978,6259,6622,6801,7082,7430,7474,7855,8394,8777,8874,9075,9231,9378,9456,9788,9948,10160,10207,10369,10395,10486,11037,22854,22866,22871,22891,23012,23085,23284,23544,23767,26045,26059…	ANK3,APBB2,APC,BCL2,BDNF,DST,CACNB4,CDH12,CDH15,CHD4,COL4A1,CXADR,DLG1,DSG2,EFNA5,EFNB2,EPHA4,ERBB4,F2R,FER,GABRA4,GABRB2,GABRB3,GABRG1,GRIA1,GRID2,GRM5,IGF1R,IL1RAP,ITGA6,ITGA2,LRP4,AFDN,NFIA,NPHS1,NRCAM,PAK2,PKHD1,PRKCI,PKN2,PSEN1,PTEN,PTPRD,RAP1B,REST,RYK,SNCA,STRN,TJP1,EZR,WNT5A,FZD5,PIP5K1A,MPDZ,ARHGEF7,CLDN2,DLG5,NRXN1,HOMER1,MTSS1,WDR1,FARP1,PATJ,CACNG2,DLC1,CAP2,STON1,NTNG1,CNKSR2,NLGN1,Z…	104/-
18_Member	GO Biological Processes	GO:0034330	cell junction organization	-15.4706	-12.687	288,323,324,596,627,667,785,1010,1013,1108,1282,1525,1739,1829,1946,1948,2043,2066,2149,2241,2557,2561,2562,2565,2890,2895,2915,3480,3556,3655,3673,4038,4301,4774,4868,4897,5062,5314,5584,5586,5663,5728,5789,5908,5978,6259,6622,6801,7082,7430,7474,7855,8394,8777,8874,9075,9231,9378,9456,9788,9948,10160,10207,10369,10395,10486,11037,22854,22866,22871,22891,23012,23085,23284,23544,23767,26045,26059…	ANK3,APBB2,APC,BCL2,BDNF,DST,CACNB4,CDH12,CDH15,CHD4,COL4A1,CXADR,DLG1,DSG2,EFNA5,EFNB2,EPHA4,ERBB4,F2R,FER,GABRA4,GABRB2,GABRB3,GABRG1,GRIA1,GRID2,GRM5,IGF1R,IL1RAP,ITGA6,ITGA2,LRP4,AFDN,NFIA,NPHS1,NRCAM,PAK2,PKHD1,PRKCI,PKN2,PSEN1,PTEN,PTPRD,RAP1B,REST,RYK,SNCA,STRN,TJP1,EZR,WNT5A,FZD5,PIP5K1A,MPDZ,ARHGEF7,CLDN2,DLG5,NRXN1,HOMER1,MTSS1,WDR1,FARP1,PATJ,CACNG2,DLC1,CAP2,STON1,NTNG1,CNKSR2,NLGN1,Z…	104/533
18_Member	GO Biological Processes	GO:0034329	cell junction assembly	-10.2578	-8.11	324,596,627,667,1010,1013,1739,2066,2241,2557,2561,2562,2565,2890,2895,3655,3673,4038,4301,4868,4897,5062,5586,5728,5789,6259,6801,7082,7474,7855,8394,8777,8874,9075,9231,9378,9948,10160,10207,10395,11037,22871,23284,23767,27253,27445,28513,53942,55334,55920,56127,79147,79834,84612,114798,123720,143098,204851,266977	APC,BCL2,BDNF,DST,CDH12,CDH15,DLG1,ERBB4,FER,GABRA4,GABRB2,GABRB3,GABRG1,GRIA1,GRID2,ITGA6,ITGA2,LRP4,AFDN,NPHS1,NRCAM,PAK2,PKN2,PTEN,PTPRD,RYK,STRN,TJP1,WNT5A,FZD5,PIP5K1A,MPDZ,ARHGEF7,CLDN2,DLG5,NRXN1,WDR1,FARP1,PATJ,DLC1,STON1,NLGN1,ADGRL3,FLRT3,PCDH17,PCLO,CDH19,CNTN5,SLC39A9,RCC2,PCDHB9,FKRP,PEAK1,PARD6B,SLITRK1,WHAMM,MPP7,HIPK1,ADGRF1	59/283
18_Member	GO Biological Processes	GO:0050808	synapse organization	-9.27775	-7.225	288,323,627,785,1108,1282,1739,1946,2043,2066,2149,2557,2561,2562,2565,2890,2895,2915,3480,3556,4038,4774,4897,5663,5728,5789,5908,5978,6259,6622,7430,7474,7855,9231,9378,9456,10160,10369,10486,22854,22866,22871,22891,23012,23085,23284,23544,23767,26045,26059,26060,27253,27445,53942,55638,56127,57679,85461,91851,114798,116442,120892,266977,440279	ANK3,APBB2,BDNF,CACNB4,CHD4,COL4A1,DLG1,EFNA5,EPHA4,ERBB4,F2R,GABRA4,GABRB2,GABRB3,GABRG1,GRIA1,GRID2,GRM5,IGF1R,IL1RAP,LRP4,NFIA,NRCAM,PSEN1,PTEN,PTPRD,RAP1B,REST,RYK,SNCA,EZR,WNT5A,FZD5,DLG5,NRXN1,HOMER1,FARP1,CACNG2,CAP2,NTNG1,CNKSR2,NLGN1,ZNF365,STK38L,ERC1,ADGRL3,SEZ6L,FLRT3,LRRTM2,ERC2,APPL1,PCDH17,PCLO,CNTN5,SYBU,PCDHB9,ALS2,TANC1,CHRDL1,SLITRK1,RAB39B,LRRK2,ADGRF1,UNC13C	64/337
18_Member	GO Biological Processes	GO:0007416	synapse assembly	-5.44282	-3.912	627,2066,2557,2561,2562,2565,2890,2895,4038,4897,5728,5789,6259,7474,7855,9378,10160,22871,23284,23767,27253,27445,53942,56127,114798,266977	BDNF,ERBB4,GABRA4,GABRB2,GABRB3,GABRG1,GRIA1,GRID2,LRP4,NRCAM,PTEN,PTPRD,RYK,WNT5A,FZD5,NRXN1,FARP1,NLGN1,ADGRL3,FLRT3,PCDH17,PCLO,CNTN5,PCDHB9,SLITRK1,ADGRF1	26/117
19_Summary	GO Biological Processes	GO:0044089	positive regulation of cellular component biogenesis	-15.1604	-12.442	21,324,538,627,637,655,961,1017,1027,1739,1902,1946,2241,2332,2475,2895,3071,3304,3556,4076,4233,4690,4848,4868,4915,5021,5290,5295,5336,5601,5789,5795,5898,5899,5908,6356,6422,6622,6869,6886,7013,7037,7058,7099,7175,7401,9231,9378,9448,9475,9530,9659,9662,9788,10096,10097,10178,10787,22843,22871,22873,23075,23116,23394,23613,23767,25940,26045,26047,27067,28984,51100,51375,51429,54443,54552,54874…	ABCA3,APC,ATP7A,BDNF,BID,BMP7,CD47,CDK2,CDKN1B,DLG1,LPAR1,EFNA5,FER,FMR1,MTOR,GRID2,NCKAP1L,HSPA1B,IL1RAP,CAPRIN1,MET,NCK1,CNOT2,NPHS1,NTRK2,OXTR,PIK3CA,PIK3R1,PLCG2,MAPK9,PTPRD,PTPRJ,RALA,RALB,RAP1B,CCL11,SFRP1,SNCA,TACR1,TAL1,TERF1,TFRC,THBS2,TLR4,TPR,CLRN1,DLG5,NRXN1,MAP4K4,ROCK2,BAG4,PDE4DIP,CEP135,MTSS1,ACTR3,ACTR2,TENM1,NCKAP1,PPM1E,NLGN1,DZIP1,SWAP70,TOGARAM1,ADNP,ZMYND8,FLRT3,FAM98A,LRRTM…	212/-
19_Member	GO Biological Processes	GO:0044089	positive regulation of cellular component biogenesis	-15.1604	-12.442	21,324,538,627,637,655,961,1017,1027,1739,1902,1946,2241,2332,2475,2895,3071,3304,3556,4076,4233,4690,4848,4868,4915,5021,5290,5295,5336,5601,5789,5795,5898,5899,5908,6356,6422,6622,6869,6886,7013,7037,7058,7099,7175,7401,9231,9378,9448,9475,9530,9659,9662,9788,10096,10097,10178,10787,22843,22871,22873,23075,23116,23394,23613,23767,25940,26045,26047,27067,28984,51100,51375,51429,54443,54552,54874…	ABCA3,APC,ATP7A,BDNF,BID,BMP7,CD47,CDK2,CDKN1B,DLG1,LPAR1,EFNA5,FER,FMR1,MTOR,GRID2,NCKAP1L,HSPA1B,IL1RAP,CAPRIN1,MET,NCK1,CNOT2,NPHS1,NTRK2,OXTR,PIK3CA,PIK3R1,PLCG2,MAPK9,PTPRD,PTPRJ,RALA,RALB,RAP1B,CCL11,SFRP1,SNCA,TACR1,TAL1,TERF1,TFRC,THBS2,TLR4,TPR,CLRN1,DLG5,NRXN1,MAP4K4,ROCK2,BAG4,PDE4DIP,CEP135,MTSS1,ACTR3,ACTR2,TENM1,NCKAP1,PPM1E,NLGN1,DZIP1,SWAP70,TOGARAM1,ADNP,ZMYND8,FLRT3,FAM98A,LRRTM…	100/508
19_Member	GO Biological Processes	GO:0051493	regulation of cytoskeleton organization	-13.5163	-11.012	120,324,961,1027,1073,1496,1540,1729,1739,1859,1902,1946,1955,2006,2042,2241,2475,2764,2824,3071,3304,4233,4281,4690,4868,5062,5290,5295,5563,5594,5747,5898,5962,6314,6356,6387,6422,6622,6683,6711,6869,7082,7175,8850,8874,9037,9113,9475,9530,9659,9788,9948,10178,10395,10565,10787,10788,10982,11034,22843,23075,23116,23354,23671,26054,26999,27067,27289,28984,29767,51019,51429,51510,51571,54801,5496…	ADD3,APC,CD47,CDKN1B,CFL2,CTNNA2,CYLD,DIAPH1,DLG1,DYRK1A,LPAR1,EFNA5,MEGF9,ELN,EPHA3,FER,MTOR,GMFB,GPM6B,NCKAP1L,HSPA1B,MET,MID1,NCK1,NPHS1,PAK2,PIK3CA,PIK3R1,PRKAA2,MAPK1,PTK2,RALA,RDX,ATXN7,CCL11,CXCL12,SFRP1,SNCA,SPAST,SPTBN1,TACR1,TJP1,TPR,KAT2B,ARHGEF7,SEMA5A,LATS1,ROCK2,BAG4,PDE4DIP,MTSS1,WDR1,TENM1,DLC1,ARFGEF1,NCKAP1,IQGAP2,MAPRE2,DSTN,PPM1E,SWAP70,TOGARAM1,HAUS5,TMEFF2,SENP6,CYFIP2,STAU2…	98/522
19_Member	GO Biological Processes	GO:0010638	positive regulation of organelle organization	-11.7011	-9.395	120,286,637,908,961,983,1017,1027,1073,1739,1902,1950,2069,2241,2475,3071,3209,3304,3479,3998,4076,4233,4361,4690,4848,4868,5073,5366,5514,5594,5601,5898,5899,6356,6422,6622,6683,6790,6869,6886,7013,7175,7474,8452,8550,8743,9037,9475,9530,9659,9662,9788,9948,10111,10178,10575,10787,10891,11034,22843,22873,23075,23116,23137,23236,26272,28984,51100,51375,51377,51429,54891,55023,55626,55704,55729,55…	ADD3,ANK1,BID,CCT6A,CD47,CDK1,CDK2,CDKN1B,CFL2,DLG1,LPAR1,EGF,EREG,FER,MTOR,NCKAP1L,HOXA13,HSPA1B,IGF1,LMAN1,CAPRIN1,MET,MRE11,NCK1,CNOT2,NPHS1,PARN,PMAIP1,PPP1R10,MAPK1,MAPK9,RALA,RALB,CCL11,SFRP1,SNCA,SPAST,AURKA,TACR1,TAL1,TERF1,TPR,WNT5A,CUL3,MAPKAPK5,TNFSF10,SEMA5A,ROCK2,BAG4,PDE4DIP,CEP135,MTSS1,WDR1,RAD50,TENM1,CCT4,NCKAP1,PPARGC1A,DSTN,PPM1E,DZIP1,SWAP70,TOGARAM1,SMC5,PLCB1,FBXO4,RGCC,SH3…	91/502
19_Member	GO Biological Processes	GO:0032970	regulation of actin filament-based process	-11.306	-9.044	120,477,488,817,961,1073,1496,1739,1829,1902,1946,1955,2006,2042,2241,2475,2764,2824,3071,4233,4690,4868,5062,5290,5295,5898,5962,6262,6356,6387,6422,6711,6717,6781,6869,7082,9037,9113,9475,9530,9788,9839,9948,10178,10395,10565,10630,10787,10788,11034,22843,23075,23671,26999,27067,27289,28984,29119,29767,51019,51429,51571,54961,55114,55704,57551,57580,79822,81553,91807,123720,171024,253260,375189…	ADD3,ATP1A2,ATP2A2,CAMK2D,CD47,CFL2,CTNNA2,DLG1,DSG2,LPAR1,EFNA5,MEGF9,ELN,EPHA3,FER,MTOR,GMFB,GPM6B,NCKAP1L,MET,NCK1,NPHS1,PAK2,PIK3CA,PIK3R1,RALA,RDX,RYR2,CCL11,CXCL12,SFRP1,SPTBN1,SRI,STC1,TACR1,TJP1,SEMA5A,LATS1,ROCK2,BAG4,MTSS1,ZEB2,WDR1,TENM1,DLC1,ARFGEF1,PDPN,NCKAP1,IQGAP2,DSTN,PPM1E,SWAP70,TMEFF2,CYFIP2,STAU2,RND1,RGCC,CTNNA3,TMOD2,WASHC3,SNX9,CYRIB,SSH3,ARHGAP17,CCDC88A,TAOK1,PREX1,ARHGA…	75/385
19_Member	GO Biological Processes	GO:1902903	regulation of supramolecular fiber organization	-10.5974	-8.412	120,324,961,1027,1073,1496,1739,1859,1902,1955,2006,2241,2475,2764,3071,3304,4233,4281,4690,4868,5062,5290,5295,5663,5962,6314,6356,6387,6422,6622,6683,6711,6869,7082,8874,9037,9113,9475,9530,9659,9788,9948,10178,10395,10565,10787,11034,22843,23075,23116,23354,23671,26999,28984,29767,51019,51429,51571,54801,54961,55704,57551,57580,79822,81553,81624,91807,123720,146057,157922,171024,253260,375189,…	ADD3,APC,CD47,CDKN1B,CFL2,CTNNA2,DLG1,DYRK1A,LPAR1,MEGF9,ELN,FER,MTOR,GMFB,NCKAP1L,HSPA1B,MET,MID1,NCK1,NPHS1,PAK2,PIK3CA,PIK3R1,PSEN1,RDX,ATXN7,CCL11,CXCL12,SFRP1,SNCA,SPAST,SPTBN1,TACR1,TJP1,ARHGEF7,SEMA5A,LATS1,ROCK2,BAG4,PDE4DIP,MTSS1,WDR1,TENM1,DLC1,ARFGEF1,NCKAP1,DSTN,PPM1E,SWAP70,TOGARAM1,HAUS5,TMEFF2,CYFIP2,RGCC,TMOD2,WASHC3,SNX9,CYRIB,HAUS6,SSH3,CCDC88A,TAOK1,PREX1,ARHGAP28,CYRIA,DIAPH3,…	74/390
19_Member	GO Biological Processes	GO:0032956	regulation of actin cytoskeleton organization	-9.31704	-7.26	120,961,1073,1496,1739,1902,1946,1955,2006,2042,2241,2475,2764,2824,3071,4233,4690,4868,5062,5290,5295,5898,5962,6356,6387,6422,6711,6869,7082,9037,9113,9475,9530,9788,9948,10178,10395,10565,10787,10788,11034,22843,23075,23671,26999,27067,27289,28984,29767,51019,51429,51571,54961,55114,55704,57551,57580,79822,81553,91807,123720,171024,253260,375189,442721	ADD3,CD47,CFL2,CTNNA2,DLG1,LPAR1,EFNA5,MEGF9,ELN,EPHA3,FER,MTOR,GMFB,GPM6B,NCKAP1L,MET,NCK1,NPHS1,PAK2,PIK3CA,PIK3R1,RALA,RDX,CCL11,CXCL12,SFRP1,SPTBN1,TACR1,TJP1,SEMA5A,LATS1,ROCK2,BAG4,MTSS1,WDR1,TENM1,DLC1,ARFGEF1,NCKAP1,IQGAP2,DSTN,PPM1E,SWAP70,TMEFF2,CYFIP2,STAU2,RND1,RGCC,TMOD2,WASHC3,SNX9,CYRIB,SSH3,ARHGAP17,CCDC88A,TAOK1,PREX1,ARHGAP28,CYRIA,MYLK3,WHAMM,SYNPO2,RICTOR,PFN4,LMOD2	65/344
19_Member	GO Biological Processes	GO:0043254	regulation of protein-containing complex assembly	-9.21244	-7.163	21,120,637,1027,1739,1859,1955,2006,2241,2475,3071,3304,3670,4233,4690,4868,5336,5601,5899,5908,5962,6356,6622,6711,6886,7013,7037,7099,7417,8543,8874,9113,9530,9659,10178,10565,10787,23116,23354,26054,26999,29767,51100,51128,51429,51571,54552,54751,54801,54961,55626,55729,55832,56681,57580,63908,64805,64853,79184,79822,79969,81553,115362,129293,134957,140609,143098,157922,197358,253260,258010,37…	ABCA3,ADD3,BID,CDKN1B,DLG1,DYRK1A,MEGF9,ELN,FER,MTOR,NCKAP1L,HSPA1B,ISL1,MET,NCK1,NPHS1,PLCG2,MAPK9,RALB,RAP1B,RDX,CCL11,SNCA,SPTBN1,TAL1,TERF1,TFRC,TLR4,VDAC2,LMO4,ARHGEF7,LATS1,BAG4,PDE4DIP,TENM1,ARFGEF1,NCKAP1,TOGARAM1,HAUS5,SENP6,CYFIP2,TMOD2,SH3GLB1,SAR1B,SNX9,CYRIB,GNL3L,FBLIM1,HAUS6,SSH3,AMBRA1,ATF7IP,CAND1,SAR1A,PREX1,NAPB,P2RY12,AIDA,BRCC3,ARHGAP28,ATAT1,CYRIA,GBP5,TRABD2A,STXBP5,NEK7,MP…	74/417
19_Member	GO Biological Processes	GO:0110053	regulation of actin filament organization	-9.03421	-7.005	120,961,1073,1496,1739,1902,1955,2006,2241,2475,2764,3071,4233,4690,4868,5062,5290,5295,5962,6356,6387,6422,6711,6869,7082,9037,9113,9475,9530,9788,9948,10178,10395,10565,10787,11034,22843,23075,23671,26999,28984,29767,51019,51429,51571,54961,55704,57580,79822,81553,123720,171024,253260,375189,442721	ADD3,CD47,CFL2,CTNNA2,DLG1,LPAR1,MEGF9,ELN,FER,MTOR,GMFB,NCKAP1L,MET,NCK1,NPHS1,PAK2,PIK3CA,PIK3R1,RDX,CCL11,CXCL12,SFRP1,SPTBN1,TACR1,TJP1,SEMA5A,LATS1,ROCK2,BAG4,MTSS1,WDR1,TENM1,DLC1,ARFGEF1,NCKAP1,DSTN,PPM1E,SWAP70,TMEFF2,CYFIP2,RGCC,TMOD2,WASHC3,SNX9,CYRIB,SSH3,CCDC88A,PREX1,ARHGAP28,CYRIA,WHAMM,SYNPO2,RICTOR,PFN4,LMOD2	55/273
19_Member	GO Biological Processes	GO:0008064	regulation of actin polymerization or depolymerization	-7.34826	-5.562	120,1073,1739,1955,2006,2241,2475,3071,4690,4868,5290,5962,6356,6387,6711,9037,9113,9530,9948,10178,10565,10787,11034,23075,26999,29767,51429,51571,54961,57580,79822,81553,253260,375189,442721	ADD3,CFL2,DLG1,MEGF9,ELN,FER,MTOR,NCKAP1L,NCK1,NPHS1,PIK3CA,RDX,CCL11,CXCL12,SPTBN1,SEMA5A,LATS1,BAG4,WDR1,TENM1,ARFGEF1,NCKAP1,DSTN,SWAP70,CYFIP2,TMOD2,SNX9,CYRIB,SSH3,PREX1,ARHGAP28,CYRIA,RICTOR,PFN4,LMOD2	35/154
19_Member	GO Biological Processes	GO:0051495	positive regulation of cytoskeleton organization	-7.22703	-5.456	120,961,1027,1073,1739,1902,2241,2475,3071,3304,4233,4690,4868,6356,6422,6683,6869,9037,9475,9530,9659,9788,9948,10178,10787,11034,22843,23075,23116,28984,51429,55704,55835,79768,91807,123720,171024,253260,442721	ADD3,CD47,CDKN1B,CFL2,DLG1,LPAR1,FER,MTOR,NCKAP1L,HSPA1B,MET,NCK1,NPHS1,CCL11,SFRP1,SPAST,TACR1,SEMA5A,ROCK2,BAG4,PDE4DIP,MTSS1,WDR1,TENM1,NCKAP1,DSTN,PPM1E,SWAP70,TOGARAM1,RGCC,SNX9,CCDC88A,CENPJ,KATNBL1,MYLK3,WHAMM,SYNPO2,RICTOR,LMOD2	39/184
19_Member	GO Biological Processes	GO:0030832	regulation of actin filament length	-7.12592	-5.373	120,1073,1739,1955,2006,2241,2475,3071,4690,4868,5290,5962,6356,6387,6711,9037,9113,9530,9948,10178,10565,10787,11034,23075,26999,29767,51429,51571,54961,57580,79822,81553,253260,375189,442721	ADD3,CFL2,DLG1,MEGF9,ELN,FER,MTOR,NCKAP1L,NCK1,NPHS1,PIK3CA,RDX,CCL11,CXCL12,SPTBN1,SEMA5A,LATS1,BAG4,WDR1,TENM1,ARFGEF1,NCKAP1,DSTN,SWAP70,CYFIP2,TMOD2,SNX9,CYRIB,SSH3,PREX1,ARHGAP28,CYRIA,RICTOR,PFN4,LMOD2	35/157
19_Member	GO Biological Processes	GO:0032271	regulation of protein polymerization	-6.88746	-5.155	120,1027,1739,1859,1955,2006,2241,2475,3071,3304,4233,4690,4868,5962,6356,6622,6711,7417,8874,9113,9530,9659,10178,10565,10787,23116,23354,26999,29767,51429,51571,54801,54961,55626,57580,79822,81553,157922,253260,375189,442721	ADD3,CDKN1B,DLG1,DYRK1A,MEGF9,ELN,FER,MTOR,NCKAP1L,HSPA1B,MET,NCK1,NPHS1,RDX,CCL11,SNCA,SPTBN1,VDAC2,ARHGEF7,LATS1,BAG4,PDE4DIP,TENM1,ARFGEF1,NCKAP1,TOGARAM1,HAUS5,CYFIP2,TMOD2,SNX9,CYRIB,HAUS6,SSH3,AMBRA1,PREX1,ARHGAP28,CYRIA,CAMSAP1,RICTOR,PFN4,LMOD2	41/204
19_Member	GO Biological Processes	GO:1902905	positive regulation of supramolecular fiber organization	-6.86364	-5.135	961,1027,1073,1739,1902,2241,2475,3071,3304,4233,4690,4868,5663,6356,6422,6683,6869,9037,9475,9530,9659,9788,9948,10178,10787,11034,22843,23075,23116,28984,51429,55704,91807,123720,171024,253260,442721	CD47,CDKN1B,CFL2,DLG1,LPAR1,FER,MTOR,NCKAP1L,HSPA1B,MET,NCK1,NPHS1,PSEN1,CCL11,SFRP1,SPAST,TACR1,SEMA5A,ROCK2,BAG4,PDE4DIP,MTSS1,WDR1,TENM1,NCKAP1,DSTN,PPM1E,SWAP70,TOGARAM1,RGCC,SNX9,CCDC88A,MYLK3,WHAMM,SYNPO2,RICTOR,LMOD2	37/175
19_Member	GO Biological Processes	GO:0031334	positive regulation of protein-containing complex assembly	-6.34963	-4.685	21,637,1027,1739,2241,2475,3071,3304,4233,4690,4868,5336,5601,5908,6356,6622,6886,7013,7037,7099,9530,9659,10178,10787,23116,51100,51429,54552,55626,55832,64805,79184,79969,115362,129293,140609,143098,253260,442721	ABCA3,BID,CDKN1B,DLG1,FER,MTOR,NCKAP1L,HSPA1B,MET,NCK1,NPHS1,PLCG2,MAPK9,RAP1B,CCL11,SNCA,TAL1,TERF1,TFRC,TLR4,BAG4,PDE4DIP,TENM1,NCKAP1,TOGARAM1,SH3GLB1,SNX9,GNL3L,AMBRA1,CAND1,P2RY12,BRCC3,ATAT1,GBP5,TRABD2A,NEK7,MPP7,RICTOR,LMOD2	39/198
19_Member	GO Biological Processes	GO:0030833	regulation of actin filament polymerization	-5.1284	-3.639	120,1739,1955,2006,2241,2475,3071,4690,4868,5962,6356,6711,9113,9530,10178,10565,10787,26999,29767,51429,51571,54961,57580,79822,81553,253260,375189,442721	ADD3,DLG1,MEGF9,ELN,FER,MTOR,NCKAP1L,NCK1,NPHS1,RDX,CCL11,SPTBN1,LATS1,BAG4,TENM1,ARFGEF1,NCKAP1,CYFIP2,TMOD2,SNX9,CYRIB,SSH3,PREX1,ARHGAP28,CYRIA,RICTOR,PFN4,LMOD2	28/136
19_Member	GO Biological Processes	GO:0032273	positive regulation of protein polymerization	-3.76791	-2.52	1027,1739,2241,2475,3071,3304,4233,4690,4868,6356,9530,9659,10178,10787,23116,51429,55626,253260,442721	CDKN1B,DLG1,FER,MTOR,NCKAP1L,HSPA1B,MET,NCK1,NPHS1,CCL11,BAG4,PDE4DIP,TENM1,NCKAP1,TOGARAM1,SNX9,AMBRA1,RICTOR,LMOD2	19/91
19_Member	GO Biological Processes	GO:0030838	positive regulation of actin filament polymerization	-3.55117	-2.342	1739,2241,2475,3071,4690,4868,6356,9530,10178,10787,51429,253260,442721	DLG1,FER,MTOR,NCKAP1L,NCK1,NPHS1,CCL11,BAG4,TENM1,NCKAP1,SNX9,RICTOR,LMOD2	13/52
20_Summary	GO Biological Processes	GO:0007507	heart development	-14.7512	-12.062	34,93,148,182,324,655,657,677,983,1027,1301,1525,1829,1909,2006,2066,2254,2257,2475,2535,2625,2997,3037,3209,3398,3480,3611,3670,3767,4036,4090,4193,4331,4851,4886,4887,5021,5125,5465,5469,5592,5594,5604,5663,5728,5747,5978,6091,6262,6443,6444,6469,6474,6654,6659,6664,6717,6788,7029,7373,7404,7468,7474,7547,7849,8543,8850,8854,9321,9475,9510,9734,10060,10203,10370,10395,10413,10512,10529,10611,10…	ACADM,ACVR2B,ADRA1A,JAG1,APC,BMP7,BMPR1A,ZFP36L1,CDK1,CDKN1B,COL11A1,CXADR,DSG2,EDNRA,ELN,ERBB4,FGF9,FGF12,MTOR,FZD2,GATA3,GYS1,HAS2,HOXA13,ID2,IGF1R,ILK,ISL1,KCNJ11,LRP2,SMAD5,MDM2,MNAT1,NOTCH1,NPY1R,NPY2R,OXTR,PCSK5,PPARA,MED1,PRKG1,MAPK1,MAP2K1,PSEN1,PTEN,PTK2,REST,ROBO1,RYR2,SGCB,SGCD,SHH,SHOX2,SOS1,SOX4,SOX11,SRI,STK3,TFDP2,COL14A1,UTY,NSD2,WNT5A,ZIC3,PAX8,LMO4,KAT2B,ALDH1A2,TRIP11,ROCK2,ADA…	110/-
20_Member	GO Biological Processes	GO:0007507	heart development	-14.7512	-12.062	34,93,148,182,324,655,657,677,983,1027,1301,1525,1829,1909,2006,2066,2254,2257,2475,2535,2625,2997,3037,3209,3398,3480,3611,3670,3767,4036,4090,4193,4331,4851,4886,4887,5021,5125,5465,5469,5592,5594,5604,5663,5728,5747,5978,6091,6262,6443,6444,6469,6474,6654,6659,6664,6717,6788,7029,7373,7404,7468,7474,7547,7849,8543,8850,8854,9321,9475,9510,9734,10060,10203,10370,10395,10413,10512,10529,10611,10…	ACADM,ACVR2B,ADRA1A,JAG1,APC,BMP7,BMPR1A,ZFP36L1,CDK1,CDKN1B,COL11A1,CXADR,DSG2,EDNRA,ELN,ERBB4,FGF9,FGF12,MTOR,FZD2,GATA3,GYS1,HAS2,HOXA13,ID2,IGF1R,ILK,ISL1,KCNJ11,LRP2,SMAD5,MDM2,MNAT1,NOTCH1,NPY1R,NPY2R,OXTR,PCSK5,PPARA,MED1,PRKG1,MAPK1,MAP2K1,PSEN1,PTEN,PTK2,REST,ROBO1,RYR2,SGCB,SGCD,SHH,SHOX2,SOS1,SOX4,SOX11,SRI,STK3,TFDP2,COL14A1,UTY,NSD2,WNT5A,ZIC3,PAX8,LMO4,KAT2B,ALDH1A2,TRIP11,ROCK2,ADA…	107/569
20_Member	GO Biological Processes	GO:0003205	cardiac chamber development	-7.3463	-5.561	182,655,657,1301,1909,2535,2625,3209,3480,3670,4036,4193,4851,4887,5469,6091,6262,6474,6654,6659,6664,7468,7474,7849,8543,9321,9510,10370,10512,10818,11064,11174,54583,55742,84516,93649,129446	JAG1,BMP7,BMPR1A,COL11A1,EDNRA,FZD2,GATA3,HOXA13,IGF1R,ISL1,LRP2,MDM2,NOTCH1,NPY2R,MED1,ROBO1,RYR2,SHOX2,SOS1,SOX4,SOX11,NSD2,WNT5A,PAX8,LMO4,TRIP11,ADAMTS1,CITED2,SEMA3C,FRS2,CNTRL,ADAMTS6,EGLN1,PARVA,DCTN5,MYOCD,XIRP2	37/168
20_Member	GO Biological Processes	GO:0003231	cardiac ventricle development	-6.78776	-5.069	182,657,1301,1909,2535,2625,3209,3670,4036,4193,4851,4887,5469,6091,6262,6659,6664,7468,7474,7849,8543,9321,10370,10512,10818,11064,54583,84516,93649,129446	JAG1,BMPR1A,COL11A1,EDNRA,FZD2,GATA3,HOXA13,ISL1,LRP2,MDM2,NOTCH1,NPY2R,MED1,ROBO1,RYR2,SOX4,SOX11,NSD2,WNT5A,PAX8,LMO4,TRIP11,CITED2,SEMA3C,FRS2,CNTRL,EGLN1,DCTN5,MYOCD,XIRP2	30/127
20_Member	GO Biological Processes	GO:0003279	cardiac septum development	-6.70882	-4.997	182,655,657,2535,2625,3209,3670,4036,4193,4851,6091,6659,6664,7468,7474,7849,8543,9321,10370,10512,10818,11064,11174,54583,55742,84516,129446	JAG1,BMP7,BMPR1A,FZD2,GATA3,HOXA13,ISL1,LRP2,MDM2,NOTCH1,ROBO1,SOX4,SOX11,NSD2,WNT5A,PAX8,LMO4,TRIP11,CITED2,SEMA3C,FRS2,CNTRL,ADAMTS6,EGLN1,PARVA,DCTN5,XIRP2	27/108
20_Member	GO Biological Processes	GO:0003007	heart morphogenesis	-6.59579	-4.901	182,324,655,657,1301,1909,2006,2475,2535,2625,3037,3611,3670,4036,4193,4851,4886,4887,5469,5663,5747,6091,6262,6469,6474,6654,6659,6664,7468,7474,7547,8854,9510,10060,10370,10395,10413,10512,11096,54583,55212,55742,57534,79147,129446,196528,200894,339829	JAG1,APC,BMP7,BMPR1A,COL11A1,EDNRA,ELN,MTOR,FZD2,GATA3,HAS2,ILK,ISL1,LRP2,MDM2,NOTCH1,NPY1R,NPY2R,MED1,PSEN1,PTK2,ROBO1,RYR2,SHH,SHOX2,SOS1,SOX4,SOX11,NSD2,WNT5A,ZIC3,ALDH1A2,ADAMTS1,ABCC9,CITED2,DLC1,YAP1,SEMA3C,ADAMTS5,EGLN1,BBS7,PARVA,MIB1,FKRP,XIRP2,ARID2,ARL13B,CCDC39	48/263
20_Member	GO Biological Processes	GO:0003281	ventricular septum development	-6.34425	-4.681	657,2535,2625,3209,4036,4193,4851,6091,6659,6664,7468,7474,7849,8543,9321,10370,10818,11064,54583,84516,129446	BMPR1A,FZD2,GATA3,HOXA13,LRP2,MDM2,NOTCH1,ROBO1,SOX4,SOX11,NSD2,WNT5A,PAX8,LMO4,TRIP11,CITED2,FRS2,CNTRL,EGLN1,DCTN5,XIRP2	21/74
20_Member	GO Biological Processes	GO:0003206	cardiac chamber morphogenesis	-4.76387	-3.332	182,655,657,1301,1909,2535,2625,3670,4036,4193,4851,4887,5469,6091,6262,6474,6654,6659,6664,7468,7474,9510,10370,10512,54583,55742	JAG1,BMP7,BMPR1A,COL11A1,EDNRA,FZD2,GATA3,ISL1,LRP2,MDM2,NOTCH1,NPY2R,MED1,ROBO1,RYR2,SHOX2,SOS1,SOX4,SOX11,NSD2,WNT5A,ADAMTS1,CITED2,SEMA3C,EGLN1,PARVA	26/127
20_Member	GO Biological Processes	GO:0060411	cardiac septum morphogenesis	-4.12403	-2.798	182,655,657,2535,3670,4036,4193,4851,6091,6659,6664,7468,7474,10370,10512,54583,55742	JAG1,BMP7,BMPR1A,FZD2,ISL1,LRP2,MDM2,NOTCH1,ROBO1,SOX4,SOX11,NSD2,WNT5A,CITED2,SEMA3C,EGLN1,PARVA	17/72
20_Member	GO Biological Processes	GO:0003151	outflow tract morphogenesis	-3.52972	-2.324	182,657,1909,2006,2535,3611,3670,4036,4851,4886,4887,6091,6664,7474,10370,10512,55742	JAG1,BMPR1A,EDNRA,ELN,FZD2,ILK,ISL1,LRP2,NOTCH1,NPY1R,NPY2R,ROBO1,SOX11,WNT5A,CITED2,SEMA3C,PARVA	17/80
20_Member	GO Biological Processes	GO:0060840	artery development	-3.16553	-2.021	93,182,657,1909,3209,3248,4036,4851,5396,6091,6469,6659,10370,11064,11174,84516,93649,196528,221395	ACVR2B,JAG1,BMPR1A,EDNRA,HOXA13,HPGD,LRP2,NOTCH1,PRRX1,ROBO1,SHH,SOX4,CITED2,CNTRL,ADAMTS6,DCTN5,MYOCD,ARID2,ADGRF5	19/101
20_Member	GO Biological Processes	GO:0003215	cardiac right ventricle morphogenesis	-3.07097	-1.946	182,657,2625,3670,4851,6659,10512	JAG1,BMPR1A,GATA3,ISL1,NOTCH1,SOX4,SEMA3C	7/20
20_Member	GO Biological Processes	GO:0060412	ventricular septum morphogenesis	-2.60244	-1.588	657,2535,4851,6091,6659,6664,7468,7474,10370,54583	BMPR1A,FZD2,NOTCH1,ROBO1,SOX4,SOX11,NSD2,WNT5A,CITED2,EGLN1	10/43

## Sheet: METASCAPE_miR-93-5p
GroupID	Category	Term	Description	LogP	Log(q-value)	Genes	Symbols	InTerm_InList
1_Summary	Reactome Gene Sets	R-HSA-8854214	TBC/RABGAPs	-2.53533	-1.562	5869,8408,8766,9135,51762,55357,64786,79735,128637,1869,1994,4076,4850,4869,5976,6041,6556,7812,7832,8087,9444,9475,10642,10758,10922,22849,23112,25819,27327,29883,29974,54855,55095,55795,57472,57690,85456,246175,253943,340719,399664,25946,1282,1284,1285,84959,2627,4089,55870,340481,1639,5048,5579,23175,1385,3169,10728,5515,5530,84919,160760,2149,2150,2151,9002,2029,5519,84930,3725,5594,5599,5601…	RAB5B,ULK1,RAB11A,RABEP1,RAB8B,TBC1D2,TBC1D15,TBC1D17,TBC1D20,E2F1,ELAVL1,CAPRIN1,CNOT4,NPM1,UPF1,RNASEL,SLC11A1,CSDE1,BTG2,FXR1,QKI,ROCK2,IGF2BP1,TRAF3IP2,FASTK,CPEB3,TNRC6B,NOCT,TNRC6A,CNOT7,A1CF,TENT5C,SAMD4B,PCID2,CNOT6,TNRC6C,TNKS1BP1,CNOT6L,YTHDF3,NANOS1,MEX3D,ZNF385A,COL4A1,COL4A2,COL4A3,UBASH3B,GATA6,SMAD4,ASH1L,ZDHHC21,DCTN1,PAFAH1B1,PRKCB,LPIN1,CREB1,FOXA1,PTGES3,PPP2CA,PPP3CA,PPP1R15B,…	1228/-
1_Member	Reactome Gene Sets	R-HSA-8854214	TBC/RABGAPs	-2.53533	-1.562	5869,8408,8766,9135,51762,55357,64786,79735,128637	RAB5B,ULK1,RAB11A,RABEP1,RAB8B,TBC1D2,TBC1D15,TBC1D17,TBC1D20	9/46
1_Member	GO Biological Processes	GO:0061013	regulation of mRNA catabolic process	-2.52956	-1.558	1869,1994,4076,4850,4869,5976,6041,6556,7812,7832,8087,9444,9475,10642,10758,10922,22849,23112,25819,27327,29883,29974,54855,55095,55795,57472,57690,85456,246175,253943,340719,399664	E2F1,ELAVL1,CAPRIN1,CNOT4,NPM1,UPF1,RNASEL,SLC11A1,CSDE1,BTG2,FXR1,QKI,ROCK2,IGF2BP1,TRAF3IP2,FASTK,CPEB3,TNRC6B,NOCT,TNRC6A,CNOT7,A1CF,TENT5C,SAMD4B,PCID2,CNOT6,TNRC6C,TNKS1BP1,CNOT6L,YTHDF3,NANOS1,MEX3D	32/287
1_Member	GO Biological Processes	GO:0008298	intracellular mRNA localization	-2.52941	-1.558	9444,25946,29974,399664	QKI,ZNF385A,A1CF,MEX3D	2024-10-04
1_Member	GO Biological Processes	GO:0038063	collagen-activated tyrosine kinase receptor signaling pathway	-2.52941	-1.558	1282,1284,1285,84959	COL4A1,COL4A2,COL4A3,UBASH3B	2024-10-04
1_Member	GO Biological Processes	GO:0048733	sebaceous gland development	-2.52941	-1.558	2627,4089,55870,340481	GATA6,SMAD4,ASH1L,ZDHHC21	2024-10-04
1_Member	GO Biological Processes	GO:0051081	nuclear membrane disassembly	-2.52941	-1.558	1639,5048,5579,23175	DCTN1,PAFAH1B1,PRKCB,LPIN1	2024-10-04
1_Member	GO Biological Processes	GO:0060430	lung saccule development	-2.52941	-1.558	1385,2627,3169,10728	CREB1,GATA6,FOXA1,PTGES3	2024-10-04
1_Member	GO Biological Processes	GO:0070262	peptidyl-serine dephosphorylation	-2.52941	-1.558	5515,5530,84919,160760	PPP2CA,PPP3CA,PPP1R15B,PPTC7	2024-10-04
1_Member	GO Biological Processes	GO:0070493	thrombin-activated receptor signaling pathway	-2.52941	-1.558	2149,2150,2151,9002	F2R,F2RL1,F2RL2,F2RL3	2024-10-04
1_Member	Reactome Gene Sets	R-HSA-2465910	MASTL Facilitates Mitotic Progression	-2.52941	-1.558	2029,5515,5519,84930	ENSA,PPP2CA,PPP2R1B,MASTL	2024-10-04
1_Member	Reactome Gene Sets	R-HSA-450341	Activation of the AP-1 family of transcription factors	-2.52941	-1.558	3725,5594,5599,5601	JUN,MAPK1,MAPK8,MAPK9	2024-10-04
1_Member	GO Biological Processes	GO:0030510	regulation of BMP signaling pathway	-2.5284	-1.558	331,2627,4091,4092,4681,5494,6497,6498,6653,7321,23213,25805,51232,51496,56963,63893,151556	XIAP,GATA6,SMAD6,SMAD7,NBL1,PPM1A,SKI,SKIL,SORL1,UBE2D1,SULF1,BAMBI,CRIM1,CTDSPL2,RGMA,UBE2O,GPR155	17/122
1_Member	GO Biological Processes	GO:0002685	regulation of leukocyte migration	-2.5283	-1.558	27,351,613,961,1240,1398,2150,3146,3383,3576,3673,3676,4681,5025,5295,5594,5734,6346,6352,7422,8976,9943,10059,23143,23236,65125,196527	ABL2,APP,BCR,CD47,CMKLR1,CRK,F2RL1,HMGB1,ICAM1,CXCL8,ITGA2,ITGA4,NBL1,P2RX4,PIK3R1,MAPK1,PTGER4,CCL1,CCL5,VEGFA,WASL,OXSR1,DNM1L,LRCH1,PLCB1,WNK1,ANO6	27/230
1_Member	GO Biological Processes	GO:0030516	regulation of axon extension	-2.5274	-1.558	659,999,1982,3984,5048,6049,7422,8482,9037,9175,10509,23011,57698,374946	BMPR2,CDH1,EIF4G2,LIMK1,PAFAH1B1,RNF6,VEGFA,SEMA7A,SEMA5A,MAP3K13,SEMA4B,RAB21,SHTN1,DRAXIN	14/92
1_Member	Reactome Gene Sets	R-HSA-1912408	Pre-NOTCH Transcription and Translation	-2.5274	-1.558	595,861,1869,1871,3017,3725,5584,8850,8970,23112,26523,27327,57690,192669	CCND1,RUNX1,E2F1,E2F3,H2BC5,JUN,PRKCI,KAT2B,H2BC11,TNRC6B,AGO1,TNRC6A,TNRC6C,AGO3	14/92
1_Member	Reactome Gene Sets	R-HSA-6804756	Regulation of TP53 Activity through Phosphorylation	-2.5274	-1.558	4193,4194,5884,5983,6118,6233,6794,6874,6878,7316,8445,8550,9891,94241	MDM2,MDM4,RAD17,RFC3,RPA2,RPS27A,STK11,TAF4,TAF6,UBC,DYRK2,MAPKAPK5,NUAK1,TP53INP1	14/92
1_Member	GO Biological Processes	GO:0031571	mitotic G1 DNA damage checkpoint signaling	-2.52622	-1.558	595,835,1026,4193,6118,51322,79791	CCND1,CASP2,CDKN1A,MDM2,RPA2,WAC,FBXO31	7/30
1_Member	GO Biological Processes	GO:0033137	negative regulation of peptidyl-serine phosphorylation	-2.52622	-1.558	857,1756,4092,5728,9770,22876,154043	CAV1,DMD,SMAD7,PTEN,RASSF2,INPP5F,CNKSR3	7/30
1_Member	GO Biological Processes	GO:0034067	protein localization to Golgi apparatus	-2.52622	-1.558	400,2580,6653,8729,23299,54832,64083	ARL1,GAK,SORL1,GBF1,BICD2,VPS13C,GOLPH3	7/30
1_Member	GO Biological Processes	GO:0044819	mitotic G1/S transition checkpoint signaling	-2.52622	-1.558	595,835,1026,4193,6118,51322,79791	CCND1,CASP2,CDKN1A,MDM2,RPA2,WAC,FBXO31	7/30
1_Member	GO Biological Processes	GO:0070723	response to cholesterol	-2.52622	-1.558	19,3624,7040,7048,7804,57655,151556	ABCA1,INHBA,TGFB1,TGFBR2,LRP8,GRAMD1A,GPR155	7/30
1_Member	GO Biological Processes	GO:0070979	protein K11-linked ubiquitination	-2.52622	-1.558	7320,7332,8697,8881,9870,51433,55284	UBE2B,UBE2L3,CDC23,CDC16,AREL1,ANAPC5,UBE2W	7/30
1_Member	GO Biological Processes	GO:1900101	regulation of endoplasmic reticulum unfolded protein response	-2.52622	-1.558	4189,5295,7466,7494,10018,11153,84919	DNAJB9,PIK3R1,WFS1,XBP1,BCL2L11,FICD,PPP1R15B	7/30
1_Member	Reactome Gene Sets	R-HSA-3000157	Laminin interactions	-2.52622	-1.558	1282,1284,1285,3673,3688,3909,3915	COL4A1,COL4A2,COL4A3,ITGA2,ITGB1,LAMA3,LAMC1	7/30
1_Member	Reactome Gene Sets	R-HSA-4090294	SUMOylation of intracellular receptors	-2.52622	-1.558	2099,4929,5465,6095,7067,7181,9759	ESR1,NR4A2,PPARA,RORA,THRA,NR2C1,HDAC4	7/30
1_Member	Reactome Gene Sets	R-HSA-5654696	Downstream signaling of activated FGFR2	-2.52622	-1.558	2249,2250,2549,2885,5295,6654,10818	FGF4,FGF5,GAB1,GRB2,PIK3R1,SOS1,FRS2	7/30
1_Member	Reactome Gene Sets	R-HSA-8866652	Synthesis of active ubiquitin: roles of E1 and E2 enzymes	-2.52622	-1.558	6233,7316,7320,7321,7332,55284,92912	RPS27A,UBC,UBE2B,UBE2D1,UBE2L3,UBE2W,UBE2Q2	7/30
1_Member	Reactome Gene Sets	R-HSA-9674555	Signaling by CSF3 (G-CSF)	-2.52622	-1.558	2885,3716,6233,6774,6921,7316,7321	GRB2,JAK1,RPS27A,STAT3,ELOC,UBC,UBE2D1	7/30
1_Member	GO Biological Processes	GO:0032481	positive regulation of type I interferon production	-2.52235	-1.555	331,2597,3148,3659,10621,10622,11128,26137,29072,51284,57506,201292	XIAP,GAPDH,HMGB2,IRF1,POLR3F,POLR3G,POLR3A,ZBTB20,SETD2,TLR7,MAVS,TRIM65	12/73
1_Member	KEGG Pathway	hsa00562	Inositol phosphate metabolism	-2.52235	-1.555	3707,4952,5297,5305,5728,8897,10423,22876,23236,79837,200576,253430	ITPKB,OCRL,PI4KA,PIP4K2A,PTEN,MTMR3,CDIPT,INPP5F,PLCB1,PIP4K2C,PIKFYVE,IPMK	12/73
1_Member	GO Biological Processes	GO:0001678	intracellular glucose homeostasis	-2.52174	-1.555	3091,3098,3383,3607,3745,4089,5080,5295,5296,5530,6659,7494,7776,26056,26137,221937	HIF1A,HK1,ICAM1,FOXK2,KCNB1,SMAD4,PAX6,PIK3R1,PIK3R2,PPP3CA,SOX4,XBP1,ZNF236,RAB11FIP5,ZBTB20,FOXK1	16/112
1_Member	GO Biological Processes	GO:0001824	blastocyst development	-2.52174	-1.555	5045,6241,6498,8452,9412,9927,10443,26524,64711,79718,80312,81565,84295,84296,129685,201895	FURIN,RRM2,SKIL,CUL3,MED21,MFN2,N4BP2L2,LATS2,HS3ST6,TBL1XR1,TET1,NDEL1,PHF6,GINS4,TAF8,SMIM14	16/112
1_Member	GO Biological Processes	GO:0055123	digestive system development	-2.5198	-1.554	579,1026,1373,2294,2627,2737,3091,3481,3572,3576,5156,5310,5915,5925,6299,57103,57669,60529,83881	NKX3-2,CDKN1A,CPS1,FOXF1,GATA6,GLI3,HIF1A,IGF2,IL6ST,CXCL8,PDGFRA,PKD1,RARB,RB1,SALL1,TIGAR,EPB41L5,ALX4,MIXL1	19/143
1_Member	GO Biological Processes	GO:0008217	regulation of blood pressure	-2.51763	-1.554	477,490,659,2149,2150,2768,2982,3764,4204,5025,5155,5465,5547,5742,5800,6196,6648,8870,9424,10391,51752,65125,89797	ATP1A2,ATP2B1,BMPR2,F2R,F2RL1,GNA12,GUCY1A1,KCNJ8,MECP2,P2RX4,PDGFB,PPARA,PRCP,PTGS1,PTPRO,RPS6KA2,SOD2,IER3,KCNK6,CORO2B,ERAP1,WNK1,NAV2	23/186
1_Member	GO Biological Processes	GO:0006206	pyrimidine nucleobase metabolic process	-2.51741	-1.554	1373,1723,1806,5594,51727	CPS1,DHODH,DPYD,MAPK1,CMPK1	5/16
1_Member	GO Biological Processes	GO:0030201	heparan sulfate proteoglycan metabolic process	-2.51741	-1.554	9653,9957,23213,64711,222537	HS2ST1,HS3ST1,SULF1,HS3ST6,HS3ST5	5/16
1_Member	GO Biological Processes	GO:0030242	autophagy of peroxisome	-2.51741	-1.554	8878,9821,23130,55102,91452	SQSTM1,RB1CC1,ATG2A,ATG2B,ACBD5	5/16
1_Member	GO Biological Processes	GO:0032793	positive regulation of CREB transcription factor activity	-2.51741	-1.554	2044,7804,8986,9252,64784	EPHA5,LRP8,RPS6KA4,RPS6KA5,CRTC3	5/16
1_Member	GO Biological Processes	GO:0060576	intestinal epithelial cell development	-2.51741	-1.554	579,1026,3091,3572,57103	NKX3-2,CDKN1A,HIF1A,IL6ST,TIGAR	5/16
1_Member	GO Biological Processes	GO:0060841	venous blood vessel development	-2.51741	-1.554	659,1948,2294,7422,57493	BMPR2,EFNB2,FOXF1,VEGFA,HEG1	5/16
1_Member	Reactome Gene Sets	R-HSA-1295596	Spry regulation of FGF signaling	-2.51741	-1.554	2885,5515,5594,6233,7316	GRB2,PPP2CA,MAPK1,RPS27A,UBC	5/16
1_Member	Reactome Gene Sets	R-HSA-175474	Assembly Of The HIV Virion	-2.51741	-1.554	5045,6233,7251,7316,51271	FURIN,RPS27A,TSG101,UBC,UBAP1	5/16
1_Member	Reactome Gene Sets	R-HSA-2730905	Role of LAT2/NTAL/LAB on calcium mobilization	-2.51741	-1.554	2885,5170,5295,5296,6654	GRB2,PDPK1,PIK3R1,PIK3R2,SOS1	5/16
1_Member	Reactome Gene Sets	R-HSA-9665348	Signaling by ERBB2 ECD mutants	-2.51741	-1.554	2549,2885,5295,6654,55914	GAB1,GRB2,PIK3R1,SOS1,ERBIN	5/16
1_Member	WikiPathways	WP12	Osteoclast signaling	-2.51741	-1.554	1513,3454,5155,5599,8600	CTSK,IFNAR1,PDGFB,MAPK8,TNFSF11	5/16
1_Member	WikiPathways	WP2011	SREBF and miR33 in cholesterol and lipid homeostasis	-2.51741	-1.554	19,2194,3949,5465,6319	ABCA1,FASN,LDLR,PPARA,SCD	5/16
1_Member	WikiPathways	WP4970	Galanin receptor pathway	-2.51741	-1.554	1026,1385,6517,7422,10018	CDKN1A,CREB1,SLC2A4,VEGFA,BCL2L11	5/16
1_Member	WikiPathways	WP53	ID signaling pathway	-2.51741	-1.554	2004,2005,5925,5933,5934	ELK3,ELK4,RB1,RBL1,RBL2	5/16
1_Member	WikiPathways	WP5412	8q11 23 RB1CC1 copy number variation	-2.51741	-1.554	4217,5925,8408,9821,55054	MAP3K5,RB1,ULK1,RB1CC1,ATG16L1	5/16
1_Member	GO Biological Processes	GO:0007616	long-term memory	-2.51536	-1.553	894,3949,4204,5621,6517,22849,55450,114781	CCND2,LDLR,MECP2,PRNP,SLC2A4,CPEB3,CAMK2N1,BTBD9	8/38
1_Member	GO Biological Processes	GO:0048536	spleen development	-2.51536	-1.553	579,785,4297,10018,10758,30061,55795,80169	NKX3-2,CACNB4,KMT2A,BCL2L11,TRAF3IP2,SLC40A1,PCID2,CTC1	8/38
1_Member	GO Biological Processes	GO:0055017	cardiac muscle tissue growth	-2.51536	-1.553	1901,2296,2627,4086,5573,6497,10611,57493	S1PR1,FOXC1,GATA6,SMAD1,PRKAR1A,SKI,PDLIM5,HEG1	8/38
1_Member	Reactome Gene Sets	R-HSA-9013407	RHOH GTPase cycle	-2.51536	-1.553	857,6510,9475,9497,55004,56924,57144,81839	CAV1,SLC1A5,ROCK2,SLC4A7,LAMTOR1,PAK6,PAK5,VANGL1	8/38
1_Member	WikiPathways	WP3614	Photodynamic therapy induced HIF 1 survival signaling	-2.51536	-1.553	332,665,3091,3098,4170,7422,54583,55662	BIRC5,BNIP3L,HIF1A,HK1,MCL1,VEGFA,EGLN1,HIF1AN	8/38
1_Member	WikiPathways	WP524	G13 signaling pathway	-2.51536	-1.553	1073,3984,4216,5296,5305,8976,9475,11113	CFL2,LIMK1,MAP3K4,PIK3R2,PIP4K2A,WASL,ROCK2,CIT	8/38
1_Member	GO Biological Processes	GO:0045071	negative regulation of viral genome replication	-2.51241	-1.551	6041,6352,6732,6733,8091,9683,23272,24138,57169,57506	RNASEL,CCL5,SRPK1,SRPK2,HMGA2,N4BP1,TASOR,IFIT5,ZNFX1,MAVS	10/55
1_Member	GO Biological Processes	GO:1904019	epithelial cell apoptotic process	-2.51241	-1.551	103,659,1285,1869,1870,2249,4217,5925,7048,54532	ADAR,BMPR2,COL4A3,E2F1,E2F2,FGF4,MAP3K5,RB1,TGFBR2,USP53	10/55
1_Member	Reactome Gene Sets	R-HSA-3371497	HSP90 chaperone cycle for steroid hormone receptors (SHR) in the presence of ligand	-2.51241	-1.551	830,1639,1783,2289,3312,10121,10671,10728,51164,84516	CAPZA2,DCTN1,DYNC1LI2,FKBP5,HSPA8,ACTR1A,DCTN6,PTGES3,DCTN4,DCTN5	10/55
1_Member	WikiPathways	WP2795	Cardiac hypertrophic response	-2.51241	-1.551	817,4214,5170,5530,5594,5599,6885,7040,9020,9759	CAMK2D,MAP3K1,PDPK1,PPP3CA,MAPK1,MAPK8,MAP3K7,TGFB1,MAP3K14,HDAC4	10/55
1_Member	GO Biological Processes	GO:0001818	negative regulation of cytokine production	-2.51161	-1.55	225,490,604,1240,1540,2146,2150,2627,3134,3146,3624,4092,5045,5465,5621,5734,5966,6556,7040,7528,8087,8452,8986,9252,9655,9683,11334,22900,25987,27242,29126,51665,54476,55353,55666,55914,79589,80380,83737,140885	ABCD2,ATP2B1,BCL6,CMKLR1,CYLD,EZH2,F2RL1,GATA6,HLA-F,HMGB1,INHBA,SMAD7,FURIN,PPARA,PRNP,PTGER4,REL,SLC11A1,TGFB1,YY1,FXR1,CUL3,RPS6KA4,RPS6KA5,SOCS5,N4BP1,TUSC2,CARD8,TSKU,TNFRSF21,CD274,ASB1,RNF216,LAPTM4B,NPLOC4,ERBIN,RNF128,PDCD1LG2,ITCH,SIRPA	40/382
1_Member	GO Biological Processes	GO:0021545	cranial nerve development	-2.51046	-1.55	104,1959,2065,2737,4762,5361,6299,8828,89797,91137,123041	ADARB1,EGR2,ERBB3,GLI3,NEUROG1,PLXNA1,SALL1,NRP2,NAV2,SLC25A46,SLC24A4	11/64
1_Member	GO Biological Processes	GO:0040014	regulation of multicellular organism growth	-2.51046	-1.55	351,1385,2395,3481,5357,6774,8614,8879,55777,57678,84879	APP,CREB1,FXN,IGF2,PLS1,STAT3,STC2,SGPL1,MBD5,GPAM,MFSD2A	11/64
1_Member	GO Biological Processes	GO:0044091	membrane biogenesis	-2.51046	-1.55	857,858,5728,5789,6711,6810,7357,57515,93099,165324,221035	CAV1,CAV2,PTEN,PTPRD,SPTBN1,STX4,UGCG,SERINC1,DMKN,UBXN2A,REEP3	11/64
1_Member	Reactome Gene Sets	R-HSA-9707564	Cytoprotection by HMOX1	-2.51046	-1.55	1340,4780,5465,6774,6907,9167,10628,54205,79718,80205,90639	COX6B1,NFE2L2,PPARA,STAT3,TBL1X,COX7A2L,TXNIP,CYCS,TBL1XR1,CHD9,COX19	11/64
1_Member	GO Biological Processes	GO:0010950	positive regulation of endopeptidase activity	-2.50569	-1.546	355,668,835,1285,2043,2149,2152,3092,3146,4217,4609,5978,6774,9475,10395,22900,29843,54205,112399,340485	FAS,FOXL2,CASP2,COL4A3,EPHA4,F2R,F3,HIP1,HMGB1,MAP3K5,MYC,REST,STAT3,ROCK2,DLC1,CARD8,SENP1,CYCS,EGLN3,ACER2	20/154
1_Member	GO Biological Processes	GO:0042475	odontogenesis of dentin-containing tooth	-2.49655	-1.537	650,1834,2249,2296,2627,2737,3371,5156,5465,10018,64919,123041,431707	BMP2,DSPP,FGF4,FOXC1,GATA6,GLI3,TNC,PDGFRA,PPARA,BCL2L11,BCL11B,SLC24A4,LHX8	13/83
1_Member	GO Biological Processes	GO:0071675	regulation of mononuclear cell migration	-2.49092	-1.533	27,351,961,1240,1398,3146,3676,4681,5594,6346,6352,8976,9943,23143,23236,65125,196527	ABL2,APP,CD47,CMKLR1,CRK,HMGB1,ITGA4,NBL1,MAPK1,CCL1,CCL5,WASL,OXSR1,LRCH1,PLCB1,WNK1,ANO6	17/123
1_Member	GO Biological Processes	GO:0003091	renal water homeostasis	-2.48996	-1.533	3037,4302,4645,5567,7466,11215	HAS2,MLLT6,MYO5B,PRKACB,WFS1,AKAP11	6/23
1_Member	GO Biological Processes	GO:0003283	atrial septum development	-2.48996	-1.533	287,659,4193,4194,6659,7468	ANK2,BMPR2,MDM2,MDM4,SOX4,NSD2	6/23
1_Member	GO Biological Processes	GO:0021542	dentate gyrus development	-2.48996	-1.533	1812,5728,6326,7832,8087,79969	DRD1,PTEN,SCN2A,BTG2,FXR1,ATAT1	6/23
1_Member	GO Biological Processes	GO:0045116	protein neddylation	-2.48996	-1.533	2873,9040,54165,64400,84259,123879	GPS1,UBE2M,DCUN1D1,AKTIP,DCUN1D5,DCUN1D3	6/23
1_Member	GO Biological Processes	GO:0046835	carbohydrate phosphorylation	-2.48996	-1.533	3098,5208,5209,26007,55577,79158	HK1,PFKFB2,PFKFB3,TKFC,NAGK,GNPTAB	6/23
1_Member	GO Biological Processes	GO:0060740	prostate gland epithelium morphogenesis	-2.48996	-1.533	2099,3169,3371,4313,10116,10818	ESR1,FOXA1,TNC,MMP2,FEM1B,FRS2	6/23
1_Member	Reactome Gene Sets	R-HSA-112409	RAF-independent MAPK1/3 activation	-2.48996	-1.533	1844,1850,3572,3716,5594,8682	DUSP2,DUSP8,IL6ST,JAK1,MAPK1,PEA15	6/23
1_Member	Reactome Gene Sets	R-HSA-174048	APC/C:Cdc20 mediated degradation of Cyclin B	-2.48996	-1.533	6233,7316,7321,8697,8881,51433	RPS27A,UBC,UBE2D1,CDC23,CDC16,ANAPC5	6/23
1_Member	Reactome Gene Sets	R-HSA-5654695	PI-3K cascade:FGFR2	-2.48996	-1.533	2249,2250,2549,2885,5295,10818	FGF4,FGF5,GAB1,GRB2,PIK3R1,FRS2	6/23
1_Member	Reactome Gene Sets	R-HSA-73980	RNA Polymerase III Transcription Termination	-2.48996	-1.533	4781,4782,10621,10622,11128,27297	NFIB,NFIC,POLR3F,POLR3G,POLR3A,CRCP	6/23
1_Member	Reactome Gene Sets	R-HSA-9013418	RHOBTB2 GTPase cycle	-2.48996	-1.533	5756,7919,8452,11329,29766,55023	TWF1,DDX39B,CUL3,STK38,TMOD3,PHIP	6/23
1_Member	WikiPathways	WP712	Estrogen signaling pathway	-2.48996	-1.533	1385,2099,2778,3725,5594,5601	CREB1,ESR1,GNAS,JUN,MAPK1,MAPK9	6/23
1_Member	GO Biological Processes	GO:0016331	morphogenesis of embryonic epithelium	-2.48562	-1.529	1857,2909,2926,3091,5567,6497,7040,7041,7408,7484,7798,7976,9653,10395,11019,29072,56963,57669,130497	DVL3,ARHGAP35,GRSF1,HIF1A,PRKACB,SKI,TGFB1,TGFB1I1,VASP,WNT9B,LUZP1,FZD3,HS2ST1,DLC1,LIAS,SETD2,RGMA,EPB41L5,OSR1	19/144
1_Member	Reactome Gene Sets	R-HSA-428157	Sphingolipid metabolism	-2.48336	-1.527	4074,5476,7357,8560,8879,9517,29956,79642,94103,142891,253782,259230,285362,340485	M6PR,CTSA,UGCG,DEGS1,SGPL1,SPTLC2,CERS2,ARSJ,ORMDL3,SAMD8,CERS6,SGMS1,SUMF1,ACER2	14/93
1_Member	Reactome Gene Sets	R-HSA-442755	Activation of NMDA receptors and postsynaptic events	-2.48336	-1.527	817,1385,3838,5170,5567,5573,5594,5924,6195,6196,6197,8874,26960,27330	CAMK2D,CREB1,KPNA2,PDPK1,PRKACB,PRKAR1A,MAPK1,RASGRF2,RPS6KA1,RPS6KA2,RPS6KA3,ARHGEF7,NBEA,RPS6KA6	14/93
1_Member	Reactome Gene Sets	R-HSA-1296071	Potassium Channels	-2.47942	-1.523	2550,3743,3745,3752,3764,3766,3778,3779,3785,9424,9568,10021,10681,54207,59345	GABBR1,KCNA7,KCNB1,KCND3,KCNJ8,KCNJ10,KCNMA1,KCNMB1,KCNQ2,KCNK6,GABBR2,HCN4,GNB5,KCNK10,GNB4	15/103
1_Member	GO Biological Processes	GO:1901875	positive regulation of post-translational protein modification	-2.47303	-1.517	331,857,4869,5601,5728,7321,7332,7336,7337,7466,8452,9759,10075,10210,11176,54165,54472,84259,92369,123879	XIAP,CAV1,NPM1,MAPK9,PTEN,UBE2D1,UBE2L3,UBE2V2,UBE3A,WFS1,CUL3,HDAC4,HUWE1,TOPORS,BAZ2A,DCUN1D1,TOLLIP,DCUN1D5,SPSB4,DCUN1D3	20/155
1_Member	GO Biological Processes	GO:0050818	regulation of coagulation	-2.47205	-1.517	350,857,948,2149,2150,2152,4780,5155,5156,84959,196527,222537	APOH,CAV1,CD36,F2R,F2RL1,F3,NFE2L2,PDGFB,PDGFRA,UBASH3B,ANO6,HS3ST5	12/74
1_Member	GO Biological Processes	GO:0060415	muscle tissue morphogenesis	-2.47205	-1.517	104,650,1901,2296,4089,4092,4617,7040,23414,54583,57493,129446	ADARB1,BMP2,S1PR1,FOXC1,SMAD4,SMAD7,MYF5,TGFB1,ZFPM2,EGLN1,HEG1,XIRP2	12/74
1_Member	KEGG Pathway	hsa05010	Alzheimer disease	-2.47202	-1.517	351,355,1340,1347,1452,1536,1857,1965,2597,3798,4217,4508,5295,5296,5530,5534,5594,5599,5601,5710,5717,7384,7416,7482,7484,7494,7976,8326,8408,8678,9167,9821,10000,22863,23130,23236,25800,54205,55102,341947	APP,FAS,COX6B1,COX7A2,CSNK1A1,CYBB,DVL3,EIF2S1,GAPDH,KIF5A,MAP3K5,ATP6,PIK3R1,PIK3R2,PPP3CA,PPP3R1,MAPK1,MAPK8,MAPK9,PSMD4,PSMD11,UQCRC1,VDAC1,WNT2B,WNT9B,XBP1,FZD3,FZD9,ULK1,BECN1,COX7A2L,RB1CC1,AKT3,ATG14,ATG2A,PLCB1,SLC39A6,CYCS,ATG2B,COX8C	40/384
1_Member	GO Biological Processes	GO:0002699	positive regulation of immune effector process	-2.46948	-1.515	164,567,940,948,2150,2241,3098,3134,3824,4179,4189,4277,5650,5817,6810,6845,6885,7040,7468,7494,8013,8482,9655,26057,51111,51284,55183,57506,100507436	AP1G1,B2M,CD28,CD36,F2RL1,FER,HK1,HLA-F,KLRD1,CD46,DNAJB9,MICB,KLK7,PVR,STX4,VAMP7,MAP3K7,TGFB1,NSD2,XBP1,NR4A3,SEMA7A,SOCS5,ANKRD17,KMT5B,TLR7,RIF1,MAVS,MICA	29/255
1_Member	GO Biological Processes	GO:0006513	protein monoubiquitination	-2.46895	-1.515	4591,8452,10075,10210,55182,55284,63893,83737,84541	TRIM37,CUL3,HUWE1,TOPORS,RNF220,UBE2W,UBE2O,ITCH,KBTBD8	9/47
1_Member	GO Biological Processes	GO:0043666	regulation of phosphoprotein phosphatase activity	-2.46895	-1.515	1408,2768,5159,9475,9701,9891,55291,84919,84930	CRY2,GNA12,PDGFRB,ROCK2,PPP6R2,NUAK1,PPP6R3,PPP1R15B,MASTL	9/47
1_Member	GO Biological Processes	GO:1901976	regulation of cell cycle checkpoint	-2.46895	-1.515	332,4085,6118,7919,9894,10116,51776,55795,79621	BIRC5,MAD2L1,RPA2,DDX39B,TELO2,FEM1B,MAP3K20,PCID2,RNASEH2B	9/47
1_Member	Reactome Gene Sets	R-HSA-4570464	SUMOylation of RNA binding proteins	-2.46895	-1.515	4928,6045,9972,23165,23511,57122,57332,80012,129401	NUP98,RNF2,NUP153,NUP205,NUP188,NUP107,CBX8,PHC3,NUP35	9/47
1_Member	WikiPathways	WP1591	Heart development	-2.46895	-1.515	650,659,2065,2296,2627,4086,4089,5594,7422	BMP2,BMPR2,ERBB3,FOXC1,GATA6,SMAD1,SMAD4,MAPK1,VEGFA	9/47
1_Member	WikiPathways	WP4534	Mechanoregulation and pathology of YAP TAZ via Hippo and non Hippo mechanisms	-2.46895	-1.515	999,3688,3696,5599,5601,10971,56924,57144,259230	CDH1,ITGB1,ITGB8,MAPK8,MAPK9,YWHAQ,PAK6,PAK5,SGMS1	9/47
1_Member	WikiPathways	WP3929	Chemokine signaling pathway	-2.46487	-1.511	1398,2885,5295,5296,5567,5579,5594,6346,6352,6654,6774,7074,8976,9475,9547,10000,10681,23236,56288,57580,59345	CRK,GRB2,PIK3R1,PIK3R2,PRKACB,PRKCB,MAPK1,CCL1,CCL5,SOS1,STAT3,TIAM1,WASL,ROCK2,CXCL14,AKT3,GNB5,PLCB1,PARD3,PREX1,GNB4	21/166
1_Member	GO Biological Processes	GO:0045216	cell-cell junction organization	-2.46038	-1.507	287,389,999,1948,2043,2149,2150,2241,2697,4092,5584,5586,5800,7040,8777,9948,55243,56288,57493,64403,84612,129446	ANK2,RHOC,CDH1,EFNB2,EPHA4,F2R,F2RL1,FER,GJA1,SMAD7,PRKCI,PKN2,PTPRO,TGFB1,MPDZ,WDR1,KIRREL1,PARD3,HEG1,CDH24,PARD6B,XIRP2	22/177
1_Member	GO Biological Processes	GO:0002700	regulation of production of molecular mediator of immune response	-2.45898	-1.506	567,604,940,948,2150,3098,3134,4092,4189,5650,6810,6885,7009,7040,7468,7494,8013,8482,51111,51284,51465,55183,57506	B2M,BCL6,CD28,CD36,F2RL1,HK1,HLA-F,SMAD7,DNAJB9,KLK7,STX4,MAP3K7,TMBIM6,TGFB1,NSD2,XBP1,NR4A3,SEMA7A,KMT5B,TLR7,UBE2J1,RIF1,MAVS	23/188
1_Member	GO Biological Processes	GO:0002753	cytoplasmic pattern recognition receptor signaling pathway	-2.4563	-1.503	331,1540,3764,3843,6885,22900,51135,51284,57506,79969,83737	XIAP,CYLD,KCNJ8,IPO5,MAP3K7,CARD8,IRAK4,TLR7,MAVS,ATAT1,ITCH	11/65
1_Member	Reactome Gene Sets	R-HSA-9007101	Rab regulation of trafficking	-2.45399	-1.501	3257,5869,6399,7109,8408,8766,9135,10000,10890,23011,51762,55357,64786,79735,128637,160518,201475	HPS1,RAB5B,TRAPPC2,TRAPPC10,ULK1,RAB11A,RABEP1,AKT3,RAB10,RAB21,RAB8B,TBC1D2,TBC1D15,TBC1D17,TBC1D20,DENND5B,RAB12	17/124
1_Member	Reactome Gene Sets	R-HSA-432722	Golgi Associated Vesicle Biogenesis	-2.45314	-1.5	164,2580,3312,4952,6845,10618,23557,51429,54885,388552	AP1G1,GAK,HSPA8,OCRL,VAMP7,TGOLN2,SNAPIN,SNX9,TBC1D8B,BLOC1S3	10/56
1_Member	Reactome Gene Sets	R-HSA-6802957	Oncogenic MAPK signaling	-2.45021	-1.498	817,1850,4296,5594,8036,8087,9444,10018,10142,10533,22906,27044,161742	CAMK2D,DUSP8,MAP3K11,MAPK1,SHOC2,FXR1,QKI,BCL2L11,AKAP9,ATG7,TRAK1,SND1,SPRED1	13/84
1_Member	GO Biological Processes	GO:2000278	regulation of DNA biosynthetic process	-2.4438	-1.492	1026,4216,4609,5155,5159,5594,5983,8550,10694,10728,23293,54464,64094,79618,80169,80351	CDKN1A,MAP3K4,MYC,PDGFB,PDGFRB,MAPK1,RFC3,MAPKAPK5,CCT8,PTGES3,SMG6,XRN1,SMOC2,HMBOX1,CTC1,TNKS2	16/114
1_Member	GO Biological Processes	GO:2001243	negative regulation of intrinsic apoptotic signaling pathway	-2.4438	-1.492	599,3091,4193,4780,4841,6648,7009,7466,7494,8725,9709,22954,25946,54700,63979,220042	BCL2L2,HIF1A,MDM2,NFE2L2,NONO,SOD2,TMBIM6,WFS1,XBP1,URI1,HERPUD1,TRIM32,ZNF385A,RRN3,FIGNL1,DDIAS	16/114
1_Member	GO Biological Processes	GO:0031952	regulation of protein autophosphorylation	-2.4413	-1.492	857,2045,5155,7422,9344,9770,57826,85456	CAV1,EPHA7,PDGFB,VEGFA,TAOK2,RASSF2,RAP2C,TNKS1BP1	8/39
1_Member	Reactome Gene Sets	R-HSA-110313	Translesion synthesis by Y family DNA polymerases bypasses lesions on DNA template	-2.4413	-1.492	5426,5980,5983,6118,6233,7316,51455,55666	POLE,REV3L,RFC3,RPA2,RPS27A,UBC,REV1,NPLOC4	8/39
1_Member	WikiPathways	WP289	Myometrial relaxation and contraction pathways	-2.44077	-1.492	800,817,1264,1385,2553,2697,2778,2982,3725,5567,5569,5573,5579,5999,7534,10681,10971,27297,59345,59350	CALD1,CAMK2D,CNN1,CREB1,GABPB1,GJA1,GNAS,GUCY1A1,JUN,PRKACB,PKIA,PRKAR1A,PRKCB,RGS4,YWHAZ,GNB5,YWHAQ,CRCP,GNB4,RXFP1	20/156
1_Member	GO Biological Processes	GO:0010765	positive regulation of sodium ion transport	-2.44035	-1.492	483,1756,2257,4302,63928,65267,154043	ATP1B3,DMD,FGF12,MLLT6,CHP2,WNK3,CNKSR3	7/31
1_Member	GO Biological Processes	GO:0060325	face morphogenesis	-2.44035	-1.492	4313,5156,6497,8879,25976,59338,83716	MMP2,PDGFRA,SKI,SGPL1,TIPARP,PLEKHA1,CRISPLD2	7/31
1_Member	Reactome Gene Sets	R-HSA-168333	NEP/NS2 Interacts with the Cellular Export Machinery	-2.44035	-1.492	4928,5901,9972,23165,23511,57122,129401	NUP98,RAN,NUP153,NUP205,NUP188,NUP107,NUP35	7/31
1_Member	Reactome Gene Sets	R-HSA-1839124	FGFR1 mutant receptor activation	-2.44035	-1.492	613,2249,2250,2885,5295,6774,11160	BCR,FGF4,FGF5,GRB2,PIK3R1,STAT3,ERLIN2	7/31
1_Member	Reactome Gene Sets	R-HSA-445095	Interaction between L1 and Ankyrins	-2.44035	-1.492	287,3785,6323,6326,6327,6328,6711	ANK2,KCNQ2,SCN1A,SCN2A,SCN2B,SCN3A,SPTBN1	7/31
1_Member	Reactome Gene Sets	R-HSA-5654687	Downstream signaling of activated FGFR1	-2.44035	-1.492	2249,2250,2549,2885,5295,6654,10818	FGF4,FGF5,GAB1,GRB2,PIK3R1,SOS1,FRS2	7/31
1_Member	Reactome Gene Sets	R-HSA-9680350	Signaling by CSF1 (M-CSF) in myeloid cells	-2.44035	-1.492	2885,5295,6233,6654,6774,7316,7525	GRB2,PIK3R1,RPS27A,SOS1,STAT3,UBC,YES1	7/31
1_Member	Reactome Gene Sets	R-HSA-9759476	Regulation of Homotypic Cell-Cell Adhesion	-2.44035	-1.492	2294,23112,26523,27327,57690,64403,192669	FOXF1,TNRC6B,AGO1,TNRC6A,TNRC6C,CDH24,AGO3	7/31
1_Member	Reactome Gene Sets	R-HSA-9764260	Regulation of Expression and Function of Type II Classical Cadherins	-2.44035	-1.492	2294,23112,26523,27327,57690,64403,192669	FOXF1,TNRC6B,AGO1,TNRC6A,TNRC6C,CDH24,AGO3	7/31
1_Member	WikiPathways	WP4868	Type I interferon induction and signaling during SARS CoV 2 infection	-2.44035	-1.492	3454,3455,3716,10379,51135,51284,57506	IFNAR1,IFNAR2,JAK1,IRF9,IRAK4,TLR7,MAVS	7/31
1_Member	WikiPathways	WP5122	Prostaglandin and leukotriene metabolism in senescence	-2.44035	-1.492	1026,2778,5734,5740,5742,5925,23236	CDKN1A,GNAS,PTGER4,PTGIS,PTGS1,RB1,PLCB1	7/31
1_Member	GO Biological Processes	GO:0019751	polyol metabolic process	-2.44013	-1.492	3707,4204,4952,6526,9517,9807,11165,23236,26007,27235,253430,256356,283871,340485	ITPKB,MECP2,OCRL,SLC5A3,SPTLC2,IP6K1,NUDT3,PLCB1,TKFC,COQ2,IPMK,GK5,PGP,ACER2	14/94
1_Member	GO Biological Processes	GO:0043502	regulation of muscle adaptation	-2.44013	-1.492	493,817,3572,4089,5025,5465,5530,5756,5999,7528,8013,8678,9475,9759	ATP2B4,CAMK2D,IL6ST,SMAD4,P2RX4,PPARA,PPP3CA,TWF1,RGS4,YY1,NR4A3,BECN1,ROCK2,HDAC4	14/94
1_Member	GO Biological Processes	GO:0051492	regulation of stress fiber assembly	-2.44013	-1.492	389,961,1901,3984,5217,5295,5296,5734,9475,9639,10391,10395,23370,79933	RHOC,CD47,S1PR1,LIMK1,PFN2,PIK3R1,PIK3R2,PTGER4,ROCK2,ARHGEF10,CORO2B,DLC1,ARHGEF18,SYNPO2L	14/94
1_Member	WikiPathways	WP4746	Thyroid hormones production and peripheral downstream signaling effects	-2.44013	-1.492	2885,4193,5208,5594,6654,7067,10000,10818,11343,23236,27330,51780,53919,152831	GRB2,MDM2,PFKFB2,MAPK1,SOS1,THRA,AKT3,FRS2,MGLL,PLCB1,RPS6KA6,KDM3B,SLCO1C1,KLB	14/94
1_Member	KEGG Pathway	hsa04657	IL-17 signaling pathway	-2.44013	-1.492	1994,3576,3725,4314,5594,5596,5599,5601,6372,6885,9618,10758,51433,64806	ELAVL1,CXCL8,JUN,MMP3,MAPK1,MAPK4,MAPK8,MAPK9,CXCL6,MAP3K7,TRAF4,TRAF3IP2,ANAPC5,IL25	14/94
1_Member	KEGG Pathway	hsa04022	cGMP-PKG signaling pathway	-2.4339	-1.486	477,483,490,493,1385,2768,2982,3764,3778,3779,5140,5530,5534,5594,7408,7416,9475,9586,10000,23236,91807	ATP1A2,ATP1B3,ATP2B1,ATP2B4,CREB1,GNA12,GUCY1A1,KCNJ8,KCNMA1,KCNMB1,PDE3B,PPP3CA,PPP3R1,MAPK1,VASP,VDAC1,ROCK2,CREB5,AKT3,PLCB1,MYLK3	21/167
1_Member	GO Biological Processes	GO:1903008	organelle disassembly	-2.43323	-1.485	1513,2011,2801,8408,8678,8729,8878,9470,9821,10533,22863,23130,23197,55102,57103,79137,91137,162427	CTSK,MARK2,GOLGA2,ULK1,BECN1,GBF1,SQSTM1,EIF4E2,RB1CC1,ATG7,ATG14,ATG2A,FAF2,ATG2B,TIGAR,RETREG2,SLC25A46,RETREG3	18/135
1_Member	GO Biological Processes	GO:0032091	negative regulation of protein binding	-2.42285	-1.476	567,857,1026,1601,2801,3676,4043,5155,5599,6815,7009,9532	B2M,CAV1,CDKN1A,DAB2,GOLGA2,ITGA4,LRPAP1,PDGFB,MAPK8,STYX,TMBIM6,BAG2	12/75
1_Member	GO Biological Processes	GO:0032147	activation of protein kinase activity	-2.42285	-1.476	2011,4916,5170,6556,6794,6885,7048,7422,8795,9344,9928,80829	MARK2,NTRK3,PDPK1,SLC11A1,STK11,MAP3K7,TGFBR2,VEGFA,TNFRSF10B,TAOK2,KIF14,ZFP91	12/75
1_Member	GO Biological Processes	GO:0032272	negative regulation of protein polymerization	-2.42285	-1.476	118,830,1859,5217,5756,6711,8874,11078,22919,29766,54434,85464	ADD1,CAPZA2,DYRK1A,PFN2,TWF1,SPTBN1,ARHGEF7,TRIOBP,MAPRE1,TMOD3,SSH1,SSH2	12/75
1_Member	GO Biological Processes	GO:0046632	alpha-beta T cell differentiation	-2.42285	-1.476	604,2737,3146,3659,3716,4297,5734,6095,6097,6774,57089,64919	BCL6,GLI3,HMGB1,IRF1,JAK1,KMT2A,PTGER4,RORA,RORC,STAT3,ENTPD7,BCL11B	12/75
1_Member	KEGG Pathway	hsa05208	Chemical carcinogenesis - reactive oxygen species	-2.4163	-1.469	27,1340,1347,2885,3091,3725,4217,4508,4780,5170,5295,5296,5594,5599,5601,5728,5795,6648,6654,7384,7416,7422,9020,9167,10000,341947	ABL2,COX6B1,COX7A2,GRB2,HIF1A,JUN,MAP3K5,ATP6,NFE2L2,PDPK1,PIK3R1,PIK3R2,MAPK1,MAPK8,MAPK9,PTEN,PTPRJ,SOD2,SOS1,UQCRC1,VDAC1,VEGFA,MAP3K14,COX7A2L,AKT3,COX8C	26/223
1_Member	GO Biological Processes	GO:0051701	biological process involved in interaction with host	-2.40891	-1.462	857,858,1948,3356,3383,3673,3688,3839,3949,4179,4340,5817,6510,7251,7919,8678,9972,11060,83737,200576	CAV1,CAV2,EFNB2,HTR2A,ICAM1,ITGA2,ITGB1,KPNA3,LDLR,CD46,MOG,PVR,SLC1A5,TSG101,DDX39B,BECN1,NUP153,WWP2,ITCH,PIKFYVE	20/157
1_Member	GO Biological Processes	GO:0051100	negative regulation of binding	-2.40575	-1.46	567,857,1026,1601,1869,2801,3676,3725,4043,5155,5599,6815,7009,8091,9532,22927	B2M,CAV1,CDKN1A,DAB2,E2F1,GOLGA2,ITGA4,JUN,LRPAP1,PDGFB,MAPK8,STYX,TMBIM6,HMGA2,BAG2,HABP4	16/115
1_Member	Reactome Gene Sets	R-HSA-446728	Cell junction organization	-2.40575	-1.46	999,2294,3688,3909,5584,5817,7408,23112,26523,27327,56288,57690,64403,84612,192669,253559	CDH1,FOXF1,ITGB1,LAMA3,PRKCI,PVR,VASP,TNRC6B,AGO1,TNRC6A,PARD3,TNRC6C,CDH24,PARD6B,AGO3,CADM2	16/115
1_Member	GO Biological Processes	GO:0033555	multicellular organismal response to stress	-2.40478	-1.46	477,1812,4204,4929,5025,5530,5728,6328,7416,27136,56923,64854,79969	ATP1A2,DRD1,MECP2,NR4A2,P2RX4,PPP3CA,PTEN,SCN3A,VDAC1,MORC1,NMUR2,USP46,ATAT1	13/85
1_Member	GO Biological Processes	GO:0072080	nephron tubule development	-2.40478	-1.46	650,2737,3237,4089,4609,5310,5311,6299,7484,9653,55083,130497,255743	BMP2,GLI3,HOXD11,SMAD4,MYC,PKD1,PKD2,SALL1,WNT9B,HS2ST1,KIF26B,OSR1,NPNT	13/85
1_Member	GO Biological Processes	GO:0001885	endothelial cell development	-2.40468	-1.46	2150,2194,3383,6781,7716,9693,25932,57493,57826	F2RL1,FASN,ICAM1,STC1,VEZF1,RAPGEF2,CLIC4,HEG1,RAP2C	9/48
1_Member	GO Biological Processes	GO:0003254	regulation of membrane depolarization	-2.40468	-1.46	817,2697,4092,5774,6327,7871,8326,10021,23327	CAMK2D,GJA1,SMAD7,PTPN3,SCN2B,SLMAP,FZD9,HCN4,NEDD4L	9/48
1_Member	GO Biological Processes	GO:0008542	visual learning	-2.40468	-1.46	351,477,1812,3091,3688,4204,4297,23657,85461	APP,ATP1A2,DRD1,HIF1A,ITGB1,MECP2,KMT2A,SLC7A11,TANC1	9/48
1_Member	GO Biological Processes	GO:0042311	vasodilation	-2.40468	-1.46	1373,1812,2150,2982,3764,3778,3779,6648,8850	CPS1,DRD1,F2RL1,GUCY1A1,KCNJ8,KCNMA1,KCNMB1,SOD2,KAT2B	9/48
1_Member	Reactome Gene Sets	R-HSA-73893	DNA Damage Bypass	-2.40468	-1.46	5426,5980,5983,6118,6233,7316,7320,51455,55666	POLE,REV3L,RFC3,RPA2,RPS27A,UBC,UBE2B,REV1,NPLOC4	9/48
1_Member	GO Biological Processes	GO:0032507	maintenance of protein location in cell	-2.40347	-1.46	857,3098,5756,5905,6653,10210,23345,54832,64083,81573,129685	CAV1,HK1,TWF1,RANGAP1,SORL1,TOPORS,SYNE1,VPS13C,GOLPH3,ANKRD13C,TAF8	11/66
1_Member	GO Biological Processes	GO:0071806	protein transmembrane transport	-2.40347	-1.46	19,613,4170,4591,6253,10440,23471,51555,83752,134266,388552	ABCA1,BCR,MCL1,TRIM37,RTN2,TIMM17A,TRAM1,PEX5L,LONP2,GRPEL2,BLOC1S3	11/66
1_Member	Reactome Gene Sets	R-HSA-1234176	Oxygen-dependent proline hydroxylation of Hypoxia-inducible Factor Alpha	-2.40347	-1.46	2034,3091,5710,5717,6233,6921,7316,7321,54583,84962,112399	EPAS1,HIF1A,PSMD4,PSMD11,RPS27A,ELOC,UBC,UBE2D1,EGLN1,AJUBA,EGLN3	11/66
1_Member	WikiPathways	WP2324	AGE RAGE pathway	-2.40347	-1.46	3091,3725,4313,4481,5579,5594,5599,5601,6774,51135,54205	HIF1A,JUN,MMP2,MSR1,PRKCB,MAPK1,MAPK8,MAPK9,STAT3,IRAK4,CYCS	11/66
1_Member	WikiPathways	WP5039	SARS CoV 2 innate immunity evasion and cell specific immune response	-2.40347	-1.46	164,3454,3455,3576,3716,4928,6352,6372,7040,51284,57506	AP1G1,IFNAR1,IFNAR2,CXCL8,JAK1,NUP98,CCL5,CXCL6,TGFB1,TLR7,MAVS	11/66
1_Member	Reactome Gene Sets	R-HSA-983231	Factors involved in megakaryocyte development and platelet production	-2.40329	-1.46	830,2627,3659,3798,5567,5573,7465,9371,9493,9732,9927,23095,23186,23414,23468,29127,55083,55669,64145,91768,221458	CAPZA2,GATA6,IRF1,KIF5A,PRKACB,PRKAR1A,WEE1,KIF3B,KIF23,DOCK4,MFN2,KIF1B,RCOR1,ZFPM2,CBX5,RACGAP1,KIF26B,MFN1,RBSN,CABLES1,KIF6	21/168
1_Member	GO Biological Processes	GO:0030833	regulation of actin filament polymerization	-2.39875	-1.456	118,830,2241,2885,5217,5296,5756,6711,7408,10109,10178,11078,29766,51429,54434,55243,57580,85464	ADD1,CAPZA2,FER,GRB2,PFN2,PIK3R2,TWF1,SPTBN1,VASP,ARPC2,TENM1,TRIOBP,TMOD3,SNX9,SSH1,KIRREL1,PREX1,SSH2	18/136
1_Member	Reactome Gene Sets	R-HSA-1632852	Macroautophagy	-2.39875	-1.456	1783,2034,3312,6233,7316,7416,8408,8678,8878,8897,9821,9927,10533,22863,55004,55054,55669,58528	DYNC1LI2,EPAS1,HSPA8,RPS27A,UBC,VDAC1,ULK1,BECN1,SQSTM1,MTMR3,RB1CC1,MFN2,ATG7,ATG14,LAMTOR1,ATG16L1,MFN1,RRAGD	18/136
1_Member	GO Biological Processes	GO:0010469	regulation of signaling receptor activity	-2.39864	-1.456	351,3091,5465,6536,7251,8202,9228,9229,9655,25927,50488,81573,123041,255324,387837	APP,HIF1A,PPARA,SLC6A9,TSG101,NCOA3,DLGAP2,DLGAP1,SOCS5,CNRIP1,MINK1,ANKRD13C,SLC24A4,EPGN,CLEC12B	15/105
1_Member	GO Biological Processes	GO:0001776	leukocyte homeostasis	-2.39767	-1.455	355,2149,3091,3146,5515,6372,6498,6654,10018,10673,10758,22884,30061,57678	FAS,F2R,HIF1A,HMGB1,PPP2CA,CXCL6,SKIL,SOS1,BCL2L11,TNFSF13B,TRAF3IP2,WDR37,SLC40A1,GPAM	14/95
1_Member	GO Biological Processes	GO:0003073	regulation of systemic arterial blood pressure	-2.39767	-1.455	659,2149,2150,4204,5155,5547,5800,6196,6648,8870,9424,10391,65125,89797	BMPR2,F2R,F2RL1,MECP2,PDGFB,PRCP,PTPRO,RPS6KA2,SOD2,IER3,KCNK6,CORO2B,WNK1,NAV2	14/95
1_Member	GO Biological Processes	GO:0043279	response to alkaloid	-2.39767	-1.455	1374,1812,3356,4193,4204,5520,5999,7052,7074,7337,7384,8128,29072,79041	CPT1A,DRD1,HTR2A,MDM2,MECP2,PPP2R2A,RGS4,TGM2,TIAM1,UBE3A,UQCRC1,ST8SIA2,SETD2,TMEM38A	14/95
1_Member	GO Biological Processes	GO:0051293	establishment of spindle localization	-2.39551	-1.454	1639,2697,3688,4085,4627,5048,5080,22919,23291,81565	DCTN1,GJA1,ITGB1,MAD2L1,MYH9,PAFAH1B1,PAX6,MAPRE1,FBXW11,NDEL1	10/57
1_Member	GO Biological Processes	GO:1901016	regulation of potassium ion transmembrane transporter activity	-2.39551	-1.454	287,483,857,3688,9943,10142,11060,23327,23704,219527	ANK2,ATP1B3,CAV1,ITGB1,OXSR1,AKAP9,WWP2,NEDD4L,KCNE4,LRRC55	10/57
1_Member	Reactome Gene Sets	R-HSA-418990	Adherens junctions interactions	-2.39551	-1.454	999,2294,5817,23112,26523,27327,57690,64403,192669,253559	CDH1,FOXF1,PVR,TNRC6B,AGO1,TNRC6A,TNRC6C,CDH24,AGO3,CADM2	10/57
1_Member	Reactome Gene Sets	R-HSA-9694635	Translation of Structural Proteins	-2.39551	-1.454	1452,6233,6482,6732,6733,7316,29801,51114,253832,256435	CSNK1A1,RPS27A,ST3GAL1,SRPK1,SRPK2,UBC,ZDHHC8,ZDHHC9,ZDHHC20,ST6GALNAC3	10/57
1_Member	GO Biological Processes	GO:0001574	ganglioside biosynthetic process	-2.39035	-1.453	6482,8128,9331,30815,256435	ST3GAL1,ST8SIA2,B4GALT6,ST6GALNAC6,ST6GALNAC3	5/17
1_Member	GO Biological Processes	GO:0035872	nucleotide-binding domain, leucine rich repeat containing receptor signaling pathway	-2.39035	-1.453	331,1540,6885,80196,83737	XIAP,CYLD,MAP3K7,RNF34,ITCH	5/17
1_Member	GO Biological Processes	GO:0045019	negative regulation of nitric oxide biosynthetic process	-2.39035	-1.453	493,857,5740,9475,140885	ATP2B4,CAV1,PTGIS,ROCK2,SIRPA	5/17
1_Member	GO Biological Processes	GO:0061003	positive regulation of dendritic spine morphogenesis	-2.39035	-1.453	4076,5048,7074,7804,65981	CAPRIN1,PAFAH1B1,TIAM1,LRP8,CAPRIN2	5/17
1_Member	GO Biological Processes	GO:1901550	regulation of endothelial cell development	-2.39035	-1.453	118,7422,9475,23236,340481	ADD1,VEGFA,ROCK2,PLCB1,ZDHHC21	5/17
1_Member	GO Biological Processes	GO:1902036	regulation of hematopoietic stem cell differentiation	-2.39035	-1.453	2296,4780,5008,10443,83737	FOXC1,NFE2L2,OSM,N4BP2L2,ITCH	5/17
1_Member	GO Biological Processes	GO:1903140	regulation of establishment of endothelial barrier	-2.39035	-1.453	118,7422,9475,23236,340481	ADD1,VEGFA,ROCK2,PLCB1,ZDHHC21	5/17
1_Member	GO Biological Processes	GO:1903729	regulation of plasma membrane organization	-2.39035	-1.453	4627,8976,51100,79026,94121	MYH9,WASL,SH3GLB1,AHNAK,SYTL4	5/17
1_Member	GO Biological Processes	GO:1904406	negative regulation of nitric oxide metabolic process	-2.39035	-1.453	493,857,5740,9475,140885	ATP2B4,CAV1,PTGIS,ROCK2,SIRPA	5/17
1_Member	Reactome Gene Sets	R-HSA-9034015	Signaling by NTRK3 (TRKC)	-2.39035	-1.453	2885,4916,5295,5800,6654	GRB2,NTRK3,PIK3R1,PTPRO,SOS1	5/17
1_Member	Reactome Gene Sets	R-HSA-9617828	FOXO-mediated transcription of cell cycle genes	-2.39035	-1.453	857,901,1026,4089,5934	CAV1,CCNG2,CDKN1A,SMAD4,RBL2	5/17
1_Member	WikiPathways	WP1946	Cori cycle	-2.39035	-1.453	2597,3098,5214,5223,6517	GAPDH,HK1,PFKP,PGAM1,SLC2A4	5/17
1_Member	WikiPathways	WP3678	Amplification and expansion of oncogenic pathways as metastatic traits	-2.39035	-1.453	2034,3371,6934,7422,83439	EPAS1,TNC,TCF7L2,VEGFA,TCF7L1	5/17
1_Member	WikiPathways	WP5372	Involvement of secretase in neurodegenerative diseases	-2.39035	-1.453	351,4915,6418,6733,10000	APP,NTRK2,SET,SRPK2,AKT3	5/17
1_Member	GO Biological Processes	GO:0003148	outflow tract septum morphogenesis	-2.38983	-1.453	2627,4089,4091,7048,8828,23414	GATA6,SMAD4,SMAD6,TGFBR2,NRP2,ZFPM2	6/24
1_Member	GO Biological Processes	GO:0007097	nuclear migration	-2.38983	-1.453	1639,5048,5080,23291,84376,153241	DCTN1,PAFAH1B1,PAX6,FBXW11,HOOK3,CEP120	6/24
1_Member	GO Biological Processes	GO:0034381	plasma lipoprotein particle clearance	-2.38983	-1.453	948,3949,4481,7436,26119,57552	CD36,LDLR,MSR1,VLDLR,LDLRAP1,NCEH1	6/24
1_Member	GO Biological Processes	GO:0043576	regulation of respiratory gaseous exchange	-2.38983	-1.453	477,4204,4929,5090,6526,57616	ATP1A2,MECP2,NR4A2,PBX3,SLC5A3,TSHZ3	6/24
1_Member	GO Biological Processes	GO:0044090	positive regulation of vacuole organization	-2.38983	-1.453	5305,8408,8678,23130,51100,79837	PIP4K2A,ULK1,BECN1,ATG2A,SH3GLB1,PIP4K2C	6/24
1_Member	GO Biological Processes	GO:1903579	negative regulation of ATP metabolic process	-2.38983	-1.453	5465,5515,6774,8870,9759,57103	PPARA,PPP2CA,STAT3,IER3,HDAC4,TIGAR	6/24
1_Member	GO Biological Processes	GO:2000001	regulation of DNA damage checkpoint	-2.38983	-1.453	6118,7919,9894,10116,51776,79621	RPA2,DDX39B,TELO2,FEM1B,MAP3K20,RNASEH2B	6/24
1_Member	GO Biological Processes	GO:2000209	regulation of anoikis	-2.38983	-1.453	857,3688,4170,4915,81573,150094	CAV1,ITGB1,MCL1,NTRK2,ANKRD13C,SIK1	6/24
1_Member	Reactome Gene Sets	R-HSA-9634638	Estrogen-dependent nuclear events downstream of ESR-membrane signaling	-2.38983	-1.453	595,1385,2069,5594,10000,255324	CCND1,CREB1,EREG,MAPK1,AKT3,EPGN	6/24
1_Member	WikiPathways	WP5231	Hippocampal synaptogenesis and neurogenesis	-2.38983	-1.453	894,1385,1812,5594,6195,9252	CCND2,CREB1,DRD1,MAPK1,RPS6KA1,RPS6KA5	6/24
1_Member	Reactome Gene Sets	R-HSA-112315	Transmission across Chemical Synapses	-2.38612	-1.45	161,163,785,817,1385,2550,2554,3312,3766,3838,4193,5170,5567,5573,5579,5594,5924,6195,6196,6197,6532,8874,9495,9568,10681,23236,26960,27330,57030,59345	AP2A2,AP2B1,CACNB4,CAMK2D,CREB1,GABBR1,GABRA1,HSPA8,KCNJ10,KPNA2,MDM2,PDPK1,PRKACB,PRKAR1A,PRKCB,MAPK1,RASGRF2,RPS6KA1,RPS6KA2,RPS6KA3,SLC6A4,ARHGEF7,AKAP5,GABBR2,GNB5,PLCB1,NBEA,RPS6KA6,SLC17A7,GNB4	30/270
1_Member	GO Biological Processes	GO:0009749	response to glucose	-2.38574	-1.449	1285,3091,3383,3745,4089,5080,5208,5530,5579,6659,6934,7494,7776,8892,10628,26056,26137,57678,83667	COL4A3,HIF1A,ICAM1,KCNB1,SMAD4,PAX6,PFKFB2,PPP3CA,PRKCB,SOX4,TCF7L2,XBP1,ZNF236,EIF2B2,TXNIP,RAB11FIP5,ZBTB20,GPAM,SESN2	19/147
1_Member	GO Biological Processes	GO:0002703	regulation of leukocyte mediated immunity	-2.3849	-1.449	164,567,604,613,940,1398,2150,2294,3134,3146,3383,3824,4092,4179,4277,5170,5817,6372,6810,6845,6885,7040,7468,51111,55183,57506,387837,100507436	AP1G1,B2M,BCL6,BCR,CD28,CRK,F2RL1,FOXF1,HLA-F,HMGB1,ICAM1,KLRD1,SMAD7,CD46,MICB,PDPK1,PVR,CXCL6,STX4,VAMP7,MAP3K7,TGFB1,NSD2,KMT5B,RIF1,MAVS,CLEC12B,MICA	28/247
1_Member	Reactome Gene Sets	R-HSA-2500257	Resolution of Sister Chromatid Cohesion	-2.38175	-1.446	332,1783,4085,4928,5048,5515,5519,5905,22919,23244,25909,25936,55166,57122,57551,79172,81565	BIRC5,DYNC1LI2,MAD2L1,NUP98,PAFAH1B1,PPP2CA,PPP2R1B,RANGAP1,MAPRE1,PDS5A,AHCTF1,NSL1,CENPQ,NUP107,TAOK1,CENPO,NDEL1	17/126
1_Member	GO Biological Processes	GO:0040011	locomotion	-2.37385	-1.438	477,1130,1240,1398,1901,1960,2045,2241,2321,2549,3146,3148,3164,3576,4313,5155,5156,5159,5594,5795,5800,6346,6352,6372,7422,8482,8600,8729,8828,9037,9547,9732,9948,10509,10718,57580,91137,200576	ATP1A2,LYST,CMKLR1,CRK,S1PR1,EGR3,EPHA7,FER,FLT1,GAB1,HMGB1,HMGB2,NR4A1,CXCL8,MMP2,PDGFB,PDGFRA,PDGFRB,MAPK1,PTPRJ,PTPRO,CCL1,CCL5,CXCL6,VEGFA,SEMA7A,TNFSF11,GBF1,NRP2,SEMA5A,CXCL14,DOCK4,WDR1,SEMA4B,NRG3,PREX1,SLC25A46,PIKFYVE	38/365
1_Member	GO Biological Processes	GO:0005996	monosaccharide metabolic process	-2.37334	-1.438	1374,2597,3098,3481,3607,5162,5165,5208,5209,5214,5223,5465,8850,23324,23509,26007,27230,57103,57223,80146,84750,221937,283209	CPT1A,GAPDH,HK1,IGF2,FOXK2,PDHB,PDK3,PFKFB2,PFKFB3,PFKP,PGAM1,PPARA,KAT2B,MAN2B2,POFUT1,TKFC,SERP1,TIGAR,PPP4R3B,UXS1,FUT10,FOXK1,PGM2L1	23/191
1_Member	GO Biological Processes	GO:0048639	positive regulation of developmental growth	-2.37303	-1.438	659,1385,1982,2627,3481,3984,4092,4204,5048,5357,7422,8482,9037,9175,23236,23327,23414,27230,51760,57678,57698	BMPR2,CREB1,EIF4G2,GATA6,IGF2,LIMK1,SMAD7,MECP2,PAFAH1B1,PLS1,VEGFA,SEMA7A,SEMA5A,MAP3K13,PLCB1,NEDD4L,ZFPM2,SERP1,SYT17,GPAM,SHTN1	21/169
1_Member	GO Biological Processes	GO:2000058	regulation of ubiquitin-dependent protein catabolic process	-2.37303	-1.438	857,1452,1601,2768,4092,4193,4780,5601,5728,5887,6815,7041,7337,9655,9683,9709,23287,23429,51322,64418,84456	CAV1,CSNK1A1,DAB2,GNA12,SMAD7,MDM2,NFE2L2,MAPK9,PTEN,RAD23B,STYX,TGFB1I1,UBE3A,SOCS5,N4BP1,HERPUD1,AGTPBP1,RYBP,WAC,TMEM168,L3MBTL3	21/169
1_Member	GO Biological Processes	GO:0003203	endocardial cushion morphogenesis	-2.37	-1.436	650,4089,4193,4194,6926,7048,11096,55273	BMP2,SMAD4,MDM2,MDM4,TBX3,TGFBR2,ADAMTS5,TMEM100	8/40
1_Member	GO Biological Processes	GO:0060419	heart growth	-2.37	-1.436	1901,2296,2627,4086,5573,6497,10611,57493	S1PR1,FOXC1,GATA6,SMAD1,PRKAR1A,SKI,PDLIM5,HEG1	8/40
1_Member	GO Biological Processes	GO:0086091	regulation of heart rate by cardiac conduction	-2.37	-1.436	287,817,857,3752,6327,10021,10142,23704	ANK2,CAMK2D,CAV1,KCND3,SCN2B,HCN4,AKAP9,KCNE4	8/40
1_Member	GO Biological Processes	GO:1901532	regulation of hematopoietic progenitor cell differentiation	-2.37	-1.436	2296,4780,5008,6654,10443,55795,83737,83881	FOXC1,NFE2L2,OSM,SOS1,N4BP2L2,PCID2,ITCH,MIXL1	8/40
1_Member	Reactome Gene Sets	R-HSA-8853659	RET signaling	-2.37	-1.436	2549,2885,5295,5296,5567,6654,10818,220164	GAB1,GRB2,PIK3R1,PIK3R2,PRKACB,SOS1,FRS2,DOK6	8/40
1_Member	GO Biological Processes	GO:1904035	regulation of epithelial cell apoptotic process	-2.36828	-1.434	103,1965,2099,3383,3676,4780,5170,5465,5584,5925,6934,7040,7466,9037,79625,196527	ADAR,EIF2S1,ESR1,ICAM1,ITGA4,NFE2L2,PDPK1,PPARA,PRKCI,RB1,TCF7L2,TGFB1,WFS1,SEMA5A,NDNF,ANO6	16/116
1_Member	GO Biological Processes	GO:0007160	cell-matrix adhesion	-2.36474	-1.431	604,613,3673,3676,3688,3696,4289,5310,7074,8754,8874,9344,10018,10391,10395,79834,84962,255743	BCL6,BCR,ITGA2,ITGA4,ITGB1,ITGB8,MKLN1,PKD1,TIAM1,ADAM9,ARHGEF7,TAOK2,BCL2L11,CORO2B,DLC1,PEAK1,AJUBA,NPNT	18/137
1_Member	Reactome Gene Sets	R-HSA-211000	Gene Silencing by RNA	-2.36474	-1.431	3017,4928,5430,5901,7247,8970,9972,23112,23165,23511,26523,27327,55124,57122,57690,60528,129401,192669	H2BC5,NUP98,POLR2A,RAN,TSN,H2BC11,NUP153,TNRC6B,NUP205,NUP188,AGO1,TNRC6A,PIWIL2,NUP107,TNRC6C,ELAC2,NUP35,AGO3	18/137
1_Member	GO Biological Processes	GO:0050730	regulation of peptidyl-tyrosine phosphorylation	-2.36464	-1.431	351,857,948,2043,2045,3356,3572,3976,5008,5155,5515,5621,5795,6352,7040,7251,7422,7525,7804,9655,10006,22876,29883,57826,80725,255324	APP,CAV1,CD36,EPHA4,EPHA7,HTR2A,IL6ST,LIF,OSM,PDGFB,PPP2CA,PRNP,PTPRJ,CCL5,TGFB1,TSG101,VEGFA,YES1,LRP8,SOCS5,ABI1,INPP5F,CNOT7,RAP2C,SRCIN1,EPGN	26/225
1_Member	GO Biological Processes	GO:0006446	regulation of translational initiation	-2.36025	-1.428	1965,1974,1982,4869,6352,7458,7812,8892,9470,9689,22927,84919,253943	EIF2S1,EIF4A2,EIF4G2,NPM1,CCL5,EIF4H,CSDE1,EIF2B2,EIF4E2,BZW1,HABP4,PPP1R15B,YTHDF3	13/86
1_Member	GO Biological Processes	GO:0044774	mitotic DNA integrity checkpoint signaling	-2.36025	-1.428	595,835,1026,2177,4193,5884,6118,8870,9344,51322,51347,57551,79791	CCND1,CASP2,CDKN1A,FANCD2,MDM2,RAD17,RPA2,IER3,TAOK2,WAC,TAOK3,TAOK1,FBXO31	13/86
1_Member	GO Biological Processes	GO:0009218	pyrimidine ribonucleotide metabolic process	-2.35839	-1.428	957,1723,1806,9583,10201,51727,57089	ENTPD5,DHODH,DPYD,ENTPD4,NME6,CMPK1,ENTPD7	7/32
1_Member	GO Biological Processes	GO:0035335	peptidyl-tyrosine dephosphorylation	-2.35839	-1.428	1844,1850,5795,5800,11122,84959,150290	DUSP2,DUSP8,PTPRJ,PTPRO,PTPRT,UBASH3B,DUSP18	7/32
1_Member	GO Biological Processes	GO:0048710	regulation of astrocyte differentiation	-2.35839	-1.428	650,2043,3572,3949,3976,4204,9444	BMP2,EPHA4,IL6ST,LDLR,LIF,MECP2,QKI	7/32
1_Member	GO Biological Processes	GO:0072583	clathrin-dependent endocytosis	-2.35839	-1.428	161,163,2580,3676,22876,54874,115548	AP2A2,AP2B1,GAK,ITGA4,INPP5F,FNBP1L,FCHO2	7/32
1_Member	Reactome Gene Sets	R-HSA-2871796	FCERI mediated MAPK activation	-2.35839	-1.428	2885,3725,4214,5594,5599,5601,6654	GRB2,JUN,MAP3K1,MAPK1,MAPK8,MAPK9,SOS1	7/32
1_Member	Reactome Gene Sets	R-HSA-456926	Thrombin signalling through proteinase activated receptors (PARs)	-2.35839	-1.428	2149,2151,2768,5594,9002,10681,59345	F2R,F2RL2,GNA12,MAPK1,F2RL3,GNB5,GNB4	7/32
1_Member	Reactome Gene Sets	R-HSA-5213460	RIPK1-mediated regulated necrosis	-2.35839	-1.428	331,355,6233,7316,7332,8795,83737	XIAP,FAS,RPS27A,UBC,UBE2L3,TNFRSF10B,ITCH	7/32
1_Member	Reactome Gene Sets	R-HSA-5675482	Regulation of necroptotic cell death	-2.35839	-1.428	331,355,6233,7316,7332,8795,83737	XIAP,FAS,RPS27A,UBC,UBE2L3,TNFRSF10B,ITCH	7/32
1_Member	WikiPathways	WP2839	Hair follicle development organogenesis part 2 of 3	-2.35839	-1.428	595,894,999,3624,3688,4609,5156	CCND1,CCND2,CDH1,INHBA,ITGB1,MYC,PDGFRA	7/32
1_Member	WikiPathways	WP4838	Regucalcin in proximal tubule epithelial kidney cells	-2.35839	-1.428	4089,4217,5534,5594,5741,7040,8600	SMAD4,MAP3K5,PPP3R1,MAPK1,PTH,TGFB1,TNFSF11	7/32
1_Member	KEGG Pathway	hsa04215	Apoptosis - multiple species	-2.35839	-1.428	331,332,5599,5601,8678,10018,54205	XIAP,BIRC5,MAPK8,MAPK9,BECN1,BCL2L11,CYCS	7/32
1_Member	GO Biological Processes	GO:0000022	mitotic spindle elongation	-2.35646	-1.428	332,9493,29127,54627	BIRC5,KIF23,RACGAP1,MAP10	2024-11-04
1_Member	GO Biological Processes	GO:0006686	sphingomyelin biosynthetic process	-2.35646	-1.428	9517,94103,142891,259230	SPTLC2,ORMDL3,SAMD8,SGMS1	2024-11-04
1_Member	GO Biological Processes	GO:0030299	intestinal cholesterol absorption	-2.35646	-1.428	948,3949,51474,64241	CD36,LDLR,LIMA1,ABCG8	2024-11-04
1_Member	GO Biological Processes	GO:0030397	membrane disassembly	-2.35646	-1.428	1639,5048,5579,23175	DCTN1,PAFAH1B1,PRKCB,LPIN1	2024-11-04
1_Member	GO Biological Processes	GO:0034454	microtubule anchoring at centrosome	-2.35646	-1.428	1639,51199,80323,84376	DCTN1,NIN,CCDC68,HOOK3	2024-11-04
1_Member	GO Biological Processes	GO:0045793	positive regulation of cell size	-2.35646	-1.428	6885,9821,10000,51334	MAP3K7,RB1CC1,AKT3,PRR16	2024-11-04
1_Member	GO Biological Processes	GO:0051256	mitotic spindle midzone assembly	-2.35646	-1.428	332,9493,29127,54627	BIRC5,KIF23,RACGAP1,MAP10	2024-11-04
1_Member	GO Biological Processes	GO:0072224	metanephric glomerulus development	-2.35646	-1.428	5155,5156,5159,130497	PDGFB,PDGFRA,PDGFRB,OSR1	2024-11-04
1_Member	Reactome Gene Sets	R-HSA-111458	Formation of apoptosome	-2.35646	-1.428	331,5594,22900,54205	XIAP,MAPK1,CARD8,CYCS	2024-11-04
1_Member	Reactome Gene Sets	R-HSA-9028731	Activated NTRK2 signals through FRS2 and FRS3	-2.35646	-1.428	2885,4915,6654,10818	GRB2,NTRK2,SOS1,FRS2	2024-11-04
1_Member	Reactome Gene Sets	R-HSA-9627069	Regulation of the apoptosome activity	-2.35646	-1.428	331,5594,22900,54205	XIAP,MAPK1,CARD8,CYCS	2024-11-04
1_Member	Reactome Gene Sets	R-HSA-9664873	Pexophagy	-2.35646	-1.428	2034,6233,7316,8878	EPAS1,RPS27A,UBC,SQSTM1	2024-11-04
1_Member	WikiPathways	WP5409	PAFAH1B1 copy number variation	-2.35646	-1.428	5048,5049,7436,81565	PAFAH1B1,PAFAH1B2,VLDLR,NDEL1	2024-11-04
1_Member	GO Biological Processes	GO:0051225	spindle assembly	-2.35599	-1.428	332,2801,5728,8766,9371,9493,9639,22919,22924,29127,54617,54627,93323,440145	BIRC5,GOLGA2,PTEN,RAB11A,KIF3B,KIF23,ARHGEF10,MAPRE1,MAPRE3,RACGAP1,INO80,MAP10,HAUS8,MZT1	14/96
1_Member	GO Biological Processes	GO:0072091	regulation of stem cell proliferation	-2.35599	-1.428	2249,2697,2737,3148,4781,5396,5915,6926,7040,7048,8091,10443,192669,342371	FGF4,GJA1,GLI3,HMGB2,NFIB,PRRX1,RARB,TBX3,TGFB1,TGFBR2,HMGA2,N4BP2L2,AGO3,ATXN1L	14/96
1_Member	GO Biological Processes	GO:0050905	neuromuscular process	-2.3533	-1.426	104,351,613,1639,1812,2055,2257,2395,3764,4204,4762,5048,5728,6323,23261,23287,65217,143187,342667	ADARB1,APP,BCR,DCTN1,DRD1,CLN8,FGF12,FXN,KCNJ8,MECP2,NEUROG1,PAFAH1B1,PTEN,SCN1A,CAMTA1,AGTPBP1,PCDH15,VTI1A,STAC2	19/148
1_Member	GO Biological Processes	GO:0035710	CD4-positive, alpha-beta T cell activation	-2.3519	-1.425	604,940,3146,3716,4297,5734,6095,6097,6774,57089,83737	BCL6,CD28,HMGB1,JAK1,KMT2A,PTGER4,RORA,RORC,STAT3,ENTPD7,ITCH	11/67
1_Member	WikiPathways	WP1403	AMP activated protein kinase signaling	-2.3519	-1.425	1026,1374,1994,2194,5209,5295,5296,5567,6517,6794,23236	CDKN1A,CPT1A,ELAVL1,FASN,PFKFB3,PIK3R1,PIK3R2,PRKACB,SLC2A4,STK11,PLCB1	11/67
1_Member	KEGG Pathway	hsa04720	Long-term potentiation	-2.3519	-1.425	817,5530,5534,5567,5579,5594,6195,6196,6197,23236,27330	CAMK2D,PPP3CA,PPP3R1,PRKACB,PRKCB,MAPK1,RPS6KA1,RPS6KA2,RPS6KA3,PLCB1,RPS6KA6	11/67
1_Member	GO Biological Processes	GO:2001056	positive regulation of cysteine-type endopeptidase activity	-2.34641	-1.42	355,668,835,1285,2149,2152,3092,3146,4217,4609,5978,10395,22900,29843,54205,112399,340485	FAS,FOXL2,CASP2,COL4A3,F2R,F3,HIP1,HMGB1,MAP3K5,MYC,REST,DLC1,CARD8,SENP1,CYCS,EGLN3,ACER2	17/127
1_Member	KEGG Pathway	hsa04217	Necroptosis	-2.34637	-1.42	331,355,817,1536,1540,3146,3454,3455,3716,5599,5601,5836,6774,7416,8795,8878,9825,10059,10379,27005	XIAP,FAS,CAMK2D,CYBB,CYLD,HMGB1,IFNAR1,IFNAR2,JAK1,MAPK8,MAPK9,PYGL,STAT3,VDAC1,TNFRSF10B,SQSTM1,SPATA2,DNM1L,IRF9,USP21	20/159
1_Member	GO Biological Processes	GO:0001936	regulation of endothelial cell proliferation	-2.34298	-1.417	350,857,858,1285,1960,2152,2321,3091,3146,3148,3164,3481,3676,5155,5170,6774,7422,8828,9037,10000,23213,79805	APOH,CAV1,CAV2,COL4A3,EGR3,F3,FLT1,HIF1A,HMGB1,HMGB2,NR4A1,IGF2,ITGA4,PDGFB,PDPK1,STAT3,VEGFA,NRP2,SEMA5A,AKT3,SULF1,VASH2	22/181
1_Member	GO Biological Processes	GO:0007259	receptor signaling pathway via JAK-STAT	-2.34243	-1.417	2241,3454,3455,3716,5310,5311,6774,9306,9655	FER,IFNAR1,IFNAR2,JAK1,PKD1,PKD2,STAT3,SOCS6,SOCS5	9/49
1_Member	GO Biological Processes	GO:0035924	cellular response to vascular endothelial growth factor stimulus	-2.34243	-1.417	1960,2296,2321,2549,3164,5156,5159,7422,8828	EGR3,FOXC1,FLT1,GAB1,NR4A1,PDGFRA,PDGFRB,VEGFA,NRP2	9/49
1_Member	GO Biological Processes	GO:0090307	mitotic spindle assembly	-2.34243	-1.417	332,2801,8766,9371,9493,9639,29127,54627,440145	BIRC5,GOLGA2,RAB11A,KIF3B,KIF23,ARHGEF10,RACGAP1,MAP10,MZT1	9/49
1_Member	GO Biological Processes	GO:2000378	negative regulation of reactive oxygen species metabolic process	-2.34243	-1.417	225,613,3091,4314,5465,7416,8678,23408,57103	ABCD2,BCR,HIF1A,MMP3,PPARA,VDAC1,BECN1,SIRT5,TIGAR	9/49
1_Member	Reactome Gene Sets	R-HSA-6811440	Retrograde transport at the Trans-Golgi-Network	-2.34243	-1.417	400,2800,4074,8675,10228,10618,55275,122830,143187	ARL1,GOLGA1,M6PR,STX16,STX6,TGOLN2,VPS53,NAA30,VTI1A	9/49
1_Member	GO Biological Processes	GO:0042733	embryonic digit morphogenesis	-2.33944	-1.414	2697,2737,2768,4089,6299,6926,10018,51776,60529,130497	GJA1,GLI3,GNA12,SMAD4,SALL1,TBX3,BCL2L11,MAP3K20,ALX4,OSR1	10/58
1_Member	Reactome Gene Sets	R-HSA-112382	Formation of RNA Pol II elongation complex	-2.33944	-1.414	905,2966,2967,4298,5430,6921,6924,27125,54623,85403	CCNT2,GTF2H2,GTF2H3,MLLT1,POLR2A,ELOC,ELOA,AFF4,PAF1,EAF1	10/58
1_Member	Reactome Gene Sets	R-HSA-75955	RNA Polymerase II Transcription Elongation	-2.33944	-1.414	905,2966,2967,4298,5430,6921,6924,27125,54623,85403	CCNT2,GTF2H2,GTF2H3,MLLT1,POLR2A,ELOC,ELOA,AFF4,PAF1,EAF1	10/58
1_Member	GO Biological Processes	GO:0002832	negative regulation of response to biotic stimulus	-2.33139	-1.407	103,1398,3134,3824,4277,5094,7040,7534,9470,10875,22900,29883,83737,253943,387837,100507436	ADAR,CRK,HLA-F,KLRD1,MICB,PCBP2,TGFB1,YWHAZ,EIF4E2,FGL2,CARD8,CNOT7,ITCH,YTHDF3,CLEC12B,MICA	16/117
1_Member	GO Biological Processes	GO:0007416	synapse assembly	-2.33139	-1.407	351,999,1398,1812,2554,3764,4204,5728,5789,10718,22865,22941,23284,55203,91137,140689	APP,CDH1,CRK,DRD1,GABRA1,KCNJ8,MECP2,PTEN,PTPRD,NRG3,SLITRK3,SHANK2,ADGRL3,LGI2,SLC25A46,CBLN4	16/117
1_Member	GO Biological Processes	GO:2001257	regulation of cation channel activity	-2.33139	-1.407	287,785,817,857,1520,1756,2257,3688,5311,7871,10345,10681,23704,79026,219527,342667	ANK2,CACNB4,CAMK2D,CAV1,CTSS,DMD,FGF12,ITGB1,PKD2,SLMAP,TRDN,GNB5,KCNE4,AHNAK,LRRC55,STAC2	16/117
1_Member	GO Biological Processes	GO:0007519	skeletal muscle tissue development	-2.3312	-1.407	668,857,858,905,1073,1310,1756,1959,3131,3164,4617,5530,5925,6497,7832,10472,11149,63950	FOXL2,CAV1,CAV2,CCNT2,CFL2,COL19A1,DMD,EGR2,HLF,NR4A1,MYF5,PPP3CA,RB1,SKI,BTG2,ZBTB18,BVES,DMRTA2	18/138
1_Member	GO Biological Processes	GO:0120031	plasma membrane bounded cell projection assembly	-2.32836	-1.404	1639,1901,1952,2245,3688,3766,4952,5800,6103,7320,8729,8874,9371,9693,10097,10810,22919,51524,53827,54768,54874,55262,57562,57698,64083,64792,79645,79969,83544,84962,85462,91010,91147,92482,117178,121512,125488,138639,145508,152273,196527,353116,374407	DCTN1,S1PR1,CELSR2,FGD1,ITGB1,KCNJ10,OCRL,PTPRO,RPGR,UBE2B,GBF1,ARHGEF7,KIF3B,RAPGEF2,ACTR2,WASF3,MAPRE1,TMEM138,FXYD5,HYDIN,FNBP1L,TRAPPC14,CEP126,SHTN1,GOLPH3,IFT22,CLXN,ATAT1,DNAL1,AJUBA,FHDC1,FMNL3,TMEM67,BBIP1,SSX2IP,FGD4,TTC39C,PTPDC1,CEP128,FGD5,ANO6,RILPL1,DNAJB13	43/428
1_Member	GO Biological Processes	GO:0000045	autophagosome assembly	-2.32762	-1.404	8408,8678,9821,9927,10533,22863,23130,55054,55102,58476,94241,165324	ULK1,BECN1,RB1CC1,MFN2,ATG7,ATG14,ATG2A,ATG16L1,ATG2B,TP53INP2,TP53INP1,UBXN2A	12/77
1_Member	GO Biological Processes	GO:0006304	DNA modification	-2.32762	-1.404	1789,2146,4297,4350,4913,5080,5926,11176,51742,54790,80312,200424	DNMT3B,EZH2,KMT2A,MPG,NTHL1,PAX6,ARID4A,BAZ2A,ARID4B,TET2,TET1,TET3	12/77
1_Member	GO Biological Processes	GO:0008016	regulation of heart contraction	-2.32319	-1.4	287,477,490,493,817,857,1129,1756,2034,2697,3752,3764,4092,4193,5025,5999,6327,6781,7067,10021,10142,11149,23704,79041	ANK2,ATP1A2,ATP2B1,ATP2B4,CAMK2D,CAV1,CHRM2,DMD,EPAS1,GJA1,KCND3,KCNJ8,SMAD7,MDM2,P2RX4,RGS4,SCN2B,STC1,THRA,HCN4,AKAP9,BVES,KCNE4,TMEM38A	24/204
1_Member	GO Biological Processes	GO:0048771	tissue remodeling	-2.32054	-1.397	659,857,1513,2034,2149,2296,2697,3091,3976,4193,4313,5741,7040,8600,9770	BMPR2,CAV1,CTSK,EPAS1,F2R,FOXC1,GJA1,HIF1A,LIF,MDM2,MMP2,PTH,TGFB1,TNFSF11,RASSF2	15/107
1_Member	GO Biological Processes	GO:0051260	protein homooligomerization	-2.31777	-1.395	223,567,1994,2801,3743,3745,3752,5311,5621,6510,6648,7126,7408,7837,9702,10600,10721,23627,25923,54557,64375,64784,138151	ALDH9A1,B2M,ELAVL1,GOLGA2,KCNA7,KCNB1,KCND3,PKD2,PRNP,SLC1A5,SOD2,TNFAIP1,VASP,PXDN,CEP57,USP16,POLQ,PRND,ATL3,SGTB,IKZF4,CRTC3,NACC2	23/193
1_Member	GO Biological Processes	GO:0001892	embryonic placenta development	-2.31659	-1.394	2034,2885,3091,3481,3976,5155,5310,5311,5594,10049,29072,54583,79805	EPAS1,GRB2,HIF1A,IGF2,LIF,PDGFB,PKD1,PKD2,MAPK1,DNAJB6,SETD2,EGLN1,VASH2	13/87
1_Member	GO Biological Processes	GO:0034103	regulation of tissue remodeling	-2.31659	-1.394	613,861,1901,2697,5530,7040,7107,8600,9475,9842,51430,84959,169200	BCR,RUNX1,S1PR1,GJA1,PPP3CA,TGFB1,GPR137B,TNFSF11,ROCK2,PLEKHM1,SUCO,UBASH3B,TMEM64	13/87
1_Member	GO Biological Processes	GO:0000075	cell cycle checkpoint signaling	-2.31567	-1.393	595,835,988,1026,1869,2177,4085,4193,5884,6118,8870,9344,9575,51322,51347,51776,57551,57646,64859,79791	CCND1,CASP2,CDC5L,CDKN1A,E2F1,FANCD2,MAD2L1,MDM2,RAD17,RPA2,IER3,TAOK2,CLOCK,WAC,TAOK3,MAP3K20,TAOK1,USP28,NABP1,FBXO31	20/160
1_Member	KEGG Pathway	hsa03015	mRNA surveillance pathway	-2.31505	-1.393	2107,5515,5519,5520,5523,5976,7919,9887,10482,10914,22985,23293,55339,56903	ETF1,PPP2CA,PPP2R1B,PPP2R2A,PPP2R3A,UPF1,DDX39B,SMG7,NXF1,PAPOLA,ACIN1,SMG6,WDR33,PAPOLB	14/97
1_Member	GO Biological Processes	GO:0006919	activation of cysteine-type endopeptidase activity involved in apoptotic process	-2.30157	-1.381	835,1285,2149,2152,3092,10395,22900,29843,54205,112399,340485	CASP2,COL4A3,F2R,F3,HIP1,DLC1,CARD8,SENP1,CYCS,EGLN3,ACER2	11/68
1_Member	GO Biological Processes	GO:0150116	regulation of cell-substrate junction organization	-2.30157	-1.381	1613,5295,5728,5795,7422,9475,9748,9922,10395,57669,79834	DAPK3,PIK3R1,PTEN,PTPRJ,VEGFA,ROCK2,SLK,IQSEC1,DLC1,EPB41L5,PEAK1	11/68
1_Member	GO Biological Processes	GO:0030574	collagen catabolic process	-2.30131	-1.381	1513,1520,4313,4314,5045,10893,79137,162427	CTSK,CTSS,MMP2,MMP3,FURIN,MMP24,RETREG2,RETREG3	8/41
1_Member	GO Biological Processes	GO:0043506	regulation of JUN kinase activity	-2.30131	-1.381	4216,4217,4296,6885,7786,9175,23328,51347	MAP3K4,MAP3K5,MAP3K11,MAP3K7,MAP3K12,MAP3K13,SASH1,TAOK3	8/41
1_Member	GO Biological Processes	GO:0071402	cellular response to lipoprotein particle stimulus	-2.30131	-1.381	19,948,3688,3949,7040,9655,10628,64137	ABCA1,CD36,ITGB1,LDLR,TGFB1,SOCS5,TXNIP,ABCG4	8/41
1_Member	Reactome Gene Sets	R-HSA-159231	Transport of Mature mRNA Derived from an Intronless Transcript	-2.30131	-1.381	4928,9972,10482,23165,23511,55339,57122,129401	NUP98,NUP153,NXF1,NUP205,NUP188,WDR33,NUP107,NUP35	8/41
1_Member	GO Biological Processes	GO:0097529	myeloid leukocyte migration	-2.29811	-1.381	613,2321,3576,4313,5048,5155,5295,5800,6346,6352,6372,8600,8729,9948,51135,57580,140885,200576	BCR,FLT1,CXCL8,MMP2,PAFAH1B1,PDGFB,PIK3R1,PTPRO,CCL1,CCL5,CXCL6,TNFSF11,GBF1,WDR1,IRAK4,PREX1,SIRPA,PIKFYVE	18/139
1_Member	KEGG Pathway	hsa05418	Fluid shear stress and atherosclerosis	-2.29811	-1.381	659,857,858,3383,3725,4217,4313,4780,5155,5295,5296,5599,5601,6383,6885,7422,8878,10000	BMPR2,CAV1,CAV2,ICAM1,JUN,MAP3K5,MMP2,NFE2L2,PDGFB,PIK3R1,PIK3R2,MAPK8,MAPK9,SDC2,MAP3K7,VEGFA,SQSTM1,AKT3	18/139
1_Member	GO Biological Processes	GO:0006207	de novo' pyrimidine nucleobase biosynthetic process	-2.29773	-1.381	1373,1723,51727	CPS1,DHODH,CMPK1	2024-06-03
1_Member	GO Biological Processes	GO:0021828	gonadotrophin-releasing hormone neuronal migration to the hypothalamus	-2.29773	-1.381	5361,8828,79625	PLXNA1,NRP2,NDNF	2024-06-03
1_Member	GO Biological Processes	GO:0021856	hypothalamic tangential migration using cell-axon interactions	-2.29773	-1.381	5361,8828,79625	PLXNA1,NRP2,NDNF	2024-06-03
1_Member	GO Biological Processes	GO:0032957	inositol trisphosphate metabolic process	-2.29773	-1.381	3707,23236,253430	ITPKB,PLCB1,IPMK	2024-06-03
1_Member	GO Biological Processes	GO:0038154	interleukin-11-mediated signaling pathway	-2.29773	-1.381	3572,3716,6774	IL6ST,JAK1,STAT3	2024-06-03
1_Member	GO Biological Processes	GO:0044387	negative regulation of protein kinase activity by regulation of protein phosphorylation	-2.29773	-1.381	103,104,4869	ADAR,ADARB1,NPM1	2024-06-03
1_Member	GO Biological Processes	GO:0046880	regulation of follicle-stimulating hormone secretion	-2.29773	-1.381	668,3624,4089	FOXL2,INHBA,SMAD4	2024-06-03
1_Member	GO Biological Processes	GO:0046881	positive regulation of follicle-stimulating hormone secretion	-2.29773	-1.381	668,3624,4089	FOXL2,INHBA,SMAD4	2024-06-03
1_Member	GO Biological Processes	GO:0048625	myoblast fate commitment	-2.29773	-1.381	2034,3688,6934	EPAS1,ITGB1,TCF7L2	2024-06-03
1_Member	GO Biological Processes	GO:0060633	negative regulation of transcription initiation by RNA polymerase II	-2.29773	-1.381	3146,7067,55795	HMGB1,THRA,PCID2	2024-06-03
1_Member	GO Biological Processes	GO:0071864	positive regulation of cell proliferation in bone marrow	-2.29773	-1.381	4215,5741,8091	MAP3K3,PTH,HMGA2	2024-06-03
1_Member	GO Biological Processes	GO:0072383	plus-end-directed vesicle transport along microtubule	-2.29773	-1.381	9371,63971,79443	KIF3B,KIF13A,FYCO1	2024-06-03
1_Member	GO Biological Processes	GO:0140650	radial glia-guided pyramidal neuron migration	-2.29773	-1.381	5048,57178,81565	PAFAH1B1,ZMIZ1,NDEL1	2024-06-03
1_Member	GO Biological Processes	GO:1903575	cornified envelope assembly	-2.29773	-1.381	6810,7357,93099	STX4,UGCG,DMKN	2024-06-03
1_Member	GO Biological Processes	GO:2000634	regulation of primary miRNA processing	-2.29773	-1.381	4204,6774,7040	MECP2,STAT3,TGFB1	2024-06-03
1_Member	Reactome Gene Sets	R-HSA-3304356	SMAD2/3 Phosphorylation Motif Mutants in Cancer	-2.29773	-1.381	7040,7048,9372	TGFB1,TGFBR2,ZFYVE9	2024-06-03
1_Member	Reactome Gene Sets	R-HSA-3656532	TGFBR1 KD Mutants in Cancer	-2.29773	-1.381	7040,7048,9372	TGFB1,TGFBR2,ZFYVE9	2024-06-03
1_Member	Reactome Gene Sets	R-HSA-8851907	MET activates PI3K/AKT signaling	-2.29773	-1.381	2549,2885,5295	GAB1,GRB2,PIK3R1	2024-06-03
1_Member	Reactome Gene Sets	R-HSA-8939256	RUNX1 regulates transcription of genes involved in WNT signaling	-2.29773	-1.381	861,865,2099	RUNX1,CBFB,ESR1	2024-06-03
1_Member	Reactome Gene Sets	R-HSA-397014	Muscle contraction	-2.29663	-1.381	477,483,490,493,800,817,1756,2257,2982,3752,6323,6326,6327,6328,7171,8850,9424,10142,10345,23704,29766,54207,80228,84876	ATP1A2,ATP1B3,ATP2B1,ATP2B4,CALD1,CAMK2D,DMD,FGF12,GUCY1A1,KCND3,SCN1A,SCN2A,SCN2B,SCN3A,TPM4,KAT2B,KCNK6,AKAP9,TRDN,KCNE4,TMOD3,KCNK10,ORAI2,ORAI1	24/205
1_Member	GO Biological Processes	GO:0006123	mitochondrial electron transport, cytochrome c to oxygen	-2.29542	-1.381	1340,1347,9167,54205,246269,341947	COX6B1,COX7A2,COX7A2L,CYCS,AFG1L,COX8C	6/25
1_Member	GO Biological Processes	GO:0031954	positive regulation of protein autophosphorylation	-2.29542	-1.381	5155,7422,9344,9770,57826,85456	PDGFB,VEGFA,TAOK2,RASSF2,RAP2C,TNKS1BP1	6/25
1_Member	GO Biological Processes	GO:0060479	lung cell differentiation	-2.29542	-1.381	1385,2627,3169,4781,5534,7067	CREB1,GATA6,FOXA1,NFIB,PPP3R1,THRA	6/25
1_Member	GO Biological Processes	GO:0060487	lung epithelial cell differentiation	-2.29542	-1.381	1385,2627,3169,4781,5534,7067	CREB1,GATA6,FOXA1,NFIB,PPP3R1,THRA	6/25
1_Member	GO Biological Processes	GO:0060512	prostate gland morphogenesis	-2.29542	-1.381	2099,3169,3371,4313,10116,10818	ESR1,FOXA1,TNC,MMP2,FEM1B,FRS2	6/25
1_Member	GO Biological Processes	GO:1901863	positive regulation of muscle tissue development	-2.29542	-1.381	1385,2065,2697,3481,4617,57496	CREB1,ERBB3,GJA1,IGF2,MYF5,MRTFB	6/25
1_Member	GO Biological Processes	GO:1904754	positive regulation of vascular associated smooth muscle cell migration	-2.29542	-1.381	4193,5155,6885,8013,9732,54434	MDM2,PDGFB,MAP3K7,NR4A3,DOCK4,SSH1	6/25
1_Member	GO Biological Processes	GO:2000773	negative regulation of cellular senescence	-2.29542	-1.381	604,4215,5728,5933,8091,10000	BCL6,MAP3K3,PTEN,RBL1,HMGA2,AKT3	6/25
1_Member	Reactome Gene Sets	R-HSA-400685	Sema4D in semaphorin signaling	-2.29542	-1.381	389,2909,3984,4627,9475,9826	RHOC,ARHGAP35,LIMK1,MYH9,ROCK2,ARHGEF11	6/25
1_Member	Reactome Gene Sets	R-HSA-5674400	Constitutive Signaling by AKT1 E17K in Cancer	-2.29542	-1.381	1026,1385,3164,4193,5170,10000	CDKN1A,CREB1,NR4A1,MDM2,PDPK1,AKT3	6/25
1_Member	Reactome Gene Sets	R-HSA-69273	Cyclin A/B1/B2 associated events during G2/M transition	-2.29542	-1.381	993,5515,5519,5520,7465,9088	CDC25A,PPP2CA,PPP2R1B,PPP2R2A,WEE1,PKMYT1	6/25
1_Member	Reactome Gene Sets	R-HSA-9705462	Inactivation of CSF3 (G-CSF) signaling	-2.29542	-1.381	3716,6233,6774,6921,7316,7321	JAK1,RPS27A,STAT3,ELOC,UBC,UBE2D1	6/25
1_Member	Reactome Gene Sets	R-HSA-9734009	Defective Intrinsic Pathway for Apoptosis	-2.29542	-1.381	351,993,2801,3725,6648,10018	APP,CDC25A,GOLGA2,JUN,SOD2,BCL2L11	6/25
1_Member	WikiPathways	WP26	S1P receptor signal transduction	-2.29542	-1.381	1901,5594,5596,10000,23236,29127	S1PR1,MAPK1,MAPK4,AKT3,PLCB1,RACGAP1	6/25
1_Member	GO Biological Processes	GO:0007009	plasma membrane organization	-2.28968	-1.376	225,287,857,858,4627,5728,6711,6810,7357,8560,27230,51429,54874,57088,79628,85377,93099,94121,196527	ABCD2,ANK2,CAV1,CAV2,MYH9,PTEN,SPTBN1,STX4,UGCG,DEGS1,SERP1,SNX9,FNBP1L,PLSCR4,SH3TC2,MICALL1,DMKN,SYTL4,ANO6	19/150
1_Member	GO Biological Processes	GO:0060538	skeletal muscle organ development	-2.28968	-1.376	668,857,858,905,1073,1310,1756,1959,3131,3164,4617,5530,5925,6497,7832,8087,10472,11149,63950	FOXL2,CAV1,CAV2,CCNT2,CFL2,COL19A1,DMD,EGR2,HLF,NR4A1,MYF5,PPP3CA,RB1,SKI,BTG2,FXR1,ZBTB18,BVES,DMRTA2	19/150
1_Member	Reactome Gene Sets	R-HSA-8866654	E3 ubiquitin ligases ubiquitinate target proteins	-2.28488	-1.371	3017,6233,7316,7320,7321,7332,7336,8970,51322,54623	H2BC5,RPS27A,UBC,UBE2B,UBE2D1,UBE2L3,UBE2V2,H2BC11,WAC,PAF1	10/59
1_Member	Reactome Gene Sets	R-HSA-163685	Integration of energy metabolism	-2.28246	-1.37	948,2182,2194,2778,3745,5515,5519,5567,5573,6794,9495,10681,11069,23236,59345	CD36,ACSL4,FASN,GNAS,KCNB1,PPP2CA,PPP2R1B,PRKACB,PRKAR1A,STK11,AKAP5,GNB5,RAPGEF4,PLCB1,GNB4	15/108
1_Member	GO Biological Processes	GO:0032387	negative regulation of intracellular transport	-2.2821	-1.37	392,948,5569,5905,9972,29934,51009,51465,55432	ARHGAP1,CD36,PKIA,RANGAP1,NUP153,SNX12,DERL2,UBE2J1,YOD1	9/50
1_Member	GO Biological Processes	GO:0046365	monosaccharide catabolic process	-2.2821	-1.37	3098,3607,5208,5214,5223,26007,57103,84750,221937	HK1,FOXK2,PFKFB2,PFKP,PGAM1,TKFC,TIGAR,FUT10,FOXK1	9/50
1_Member	WikiPathways	WP2018	RANKL RANK signaling pathway	-2.2821	-1.37	3725,5295,5296,5594,5599,5601,6885,8600,8878	JUN,PIK3R1,PIK3R2,MAPK1,MAPK8,MAPK9,MAP3K7,TNFSF11,SQSTM1	9/50
1_Member	GO Biological Processes	GO:0010827	regulation of glucose transmembrane transport	-2.28154	-1.37	4780,5295,5579,5584,5741,6041,6253,7525,8013,8682,9481,26060	NFE2L2,PIK3R1,PRKCB,PRKCI,PTH,RNASEL,RTN2,YES1,NR4A3,PEA15,SLC25A27,APPL1	12/78
1_Member	GO Biological Processes	GO:0097009	energy homeostasis	-2.28154	-1.37	948,5547,6559,6653,6774,8013,8878,25987,56923,64784,79718,84879	CD36,PRCP,SLC12A3,SORL1,STAT3,NR4A3,SQSTM1,TSKU,NMUR2,CRTC3,TBL1XR1,MFSD2A	12/78
1_Member	GO Biological Processes	GO:0006305	DNA alkylation	-2.28007	-1.37	1789,2146,4297,5080,5926,11176,51742	DNMT3B,EZH2,KMT2A,PAX6,ARID4A,BAZ2A,ARID4B	7/33
1_Member	GO Biological Processes	GO:0006306	DNA methylation	-2.28007	-1.37	1789,2146,4297,5080,5926,11176,51742	DNMT3B,EZH2,KMT2A,PAX6,ARID4A,BAZ2A,ARID4B	7/33
1_Member	GO Biological Processes	GO:0006611	protein export from nucleus	-2.28007	-1.37	1959,5310,5494,5901,6815,7040,51496	EGR2,PKD1,PPM1A,RAN,STYX,TGFB1,CTDSPL2	7/33
1_Member	GO Biological Processes	GO:0006688	glycosphingolipid biosynthetic process	-2.28007	-1.37	6482,7357,8128,8707,9331,30815,256435	ST3GAL1,UGCG,ST8SIA2,B3GALT2,B4GALT6,ST6GALNAC6,ST6GALNAC3	7/33
1_Member	GO Biological Processes	GO:0006984	ER-nucleus signaling pathway	-2.28007	-1.37	1965,4780,7466,7494,11160,57003,84919	EIF2S1,NFE2L2,WFS1,XBP1,ERLIN2,CCDC47,PPP1R15B	7/33
1_Member	GO Biological Processes	GO:0021591	ventricular system development	-2.28007	-1.37	1952,4204,9693,23657,25987,54768,112840	CELSR2,MECP2,RAPGEF2,SLC7A11,TSKU,HYDIN,WDR89	7/33
1_Member	GO Biological Processes	GO:0043534	blood vessel endothelial cell migration	-2.28007	-1.37	1948,1960,2050,3164,3688,4627,7422	EFNB2,EGR3,EPHB4,NR4A1,ITGB1,MYH9,VEGFA	7/33
1_Member	GO Biological Processes	GO:0070741	response to interleukin-6	-2.28007	-1.37	2241,3572,3716,4089,5740,6774,11122	FER,IL6ST,JAK1,SMAD4,PTGIS,STAT3,PTPRT	7/33
1_Member	GO Biological Processes	GO:0097192	extrinsic apoptotic signaling pathway in absence of ligand	-2.28007	-1.37	355,599,835,2065,2872,4170,10018	FAS,BCL2L2,CASP2,ERBB3,MKNK2,MCL1,BCL2L11	7/33
1_Member	GO Biological Processes	GO:1902882	regulation of response to oxidative stress	-2.28007	-1.37	948,4780,23657,55074,83667,84883,143686	CD36,NFE2L2,SLC7A11,OXR1,SESN2,AIFM2,SESN3	7/33
1_Member	Reactome Gene Sets	R-HSA-1660661	Sphingolipid de novo biosynthesis	-2.28007	-1.37	8560,9517,29956,94103,142891,253782,259230	DEGS1,SPTLC2,CERS2,ORMDL3,SAMD8,CERS6,SGMS1	7/33
1_Member	Reactome Gene Sets	R-HSA-168274	Export of Viral Ribonucleoproteins from Nucleus	-2.28007	-1.37	4928,5901,9972,23165,23511,57122,129401	NUP98,RAN,NUP153,NUP205,NUP188,NUP107,NUP35	7/33
1_Member	WikiPathways	WP3676	BDNF TrkB signaling	-2.28007	-1.37	1385,2549,2885,4915,5594,6195,6654	CREB1,GAB1,GRB2,NTRK2,MAPK1,RPS6KA1,SOS1	7/33
1_Member	Reactome Gene Sets	R-HSA-114608	Platelet degranulation	-2.27727	-1.367	334,350,351,948,3481,5155,5768,7040,7422,9948,10184,10447,10487,22927,54495,55664,94121	APLP2,APOH,APP,CD36,IGF2,PDGFB,QSOX1,TGFB1,VEGFA,WDR1,LHFPL2,FAM3C,CAP1,HABP4,TMX3,CDC37L1,SYTL4	17/129
1_Member	GO Biological Processes	GO:0035282	segmentation	-2.27484	-1.365	1959,2294,2296,4089,4617,4762,6926,8828,10006,10818,23272,23509,57669,130497	EGR2,FOXF1,FOXC1,SMAD4,MYF5,NEUROG1,TBX3,NRP2,ABI1,FRS2,TASOR,POFUT1,EPB41L5,OSR1	14/98
1_Member	Reactome Gene Sets	R-HSA-421270	Cell-cell junction organization	-2.27378	-1.365	999,2294,5584,5817,23112,26523,27327,56288,57690,64403,84612,192669,253559	CDH1,FOXF1,PRKCI,PVR,TNRC6B,AGO1,TNRC6A,PARD3,TNRC6C,CDH24,PARD6B,AGO3,CADM2	13/88
1_Member	GO Biological Processes	GO:0006735	NADH regeneration	-2.27318	-1.365	3098,3607,5214,5223,221937	HK1,FOXK2,PFKP,PGAM1,FOXK1	5/18
1_Member	GO Biological Processes	GO:0034727	piecemeal microautophagy of the nucleus	-2.27318	-1.365	8408,9821,10533,23130,55102	ULK1,RB1CC1,ATG7,ATG2A,ATG2B	5/18
1_Member	GO Biological Processes	GO:0035455	response to interferon-alpha	-2.27318	-1.365	103,3454,3455,27074,27252	ADAR,IFNAR1,IFNAR2,LAMP3,KLHL20	5/18
1_Member	GO Biological Processes	GO:0044804	nucleophagy	-2.27318	-1.365	8408,9821,10533,23130,55102	ULK1,RB1CC1,ATG7,ATG2A,ATG2B	5/18
1_Member	GO Biological Processes	GO:0061621	canonical glycolysis	-2.27318	-1.365	3098,3607,5214,5223,221937	HK1,FOXK2,PFKP,PGAM1,FOXK1	5/18
1_Member	GO Biological Processes	GO:0061718	glucose catabolic process to pyruvate	-2.27318	-1.365	3098,3607,5214,5223,221937	HK1,FOXK2,PFKP,PGAM1,FOXK1	5/18
1_Member	Reactome Gene Sets	R-HSA-2243919	Crosslinking of collagen fibrils	-2.27318	-1.365	1282,1284,1285,4016,7837	COL4A1,COL4A2,COL4A3,LOXL1,PXDN	5/18
1_Member	WikiPathways	WP5101	Congenital generalized lipodystrophy	-2.27318	-1.365	857,2885,3091,23175,26580	CAV1,GRB2,HIF1A,LPIN1,BSCL2	5/18
1_Member	GO Biological Processes	GO:0044000	movement in host	-2.26547	-1.358	857,858,1948,3356,3383,3673,3688,3839,3949,4179,4340,5817,6510,7251,9972,11060,83737,200576	CAV1,CAV2,EFNB2,HTR2A,ICAM1,ITGA2,ITGB1,KPNA3,LDLR,CD46,MOG,PVR,SLC1A5,TSG101,NUP153,WWP2,ITCH,PIKFYVE	18/140
1_Member	Reactome Gene Sets	R-HSA-1474228	Degradation of the extracellular matrix	-2.26547	-1.358	999,1282,1284,1285,1310,1513,1520,3909,3915,4313,4314,5045,5650,6650,7077,8754,10893,11096	CDH1,COL4A1,COL4A2,COL4A3,COL19A1,CTSK,CTSS,LAMA3,LAMC1,MMP2,MMP3,FURIN,KLK7,CAPN15,TIMP2,ADAM9,MMP24,ADAMTS5	18/140
1_Member	GO Biological Processes	GO:0009746	response to hexose	-2.25848	-1.351	1285,3091,3383,3745,4089,5080,5208,5530,5579,6659,6934,7494,7776,8892,10628,26056,26137,57678,83667	COL4A3,HIF1A,ICAM1,KCNB1,SMAD4,PAX6,PFKFB2,PPP3CA,PRKCB,SOX4,TCF7L2,XBP1,ZNF236,EIF2B2,TXNIP,RAB11FIP5,ZBTB20,GPAM,SESN2	19/151
1_Member	GO Biological Processes	GO:0002260	lymphocyte homeostasis	-2.25244	-1.346	355,3091,5515,6498,6654,10018,10673,10758,22884,30061,57678	FAS,HIF1A,PPP2CA,SKIL,SOS1,BCL2L11,TNFSF13B,TRAF3IP2,WDR37,SLC40A1,GPAM	11/69
1_Member	GO Biological Processes	GO:0002704	negative regulation of leukocyte mediated immunity	-2.25244	-1.346	604,613,1398,2294,3134,3824,4092,4179,7040,387837,100507436	BCL6,BCR,CRK,FOXF1,HLA-F,KLRD1,SMAD7,CD46,TGFB1,CLEC12B,MICA	11/69
1_Member	GO Biological Processes	GO:0019229	regulation of vasoconstriction	-2.25244	-1.346	477,490,659,857,2149,3356,3676,3688,4313,9732,340481	ATP1A2,ATP2B1,BMPR2,CAV1,F2R,HTR2A,ITGA4,ITGB1,MMP2,DOCK4,ZDHHC21	11/69
1_Member	GO Biological Processes	GO:0030193	regulation of blood coagulation	-2.25244	-1.346	350,857,948,2149,2150,2152,4780,5155,5156,84959,196527	APOH,CAV1,CD36,F2R,F2RL1,F3,NFE2L2,PDGFB,PDGFRA,UBASH3B,ANO6	11/69
1_Member	Reactome Gene Sets	R-HSA-9662360	Sensory processing of sound by inner hair cells of the cochlea	-2.25244	-1.346	490,830,3778,3779,4627,5357,5756,6711,11078,65217,129446	ATP2B1,CAPZA2,KCNMA1,KCNMB1,MYH9,PLS1,TWF1,SPTBN1,TRIOBP,PCDH15,XIRP2	11/69
1_Member	WikiPathways	WP5158	Urotensin II mediated signaling pathway	-2.25244	-1.346	19,1536,3383,4313,5594,5599,5601,5728,6774,7040,84883	ABCA1,CYBB,ICAM1,MMP2,MAPK1,MAPK8,MAPK9,PTEN,STAT3,TGFB1,AIFM2	11/69
1_Member	KEGG Pathway	hsa04924	Renin secretion	-2.25244	-1.346	1385,2778,2982,3778,5140,5530,5534,5567,5734,23236,84876	CREB1,GNAS,GUCY1A1,KCNMA1,PDE3B,PPP3CA,PPP3R1,PRKACB,PTGER4,PLCB1,ORAI1	11/69
1_Member	GO Biological Processes	GO:0030183	B cell differentiation	-2.24344	-1.338	604,1316,2146,3676,3688,4189,5295,5296,5795,6482,7528,8326,9759,10673,10758,51341,359948	BCL6,KLF6,EZH2,ITGA4,ITGB1,DNAJB9,PIK3R1,PIK3R2,PTPRJ,ST3GAL1,YY1,FZD9,HDAC4,TNFSF13B,TRAF3IP2,ZBTB7A,IRF2BP2	17/130
1_Member	GO Biological Processes	GO:0072175	epithelial tube formation	-2.24344	-1.338	1857,2909,3091,5567,6497,7040,7408,7484,7798,7976,8820,9653,10395,11019,29072,56963,130497	DVL3,ARHGAP35,HIF1A,PRKACB,SKI,TGFB1,VASP,WNT9B,LUZP1,FZD3,HESX1,HS2ST1,DLC1,LIAS,SETD2,RGMA,OSR1	17/130
1_Member	GO Biological Processes	GO:0045685	regulation of glial cell differentiation	-2.23643	-1.331	650,1959,2043,3572,3949,3976,4204,7040,7161,9444,9948,27242	BMP2,EGR2,EPHA4,IL6ST,LDLR,LIF,MECP2,TGFB1,TP73,QKI,WDR1,TNFRSF21	12/79
1_Member	Reactome Gene Sets	R-HSA-8852135	Protein ubiquitination	-2.23643	-1.331	3017,6233,7316,7320,7321,7332,7336,8970,51322,54623,55284,92912	H2BC5,RPS27A,UBC,UBE2B,UBE2D1,UBE2L3,UBE2V2,H2BC11,WAC,PAF1,UBE2W,UBE2Q2	12/79
1_Member	GO Biological Processes	GO:0032365	intracellular lipid transport	-2.2351	-1.33	19,225,1374,3949,5305,26119,55275,57655	ABCA1,ABCD2,CPT1A,LDLR,PIP4K2A,LDLRAP1,VPS53,GRAMD1A	8/42
1_Member	Reactome Gene Sets	R-HSA-159234	Transport of Mature mRNAs Derived from Intronless Transcripts	-2.2351	-1.33	4928,9972,10482,23165,23511,55339,57122,129401	NUP98,NUP153,NXF1,NUP205,NUP188,WDR33,NUP107,NUP35	8/42
1_Member	Reactome Gene Sets	R-HSA-381676	Glucagon-like Peptide-1 (GLP1) regulates insulin secretion	-2.2351	-1.33	2778,3745,5567,5573,9495,10681,11069,59345	GNAS,KCNB1,PRKACB,PRKAR1A,AKAP5,GNB5,RAPGEF4,GNB4	8/42
1_Member	Reactome Gene Sets	R-HSA-9696264	RND3 GTPase cycle	-2.2351	-1.33	390,857,2909,5295,5296,7126,29766,81839	RND3,CAV1,ARHGAP35,PIK3R1,PIK3R2,TNFAIP1,TMOD3,VANGL1	8/42
1_Member	GO Biological Processes	GO:0051092	positive regulation of NF-kappaB transcription factor activity	-2.23328	-1.329	948,2241,3556,4591,4869,5584,6774,8600,8986,9175,9252,9575,22954,23085,51341,60401,81603,121268	CD36,FER,IL1RAP,TRIM37,NPM1,PRKCI,STAT3,TNFSF11,RPS6KA4,MAP3K13,RPS6KA5,CLOCK,TRIM32,ERC1,ZBTB7A,EDA2R,TRIM8,RHEBL1	18/141
1_Member	WikiPathways	WP4336	ncRNAs involved in Wnt signaling in hepatocellular carcinoma	-2.2318	-1.328	595,894,1452,1857,1994,2146,3725,4609,6934,7482,7976,8326,83439	CCND1,CCND2,CSNK1A1,DVL3,ELAVL1,EZH2,JUN,MYC,TCF7L2,WNT2B,FZD3,FZD9,TCF7L1	13/89
1_Member	GO Biological Processes	GO:0071709	membrane assembly	-2.23178	-1.328	857,858,5728,5789,6711,6810,7357,93099,165324,221035	CAV1,CAV2,PTEN,PTPRD,SPTBN1,STX4,UGCG,DMKN,UBXN2A,REEP3	10/60
1_Member	Reactome Gene Sets	R-HSA-5218859	Regulated Necrosis	-2.23178	-1.328	331,355,3146,3659,6233,7316,7332,8795,54205,83737	XIAP,FAS,HMGB1,IRF1,RPS27A,UBC,UBE2L3,TNFRSF10B,CYCS,ITCH	10/60
1_Member	GO Biological Processes	GO:0006457	protein folding	-2.22848	-1.325	567,957,2289,2580,3312,5768,6903,7466,9532,10049,10694,10728,11080,22824,25764,26278,54431,55664,55898,57003,81572,84750,134266,219899,374407	B2M,ENTPD5,FKBP5,GAK,HSPA8,QSOX1,TBCC,WFS1,BAG2,DNAJB6,CCT8,PTGES3,DNAJB4,HSPA4L,HYPK,SACS,DNAJC10,CDC37L1,UNC45A,CCDC47,PDRG1,FUT10,GRPEL2,TBCEL,DNAJB13	25/219
1_Member	GO Biological Processes	GO:0035567	non-canonical Wnt signaling pathway	-2.22362	-1.32	1857,1952,7074,7484,7976,8326,81839,91147,440193	DVL3,CELSR2,TIAM1,WNT9B,FZD3,FZD9,VANGL1,TMEM67,CCDC88C	9/51
1_Member	GO Biological Processes	GO:0042220	response to cocaine	-2.22362	-1.32	1812,3356,4193,4204,5999,7052,7074,7337,8128	DRD1,HTR2A,MDM2,MECP2,RGS4,TGM2,TIAM1,UBE3A,ST8SIA2	9/51
1_Member	GO Biological Processes	GO:0098813	nuclear chromosome segregation	-2.21543	-1.312	332,2177,2801,4085,5728,5901,5925,7320,8452,8678,8697,8766,9371,9493,9639,9918,9928,10097,22919,25936,29127,54617,54627,55166,81610,440145	BIRC5,FANCD2,GOLGA2,MAD2L1,PTEN,RAN,RB1,UBE2B,CUL3,BECN1,CDC23,RAB11A,KIF3B,KIF23,ARHGEF10,NCAPD2,KIF14,ACTR2,MAPRE1,NSL1,RACGAP1,INO80,MAP10,CENPQ,FAM83D,MZT1	26/231
1_Member	GO Biological Processes	GO:0016052	carbohydrate catabolic process	-2.20817	-1.307	2597,3098,3356,3607,5208,5214,5223,5836,8870,23324,26007,57103,84750,221937,256356	GAPDH,HK1,HTR2A,FOXK2,PFKFB2,PFKP,PGAM1,PYGL,IER3,MAN2B2,TKFC,TIGAR,FUT10,FOXK1,GK5	15/110
1_Member	GO Biological Processes	GO:0048024	regulation of mRNA splicing, via spliceosome	-2.20817	-1.307	1655,1859,4869,4928,5976,5978,6427,6732,6733,9444,51341,55147,91746,135295,282996	DDX5,DYRK1A,NPM1,NUP98,UPF1,REST,SRSF2,SRPK1,SRPK2,QKI,ZBTB7A,RBM23,YTHDC1,SRSF12,RBM20	15/110
1_Member	GO Biological Processes	GO:0001911	negative regulation of leukocyte mediated cytotoxicity	-2.20621	-1.307	1398,3134,3824,7040,387837,100507436	CRK,HLA-F,KLRD1,TGFB1,CLEC12B,MICA	6/26
1_Member	GO Biological Processes	GO:0034063	stress granule assembly	-2.20621	-1.307	1965,7812,9802,9898,203228,253943	EIF2S1,CSDE1,DAZAP2,UBAP2L,C9orf72,YTHDF3	6/26
1_Member	GO Biological Processes	GO:0060575	intestinal epithelial cell differentiation	-2.20621	-1.307	579,1026,2627,3091,3572,57103	NKX3-2,CDKN1A,GATA6,HIF1A,IL6ST,TIGAR	6/26
1_Member	GO Biological Processes	GO:1900368	regulation of post-transcriptional gene silencing by regulatory ncRNA	-2.20621	-1.307	103,1994,4204,6774,7040,8087	ADAR,ELAVL1,MECP2,STAT3,TGFB1,FXR1	6/26
1_Member	GO Biological Processes	GO:1990000	amyloid fibril formation	-2.20621	-1.307	351,567,948,4193,5045,8293	APP,B2M,CD36,MDM2,FURIN,SERF1A	6/26
1_Member	GO Biological Processes	GO:2000737	negative regulation of stem cell differentiation	-2.20621	-1.307	2146,4780,5978,6774,6926,10443	EZH2,NFE2L2,REST,STAT3,TBX3,N4BP2L2	6/26
1_Member	GO Biological Processes	GO:0009112	nucleobase metabolic process	-2.20514	-1.307	1373,1723,1806,5594,7276,9615,51727	CPS1,DHODH,DPYD,MAPK1,TTR,GDA,CMPK1	7/34
1_Member	GO Biological Processes	GO:0018198	peptidyl-cysteine modification	-2.20514	-1.307	2597,29800,29801,51114,54495,253832,340481	GAPDH,ZDHHC1,ZDHHC8,ZDHHC9,TMX3,ZDHHC20,ZDHHC21	7/34
1_Member	GO Biological Processes	GO:0046320	regulation of fatty acid oxidation	-2.20514	-1.307	225,1374,5465,8013,83752,84879,219743	ABCD2,CPT1A,PPARA,NR4A3,LONP2,MFSD2A,TYSND1	7/34
1_Member	GO Biological Processes	GO:0055075	potassium ion homeostasis	-2.20514	-1.307	477,479,483,3766,3778,6559,65125	ATP1A2,ATP12A,ATP1B3,KCNJ10,KCNMA1,SLC12A3,WNK1	7/34
1_Member	GO Biological Processes	GO:0086004	regulation of cardiac muscle cell contraction	-2.20514	-1.307	287,477,817,857,6781,10021,10142	ANK2,ATP1A2,CAMK2D,CAV1,STC1,HCN4,AKAP9	7/34
1_Member	Reactome Gene Sets	R-HSA-159227	Transport of the SLBP independent Mature mRNA	-2.20514	-1.307	4928,9972,10482,23165,23511,57122,129401	NUP98,NUP153,NXF1,NUP205,NUP188,NUP107,NUP35	7/34
1_Member	Reactome Gene Sets	R-HSA-4085377	SUMOylation of SUMOylation proteins	-2.20514	-1.307	4928,9972,10210,23165,23511,57122,129401	NUP98,NUP153,TOPORS,NUP205,NUP188,NUP107,NUP35	7/34
1_Member	WikiPathways	WP5321	Prostaglandin and leukotriene metabolism in senescence	-2.20514	-1.307	1026,2778,5734,5740,5742,5925,23236	CDKN1A,GNAS,PTGER4,PTGIS,PTGS1,RB1,PLCB1	7/34
1_Member	GO Biological Processes	GO:0002429	immune response-activating cell surface receptor signaling pathway	-2.20476	-1.307	785,940,1240,2885,3824,3984,4277,4340,5579,5594,5795,6654,6794,6885,7294,7525,8013,8892,10384,11118,11119,25800,27242,51135,59338,65125,79931	CACNB4,CD28,CMKLR1,GRB2,KLRD1,LIMK1,MICB,MOG,PRKCB,MAPK1,PTPRJ,SOS1,STK11,MAP3K7,TXK,YES1,NR4A3,EIF2B2,BTN3A3,BTN3A2,BTN3A1,SLC39A6,TNFRSF21,IRAK4,PLEKHA1,WNK1,TNIP3	27/243
1_Member	GO Biological Processes	GO:0031016	pancreas development	-2.20446	-1.307	579,2294,2627,3481,5080,5170,6659,6934,7466,10220,168850	NKX3-2,FOXF1,GATA6,IGF2,PAX6,PDPK1,SOX4,TCF7L2,WFS1,GDF11,ZNF800	11/70
1_Member	GO Biological Processes	GO:0032922	circadian regulation of gene expression	-2.20446	-1.307	1408,4297,4862,5465,6095,6097,9575,10075,22992,25819,79365	CRY2,KMT2A,NPAS2,PPARA,RORA,RORC,CLOCK,HUWE1,KDM2A,NOCT,BHLHE41	11/70
1_Member	GO Biological Processes	GO:0048844	artery morphogenesis	-2.20446	-1.307	2294,2296,3949,4092,5159,5311,5396,6659,7048,7422,57178	FOXF1,FOXC1,LDLR,SMAD7,PDGFRB,PKD2,PRRX1,SOX4,TGFBR2,VEGFA,ZMIZ1	11/70
1_Member	GO Biological Processes	GO:1903317	regulation of protein maturation	-2.20446	-1.307	331,861,4193,4627,5567,5621,6196,6659,9532,22900,29934	XIAP,RUNX1,MDM2,MYH9,PRKACB,PRNP,RPS6KA2,SOX4,BAG2,CARD8,SNX12	11/70
1_Member	GO Biological Processes	GO:2000379	positive regulation of reactive oxygen species metabolic process	-2.20446	-1.307	948,1026,2150,2885,4780,5155,5159,6526,6648,7040,7048	CD36,CDKN1A,F2RL1,GRB2,NFE2L2,PDGFB,PDGFRB,SLC5A3,SOD2,TGFB1,TGFBR2	11/70
1_Member	GO Biological Processes	GO:0002087	regulation of respiratory gaseous exchange by nervous system process	-2.20365	-1.307	477,4204,5090,57616	ATP1A2,MECP2,PBX3,TSHZ3	2024-12-04
1_Member	GO Biological Processes	GO:0003163	sinoatrial node development	-2.20365	-1.307	2627,6926,10021,11149	GATA6,TBX3,HCN4,BVES	2024-12-04
1_Member	GO Biological Processes	GO:0015015	heparan sulfate proteoglycan biosynthetic process, enzymatic modification	-2.20365	-1.307	9653,9957,64711,222537	HS2ST1,HS3ST1,HS3ST6,HS3ST5	2024-12-04
1_Member	GO Biological Processes	GO:0032276	regulation of gonadotropin secretion	-2.20365	-1.307	668,2697,3624,4089	FOXL2,GJA1,INHBA,SMAD4	2024-12-04
1_Member	GO Biological Processes	GO:0043276	anoikis	-2.20365	-1.307	1869,6794,6885,150094	E2F1,STK11,MAP3K7,SIK1	2024-12-04
1_Member	GO Biological Processes	GO:0051549	positive regulation of keratinocyte migration	-2.20365	-1.307	3037,8754,9922,54566	HAS2,ADAM9,IQSEC1,EPB41L4B	2024-12-04
1_Member	GO Biological Processes	GO:0071233	cellular response to leucine	-2.20365	-1.307	58528,83667,143686,197131	RRAGD,SESN2,SESN3,UBR1	2024-12-04
1_Member	GO Biological Processes	GO:0071635	negative regulation of transforming growth factor beta production	-2.20365	-1.307	2627,5045,25987,55353	GATA6,FURIN,TSKU,LAPTM4B	2024-12-04
1_Member	GO Biological Processes	GO:0090160	Golgi to lysosome transport	-2.20365	-1.307	164,2580,51479,64145	AP1G1,GAK,ANKFY1,RBSN	2024-12-04
1_Member	GO Biological Processes	GO:0098915	membrane repolarization during ventricular cardiac muscle cell action potential	-2.20365	-1.307	3752,3764,6327,23704	KCND3,KCNJ8,SCN2B,KCNE4	2024-12-04
1_Member	GO Biological Processes	GO:0099625	ventricular cardiac muscle cell membrane repolarization	-2.20365	-1.307	3752,3764,6327,23704	KCND3,KCNJ8,SCN2B,KCNE4	2024-12-04
1_Member	GO Biological Processes	GO:1901031	regulation of response to reactive oxygen species	-2.20365	-1.307	948,4780,83667,143686	CD36,NFE2L2,SESN2,SESN3	2024-12-04
1_Member	GO Biological Processes	GO:1990535	neuron projection maintenance	-2.20365	-1.307	225,351,1639,5621	ABCD2,APP,DCTN1,PRNP	2024-12-04
1_Member	Reactome Gene Sets	R-HSA-4641265	Repression of WNT target genes	-2.20365	-1.307	6934,7090,7091,83439	TCF7L2,TLE3,TLE4,TCF7L1	2024-12-04
1_Member	Reactome Gene Sets	R-HSA-5689877	Josephin domain DUBs	-2.20365	-1.307	5887,6233,7316,9929	RAD23B,RPS27A,UBC,JOSD1	2024-12-04
1_Member	WikiPathways	WP4389	Bile acids synthesis and enterohepatic circulation	-2.20365	-1.307	3949,5594,8087,64241	LDLR,MAPK1,FXR1,ABCG8	2024-12-04
1_Member	GO Biological Processes	GO:0001959	regulation of cytokine-mediated signaling pathway	-2.19878	-1.303	103,331,857,1540,2150,3091,5048,6352,7294,7837,8408,8970,9470,9825,22900,22954,28512,29883,54726,57506,253943	ADAR,XIAP,CAV1,CYLD,F2RL1,HIF1A,PAFAH1B1,CCL5,TXK,PXDN,ULK1,H2BC11,EIF4E2,SPATA2,CARD8,TRIM32,NKIRAS1,CNOT7,OTUD4,MAVS,YTHDF3	21/175
1_Member	Reactome Gene Sets	R-HSA-9609507	Protein localization	-2.19657	-1.301	51,225,351,1528,2395,5621,6233,7316,7321,7416,10440,27230,27235,54677,83752,90639,91452,134266,197257,219743	ACOX1,ABCD2,APP,CYB5A,FXN,PRNP,RPS27A,UBC,UBE2D1,VDAC1,TIMM17A,SERP1,COQ2,CROT,LONP2,COX19,ACBD5,GRPEL2,LDHD,TYSND1	20/164
1_Member	GO Biological Processes	GO:0045428	regulation of nitric oxide biosynthetic process	-2.18007	-1.285	493,857,948,961,5025,5311,5740,6648,9475,140885	ATP2B4,CAV1,CD36,CD47,P2RX4,PKD2,PTGIS,SOD2,ROCK2,SIRPA	10/61
1_Member	GO Biological Processes	GO:0055008	cardiac muscle tissue morphogenesis	-2.18007	-1.285	650,1901,2296,4089,4092,7040,23414,54583,57493,129446	BMP2,S1PR1,FOXC1,SMAD4,SMAD7,TGFB1,ZFPM2,EGLN1,HEG1,XIRP2	10/61
1_Member	WikiPathways	WP5352	10q11 21q11 23 copy number variation syndrome	-2.18007	-1.285	650,999,4086,4090,5599,6924,9575,55183,83737,285704	BMP2,CDH1,SMAD1,SMAD5,MAPK8,ELOA,CLOCK,RIF1,ITCH,RGMB	10/61
1_Member	GO Biological Processes	GO:0050684	regulation of mRNA processing	-2.17724	-1.282	1655,1859,4869,4928,5976,5978,6427,6732,6733,9444,10914,51341,54623,55147,91746,135295,282996	DDX5,DYRK1A,NPM1,NUP98,UPF1,REST,SRSF2,SRPK1,SRPK2,QKI,PAPOLA,ZBTB7A,PAF1,RBM23,YTHDC1,SRSF12,RBM20	17/132
1_Member	WikiPathways	WP5417	Cell lineage map for neuronal differentiation	-2.17724	-1.282	161,999,2249,2550,2627,3371,3688,4340,4929,5080,6532,6536,9568,23085,23504,57030,83881	AP2A2,CDH1,FGF4,GABBR1,GATA6,TNC,ITGB1,MOG,NR4A2,PAX6,SLC6A4,SLC6A9,GABBR2,ERC1,RIMBP2,SLC17A7,MIXL1	17/132
1_Member	KEGG Pathway	hsa04142	Lysosome	-2.17724	-1.282	164,175,1513,1520,2799,4074,5476,6556,8763,8943,9583,9741,27074,55353,79158,256471,285362	AP1G1,AGA,CTSK,CTSS,GNS,M6PR,CTSA,SLC11A1,CD164,AP3D1,ENTPD4,LAPTM4A,LAMP3,LAPTM4B,GNPTAB,MFSD8,SUMF1	17/132
1_Member	GO Biological Processes	GO:0120034	positive regulation of plasma membrane bounded cell projection assembly	-2.17194	-1.278	2150,2909,5295,8976,9738,9842,10097,10109,10152,10178,54874,57787,81565,153241,163404	F2RL1,ARHGAP35,PIK3R1,WASL,CCP110,PLEKHM1,ACTR2,ARPC2,ABI2,TENM1,FNBP1L,MARK4,NDEL1,CEP120,PLPPR5	15/111
1_Member	GO Biological Processes	GO:0003176	aortic valve development	-2.17122	-1.278	650,659,4091,5925,7040,7048,9475,11096	BMP2,BMPR2,SMAD6,RB1,TGFB1,TGFBR2,ROCK2,ADAMTS5	8/43
1_Member	GO Biological Processes	GO:0010712	regulation of collagen metabolic process	-2.17122	-1.278	861,2149,3624,3673,3688,7040,51430,57332	RUNX1,F2R,INHBA,ITGA2,ITGB1,TGFB1,SUCO,CBX8	8/43
1_Member	GO Biological Processes	GO:0042551	neuron maturation	-2.17122	-1.278	351,3745,4204,4929,5925,9331,30813,59277	APP,KCNB1,MECP2,NR4A2,RB1,B4GALT6,VSX1,NTN4	8/43
1_Member	GO Biological Processes	GO:0071634	regulation of transforming growth factor beta production	-2.17122	-1.278	2627,3091,3696,4089,4179,5045,25987,55353	GATA6,HIF1A,ITGB8,SMAD4,CD46,FURIN,TSKU,LAPTM4B	8/43
1_Member	GO Biological Processes	GO:1904646	cellular response to amyloid-beta	-2.17122	-1.278	351,599,948,2043,2697,3383,3676,5621	APP,BCL2L2,CD36,EPHA4,GJA1,ICAM1,ITGA4,PRNP	8/43
1_Member	Reactome Gene Sets	R-HSA-1433557	Signaling by SCF-KIT	-2.17122	-1.278	2241,2885,5295,5296,6654,6774,7525,9306	FER,GRB2,PIK3R1,PIK3R2,SOS1,STAT3,YES1,SOCS6	8/43
1_Member	Reactome Gene Sets	R-HSA-5655253	Signaling by FGFR2 in disease	-2.17122	-1.278	2249,2250,2549,2885,5295,5430,6654,10818	FGF4,FGF5,GAB1,GRB2,PIK3R1,POLR2A,SOS1,FRS2	8/43
1_Member	Reactome Gene Sets	R-HSA-5675221	Negative regulation of MAPK pathway	-2.17122	-1.278	1844,1850,5515,5519,5594,5774,6233,7316	DUSP2,DUSP8,PPP2CA,PPP2R1B,MAPK1,PTPN3,RPS27A,UBC	8/43
1_Member	Reactome Gene Sets	R-HSA-5619115	Disorders of transmembrane transporters	-2.17091	-1.278	19,3098,4928,5710,5717,6233,6559,7316,8671,9197,9972,10479,11160,23165,23511,30061,51009,57122,64241,123041,129401	ABCA1,HK1,NUP98,PSMD4,PSMD11,RPS27A,SLC12A3,UBC,SLC4A4,SLC33A1,NUP153,SLC9A6,ERLIN2,NUP205,NUP188,SLC40A1,DERL2,NUP107,ABCG8,SLC24A4,NUP35	21/176
1_Member	GO Biological Processes	GO:0030216	keratinocyte differentiation	-2.17019	-1.278	613,1026,2069,2146,3858,5080,5530,7251,7357,8754,10628,23022,23086,25932,26524,56603,64919,147409	BCR,CDKN1A,EREG,EZH2,KRT10,PAX6,PPP3CA,TSG101,UGCG,ADAM9,TXNIP,PALLD,EXPH5,CLIC4,LATS2,CYP26B1,BCL11B,DSG4	18/143
1_Member	GO Biological Processes	GO:0046467	membrane lipid biosynthetic process	-2.17019	-1.278	2055,6482,7357,8128,8560,8707,8879,9331,9517,29956,30815,84720,94103,142891,253782,256435,259230,340485	CLN8,ST3GAL1,UGCG,ST8SIA2,DEGS1,B3GALT2,SGPL1,B4GALT6,SPTLC2,CERS2,ST6GALNAC6,PIGO,ORMDL3,SAMD8,CERS6,ST6GALNAC3,SGMS1,ACER2	18/143
1_Member	GO Biological Processes	GO:2001235	positive regulation of apoptotic signaling pathway	-2.17019	-1.278	355,835,857,1513,1520,1540,3624,4170,4609,5326,5519,5601,6498,8678,8682,10018,10059,138151	FAS,CASP2,CAV1,CTSK,CTSS,CYLD,INHBA,MCL1,MYC,PLAGL2,PPP2R1B,MAPK9,SKIL,BECN1,PEA15,BCL2L11,DNM1L,NACC2	18/143
1_Member	GO Biological Processes	GO:0006111	regulation of gluconeogenesis	-2.16689	-1.275	5465,6794,6934,8850,57223,83667,140710,150094,283871	PPARA,STK11,TCF7L2,KAT2B,PPP4R3B,SESN2,MTCL2,SIK1,PGP	9/52
1_Member	GO Biological Processes	GO:0035306	positive regulation of dephosphorylation	-2.16689	-1.275	650,2768,5159,7040,10395,23261,63928,66036,84919	BMP2,GNA12,PDGFRB,TGFB1,DLC1,CAMTA1,CHP2,MTMR9,PPP1R15B	9/52
1_Member	Reactome Gene Sets	R-HSA-2980766	Nuclear Envelope Breakdown	-2.16689	-1.275	4928,5579,9972,23165,23175,23511,57122,91754,129401	NUP98,PRKCB,NUP153,NUP205,LPIN1,NUP188,NUP107,NEK9,NUP35	9/52
1_Member	GO Biological Processes	GO:0010663	positive regulation of striated muscle cell apoptotic process	-2.16466	-1.275	817,2627,4089,4217,57103	CAMK2D,GATA6,SMAD4,MAP3K5,TIGAR	5/19
1_Member	GO Biological Processes	GO:0010666	positive regulation of cardiac muscle cell apoptotic process	-2.16466	-1.275	817,2627,4089,4217,57103	CAMK2D,GATA6,SMAD4,MAP3K5,TIGAR	5/19
1_Member	GO Biological Processes	GO:0016202	regulation of striated muscle tissue development	-2.16466	-1.275	1385,2065,2697,7040,57496	CREB1,ERBB3,GJA1,TGFB1,MRTFB	5/19
1_Member	GO Biological Processes	GO:0050884	neuromuscular process controlling posture	-2.16466	-1.275	104,2055,2395,4204,6323	ADARB1,CLN8,FXN,MECP2,SCN1A	5/19
1_Member	GO Biological Processes	GO:0060292	long-term synaptic depression	-2.16466	-1.275	1812,22941,25769,57537,392862	DRD1,SHANK2,SLC24A2,SORCS2,GRID2IP	5/19
1_Member	GO Biological Processes	GO:0098780	response to mitochondrial depolarisation	-2.16466	-1.275	8678,8878,9927,10075,22863	BECN1,SQSTM1,MFN2,HUWE1,ATG14	5/19
1_Member	GO Biological Processes	GO:1901978	positive regulation of cell cycle checkpoint	-2.16466	-1.275	332,4085,9894,51776,55795	BIRC5,MAD2L1,TELO2,MAP3K20,PCID2	5/19
1_Member	GO Biological Processes	GO:1904044	response to aldosterone	-2.16466	-1.275	1026,1536,3624,6155,6559	CDKN1A,CYBB,INHBA,RPL27,SLC12A3	5/19
1_Member	GO Biological Processes	GO:2000641	regulation of early endosome to late endosome transport	-2.16466	-1.275	1601,5594,23011,29934,404636	DAB2,MAPK1,RAB21,SNX12,DENND10	5/19
1_Member	Reactome Gene Sets	R-HSA-110320	Translesion Synthesis by POLH	-2.16466	-1.275	5983,6118,6233,7316,55666	RFC3,RPA2,RPS27A,UBC,NPLOC4	5/19
1_Member	Reactome Gene Sets	R-HSA-8964038	LDL clearance	-2.16466	-1.275	161,163,3949,26119,57552	AP2A2,AP2B1,LDLR,LDLRAP1,NCEH1	5/19
1_Member	Reactome Gene Sets	R-HSA-9687136	Aberrant regulation of mitotic exit in cancer due to RB1 defects	-2.16466	-1.275	5925,7321,8697,8881,51433	RB1,UBE2D1,CDC23,CDC16,ANAPC5	5/19
1_Member	WikiPathways	WP3287	Overview of nanoparticle effects	-2.16466	-1.275	1282,3576,3909,5742,10000	COL4A1,CXCL8,LAMA3,PTGS1,AKT3	5/19
1_Member	WikiPathways	WP4863	Host pathogen interaction of human coronaviruses autophagy	-2.16466	-1.275	8408,8678,9821,10533,55054	ULK1,BECN1,RB1CC1,ATG7,ATG16L1	5/19
1_Member	WikiPathways	WP734	Serotonin receptor 4 6 7 and NR3C signaling	-2.16466	-1.275	1385,2005,2778,5594,9252	CREB1,ELK4,GNAS,MAPK1,RPS6KA5	5/19
1_Member	GO Biological Processes	GO:0120162	positive regulation of cold-induced thermogenesis	-2.15846	-1.27	857,948,1240,2034,2697,2778,6319,7067,7422,9927,23135,23175,26580,94097	CAV1,CD36,CMKLR1,EPAS1,GJA1,GNAS,SCD,THRA,VEGFA,MFN2,KDM6B,LPIN1,BSCL2,SFXN5	14/101
1_Member	KEGG Pathway	hsa04916	Melanogenesis	-2.15846	-1.27	817,1385,1857,2778,5567,5579,5594,6934,7482,7484,7976,8326,23236,83439	CAMK2D,CREB1,DVL3,GNAS,PRKACB,PRKCB,MAPK1,TCF7L2,WNT2B,WNT9B,FZD3,FZD9,PLCB1,TCF7L1	14/101
1_Member	GO Biological Processes	GO:0001707	mesoderm formation	-2.15759	-1.269	659,2294,2296,3624,3673,3688,4086,5573,8091,23135,57669	BMPR2,FOXF1,FOXC1,INHBA,ITGA2,ITGB1,SMAD1,PRKAR1A,HMGA2,KDM6B,EPB41L5	11/71
1_Member	GO Biological Processes	GO:0006879	intracellular iron ion homeostasis	-2.15759	-1.269	567,2395,3091,4089,4609,4682,6556,26234,30061,54583,79901	B2M,FXN,HIF1A,SMAD4,MYC,NUBP1,SLC11A1,FBXL5,SLC40A1,EGLN1,CYBRD1	11/71
1_Member	GO Biological Processes	GO:0045600	positive regulation of fat cell differentiation	-2.15759	-1.269	650,1240,1385,3356,7494,25819,25946,55885,115825,169200,222236	BMP2,CMKLR1,CREB1,HTR2A,XBP1,NOCT,ZNF385A,LMO3,WDFY2,TMEM64,NAPEPLD	11/71
1_Member	GO Biological Processes	GO:1900046	regulation of hemostasis	-2.15759	-1.269	350,857,948,2149,2150,2152,4780,5155,5156,84959,196527	APOH,CAV1,CD36,F2R,F2RL1,F3,NFE2L2,PDGFB,PDGFRA,UBASH3B,ANO6	11/71
1_Member	GO Biological Processes	GO:0001838	embryonic epithelial tube formation	-2.1553	-1.268	1857,2909,3091,5567,6497,7040,7408,7484,7798,7976,9653,10395,11019,29072,56963,130497	DVL3,ARHGAP35,HIF1A,PRKACB,SKI,TGFB1,VASP,WNT9B,LUZP1,FZD3,HS2ST1,DLC1,LIAS,SETD2,RGMA,OSR1	16/122
1_Member	GO Biological Processes	GO:0002698	negative regulation of immune effector process	-2.1553	-1.268	604,613,1398,2241,2294,3134,3824,4092,4179,7009,7040,9655,10875,26060,387837,100507436	BCL6,BCR,CRK,FER,FOXF1,HLA-F,KLRD1,SMAD7,CD46,TMBIM6,TGFB1,SOCS5,FGL2,APPL1,CLEC12B,MICA	16/122
1_Member	GO Biological Processes	GO:0030326	embryonic limb morphogenesis	-2.1553	-1.268	2249,2697,2737,2768,4089,5396,5915,6299,6497,6926,10018,51776,56603,60529,130497,221833	FGF4,GJA1,GLI3,GNA12,SMAD4,PRRX1,RARB,SALL1,SKI,TBX3,BCL2L11,MAP3K20,CYP26B1,ALX4,OSR1,SP8	16/122
1_Member	GO Biological Processes	GO:0035113	embryonic appendage morphogenesis	-2.1553	-1.268	2249,2697,2737,2768,4089,5396,5915,6299,6497,6926,10018,51776,56603,60529,130497,221833	FGF4,GJA1,GLI3,GNA12,SMAD4,PRRX1,RARB,SALL1,SKI,TBX3,BCL2L11,MAP3K20,CYP26B1,ALX4,OSR1,SP8	16/122
1_Member	GO Biological Processes	GO:0032273	positive regulation of protein polymerization	-2.15024	-1.263	1639,2241,2885,4204,5217,7408,10109,10142,10178,22919,51429,55243,57606	DCTN1,FER,GRB2,MECP2,PFN2,VASP,ARPC2,AKAP9,TENM1,MAPRE1,SNX9,KIRREL1,SLAIN2	13/91
1_Member	WikiPathways	WP35	G protein signaling pathways	-2.15024	-1.263	2768,2778,5143,5530,5567,5573,5579,5584,9495,10142,10681,11214,11215	GNA12,GNAS,PDE4C,PPP3CA,PRKACB,PRKAR1A,PRKCB,PRKCI,AKAP5,AKAP9,GNB5,AKAP13,AKAP11	13/91
1_Member	GO Biological Processes	GO:0043543	protein acylation	-2.14906	-1.262	5494,8850,9575,29800,29801,51114,55274,79969,80218,122830,253832,340481	PPM1A,KAT2B,CLOCK,ZDHHC1,ZDHHC8,ZDHHC9,PHF10,ATAT1,NAA50,NAA30,ZDHHC20,ZDHHC21	12/81
1_Member	Reactome Gene Sets	R-HSA-674695	RNA Polymerase II Pre-transcription Events	-2.14906	-1.262	905,2966,2967,4298,5430,6874,6878,6921,6924,27125,54623,85403	CCNT2,GTF2H2,GTF2H3,MLLT1,POLR2A,TAF4,TAF6,ELOC,ELOA,AFF4,PAF1,EAF1	12/81
1_Member	GO Biological Processes	GO:0007189	adenylate cyclase-activating G protein-coupled receptor signaling pathway	-2.13928	-1.253	19,1812,1901,2778,2830,2849,5573,5734,5741,5744,9170,9693,11069,11214,23284,59350,80045,283383	ABCA1,DRD1,S1PR1,GNAS,GPR6,GPR26,PRKAR1A,PTGER4,PTH,PTHLH,LPAR2,RAPGEF2,RAPGEF4,AKAP13,ADGRL3,RXFP1,GPR157,ADGRD1	18/144
1_Member	GO Biological Processes	GO:0014013	regulation of gliogenesis	-2.13629	-1.25	650,1959,2146,3572,3949,3976,4204,5324,5584,5925,6497,7040,7161,9444,29956	BMP2,EGR2,EZH2,IL6ST,LDLR,LIF,MECP2,PLAG1,PRKCI,RB1,SKI,TGFB1,TP73,QKI,CERS2	15/112
1_Member	GO Biological Processes	GO:0050852	T cell receptor signaling pathway	-2.13629	-1.25	785,940,4340,5594,5795,6794,6885,7294,8892,10384,11118,11119,25800,27242,65125	CACNB4,CD28,MOG,MAPK1,PTPRJ,STK11,MAP3K7,TXK,EIF2B2,BTN3A3,BTN3A2,BTN3A1,SLC39A6,TNFRSF21,WNK1	15/112
1_Member	Reactome Gene Sets	R-HSA-983705	Signaling by the B Cell Receptor (BCR)	-2.13629	-1.25	2885,5295,5530,5534,5579,5710,5717,5966,6233,6654,6885,7316,23291,80228,84876	GRB2,PIK3R1,PPP3CA,PPP3R1,PRKCB,PSMD4,PSMD11,REL,RPS27A,SOS1,MAP3K7,UBC,FBXW11,ORAI2,ORAI1	15/112
1_Member	GO Biological Processes	GO:0006884	cell volume homeostasis	-2.13339	-1.249	3778,4869,6559,9943,65125,65267,196527	KCNMA1,NPM1,SLC12A3,OXSR1,WNK1,WNK3,ANO6	7/35
1_Member	GO Biological Processes	GO:0010613	positive regulation of cardiac muscle hypertrophy	-2.13339	-1.249	817,3572,5530,5756,8013,8678,9475	CAMK2D,IL6ST,PPP3CA,TWF1,NR4A3,BECN1,ROCK2	7/35
1_Member	GO Biological Processes	GO:0035196	miRNA processing	-2.13339	-1.249	103,1655,4086,23264,26523,29066,192669	ADAR,DDX5,SMAD1,ZC3H7B,AGO1,ZC3H7A,AGO3	7/35
1_Member	GO Biological Processes	GO:0038034	signal transduction in absence of ligand	-2.13339	-1.249	355,599,835,2065,2872,4170,10018	FAS,BCL2L2,CASP2,ERBB3,MKNK2,MCL1,BCL2L11	7/35
1_Member	GO Biological Processes	GO:0043500	muscle adaptation	-2.13339	-1.249	2146,2627,4089,5530,9759,22876,23125	EZH2,GATA6,SMAD4,PPP3CA,HDAC4,INPP5F,CAMTA2	7/35
1_Member	GO Biological Processes	GO:0048147	negative regulation of fibroblast proliferation	-2.13339	-1.249	857,4297,4609,6497,6648,22954,94241	CAV1,KMT2A,MYC,SKI,SOD2,TRIM32,TP53INP1	7/35
1_Member	GO Biological Processes	GO:0070227	lymphocyte apoptotic process	-2.13339	-1.249	355,2737,10018,10758,27242,57678,64919	FAS,GLI3,BCL2L11,TRAF3IP2,TNFRSF21,GPAM,BCL11B	7/35
1_Member	GO Biological Processes	GO:0099171	presynaptic modulation of chemical synaptic transmission	-2.13339	-1.249	1129,1812,3092,3356,5217,5579,8087	CHRM2,DRD1,HIP1,HTR2A,PFN2,PRKCB,FXR1	7/35
1_Member	Reactome Gene Sets	R-HSA-159230	Transport of the SLBP Dependant Mature mRNA	-2.13339	-1.249	4928,9972,10482,23165,23511,57122,129401	NUP98,NUP153,NXF1,NUP205,NUP188,NUP107,NUP35	7/35
1_Member	Reactome Gene Sets	R-HSA-3301854	Nuclear Pore Complex (NPC) Disassembly	-2.13339	-1.249	4928,9972,23165,23511,57122,91754,129401	NUP98,NUP153,NUP205,NUP188,NUP107,NEK9,NUP35	7/35
1_Member	GO Biological Processes	GO:0046530	photoreceptor cell differentiation	-2.12971	-1.246	4915,5080,5584,6774,7422,10002,23287,84879,92211,118427	NTRK2,PAX6,PRKCI,STAT3,VEGFA,NR2E3,AGTPBP1,MFSD2A,CDHR1,OLFM3	10/62
1_Member	GO Biological Processes	GO:0001945	lymph vessel development	-2.12175	-1.239	659,1948,2296,5310,7422,57493	BMPR2,EFNB2,FOXC1,PKD1,VEGFA,HEG1	6/27
1_Member	GO Biological Processes	GO:0007020	microtubule nucleation	-2.12175	-1.239	2801,10142,51199,57606,81565,440145	GOLGA2,AKAP9,NIN,SLAIN2,NDEL1,MZT1	6/27
1_Member	GO Biological Processes	GO:0051043	regulation of membrane protein ectodomain proteolysis	-2.12175	-1.239	5045,5774,7077,8754,51429,56963	FURIN,PTPN3,TIMP2,ADAM9,SNX9,RGMA	6/27
1_Member	GO Biological Processes	GO:0060147	regulation of post-transcriptional gene silencing	-2.12175	-1.239	103,1994,4204,6774,7040,8087	ADAR,ELAVL1,MECP2,STAT3,TGFB1,FXR1	6/27
1_Member	GO Biological Processes	GO:0061098	positive regulation of protein tyrosine kinase activity	-2.12175	-1.239	2043,5621,7804,10006,80725,255324	EPHA4,PRNP,LRP8,ABI1,SRCIN1,EPGN	6/27
1_Member	GO Biological Processes	GO:0065005	protein-lipid complex assembly	-2.12175	-1.239	19,5326,5567,29801,51429,84879	ABCA1,PLAGL2,PRKACB,ZDHHC8,SNX9,MFSD2A	6/27
1_Member	GO Biological Processes	GO:1900543	negative regulation of purine nucleotide metabolic process	-2.12175	-1.239	5465,5515,6774,8870,9759,57103	PPARA,PPP2CA,STAT3,IER3,HDAC4,TIGAR	6/27
1_Member	GO Biological Processes	GO:1905564	positive regulation of vascular endothelial cell proliferation	-2.12175	-1.239	3146,3481,3676,5170,6774,10000	HMGB1,IGF2,ITGA4,PDPK1,STAT3,AKT3	6/27
1_Member	GO Biological Processes	GO:2000272	negative regulation of signaling receptor activity	-2.12175	-1.239	5465,6536,7251,9655,25927,387837	PPARA,SLC6A9,TSG101,SOCS5,CNRIP1,CLEC12B	6/27
1_Member	GO Biological Processes	GO:0006275	regulation of DNA replication	-2.12168	-1.239	604,2069,4172,4174,5515,5884,5983,7126,7528,23175,23244,26057,54617,58525,80169,389643	BCL6,EREG,MCM3,MCM5,PPP2CA,RAD17,RFC3,TNFAIP1,YY1,LPIN1,PDS5A,ANKRD17,INO80,WIZ,CTC1,NUGGC	16/123
1_Member	GO Biological Processes	GO:0050000	chromosome localization	-2.12102	-1.239	4928,5925,7320,8452,8678,8697,8766,9928,10097,22919,25936,55166,81565,81610	NUP98,RB1,UBE2B,CUL3,BECN1,CDC23,RAB11A,KIF14,ACTR2,MAPRE1,NSL1,CENPQ,NDEL1,FAM83D	14/102
1_Member	KEGG Pathway	hsa05146	Amoebiasis	-2.12102	-1.239	1282,1284,1285,2778,3576,3909,3915,5295,5296,5567,5579,5869,7040,23236	COL4A1,COL4A2,COL4A3,GNAS,CXCL8,LAMA3,LAMC1,PIK3R1,PIK3R2,PRKACB,PRKCB,RAB5B,TGFB1,PLCB1	14/102
1_Member	GO Biological Processes	GO:1902075	cellular response to salt	-2.11812	-1.236	118,493,567,817,999,1129,3707,3745,3766,4193,4204,5025,5155,5311,5579,7052,9475,23236,25932,51760,54434,54464,63928,341359	ADD1,ATP2B4,B2M,CAMK2D,CDH1,CHRM2,ITPKB,KCNB1,KCNJ10,MDM2,MECP2,P2RX4,PDGFB,PKD2,PRKCB,TGM2,ROCK2,PLCB1,CLIC4,SYT17,SSH1,XRN1,CHP2,SYT10	24/212
1_Member	GO Biological Processes	GO:1903034	regulation of response to wounding	-2.11612	-1.235	350,857,948,1398,2043,2149,2150,2152,3688,4780,5155,5156,5728,6774,7494,22876,29956,56963,64094,84959,196527	APOH,CAV1,CD36,CRK,EPHA4,F2R,F2RL1,F3,ITGB1,NFE2L2,PDGFB,PDGFRA,PTEN,STAT3,XBP1,INPP5F,CERS2,RGMA,SMOC2,UBASH3B,ANO6	21/178
1_Member	GO Biological Processes	GO:0071216	cellular response to biotic stimulus	-2.11275	-1.232	19,613,948,2635,3146,3148,3576,4314,5594,5599,5976,6372,7466,7494,8754,10594,10628,29126,51135,54623,57003,57088,79931,80380,84919,140885,389643	ABCA1,BCR,CD36,GBP3,HMGB1,HMGB2,CXCL8,MMP3,MAPK1,MAPK8,UPF1,CXCL6,WFS1,XBP1,ADAM9,PRPF8,TXNIP,CD274,IRAK4,PAF1,CCDC47,PLSCR4,TNIP3,PDCD1LG2,PPP1R15B,SIRPA,NUGGC	27/247
1_Member	GO Biological Processes	GO:0006220	pyrimidine nucleotide metabolic process	-2.11185	-1.232	957,1723,1806,4913,9497,9583,10201,51727,57089	ENTPD5,DHODH,DPYD,NTHL1,SLC4A7,ENTPD4,NME6,CMPK1,ENTPD7	9/53
1_Member	GO Biological Processes	GO:0016925	protein sumoylation	-2.11185	-1.232	1959,4193,5905,9189,9759,10210,29843,57178,84901	EGR2,MDM2,RANGAP1,ZBED1,HDAC4,TOPORS,SENP1,ZMIZ1,NFATC2IP	9/53
1_Member	GO Biological Processes	GO:0032210	regulation of telomere maintenance via telomerase	-2.11185	-1.232	4216,5594,8550,10694,23293,54464,79618,80169,80351	MAP3K4,MAPK1,MAPKAPK5,CCT8,SMG6,XRN1,HMBOX1,CTC1,TNKS2	9/53
1_Member	GO Biological Processes	GO:0051899	membrane depolarization	-2.11185	-1.232	287,477,857,4297,5025,6323,6327,6532,10021	ANK2,ATP1A2,CAV1,KMT2A,P2RX4,SCN1A,SCN2B,SLC6A4,HCN4	9/53
1_Member	WikiPathways	WP5144	NRP1 triggered signaling pathways in pancreatic cancer	-2.11185	-1.232	2321,4089,4313,5361,5594,5966,7048,7422,10000	FLT1,SMAD4,MMP2,PLXNA1,MAPK1,REL,TGFBR2,VEGFA,AKT3	9/53
1_Member	GO Biological Processes	GO:0046637	regulation of alpha-beta T cell differentiation	-2.11181	-1.232	604,861,864,865,2737,3146,3707,4092,7048,8943,9655	BCL6,RUNX1,RUNX3,CBFB,GLI3,HMGB1,ITPKB,SMAD7,TGFBR2,AP3D1,SOCS5	11/72
1_Member	GO Biological Processes	GO:0060260	regulation of transcription initiation by RNA polymerase II	-2.11181	-1.232	3146,6874,6878,7067,9412,9440,9969,10025,54797,55795,129685	HMGB1,TAF4,TAF6,THRA,MED21,MED17,MED13,MED16,MED18,PCID2,TAF8	11/72
1_Member	GO Biological Processes	GO:0046006	regulation of activated T cell proliferation	-2.10957	-1.23	3146,3481,5530,5573,5621,29126,57678,80380	HMGB1,IGF2,PPP3CA,PRKAR1A,PRNP,CD274,GPAM,PDCD1LG2	8/44
1_Member	GO Biological Processes	GO:0046634	regulation of alpha-beta T cell activation	-2.10123	-1.221	604,861,864,865,940,2737,3146,3659,3707,4092,7048,8943,9655,29126,83737	BCL6,RUNX1,RUNX3,CBFB,CD28,GLI3,HMGB1,IRF1,ITPKB,SMAD7,TGFBR2,AP3D1,SOCS5,CD274,ITCH	15/113
1_Member	GO Biological Processes	GO:0009199	ribonucleoside triphosphate metabolic process	-2.09725	-1.218	205,477,2597,3098,3312,3356,3607,3704,4508,5208,5214,5223,5901,7040,8870,9583,10201,55669,57089,57103,63979,221937	AK4,ATP1A2,GAPDH,HK1,HSPA8,HTR2A,FOXK2,ITPA,ATP6,PFKFB2,PFKP,PGAM1,RAN,TGFB1,IER3,ENTPD4,NME6,MFN1,ENTPD7,TIGAR,FIGNL1,FOXK1	22/190
1_Member	GO Biological Processes	GO:0071322	cellular response to carbohydrate stimulus	-2.08424	-1.205	3091,3383,3745,4089,5080,5530,5579,6196,6659,7494,7776,23236,26056,26137	HIF1A,ICAM1,KCNB1,SMAD4,PAX6,PPP3CA,PRKCB,RPS6KA2,SOX4,XBP1,ZNF236,PLCB1,RAB11FIP5,ZBTB20	14/103
1_Member	GO Biological Processes	GO:0006935	chemotaxis	-2.08178	-1.204	1130,1240,1398,1901,1960,2045,2241,2321,2549,3146,3148,3164,3576,4313,5155,5156,5159,5594,5795,5800,6346,6352,6372,7422,8482,8600,8729,8828,9037,9547,9732,10509,10718,57580,200576	LYST,CMKLR1,CRK,S1PR1,EGR3,EPHA7,FER,FLT1,GAB1,HMGB1,HMGB2,NR4A1,CXCL8,MMP2,PDGFB,PDGFRA,PDGFRB,MAPK1,PTPRJ,PTPRO,CCL1,CCL5,CXCL6,VEGFA,SEMA7A,TNFSF11,GBF1,NRP2,SEMA5A,CXCL14,DOCK4,SEMA4B,NRG3,PREX1,PIKFYVE	35/344
1_Member	KEGG Pathway	hsa05020	Prion disease	-2.08101	-1.204	857,858,1340,1347,1385,1536,1965,3312,3798,3915,4508,5295,5296,5530,5534,5567,5594,5599,5601,5621,5710,5717,6352,7384,7416,9167,9586,54205,341947	CAV1,CAV2,COX6B1,COX7A2,CREB1,CYBB,EIF2S1,HSPA8,KIF5A,LAMC1,ATP6,PIK3R1,PIK3R2,PPP3CA,PPP3R1,PRKACB,MAPK1,MAPK8,MAPK9,PRNP,PSMD4,PSMD11,CCL5,UQCRC1,VDAC1,COX7A2L,CREB5,CYCS,COX8C	29/272
1_Member	GO Biological Processes	GO:0001655	urogenital system development	-2.08066	-1.204	2099,3169,3371,4313,5324,6794,7337,10116,10818,130497	ESR1,FOXA1,TNC,MMP2,PLAG1,STK11,UBE3A,FEM1B,FRS2,OSR1	10/63
1_Member	GO Biological Processes	GO:0048278	vesicle docking	-2.08066	-1.204	858,3745,5865,6810,8675,10228,11149,51762,127262,201475	CAV2,KCNB1,RAB3B,STX4,STX16,STX6,BVES,RAB8B,TPRG1L,RAB12	10/63
1_Member	GO Biological Processes	GO:0080164	regulation of nitric oxide metabolic process	-2.08066	-1.204	493,857,948,961,5025,5311,5740,6648,9475,140885	ATP2B4,CAV1,CD36,CD47,P2RX4,PKD2,PTGIS,SOD2,ROCK2,SIRPA	10/63
1_Member	GO Biological Processes	GO:2000117	negative regulation of cysteine-type endopeptidase activity	-2.08066	-1.204	331,6195,6197,7422,10049,22900,27074,55795,79886,80196	XIAP,RPS6KA1,RPS6KA3,VEGFA,DNAJB6,CARD8,LAMP3,PCID2,CAAP1,RNF34	10/63
1_Member	KEGG Pathway	hsa05217	Basal cell carcinoma	-2.08066	-1.204	650,1026,1857,2737,6934,7482,7484,7976,8326,83439	BMP2,CDKN1A,DVL3,GLI3,TCF7L2,WNT2B,WNT9B,FZD3,FZD9,TCF7L1	10/63
1_Member	GO Biological Processes	GO:0021915	neural tube development	-2.0795	-1.204	1857,2737,2909,3091,3169,5080,5310,5311,5567,6497,7040,7408,7798,7976,10395,11019,29072,55182,56963	DVL3,GLI3,ARHGAP35,HIF1A,FOXA1,PAX6,PKD1,PKD2,PRKACB,SKI,TGFB1,VASP,LUZP1,FZD3,DLC1,LIAS,SETD2,RNF220,RGMA	19/157
1_Member	GO Biological Processes	GO:0000056	ribosomal small subunit export from nucleus	-2.07664	-1.204	4869,5901,84946	NPM1,RAN,LTV1	2024-07-03
1_Member	GO Biological Processes	GO:0000972	transcription-dependent tethering of RNA polymerase II gene DNA at nuclear periphery	-2.07664	-1.204	4928,55795,57122	NUP98,PCID2,NUP107	2024-07-03
1_Member	GO Biological Processes	GO:0002246	wound healing involved in inflammatory response	-2.07664	-1.204	2149,3091,7040	F2R,HIF1A,TGFB1	2024-07-03
1_Member	GO Biological Processes	GO:0006382	adenosine to inosine editing	-2.07664	-1.204	103,104,134637	ADAR,ADARB1,ADAT2	2024-07-03
1_Member	GO Biological Processes	GO:0014832	urinary bladder smooth muscle contraction	-2.07664	-1.204	493,3356,3778	ATP2B4,HTR2A,KCNMA1	2024-07-03
1_Member	GO Biological Processes	GO:0021553	olfactory nerve development	-2.07664	-1.204	5361,6299,123041	PLXNA1,SALL1,SLC24A4	2024-07-03
1_Member	GO Biological Processes	GO:0021826	substrate-independent telencephalic tangential migration	-2.07664	-1.204	1812,10718,26468	DRD1,NRG3,LHX6	2024-07-03
1_Member	GO Biological Processes	GO:0021830	interneuron migration from the subpallium to the cortex	-2.07664	-1.204	1812,10718,26468	DRD1,NRG3,LHX6	2024-07-03
1_Member	GO Biological Processes	GO:0021843	substrate-independent telencephalic tangential interneuron migration	-2.07664	-1.204	1812,10718,26468	DRD1,NRG3,LHX6	2024-07-03
1_Member	GO Biological Processes	GO:0021855	hypothalamus cell migration	-2.07664	-1.204	5361,8828,79625	PLXNA1,NRP2,NDNF	2024-07-03
1_Member	GO Biological Processes	GO:0021960	anterior commissure morphogenesis	-2.07664	-1.204	4781,25987,374946	NFIB,TSKU,DRAXIN	2024-07-03
1_Member	GO Biological Processes	GO:0031509	subtelomeric heterochromatin formation	-2.07664	-1.204	2145,2146,55183	EZH1,EZH2,RIF1	2024-07-03
1_Member	GO Biological Processes	GO:0032278	positive regulation of gonadotropin secretion	-2.07664	-1.204	668,3624,4089	FOXL2,INHBA,SMAD4	2024-07-03
1_Member	GO Biological Processes	GO:0045578	negative regulation of B cell differentiation	-2.07664	-1.204	604,3149,3624	BCL6,HMGB3,INHBA	2024-07-03
1_Member	GO Biological Processes	GO:0048842	positive regulation of axon extension involved in axon guidance	-2.07664	-1.204	659,7422,9037	BMPR2,VEGFA,SEMA5A	2024-07-03
1_Member	GO Biological Processes	GO:0050904	diapedesis	-2.07664	-1.204	1398,2241,3676	CRK,FER,ITGA4	2024-07-03
1_Member	GO Biological Processes	GO:0060462	lung lobe development	-2.07664	-1.204	2294,3976,7048	FOXF1,LIF,TGFBR2	2024-07-03
1_Member	GO Biological Processes	GO:0060463	lung lobe morphogenesis	-2.07664	-1.204	2294,3976,7048	FOXF1,LIF,TGFBR2	2024-07-03
1_Member	GO Biological Processes	GO:0060592	mammary gland formation	-2.07664	-1.204	2737,6926,10718	GLI3,TBX3,NRG3	2024-07-03
1_Member	GO Biological Processes	GO:0071321	cellular response to cGMP	-2.07664	-1.204	6532,9693,10021	SLC6A4,RAPGEF2,HCN4	2024-07-03
1_Member	GO Biological Processes	GO:0072386	plus-end-directed organelle transport along microtubule	-2.07664	-1.204	9371,63971,79443	KIF3B,KIF13A,FYCO1	2024-07-03
1_Member	GO Biological Processes	GO:0097709	connective tissue replacement	-2.07664	-1.204	2149,3091,7040	F2R,HIF1A,TGFB1	2024-07-03
1_Member	GO Biological Processes	GO:1900147	regulation of Schwann cell migration	-2.07664	-1.204	7074,22800,29956	TIAM1,RRAS2,CERS2	2024-07-03
1_Member	GO Biological Processes	GO:1903071	positive regulation of ER-associated ubiquitin-dependent protein catabolic process	-2.07664	-1.204	857,4780,9709	CAV1,NFE2L2,HERPUD1	2024-07-03
1_Member	GO Biological Processes	GO:1903361	protein localization to basolateral plasma membrane	-2.07664	-1.204	857,10890,51248	CAV1,RAB10,PDZD11	2024-07-03
1_Member	GO Biological Processes	GO:1903944	negative regulation of hepatocyte apoptotic process	-2.07664	-1.204	103,5465,5925	ADAR,PPARA,RB1	2024-07-03
1_Member	GO Biological Processes	GO:1904761	negative regulation of myofibroblast differentiation	-2.07664	-1.204	5925,25987,94241	RB1,TSKU,TP53INP1	2024-07-03
1_Member	GO Biological Processes	GO:1905684	regulation of plasma membrane repair	-2.07664	-1.204	4627,79026,94121	MYH9,AHNAK,SYTL4	2024-07-03
1_Member	GO Biological Processes	GO:2000322	regulation of glucocorticoid receptor signaling pathway	-2.07664	-1.204	1408,9575,55885	CRY2,CLOCK,LMO3	2024-07-03
1_Member	Reactome Gene Sets	R-HSA-3656534	Loss of Function of TGFBR1 in Cancer	-2.07664	-1.204	7040,7048,9372	TGFB1,TGFBR2,ZFYVE9	2024-07-03
1_Member	Reactome Gene Sets	R-HSA-8939246	RUNX1 regulates transcription of genes involved in differentiation of myeloid cells	-2.07664	-1.204	861,865,5579	RUNX1,CBFB,PRKCB	2024-07-03
1_Member	Reactome Gene Sets	R-HSA-9022537	Loss of MECP2 binding ability to the NCoR/SMRT complex	-2.07664	-1.204	4204,6907,79718	MECP2,TBL1X,TBL1XR1	2024-07-03
1_Member	Reactome Gene Sets	R-HSA-9637628	Modulation by Mtb of host immune system	-2.07664	-1.204	567,6233,7316	B2M,RPS27A,UBC	2024-07-03
1_Member	WikiPathways	WP3953	mRNA protein and metabolite inducation pathway by cyclosporin A	-2.07664	-1.204	4780,6510,23657	NFE2L2,SLC1A5,SLC7A11	2024-07-03
1_Member	GO Biological Processes	GO:0001960	negative regulation of cytokine-mediated signaling pathway	-2.07176	-1.2	103,331,857,1540,2150,6352,7837,8970,9470,22900,29883,54726,253943	ADAR,XIAP,CAV1,CYLD,F2RL1,CCL5,PXDN,H2BC11,EIF4E2,CARD8,CNOT7,OTUD4,YTHDF3	13/93
1_Member	GO Biological Processes	GO:0033138	positive regulation of peptidyl-serine phosphorylation	-2.07176	-1.2	351,493,857,3976,4915,4916,5008,5217,7422,10142,10178,57600,85456	APP,ATP2B4,CAV1,LIF,NTRK2,NTRK3,OSM,PFN2,VEGFA,AKAP9,TENM1,FNIP2,TNKS1BP1	13/93
1_Member	GO Biological Processes	GO:0010225	response to UV-C	-2.06717	-1.199	4193,4216,7528,123879	MDM2,MAP3K4,YY1,DCUN1D3	4/13
1_Member	GO Biological Processes	GO:0030836	positive regulation of actin filament depolymerization	-2.06717	-1.199	1073,2150,9037,9948	CFL2,F2RL1,SEMA5A,WDR1	4/13
1_Member	GO Biological Processes	GO:0051231	spindle elongation	-2.06717	-1.199	332,9493,29127,54627	BIRC5,KIF23,RACGAP1,MAP10	4/13
1_Member	GO Biological Processes	GO:0060100	positive regulation of phagocytosis, engulfment	-2.06717	-1.199	948,2150,3673,196527	CD36,F2RL1,ITGA2,ANO6	4/13
1_Member	GO Biological Processes	GO:1900272	negative regulation of long-term synaptic potentiation	-2.06717	-1.199	351,2043,5621,8087	APP,EPHA4,PRNP,FXR1	4/13
1_Member	GO Biological Processes	GO:1904350	regulation of protein catabolic process in the vacuole	-2.06717	-1.199	3949,55353,79589,256471	LDLR,LAPTM4B,RNF128,MFSD8	4/13
1_Member	GO Biological Processes	GO:1905155	positive regulation of membrane invagination	-2.06717	-1.199	948,2150,3673,196527	CD36,F2RL1,ITGA2,ANO6	4/13
1_Member	Reactome Gene Sets	R-HSA-111461	Cytochrome c-mediated apoptotic response	-2.06717	-1.199	331,5594,22900,54205	XIAP,MAPK1,CARD8,CYCS	4/13
1_Member	Reactome Gene Sets	R-HSA-1358803	Downregulation of ERBB2:ERBB3 signaling	-2.06717	-1.199	2065,6233,7316,10000	ERBB3,RPS27A,UBC,AKT3	4/13
1_Member	Reactome Gene Sets	R-HSA-179812	GRB2 events in EGFR signaling	-2.06717	-1.199	2069,2885,6654,255324	EREG,GRB2,SOS1,EPGN	4/13
1_Member	Reactome Gene Sets	R-HSA-209543	p75NTR recruits signalling complexes	-2.06717	-1.199	5584,6233,7316,8878	PRKCI,RPS27A,UBC,SQSTM1	4/13
1_Member	Reactome Gene Sets	R-HSA-879415	Advanced glycosylation endproduct receptor signaling	-2.06717	-1.199	351,830,3146,5594	APP,CAPZA2,HMGB1,MAPK1	4/13
1_Member	WikiPathways	WP3876	BMP2 WNT4 FOXO1 pathway in primary endometrial stromal cell differentiation	-2.06717	-1.199	650,4086,4090,10018	BMP2,SMAD1,SMAD5,BCL2L11	4/13
1_Member	WikiPathways	WP5318	Female steroid hormones in cardiomyocyte energy metabolism	-2.06717	-1.199	2099,5465,6517,6794	ESR1,PPARA,SLC2A4,STK11	4/13
1_Member	GO Biological Processes	GO:0031623	receptor internalization	-2.06709	-1.199	157,161,163,857,948,2885,2966,3576,3688,26119,83737	GRK3,AP2A2,AP2B1,CAV1,CD36,GRB2,GTF2H2,CXCL8,ITGB1,LDLRAP1,ITCH	11/73
1_Member	GO Biological Processes	GO:0032413	negative regulation of ion transmembrane transporter activity	-2.06709	-1.199	477,817,857,5311,6536,9943,10345,10681,23327,23704,130497	ATP1A2,CAMK2D,CAV1,PKD2,SLC6A9,OXSR1,TRDN,GNB5,NEDD4L,KCNE4,OSR1	11/73
1_Member	GO Biological Processes	GO:0045665	negative regulation of neuron differentiation	-2.06709	-1.199	351,567,2737,3688,5080,5978,6532,7161,8036,10220,22882	APP,B2M,GLI3,ITGB1,PAX6,REST,SLC6A4,TP73,SHOC2,GDF11,ZHX2	11/73
1_Member	Reactome Gene Sets	R-HSA-9758941	Gastrulation	-2.06673	-1.199	999,2043,2294,2296,2627,3169,4089,5080,5710,5717,6934,7546,8850,83881,130497	CDH1,EPHA4,FOXF1,FOXC1,GATA6,FOXA1,SMAD4,PAX6,PSMD4,PSMD11,TCF7L2,ZIC2,KAT2B,MIXL1,OSR1	15/114
1_Member	GO Biological Processes	GO:0010660	regulation of muscle cell apoptotic process	-2.06529	-1.199	350,817,1871,2627,4089,4217,4780,5170,6648,9927,23408,57103	APOH,CAMK2D,E2F3,GATA6,SMAD4,MAP3K5,NFE2L2,PDPK1,SOD2,MFN2,SIRT5,TIGAR	12/83
1_Member	GO Biological Processes	GO:0051279	regulation of release of sequestered calcium ion into cytosol	-2.06529	-1.199	287,477,817,1756,1812,2149,5170,5311,9002,10345,79041,84959	ANK2,ATP1A2,CAMK2D,DMD,DRD1,F2R,PDPK1,PKD2,F2RL3,TRDN,TMEM38A,UBASH3B	12/83
1_Member	Reactome Gene Sets	R-HSA-195253	Degradation of beta-catenin by the destruction complex	-2.06529	-1.199	1452,5515,5519,5710,5717,6233,6934,7090,7091,7316,54764,83439	CSNK1A1,PPP2CA,PPP2R1B,PSMD4,PSMD11,RPS27A,TCF7L2,TLE3,TLE4,UBC,ZRANB1,TCF7L1	12/83
1_Member	GO Biological Processes	GO:0006911	phagocytosis, engulfment	-2.0646	-1.199	19,948,4481,4627,6845,8678,94134	ABCA1,CD36,MSR1,MYH9,VAMP7,BECN1,ARHGAP12	7/36
1_Member	GO Biological Processes	GO:0014742	positive regulation of muscle hypertrophy	-2.0646	-1.199	817,3572,5530,5756,8013,8678,9475	CAMK2D,IL6ST,PPP3CA,TWF1,NR4A3,BECN1,ROCK2	7/36
1_Member	GO Biological Processes	GO:0021799	cerebral cortex radially oriented cell migration	-2.0646	-1.199	2737,5048,7804,26468,57178,81565,84750	GLI3,PAFAH1B1,LRP8,LHX6,ZMIZ1,NDEL1,FUT10	7/36
1_Member	GO Biological Processes	GO:0030032	lamellipodium assembly	-2.0646	-1.199	1901,3688,5800,8874,10810,64083,84962	S1PR1,ITGB1,PTPRO,ARHGEF7,WASF3,GOLPH3,AJUBA	7/36
1_Member	GO Biological Processes	GO:0060391	positive regulation of SMAD protein signal transduction	-2.0646	-1.199	650,659,1601,3624,4089,7040,7048	BMP2,BMPR2,DAB2,INHBA,SMAD4,TGFB1,TGFBR2	7/36
1_Member	GO Biological Processes	GO:1904893	negative regulation of receptor signaling pathway via STAT	-2.0646	-1.199	857,5515,5789,11122,22876,54741,387837	CAV1,PPP2CA,PTPRD,PTPRT,INPP5F,LEPROT,CLEC12B	7/36
1_Member	WikiPathways	WP5333	Enterocyte cholesterol metabolism	-2.0646	-1.199	19,948,3949,4598,6307,51128,64241	ABCA1,CD36,LDLR,MVK,MSMO1,SAR1B,ABCG8	7/36
1_Member	GO Biological Processes	GO:0006607	NLS-bearing protein import into nucleus	-2.06379	-1.199	3838,3839,3840,3843,129401	KPNA2,KPNA3,KPNA4,IPO5,NUP35	5/20
1_Member	GO Biological Processes	GO:0030813	positive regulation of nucleotide catabolic process	-2.06379	-1.199	351,3356,8671,8850,26137	APP,HTR2A,SLC4A4,KAT2B,ZBTB20	5/20
1_Member	GO Biological Processes	GO:0033123	positive regulation of purine nucleotide catabolic process	-2.06379	-1.199	351,3356,8671,8850,26137	APP,HTR2A,SLC4A4,KAT2B,ZBTB20	5/20
1_Member	GO Biological Processes	GO:0045821	positive regulation of glycolytic process	-2.06379	-1.199	351,3356,8671,8850,26137	APP,HTR2A,SLC4A4,KAT2B,ZBTB20	5/20
1_Member	GO Biological Processes	GO:0061615	glycolytic process through fructose-6-phosphate	-2.06379	-1.199	3098,3607,5214,5223,221937	HK1,FOXK2,PFKP,PGAM1,FOXK1	5/20
1_Member	GO Biological Processes	GO:0061620	glycolytic process through glucose-6-phosphate	-2.06379	-1.199	3098,3607,5214,5223,221937	HK1,FOXK2,PFKP,PGAM1,FOXK1	5/20
1_Member	GO Biological Processes	GO:0071397	cellular response to cholesterol	-2.06379	-1.199	19,3624,7804,57655,151556	ABCA1,INHBA,LRP8,GRAMD1A,GPR155	5/20
1_Member	GO Biological Processes	GO:1900037	regulation of cellular response to hypoxia	-2.06379	-1.199	2043,4780,7009,9475,84962	EPHA4,NFE2L2,TMBIM6,ROCK2,AJUBA	5/20
1_Member	GO Biological Processes	GO:2001185	regulation of CD8-positive, alpha-beta T cell activation	-2.06379	-1.199	861,864,865,3659,29126	RUNX1,RUNX3,CBFB,IRF1,CD274	5/20
1_Member	Reactome Gene Sets	R-HSA-141405	Inhibition of the proteolytic activity of APC/C required for the onset of anaphase by mitotic spindle checkpoint components	-2.06379	-1.199	4085,7321,8697,8881,51433	MAD2L1,UBE2D1,CDC23,CDC16,ANAPC5	5/20
1_Member	Reactome Gene Sets	R-HSA-141430	Inactivation of APC/C via direct inhibition of the APC/C complex	-2.06379	-1.199	4085,7321,8697,8881,51433	MAD2L1,UBE2D1,CDC23,CDC16,ANAPC5	5/20
1_Member	Reactome Gene Sets	R-HSA-5625900	RHO GTPases activate CIT	-2.06379	-1.199	389,4627,4660,9928,11113	RHOC,MYH9,PPP1R12B,KIF14,CIT	5/20
1_Member	Reactome Gene Sets	R-HSA-5627117	RHO GTPases Activate ROCKs	-2.06379	-1.199	389,3984,4627,4660,9475	RHOC,LIMK1,MYH9,PPP1R12B,ROCK2	5/20
1_Member	Reactome Gene Sets	R-HSA-5654706	FRS-mediated FGFR3 signaling	-2.06379	-1.199	2249,2250,2885,6654,10818	FGF4,FGF5,GRB2,SOS1,FRS2	5/20
1_Member	WikiPathways	WP205	IL 7 signaling pathway	-2.06379	-1.199	3716,5295,5296,5594,6774	JAK1,PIK3R1,PIK3R2,MAPK1,STAT3	5/20
1_Member	WikiPathways	WP3640	Imatinib and chronic myeloid leukemia	-2.06379	-1.199	613,2321,4609,5156,5159	BCR,FLT1,MYC,PDGFRA,PDGFRB	5/20
1_Member	GO Biological Processes	GO:0043367	CD4-positive, alpha-beta T cell differentiation	-2.05843	-1.195	604,3146,3716,4297,5734,6095,6097,6774,57089	BCL6,HMGB1,JAK1,KMT2A,PTGER4,RORA,RORC,STAT3,ENTPD7	9/54
1_Member	Reactome Gene Sets	R-HSA-9662361	Sensory processing of sound by outer hair cells of the cochlea	-2.05843	-1.195	3778,3779,4627,5357,5756,6711,11078,65217,129446	KCNMA1,KCNMB1,MYH9,PLS1,TWF1,SPTBN1,TRIOBP,PCDH15,XIRP2	9/54
1_Member	KEGG Pathway	hsa00600	Sphingolipid metabolism	-2.05843	-1.195	7357,8560,8879,9331,9517,29956,253782,259230,340485	UGCG,DEGS1,SGPL1,B4GALT6,SPTLC2,CERS2,CERS6,SGMS1,ACER2	9/54
1_Member	Reactome Gene Sets	R-HSA-72203	Processing of Capped Intron-Containing Pre-mRNA	-2.05789	-1.194	988,1655,3312,4670,4928,5094,5356,5430,6427,7919,9092,9128,9879,9972,10236,10482,10594,10914,22985,23165,23350,23450,23511,27258,51362,55339,57122,57794,129401,135295	CDC5L,DDX5,HSPA8,HNRNPM,NUP98,PCBP2,PLRG1,POLR2A,SRSF2,DDX39B,SART1,PRPF4,DDX46,NUP153,HNRNPR,NXF1,PRPF8,PAPOLA,ACIN1,NUP205,U2SURP,SF3B3,NUP188,LSM3,CDC40,WDR33,NUP107,SUGP1,NUP35,SRSF12	30/285
1_Member	GO Biological Processes	GO:0009913	epidermal cell differentiation	-2.05702	-1.193	613,1026,2069,2146,2627,3858,5048,5080,5357,5530,7251,7357,8754,9497,10628,11078,23022,23086,25932,26524,56603,64919,147409	BCR,CDKN1A,EREG,EZH2,GATA6,KRT10,PAFAH1B1,PAX6,PLS1,PPP3CA,TSG101,UGCG,ADAM9,SLC4A7,TXNIP,TRIOBP,PALLD,EXPH5,CLIC4,LATS2,CYP26B1,BCL11B,DSG4	23/203
1_Member	GO Biological Processes	GO:0050851	antigen receptor-mediated signaling pathway	-2.05098	-1.188	785,940,2885,4340,5579,5594,5795,6654,6794,6885,7294,8892,10384,11118,11119,25800,27242,59338,65125	CACNB4,CD28,GRB2,MOG,PRKCB,MAPK1,PTPRJ,SOS1,STK11,MAP3K7,TXK,EIF2B2,BTN3A3,BTN3A2,BTN3A1,SLC39A6,TNFRSF21,PLEKHA1,WNK1	19/158
1_Member	GO Biological Processes	GO:0032480	negative regulation of type I interferon production	-2.05002	-1.188	1540,5966,7528,8452,54476,55666,83737,140885	CYLD,REL,YY1,CUL3,RNF216,NPLOC4,ITCH,SIRPA	8/45
1_Member	GO Biological Processes	GO:0043300	regulation of leukocyte degranulation	-2.05002	-1.188	164,613,2150,2294,3134,5170,6810,6845	AP1G1,BCR,F2RL1,FOXF1,HLA-F,PDPK1,STX4,VAMP7	8/45
1_Member	GO Biological Processes	GO:0071887	leukocyte apoptotic process	-2.05002	-1.188	355,2737,10018,10758,27242,57678,64919,80301	FAS,GLI3,BCL2L11,TRAF3IP2,TNFRSF21,GPAM,BCL11B,PLEKHO2	8/45
1_Member	GO Biological Processes	GO:0099024	plasma membrane invagination	-2.05002	-1.188	19,948,4481,4627,6845,8678,51429,94134	ABCA1,CD36,MSR1,MYH9,VAMP7,BECN1,SNX9,ARHGAP12	8/45
1_Member	Reactome Gene Sets	R-HSA-445989	TAK1-dependent IKK and NF-kappa-B activation	-2.05002	-1.188	351,3146,6233,6885,7316,9683,28512,121457	APP,HMGB1,RPS27A,MAP3K7,UBC,N4BP1,NKIRAS1,IKBIP	8/45
1_Member	Reactome Gene Sets	R-HSA-4615885	SUMOylation of DNA replication proteins	-2.05002	-1.188	332,4928,5905,9972,23165,23511,57122,129401	BIRC5,NUP98,RANGAP1,NUP153,NUP205,NUP188,NUP107,NUP35	8/45
1_Member	WikiPathways	WP4758	Nephrotic syndrome	-2.05002	-1.188	1285,1871,4627,4643,5800,27235,83478,84942	COL4A3,E2F3,MYH9,MYO1E,PTPRO,COQ2,ARHGAP24,WDR73	8/45
1_Member	WikiPathways	WP5300	TROP2 regulatory signaling	-2.05002	-1.188	595,999,3481,3688,3725,5295,5728,5925	CCND1,CDH1,IGF2,ITGB1,JUN,PIK3R1,PTEN,RB1	8/45
1_Member	GO Biological Processes	GO:0002027	regulation of heart rate	-2.0481	-1.187	287,817,857,1756,2034,3752,3764,4193,5999,6327,10021,10142,11149,23704	ANK2,CAMK2D,CAV1,DMD,EPAS1,KCND3,KCNJ8,MDM2,RGS4,SCN2B,HCN4,AKAP9,BVES,KCNE4	14/104
1_Member	GO Biological Processes	GO:0007040	lysosome organization	-2.0481	-1.187	19,2055,3257,8678,23503,23557,51361,55004,55353,64400,79158,84376,200576,256471	ABCA1,CLN8,HPS1,BECN1,ZFYVE26,SNAPIN,HOOK1,LAMTOR1,LAPTM4B,AKTIP,GNPTAB,HOOK3,PIKFYVE,MFSD8	14/104
1_Member	GO Biological Processes	GO:0046631	alpha-beta T cell activation	-2.0481	-1.187	604,940,2737,3146,3659,3716,4297,5734,6095,6097,6774,57089,64919,83737	BCL6,CD28,GLI3,HMGB1,IRF1,JAK1,KMT2A,PTGER4,RORA,RORC,STAT3,ENTPD7,BCL11B,ITCH	14/104
1_Member	GO Biological Processes	GO:0080171	lytic vacuole organization	-2.0481	-1.187	19,2055,3257,8678,23503,23557,51361,55004,55353,64400,79158,84376,200576,256471	ABCA1,CLN8,HPS1,BECN1,ZFYVE26,SNAPIN,HOOK1,LAMTOR1,LAPTM4B,AKTIP,GNPTAB,HOOK3,PIKFYVE,MFSD8	14/104
1_Member	GO Biological Processes	GO:1901888	regulation of cell junction assembly	-2.04545	-1.184	351,857,1613,2045,3556,4915,5728,5789,5795,7058,7422,8128,9419,9475,9693,9748,10395,10611,22865,57669,79834,84631,139065,347902	APP,CAV1,DAPK3,EPHA7,IL1RAP,NTRK2,PTEN,PTPRD,PTPRJ,THBS2,VEGFA,ST8SIA2,CRIPT,ROCK2,RAPGEF2,SLK,DLC1,PDLIM5,SLITRK3,EPB41L5,PEAK1,SLITRK2,SLITRK4,AMIGO2	24/215
1_Member	WikiPathways	WP4352	Ciliary landscape	-2.04545	-1.184	1655,1857,4172,4174,4289,5048,5476,5925,6103,7465,8526,9859,23011,25852,64777,64792,65125,79018,79598,80232,85456,92482,246175,284086	DDX5,DVL3,MCM3,MCM5,MKLN1,PAFAH1B1,CTSA,RB1,RPGR,WEE1,DGKE,CEP170,RAB21,ARMC8,RMND5B,IFT22,WNK1,GID4,CEP97,WDR26,TNKS1BP1,BBIP1,CNOT6L,NEK8	24/215
1_Member	GO Biological Processes	GO:0042330	taxis	-2.04466	-1.184	1130,1240,1398,1901,1960,2045,2241,2321,2549,3146,3148,3164,3576,4313,5155,5156,5159,5594,5795,5800,6346,6352,6372,7422,8482,8600,8729,8828,9037,9547,9732,10509,10718,57580,200576	LYST,CMKLR1,CRK,S1PR1,EGR3,EPHA7,FER,FLT1,GAB1,HMGB1,HMGB2,NR4A1,CXCL8,MMP2,PDGFB,PDGFRA,PDGFRB,MAPK1,PTPRJ,PTPRO,CCL1,CCL5,CXCL6,VEGFA,SEMA7A,TNFSF11,GBF1,NRP2,SEMA5A,CXCL14,DOCK4,SEMA4B,NRG3,PREX1,PIKFYVE	35/346
1_Member	GO Biological Processes	GO:0001573	ganglioside metabolic process	-2.04167	-1.183	3696,6482,8128,9331,30815,256435	ITGB8,ST3GAL1,ST8SIA2,B4GALT6,ST6GALNAC6,ST6GALNAC3	6/28
1_Member	GO Biological Processes	GO:0010039	response to iron ion	-2.04167	-1.183	567,2395,3091,4193,8678,79901	B2M,FXN,HIF1A,MDM2,BECN1,CYBRD1	6/28
1_Member	GO Biological Processes	GO:0010922	positive regulation of phosphatase activity	-2.04167	-1.183	650,2768,5159,63928,66036,84919	BMP2,GNA12,PDGFRB,CHP2,MTMR9,PPP1R15B	6/28
1_Member	GO Biological Processes	GO:0030194	positive regulation of blood coagulation	-2.04167	-1.183	350,948,2149,2152,4780,196527	APOH,CD36,F2R,F3,NFE2L2,ANO6	6/28
1_Member	GO Biological Processes	GO:0045980	negative regulation of nucleotide metabolic process	-2.04167	-1.183	5465,5515,6774,8870,9759,57103	PPARA,PPP2CA,STAT3,IER3,HDAC4,TIGAR	6/28
1_Member	GO Biological Processes	GO:0060966	regulation of gene silencing by regulatory ncRNA	-2.04167	-1.183	103,1994,4204,6774,7040,8087	ADAR,ELAVL1,MECP2,STAT3,TGFB1,FXR1	6/28
1_Member	GO Biological Processes	GO:1900048	positive regulation of hemostasis	-2.04167	-1.183	350,948,2149,2152,4780,196527	APOH,CD36,F2R,F3,NFE2L2,ANO6	6/28
1_Member	WikiPathways	WP2583	T cell receptor and co stimulatory signaling	-2.04167	-1.183	940,1452,1859,5530,5728,8445	CD28,CSNK1A1,DYRK1A,PPP3CA,PTEN,DYRK2	6/28
1_Member	WikiPathways	WP5036	Angiotensin II receptor type 1 pathway	-2.04167	-1.183	3091,3572,4089,5594,7040,7048	HIF1A,IL6ST,SMAD4,MAPK1,TGFB1,TGFBR2	6/28
1_Member	WikiPathways	WP5092	Interactions of natural killer cells in pancreatic cancer	-2.04167	-1.183	4277,4609,5817,6346,6352,100507436	MICB,MYC,PVR,CCL1,CCL5,MICA	6/28
1_Member	WikiPathways	WP5422	IL 19 signaling pathway map	-2.04167	-1.183	3716,5594,5599,6774,7040,9655	JAK1,MAPK1,MAPK8,STAT3,TGFB1,SOCS5	6/28
1_Member	GO Biological Processes	GO:0007052	mitotic spindle organization	-2.03363	-1.175	332,2801,5901,6867,8766,9371,9493,9639,10671,29127,54627,57562,440145	BIRC5,GOLGA2,RAN,TACC1,RAB11A,KIF3B,KIF23,ARHGEF10,DCTN6,RACGAP1,MAP10,CEP126,MZT1	13/94
1_Member	GO Biological Processes	GO:1904892	regulation of receptor signaling pathway via STAT	-2.03363	-1.175	857,2149,3454,3455,5515,5789,6352,7040,11122,22876,54741,54940,387837	CAV1,F2R,IFNAR1,IFNAR2,PPP2CA,PTPRD,CCL5,TGFB1,PTPRT,INPP5F,LEPROT,OCIAD1,CLEC12B	13/94
1_Member	WikiPathways	WP3624	Lung fibrosis	-2.03286	-1.174	3576,4092,4204,4313,4780,5155,6352,6498,7040,10144	CXCL8,SMAD7,MECP2,MMP2,NFE2L2,PDGFB,CCL5,SKIL,TGFB1,FAM13A	10/64
1_Member	GO Biological Processes	GO:0062014	negative regulation of small molecule metabolic process	-2.0328	-1.174	493,650,5465,5515,5978,6774,6934,8870,9759,11160,57103,84879,140710,150094,283871	ATP2B4,BMP2,PPARA,PPP2CA,REST,STAT3,TCF7L2,IER3,HDAC4,ERLIN2,TIGAR,MFSD2A,MTCL2,SIK1,PGP	15/115
1_Member	GO Biological Processes	GO:1905897	regulation of response to endoplasmic reticulum stress	-2.0247	-1.167	857,4189,4780,5295,7009,7466,7494,9709,10018,11153,84919,165324	CAV1,DNAJB9,NFE2L2,PIK3R1,TMBIM6,WFS1,XBP1,HERPUD1,BCL2L11,FICD,PPP1R15B,UBXN2A	12/84
1_Member	Reactome Gene Sets	R-HSA-5696399	Global Genome Nucleotide Excision Repair (GG-NER)	-2.0247	-1.167	2873,2966,2967,5426,5887,5983,6118,6233,7316,7336,7528,54617	GPS1,GTF2H2,GTF2H3,POLE,RAD23B,RFC3,RPA2,RPS27A,UBC,UBE2V2,YY1,INO80	12/84
[truncated: 170 more rows]

## Sheet: METASCAPE_miR-106b-5p
GroupID	Category	Term	Description	LogP	Log(q-value)	Genes	Symbols	InTerm_InList
[truncated: 748 more rows]

[truncated: 15 more sheets: METASCAPE_miR-15b-5p, METASCAPE_miR-484, METASCAPE_miR-27a-3p, METASCAPE_miR-128-3p, METASCAPE_miR-23a-3p, METASCAPE_miR-7-5p, METASCAPE_miR-19b-3p, METASCAPE_let-7a-5p, METASCAPE_miR-143-3p, METASCAPE_miR-221-3p, METASCAPE_miR-130a-3p, METASCAPE_miR-146b-5p, METASCAPE_miR-140-5p, METASCAPE_miR-99a-5p, METASCAPE_miR-574-3p]
