# Supplementary material for: Bioinformatic Analysis of Autism-Related miRNAs and Their PoTential as Biomarkers for Autism Epigenetic Inheritance
Source: Genes (Basel). 2025 Mar 31;16(4):418. doi: 10.3390/genes16040418 (PMC12026732; doi:10.3390/genes16040418)
Supplement: Supplementary file 1 [file genes-16-00418-s001.zip › genes-3497345-supplementary/Table_S8.xlsx]

## Sheet: Página1
__mclCluster	Cluster_name	EnrichmentMap::Name	EnrichmentMap::GS_DESCR	EnrichmentMap::gs_size	EnrichmentMap::fdr_qvalue (gProfiler_hsapiens_22-02-2024_let7a_5p_BP.gem)	EnrichmentMap::fdr_qvalue (gProfiler_hsapiens_22-02-2024_mir106b_5p_BP.gem)	EnrichmentMap::fdr_qvalue (gProfiler_hsapiens_22-02-2024_mir128_3p_BP.gem)	EnrichmentMap::fdr_qvalue (gProfiler_hsapiens_22-02-2024_mir130a_3p_BP.gem)	EnrichmentMap::fdr_qvalue (gProfiler_hsapiens_22-02-2024_mir140_5p_BP.gem)	EnrichmentMap::fdr_qvalue (gProfiler_hsapiens_22-02-2024_mir143_3p_BP.gem)	EnrichmentMap::fdr_qvalue (gProfiler_hsapiens_22-02-2024_mir146b_5p_BP.gem)	EnrichmentMap::fdr_qvalue (gProfiler_hsapiens_22-02-2024_mir15b_5p_BP.gem)	EnrichmentMap::fdr_qvalue (gProfiler_hsapiens_22-02-2024_mir19b_3p_BP.gem)	EnrichmentMap::fdr_qvalue (gProfiler_hsapiens_22-02-2024_mir221_3p_BP.gem)	EnrichmentMap::fdr_qvalue (gProfiler_hsapiens_22-02-2024_mir23a_3p_BP.gem)	EnrichmentMap::fdr_qvalue (gProfiler_hsapiens_22-02-2024_mir27a_3p_BP.gem)	EnrichmentMap::fdr_qvalue (gProfiler_hsapiens_22-02-2024_mir335_3p_BP.gem)	EnrichmentMap::fdr_qvalue (gProfiler_hsapiens_22-02-2024_mir484_BP.gem)	EnrichmentMap::fdr_qvalue (gProfiler_hsapiens_22-02-2024_mir574_3p_BP.gem)	EnrichmentMap::fdr_qvalue (gProfiler_hsapiens_22-02-2024_mir7_5p_BP.gem)	EnrichmentMap::fdr_qvalue (gProfiler_hsapiens_22-02-2024_mir93_5p_BP.gem)	EnrichmentMap::fdr_qvalue (gProfiler_hsapiens_22-02-2024_mir99a_5p_BP.gem)	EnrichmentMap::Genes
9	signaling by NOTCH1	REAC:R-HSA-9006925	Intracellular signaling by second messengers	292		0.005808459287		0.03514137461		0.002829170875		0.01865750966	0.008871147665								5.29E-04		ENSG00000196468|ENSG00000171608|ENSG00000099341|ENSG00000105568|ENSG00000149357|ENSG00000168283|ENSG00000254647|ENSG00000004487|ENSG00000148660|ENSG00000149480|ENSG00000105723|ENSG00000175634|ENSG00000183943|ENSG00000005249|ENSG00000132906|ENSG00000198668|ENSG00000198373|ENSG00000115233|ENSG00000178562|ENSG00000196591|ENSG00000150907|ENSG00000150995|ENSG00000169047|ENSG00000222028|ENSG00000197170…
4	kidney development	GO:0035148	tube formation	150				0.03112667763															ENSG00000138802|ENSG00000206557|ENSG00000114446|ENSG00000097007|ENSG00000171608|ENSG00000105329|ENSG00000115596|ENSG00000124145|ENSG00000173269|ENSG00000251322|ENSG00000177030|ENSG00000204852|ENSG00000075891|ENSG00000004975|ENSG00000156345|ENSG00000183691|ENSG00000197921|ENSG00000099954|ENSG00000162738|ENSG00000121897|ENSG00000142875|ENSG00000164305|ENSG00000100714|ENSG00000158813|ENSG00000164442…
6	mRNA catabolic process	GO:1900151	regulation of nuclear-transcribed mRNA catabolic process, deadenylation-dependent decay	26										6.26E-04		0.0430623993							ENSG00000187556|ENSG00000123908|ENSG00000159217|ENSG00000152518|ENSG00000188425|ENSG00000107864|ENSG00000188613|ENSG00000172239|ENSG00000128016|ENSG00000070756|ENSG00000153187|ENSG00000135316|ENSG00000065978|ENSG00000112941|ENSG00000125107|ENSG00000198791|ENSG00000174953|ENSG00000009307|ENSG00000138668|ENSG00000078687|ENSG00000135829|ENSG00000135870|ENSG00000100354|ENSG00000121274|ENSG00000141232…
6	mRNA catabolic process	GO:1900153	positive regulation of nuclear-transcribed mRNA catabolic process, deadenylation-dependent decay	15										0.003304130827		0.01635423436							ENSG00000187556|ENSG00000123908|ENSG00000125107|ENSG00000198791|ENSG00000152518|ENSG00000188425|ENSG00000174953|ENSG00000107864|ENSG00000188613|ENSG00000128016|ENSG00000078687|ENSG00000100354|ENSG00000070756|ENSG00000141232|ENSG00000185650
6	mRNA catabolic process	GO:0048024	regulation of mRNA splicing, via spliceosome	112										0.02137593063									ENSG00000168066|ENSG00000162385|ENSG00000099622|ENSG00000124193|ENSG00000005007|ENSG00000115053|ENSG00000162775|ENSG00000265241|ENSG00000150459|ENSG00000133226|ENSG00000100201|ENSG00000169062|ENSG00000125351|ENSG00000163510|ENSG00000074201|ENSG00000157540|ENSG00000115875|ENSG00000159140|ENSG00000076053|ENSG00000179950|ENSG00000011304|ENSG00000100462|ENSG00000063244|ENSG00000070495|ENSG00000116350…
3	mitotic cell cycle phase transition	GO:2000134	negative regulation of G1/S transition of mitotic cell cycle	73		0.007579224729				0.04025024586													ENSG00000110092|ENSG00000149091|ENSG00000171862|ENSG00000253729|ENSG00000117748|ENSG00000118762|ENSG00000168411|ENSG00000149311|ENSG00000170855|ENSG00000183765|ENSG00000171791|ENSG00000173846|ENSG00000106144|ENSG00000139687|ENSG00000185499|ENSG00000204120|ENSG00000213689|ENSG00000177595|ENSG00000106462|ENSG00000122641|ENSG00000123374|ENSG00000111276|ENSG00000124762|ENSG00000147883|ENSG00000178199…
5	TGF beta signaling pathway	GO:0060390	regulation of SMAD protein signal transduction	57				0.00263826277															ENSG00000096968|ENSG00000119699|ENSG00000204217|ENSG00000105329|ENSG00000164619|ENSG00000143799|ENSG00000168675|ENSG00000106991|ENSG00000183691|ENSG00000121989|ENSG00000128791|ENSG00000204435|ENSG00000163217|ENSG00000122641|ENSG00000069702|ENSG00000166923|ENSG00000137261|ENSG00000197415|ENSG00000165623|ENSG00000102900|ENSG00000106799|ENSG00000138615|ENSG00000176396|ENSG00000153162|ENSG00000153071…
17	Wnt signaling pathway	REAC:R-HSA-4641263	Regulation of FZD by ubiquitination	21				0.03452437332															ENSG00000138592|ENSG00000147655|ENSG00000162337|ENSG00000070018|ENSG00000139292|ENSG00000146374|ENSG00000163251|ENSG00000205213|ENSG00000133067|ENSG00000170315|ENSG00000169218|ENSG00000177283|ENSG00000143947|ENSG00000150991|ENSG00000101282|ENSG00000154342|ENSG00000108375|ENSG00000164930|ENSG00000183579|ENSG00000221983|ENSG00000174804
6	mRNA catabolic process	GO:0000289	nuclear-transcribed mRNA poly(A) tail shortening	34											0.01101022547								ENSG00000152520|ENSG00000076242|ENSG00000149115|ENSG00000159388|ENSG00000179134|ENSG00000123908|ENSG00000134744|ENSG00000107864|ENSG00000113300|ENSG00000128016|ENSG00000144580|ENSG00000070756|ENSG00000184708|ENSG00000112941|ENSG00000111596|ENSG00000125107|ENSG00000083223|ENSG00000198791|ENSG00000140694|ENSG00000088038|ENSG00000158435|ENSG00000020577|ENSG00000182973|ENSG00000078687|ENSG00000080802…
6	mRNA catabolic process	GO:0000288	nuclear-transcribed mRNA catabolic process, deadenylation-dependent decay	69										0.003185215571	0.03209621327								ENSG00000141698|ENSG00000151014|ENSG00000152520|ENSG00000166889|ENSG00000149115|ENSG00000174840|ENSG00000083520|ENSG00000123737|ENSG00000179134|ENSG00000123908|ENSG00000205022|ENSG00000229474|ENSG00000134744|ENSG00000107864|ENSG00000172239|ENSG00000144580|ENSG00000070756|ENSG00000151065|ENSG00000184708|ENSG00000172795|ENSG00000112941|ENSG00000111596|ENSG00000125107|ENSG00000272886|ENSG00000083223…
13	epithelial cell migration	GO:2000146	negative regulation of cell motility	301			0.003021766975	1.62E-05	0.02960920175		0.0276724289		2.37E-05	0.004531348721		0.003405494243	0.001418173957						ENSG00000113657|ENSG00000196405|ENSG00000189403|ENSG00000001631|ENSG00000213463|ENSG00000116691|ENSG00000261150|ENSG00000240972|ENSG00000173269|ENSG00000100292|ENSG00000102572|ENSG00000184113|ENSG00000168556|ENSG00000015413|ENSG00000163217|ENSG00000168610|ENSG00000196591|ENSG00000219438|ENSG00000164442|ENSG00000134602|ENSG00000140416|ENSG00000164690|ENSG00000196839|ENSG00000107485|ENSG00000152894…
9	signaling by NOTCH1	REAC:R-HSA-199418	Negative regulation of the PI3K/AKT network	99		0.01819441549															0.008866822733		ENSG00000196468|ENSG00000171608|ENSG00000122025|ENSG00000162344|ENSG00000105568|ENSG00000105976|ENSG00000254647|ENSG00000134853|ENSG00000033327|ENSG00000140009|ENSG00000178562|ENSG00000169047|ENSG00000107242|ENSG00000163519|ENSG00000138798|ENSG00000100311|ENSG00000115602|ENSG00000109321|ENSG00000115808|ENSG00000179295|ENSG00000010810|ENSG00000113070|ENSG00000117020|ENSG00000198001|ENSG00000166225…
18	RHO GTPase cycle	REAC:R-HSA-9013423	RAC3 GTPase cycle	94		6.29E-04															0.003199678433		ENSG00000007952|ENSG00000105137|ENSG00000133789|ENSG00000139436|ENSG00000149269|ENSG00000166398|ENSG00000105974|ENSG00000149357|ENSG00000254999|ENSG00000035499|ENSG00000047365|ENSG00000139641|ENSG00000102119|ENSG00000028116|ENSG00000070831|ENSG00000156299|ENSG00000165300|ENSG00000134909|ENSG00000130669|ENSG00000049245|ENSG00000135905|ENSG00000072274|ENSG00000139211|ENSG00000150054|ENSG00000164040…
18	RHO GTPase cycle	REAC:R-HSA-9013424	RHOV GTPase cycle	37	0.03051709212	3.23E-05										0.0151768026					0.001853851649		ENSG00000142627|ENSG00000104140|ENSG00000139436|ENSG00000149269|ENSG00000196700|ENSG00000035499|ENSG00000124171|ENSG00000180370|ENSG00000108262|ENSG00000182504|ENSG00000070831|ENSG00000106299|ENSG00000143549|ENSG00000130669|ENSG00000167460|ENSG00000102606|ENSG00000151914|ENSG00000124486|ENSG00000178252|ENSG00000102981|ENSG00000165322|ENSG00000137843|ENSG00000154447|ENSG00000151208|ENSG00000140575…
4	kidney development	GO:0060562	epithelial tube morphogenesis	338			0.008134017284	3.05E-05								8.73E-06							ENSG00000163501|ENSG00000206557|ENSG00000114446|ENSG00000097007|ENSG00000111602|ENSG00000171608|ENSG00000099250|ENSG00000147655|ENSG00000168214|ENSG00000105329|ENSG00000149269|ENSG00000151388|ENSG00000173269|ENSG00000004399|ENSG00000251322|ENSG00000075891|ENSG00000004975|ENSG00000156345|ENSG00000156925|ENSG00000197921|ENSG00000183943|ENSG00000099954|ENSG00000164305|ENSG00000198435|ENSG00000164161…
1	axon extension	GO:0060560	developmental growth involved in morphogenesis	248		0.002530149432	0.002451187753	0.01836269673	0.007003666797	0.01460213059	2.29E-05	0.01975638154	0.001061993763			0.03881834784		0.007359614875	0.001727278707	0.002857465046	0.003345947365		ENSG00000130477|ENSG00000097007|ENSG00000130558|ENSG00000099250|ENSG00000114554|ENSG00000196189|ENSG00000105329|ENSG00000132872|ENSG00000133104|ENSG00000133110|ENSG00000134909|ENSG00000134987|ENSG00000135622|ENSG00000135638|ENSG00000150093|ENSG00000137261|ENSG00000115310|ENSG00000164690|ENSG00000139233|ENSG00000115414|ENSG00000169057|ENSG00000008294|ENSG00000140557|ENSG00000108379|ENSG00000141576…
13	epithelial cell migration	GO:0002040	sprouting angiogenesis	128			0.001824856238					0.004450661946											ENSG00000120156|ENSG00000097007|ENSG00000099250|ENSG00000213463|ENSG00000173269|ENSG00000241186|ENSG00000136634|ENSG00000174951|ENSG00000176435|ENSG00000100292|ENSG00000070831|ENSG00000179388|ENSG00000183287|ENSG00000135046|ENSG00000188133|ENSG00000196411|ENSG00000198435|ENSG00000150093|ENSG00000250067|ENSG00000115310|ENSG00000150630|ENSG00000140945|ENSG00000073756|ENSG00000197702|ENSG00000165891…
5	TGF beta signaling pathway	GO:1903844	regulation of cellular response to transforming growth factor beta stimulus	144					6.40E-07							0.02253064446				0.01759970513		0.02749205752	ENSG00000171236|ENSG00000139146|ENSG00000003402|ENSG00000140682|ENSG00000162521|ENSG00000144730|ENSG00000134986|ENSG00000168675|ENSG00000142611|ENSG00000183779|ENSG00000260001|ENSG00000005339|ENSG00000144355|ENSG00000168556|ENSG00000005884|ENSG00000196591|ENSG00000072415|ENSG00000150457|ENSG00000164442|ENSG00000197415|ENSG00000136352|ENSG00000197859|ENSG00000136603|ENSG00000138615|ENSG00000133895…
19	glycerophospholipid biosynthetic process	GO:0006644	phospholipid metabolic process	381				0.007298703097					0.03909991401										ENSG00000187980|ENSG00000000419|ENSG00000132376|ENSG00000149091|ENSG00000171608|ENSG00000188313|ENSG00000196407|ENSG00000188784|ENSG00000163803|ENSG00000105499|ENSG00000100997|ENSG00000149311|ENSG00000116171|ENSG00000123983|ENSG00000115020|ENSG00000196455|ENSG00000234906|ENSG00000110244|ENSG00000149782|ENSG00000149485|ENSG00000133056|ENSG00000136960|ENSG00000158786|ENSG00000137825|ENSG00000205808…
6	mRNA catabolic process	GO:0006402	mRNA catabolic process	251	0.01129477373	0.04410547464		0.003418373573			0.006684547054		5.60E-04	6.75E-04	6.41E-05		0.03906684511	0.02364050634			0.01108529844	0.01489756345	ENSG00000141698|ENSG00000206557|ENSG00000151014|ENSG00000189369|ENSG00000152520|ENSG00000114503|ENSG00000166889|ENSG00000149115|ENSG00000174840|ENSG00000179134|ENSG00000142864|ENSG00000205022|ENSG00000229474|ENSG00000099622|ENSG00000149311|ENSG00000005007|ENSG00000029363|ENSG00000070756|ENSG00000105771|ENSG00000111196|ENSG00000111701|ENSG00000116698|ENSG00000134815|ENSG00000146278|ENSG00000151065…
6	mRNA catabolic process	GO:0006401	RNA catabolic process	306	0.008414773847			0.009751685901			0.001051399639		0.001718183006	0.01674510829	0.00169662283			0.01599553347			0.02314302814		ENSG00000141698|ENSG00000206557|ENSG00000151014|ENSG00000189369|ENSG00000152520|ENSG00000114503|ENSG00000166889|ENSG00000149115|ENSG00000174840|ENSG00000132463|ENSG00000179134|ENSG00000142864|ENSG00000205022|ENSG00000229474|ENSG00000099622|ENSG00000149311|ENSG00000005007|ENSG00000168496|ENSG00000029363|ENSG00000070756|ENSG00000105771|ENSG00000111196|ENSG00000111701|ENSG00000116698|ENSG00000134815…
11	hormone secretion	GO:0071692	protein localization to extracellular region	374								0.03357291711											ENSG00000065615|ENSG00000096968|ENSG00000081760|ENSG00000131620|ENSG00000123836|ENSG00000147869|ENSG00000128266|ENSG00000133019|ENSG00000142330|ENSG00000132872|ENSG00000145087|ENSG00000159363|ENSG00000196535|ENSG00000143420|ENSG00000147262|ENSG00000254647|ENSG00000148660|ENSG00000196262|ENSG00000105649|ENSG00000132639|ENSG00000148672|ENSG00000271503|ENSG00000152254|ENSG00000164038|ENSG00000167470…
5	TGF beta signaling pathway	GO:0030509	BMP signaling pathway	153			0.02429977419									9.76E-04							ENSG00000097007|ENSG00000105701|ENSG00000107872|ENSG00000168214|ENSG00000147869|ENSG00000105974|ENSG00000134363|ENSG00000133104|ENSG00000188522|ENSG00000183691|ENSG00000188730|ENSG00000197921|ENSG00000106031|ENSG00000144355|ENSG00000124486|ENSG00000163217|ENSG00000135409|ENSG00000005884|ENSG00000251493|ENSG00000150593|ENSG00000171243|ENSG00000067141|ENSG00000136603|ENSG00000148204|ENSG00000175065…
19	glycerophospholipid biosynthetic process	GO:0006650	glycerophospholipid metabolic process	300				0.005939367917															ENSG00000187980|ENSG00000000419|ENSG00000132376|ENSG00000149091|ENSG00000171608|ENSG00000188313|ENSG00000196407|ENSG00000188784|ENSG00000163803|ENSG00000105499|ENSG00000100997|ENSG00000149311|ENSG00000123983|ENSG00000115020|ENSG00000196455|ENSG00000110244|ENSG00000149782|ENSG00000133056|ENSG00000136960|ENSG00000158786|ENSG00000137825|ENSG00000007541|ENSG00000169057|ENSG00000068745|ENSG00000100311…
7	ribonucleotide metabolic process	GO:0046031	ADP metabolic process	100														0.04504522904					ENSG00000132356|ENSG00000158571|ENSG00000168209|ENSG00000123836|ENSG00000159322|ENSG00000105953|ENSG00000160326|ENSG00000162409|ENSG00000004455|ENSG00000254647|ENSG00000141568|ENSG00000105679|ENSG00000004939|ENSG00000106992|ENSG00000167588|ENSG00000168610|ENSG00000164708|ENSG00000171314|ENSG00000115592|ENSG00000233381|ENSG00000147853|ENSG00000141027|ENSG00000100393|ENSG00000188316|ENSG00000009950…
7	ribonucleotide metabolic process	GO:0046032	ADP catabolic process	93														0.04539245076					ENSG00000170950|ENSG00000132356|ENSG00000158571|ENSG00000168209|ENSG00000123836|ENSG00000159322|ENSG00000105953|ENSG00000160326|ENSG00000172331|ENSG00000162409|ENSG00000254647|ENSG00000141568|ENSG00000105679|ENSG00000004939|ENSG00000072062|ENSG00000152556|ENSG00000213689|ENSG00000149925|ENSG00000067225|ENSG00000167588|ENSG00000168610|ENSG00000164708|ENSG00000067057|ENSG00000107798|ENSG00000078237…
11	hormone secretion	GO:0009914	hormone transport	328													0.003349243281						ENSG00000065615|ENSG00000096968|ENSG00000081760|ENSG00000104918|ENSG00000109472|ENSG00000112394|ENSG00000114520|ENSG00000118702|ENSG00000131620|ENSG00000123836|ENSG00000128266|ENSG00000163794|ENSG00000133019|ENSG00000142330|ENSG00000145087|ENSG00000147100|ENSG00000143420|ENSG00000147262|ENSG00000254647|ENSG00000148660|ENSG00000105649|ENSG00000132639|ENSG00000148672|ENSG00000271503|ENSG00000152254…
7	ribonucleotide metabolic process	GO:0046034	ATP metabolic process	223														0.04000479992					ENSG00000132356|ENSG00000158571|ENSG00000168209|ENSG00000205542|ENSG00000123836|ENSG00000114573|ENSG00000159322|ENSG00000160326|ENSG00000004455|ENSG00000099795|ENSG00000254647|ENSG00000004779|ENSG00000105679|ENSG00000004939|ENSG00000165609|ENSG00000167588|ENSG00000168610|ENSG00000168653|ENSG00000115286|ENSG00000164708|ENSG00000169020|ENSG00000171314|ENSG00000063176|ENSG00000099624|ENSG00000115592…
10	dendritic spine morphogenesis	GO:0106027	neuron projection organization	91								0.009739001028											ENSG00000130294|ENSG00000197959|ENSG00000198576|ENSG00000171862|ENSG00000163110|ENSG00000171867|ENSG00000198908|ENSG00000088899|ENSG00000132535|ENSG00000143761|ENSG00000251322|ENSG00000254647|ENSG00000198954|ENSG00000047579|ENSG00000070831|ENSG00000156299|ENSG00000106299|ENSG00000130203|ENSG00000135905|ENSG00000085733|ENSG00000105409|ENSG00000005884|ENSG00000111249|ENSG00000277363|ENSG00000100600…
1	axon extension	GO:0050772	positive regulation of axonogenesis	80						0.001792332293			0.04471218285										ENSG00000186868|ENSG00000136040|ENSG00000099250|ENSG00000176248|ENSG00000114554|ENSG00000198753|ENSG00000204217|ENSG00000131711|ENSG00000203879|ENSG00000004399|ENSG00000156299|ENSG00000134909|ENSG00000247596|ENSG00000162946|ENSG00000151615|ENSG00000103260|ENSG00000136603|ENSG00000169855|ENSG00000277586|ENSG00000073803|ENSG00000169032|ENSG00000185008|ENSG00000115414|ENSG00000105429|ENSG00000108379…
1	axon extension	GO:0050770	regulation of axonogenesis	158			0.01655079626			9.83E-04		1.78E-04	0.03553159306			0.01797456464			0.007764053399	0.03637114727			ENSG00000197993|ENSG00000099250|ENSG00000176248|ENSG00000114554|ENSG00000198753|ENSG00000196189|ENSG00000149269|ENSG00000131711|ENSG00000203879|ENSG00000004399|ENSG00000133104|ENSG00000177169|ENSG00000129682|ENSG00000134569|ENSG00000134909|ENSG00000174672|ENSG00000135622|ENSG00000247596|ENSG00000162946|ENSG00000137261|ENSG00000072518|ENSG00000115310|ENSG00000135333|ENSG00000136603|ENSG00000169032…
3	mitotic cell cycle phase transition	GO:0000082	G1/S transition of mitotic cell cycle	213	0.01091172566	0.008984234424				0.003077491879			0.04712436882				0.00354089704			0.04837793883	0.00180418421		ENSG00000206557|ENSG00000214309|ENSG00000149091|ENSG00000097046|ENSG00000105173|ENSG00000117748|ENSG00000163806|ENSG00000149311|ENSG00000099804|ENSG00000114867|ENSG00000164045|ENSG00000099956|ENSG00000005483|ENSG00000150093|ENSG00000150457|ENSG00000006634|ENSG00000133884|ENSG00000008710|ENSG00000151247|ENSG00000108443|ENSG00000169372|ENSG00000134058|ENSG00000185088|ENSG00000165891|ENSG00000134371…
6	mRNA catabolic process	GO:0050779	RNA destabilization	104	0.001357117391		0.04844380418	1.28E-04		0.008090892657			0.01610400895	0.006246137066	0.007604257211			0.02692647544				0.003127599891	ENSG00000141698|ENSG00000206557|ENSG00000151014|ENSG00000152520|ENSG00000166889|ENSG00000149115|ENSG00000174840|ENSG00000123737|ENSG00000179134|ENSG00000123908|ENSG00000205022|ENSG00000229474|ENSG00000134644|ENSG00000134744|ENSG00000005007|ENSG00000028137|ENSG00000070756|ENSG00000151065|ENSG00000178199|ENSG00000112941|ENSG00000125107|ENSG00000272886|ENSG00000185728|ENSG00000107371|ENSG00000140694…
17	Wnt signaling pathway	WP:WP4258	lncRNA in canonical Wnt signaling and colorectal cancer	97								0.009033216988											ENSG00000130600|ENSG00000105810|ENSG00000162337|ENSG00000070018|ENSG00000147869|ENSG00000134245|ENSG00000115596|ENSG00000070770|ENSG00000177283|ENSG00000004975|ENSG00000169884|ENSG00000104371|ENSG00000162772|ENSG00000132964|ENSG00000177606|ENSG00000106462|ENSG00000135925|ENSG00000145506|ENSG00000081059|ENSG00000164736|ENSG00000163251|ENSG00000228526|ENSG00000168646|ENSG00000178585|ENSG00000108379…
12	heart development	GO:0003170	heart valve development	74					2.00E-04														ENSG00000130558|ENSG00000168214|ENSG00000204217|ENSG00000265107|ENSG00000105329|ENSG00000139687|ENSG00000028137|ENSG00000124216|ENSG00000198081|ENSG00000066056|ENSG00000108784|ENSG00000136574|ENSG00000184347|ENSG00000166341|ENSG00000124766|ENSG00000169855|ENSG00000107485|ENSG00000185008|ENSG00000131196|ENSG00000168646|ENSG00000164867|ENSG00000067182|ENSG00000137868|ENSG00000163513|ENSG00000175206…
8	actin filament organization	GO:0051492	regulation of stress fiber assembly	91										0.002672615956									ENSG00000196405|ENSG00000097007|ENSG00000132376|ENSG00000099250|ENSG00000119699|ENSG00000070087|ENSG00000149269|ENSG00000124145|ENSG00000131626|ENSG00000105976|ENSG00000136238|ENSG00000119185|ENSG00000034971|ENSG00000070831|ENSG00000184009|ENSG00000050327|ENSG00000167711|ENSG00000165533|ENSG00000074054|ENSG00000102760|ENSG00000165699|ENSG00000196776|ENSG00000106799|ENSG00000107140|ENSG00000140416…
12	heart development	GO:0003176	aortic valve development	43					8.33E-04														ENSG00000134318|ENSG00000049540|ENSG00000168214|ENSG00000204217|ENSG00000105329|ENSG00000019549|ENSG00000125845|ENSG00000139687|ENSG00000028137|ENSG00000124216|ENSG00000163909|ENSG00000137834|ENSG00000183072|ENSG00000164683|ENSG00000066056|ENSG00000136574|ENSG00000184347|ENSG00000128917|ENSG00000138080|ENSG00000130700|ENSG00000169855|ENSG00000107485|ENSG00000101384|ENSG00000185008|ENSG00000122691…
12	heart development	GO:0003179	heart valve morphogenesis	61					0.002059210967														ENSG00000130558|ENSG00000204217|ENSG00000265107|ENSG00000105329|ENSG00000139687|ENSG00000124216|ENSG00000066056|ENSG00000108784|ENSG00000136574|ENSG00000184347|ENSG00000166341|ENSG00000124766|ENSG00000169855|ENSG00000107485|ENSG00000185008|ENSG00000131196|ENSG00000168646|ENSG00000164867|ENSG00000137868|ENSG00000163513|ENSG00000175206|ENSG00000125378|ENSG00000140937|ENSG00000125398|ENSG00000154736…
1	axon extension	GO:0097485	neuron projection guidance	249			2.20E-06					2.35E-04				2.65E-07	3.40E-05						ENSG00000099250|ENSG00000114554|ENSG00000132561|ENSG00000196189|ENSG00000168280|ENSG00000004399|ENSG00000133067|ENSG00000134115|ENSG00000134121|ENSG00000149557|ENSG00000135622|ENSG00000196470|ENSG00000136535|ENSG00000136830|ENSG00000138347|ENSG00000164690|ENSG00000107485|ENSG00000107831|ENSG00000005810|ENSG00000108379|ENSG00000143434|ENSG00000143590|ENSG00000169398|ENSG00000115904|ENSG00000010810…
1	axon extension	GO:0030307	positive regulation of cell growth	164						5.54E-05	0.003923132665		0.02632255869					0.02874011044				0.01815848087	ENSG00000130477|ENSG00000198399|ENSG00000099250|ENSG00000176248|ENSG00000123737|ENSG00000163794|ENSG00000131711|ENSG00000203879|ENSG00000132872|ENSG00000254647|ENSG00000114867|ENSG00000213023|ENSG00000070831|ENSG00000170242|ENSG00000134909|ENSG00000167674|ENSG00000099956|ENSG00000247596|ENSG00000162946|ENSG00000099910|ENSG00000106799|ENSG00000072849|ENSG00000163220|ENSG00000012232|ENSG00000115414…
1	axon extension	GO:0030308	negative regulation of cell growth	190				0.03013780581										0.01492896544	3.00E-04	0.01033040965			ENSG00000133639|ENSG00000099250|ENSG00000168243|ENSG00000196189|ENSG00000105329|ENSG00000105568|ENSG00000133104|ENSG00000105723|ENSG00000139687|ENSG00000177169|ENSG00000213445|ENSG00000129682|ENSG00000135622|ENSG00000140009|ENSG00000162998|ENSG00000163217|ENSG00000184347|ENSG00000135503|ENSG00000135919|ENSG00000164404|ENSG00000137261|ENSG00000124762|ENSG00000115310|ENSG00000135333|ENSG00000164736…
12	heart development	GO:0003180	aortic valve morphogenesis	38					0.01082353364														ENSG00000134318|ENSG00000049540|ENSG00000105329|ENSG00000019549|ENSG00000139687|ENSG00000124216|ENSG00000163909|ENSG00000137834|ENSG00000183072|ENSG00000164683|ENSG00000066056|ENSG00000136574|ENSG00000184347|ENSG00000128917|ENSG00000138080|ENSG00000130700|ENSG00000169855|ENSG00000107485|ENSG00000101384|ENSG00000185008|ENSG00000122691|ENSG00000131196|ENSG00000168646|ENSG00000164867|ENSG00000135547…
2	muscle tissue development	GO:0061049	cell growth involved in cardiac muscle cell development	23	0.02945154698																		ENSG00000117152|ENSG00000164530|ENSG00000120907|ENSG00000151320|ENSG00000154174|ENSG00000163110|ENSG00000114861|ENSG00000185532|ENSG00000182533|ENSG00000154556|ENSG00000186951|ENSG00000187955|ENSG00000105723|ENSG00000017427|ENSG00000116741|ENSG00000129484|ENSG00000060069|ENSG00000100811|ENSG00000136574|ENSG00000143995|ENSG00000065559|ENSG00000078401|ENSG00000160211
18	RHO GTPase cycle	REAC:R-HSA-9012999	RHO GTPase cycle	449		2.37E-10		0.02058147264		0.03766741996	0.02273544291		5.33E-04					4.31E-04			3.25E-07		ENSG00000153944|ENSG00000159314|ENSG00000130158|ENSG00000114554|ENSG00000149269|ENSG00000004399|ENSG00000149357|ENSG00000149532|ENSG00000115085|ENSG00000136002|ENSG00000115145|ENSG00000163219|ENSG00000137218|ENSG00000150054|ENSG00000150093|ENSG00000006607|ENSG00000137727|ENSG00000137831|ENSG00000137962|ENSG00000116984|ENSG00000138640|ENSG00000115355|ENSG00000150760|ENSG00000151208|ENSG00000173848…
8	actin filament organization	GO:0032956	regulation of actin cytoskeleton organization	334				0.03508980593		0.01899612511				0.002138205004			0.01301417483	0.004153618019			0.007222001913		ENSG00000196405|ENSG00000097007|ENSG00000132376|ENSG00000099250|ENSG00000205542|ENSG00000099290|ENSG00000105329|ENSG00000149269|ENSG00000142330|ENSG00000251322|ENSG00000004975|ENSG00000142632|ENSG00000132970|ENSG00000163217|ENSG00000196776|ENSG00000107140|ENSG00000138443|ENSG00000140416|ENSG00000164144|ENSG00000115355|ENSG00000100151|ENSG00000150764|ENSG00000164889|ENSG00000047648|ENSG00000197321…
16	immune system	REAC:R-HSA-975871	MyD88 cascade initiated on plasma membrane	96								0.04105868772											ENSG00000160959|ENSG00000120875|ENSG00000189403|ENSG00000204305|ENSG00000164086|ENSG00000174123|ENSG00000105568|ENSG00000106100|ENSG00000143947|ENSG00000071242|ENSG00000166484|ENSG00000174516|ENSG00000167207|ENSG00000050748|ENSG00000184216|ENSG00000109320|ENSG00000177606|ENSG00000100784|ENSG00000102882|ENSG00000168884|ENSG00000177889|ENSG00000072803|ENSG00000269335|ENSG00000169032|ENSG00000160703…
8	actin filament organization	GO:0051494	negative regulation of cytoskeleton organization	161										0.003416921921									ENSG00000132376|ENSG00000205542|ENSG00000173366|ENSG00000070087|ENSG00000131711|ENSG00000105976|ENSG00000251322|ENSG00000172830|ENSG00000129682|ENSG00000136108|ENSG00000242498|ENSG00000138100|ENSG00000074054|ENSG00000136842|ENSG00000186994|ENSG00000247596|ENSG00000088325|ENSG00000139734|ENSG00000177938|ENSG00000101367|ENSG00000144824|ENSG00000148700|ENSG00000250021|ENSG00000100151|ENSG00000140463…
2	muscle tissue development	GO:0061050	regulation of cell growth involved in cardiac muscle cell development	16	0.009896111887																		ENSG00000117152|ENSG00000164530|ENSG00000151320|ENSG00000154174|ENSG00000114861|ENSG00000182533|ENSG00000186951|ENSG00000187955|ENSG00000105723|ENSG00000017427|ENSG00000116741|ENSG00000129484|ENSG00000060069|ENSG00000100811|ENSG00000078401|ENSG00000160211
8	actin filament organization	GO:0051017	actin filament bundle assembly	158										6.87E-04									ENSG00000113657|ENSG00000196405|ENSG00000097007|ENSG00000132376|ENSG00000099250|ENSG00000070087|ENSG00000149269|ENSG00000124145|ENSG00000134278|ENSG00000105976|ENSG00000251322|ENSG00000070831|ENSG00000177425|ENSG00000144488|ENSG00000074054|ENSG00000139734|ENSG00000006611|ENSG00000196776|ENSG00000106799|ENSG00000107140|ENSG00000140416|ENSG00000196570|ENSG00000104728|ENSG00000144824|ENSG00000079337…
12	heart development	GO:0003151	outflow tract morphogenesis	78			5.42E-05																ENSG00000118257|ENSG00000138802|ENSG00000099250|ENSG00000168214|ENSG00000066468|ENSG00000164107|ENSG00000204217|ENSG00000265107|ENSG00000004399|ENSG00000120149|ENSG00000157240|ENSG00000004975|ENSG00000070831|ENSG00000106991|ENSG00000183691|ENSG00000099942|ENSG00000164129|ENSG00000184113|ENSG00000164190|ENSG00000135111|ENSG00000162496|ENSG00000069702|ENSG00000151617|ENSG00000164442|ENSG00000203883…
2	muscle tissue development	GO:1905207	regulation of cardiocyte differentiation	25															0.01359943535				ENSG00000110693|ENSG00000141480|ENSG00000089225|ENSG00000107984|ENSG00000166225|ENSG00000092969|ENSG00000146648|ENSG00000164850|ENSG00000141646|ENSG00000125845|ENSG00000154175|ENSG00000183072|ENSG00000108773|ENSG00000155760|ENSG00000198719|ENSG00000164736|ENSG00000081189|ENSG00000135547|ENSG00000154342|ENSG00000174953|ENSG00000125266|ENSG00000125378|ENSG00000139174|ENSG00000141052|ENSG00000171720
19	glycerophospholipid biosynthetic process	GO:0006661	phosphatidylinositol biosynthetic process	129				0.007311333923					0.02032539615										ENSG00000139505|ENSG00000000419|ENSG00000132376|ENSG00000171608|ENSG00000149311|ENSG00000124155|ENSG00000115020|ENSG00000196455|ENSG00000211456|ENSG00000249967|ENSG00000250719|ENSG00000133056|ENSG00000274211|ENSG00000137825|ENSG00000135914|ENSG00000007541|ENSG00000107242|ENSG00000068745|ENSG00000100311|ENSG00000198825|ENSG00000179085|ENSG00000163624|ENSG00000011405|ENSG00000114737|ENSG00000197121…
12	heart development	GO:0003148	outflow tract septum morphogenesis	24				0.01647961729															ENSG00000118257|ENSG00000121068|ENSG00000099250|ENSG00000169855|ENSG00000066468|ENSG00000092969|ENSG00000107831|ENSG00000185008|ENSG00000016082|ENSG00000081479|ENSG00000120149|ENSG00000141646|ENSG00000164532|ENSG00000141448|ENSG00000106991|ENSG00000163513|ENSG00000169946|ENSG00000125378|ENSG00000137834|ENSG00000183072|ENSG00000184058|ENSG00000075223|ENSG00000197702|ENSG00000107779
9	signaling by NOTCH1	WP:WP673	ErbB signaling pathway	89	7.58E-04	0.02143173537	0.03143918046			0.001256686766				0.01409526128		0.003199377419	0.007960638875			1.06E-04	0.002643921281		ENSG00000114423|ENSG00000097007|ENSG00000110092|ENSG00000129946|ENSG00000171608|ENSG00000213281|ENSG00000149269|ENSG00000110395|ENSG00000148660|ENSG00000070808|ENSG00000099942|ENSG00000175634|ENSG00000050748|ENSG00000130669|ENSG00000051382|ENSG00000177606|ENSG00000169752|ENSG00000177885|ENSG00000002330|ENSG00000102882|ENSG00000111276|ENSG00000124762|ENSG00000157168|ENSG00000133703|ENSG00000169032…
2	muscle tissue development	GO:0007517	muscle organ development	357	0.04359067348		0.01898422061				0.001881262458					4.01E-04							ENSG00000132356|ENSG00000163508|ENSG00000110066|ENSG00000196531|ENSG00000109132|ENSG00000168214|ENSG00000163792|ENSG00000105329|ENSG00000003402|ENSG00000163935|ENSG00000132429|ENSG00000164976|ENSG00000169884|ENSG00000179388|ENSG00000167674|ENSG00000184155|ENSG00000136068|ENSG00000167080|ENSG00000163217|ENSG00000136830|ENSG00000150093|ENSG00000164442|ENSG00000184357|ENSG00000140416|ENSG00000164690…
1	axon extension	GO:0030516	regulation of axon extension	96														0.02266503629	0.02763085724				ENSG00000186868|ENSG00000040608|ENSG00000082684|ENSG00000097007|ENSG00000163785|ENSG00000130558|ENSG00000099250|ENSG00000176248|ENSG00000204217|ENSG00000196189|ENSG00000131711|ENSG00000203879|ENSG00000089820|ENSG00000091129|ENSG00000095539|ENSG00000134909|ENSG00000130203|ENSG00000134987|ENSG00000135622|ENSG00000085733|ENSG00000247596|ENSG00000162946|ENSG00000151615|ENSG00000137261|ENSG00000168758…
16	immune system	REAC:R-HSA-198725	Nuclear Events (kinase and transcription factor activation)	61									0.01086377143										ENSG00000120875|ENSG00000171223|ENSG00000118515|ENSG00000139352|ENSG00000198576|ENSG00000164086|ENSG00000105568|ENSG00000084093|ENSG00000071242|ENSG00000172201|ENSG00000179388|ENSG00000166484|ENSG00000104903|ENSG00000100784|ENSG00000140262|ENSG00000102882|ENSG00000166886|ENSG00000137713|ENSG00000171450|ENSG00000176749|ENSG00000111642|ENSG00000117318|ENSG00000140600|ENSG00000139318|ENSG00000175592…
5	TGF beta signaling pathway	GO:0030512	negative regulation of transforming growth factor beta receptor signaling pathway	94					0.00196886244												0.04836143352		ENSG00000139146|ENSG00000119699|ENSG00000102054|ENSG00000162521|ENSG00000144730|ENSG00000095739|ENSG00000166068|ENSG00000168675|ENSG00000106991|ENSG00000142611|ENSG00000176194|ENSG00000204389|ENSG00000168556|ENSG00000069702|ENSG00000136715|ENSG00000196591|ENSG00000112200|ENSG00000129515|ENSG00000197415|ENSG00000136352|ENSG00000197859|ENSG00000108389|ENSG00000136603|ENSG00000138615|ENSG00000151694…
6	mRNA catabolic process	GO:0061013	regulation of mRNA catabolic process	191	0.02003049749		0.04680130641	0.00390113174					0.001431813168	0.01277097078	3.18E-06			0.006432697867				0.007035603937	ENSG00000141698|ENSG00000206557|ENSG00000151014|ENSG00000152520|ENSG00000166889|ENSG00000149115|ENSG00000174840|ENSG00000123737|ENSG00000179134|ENSG00000123908|ENSG00000142864|ENSG00000205022|ENSG00000162385|ENSG00000229474|ENSG00000099622|ENSG00000134644|ENSG00000134744|ENSG00000005007|ENSG00000263528|ENSG00000070756|ENSG00000172346|ENSG00000265241|ENSG00000107929|ENSG00000111196|ENSG00000111701…
6	mRNA catabolic process	GO:0061014	positive regulation of mRNA catabolic process	105	0.02242990536			3.30E-05		0.009498498783			0.01895614974	0.001862281278	0.009038851836			0.03178881519				0.003612495949	ENSG00000141698|ENSG00000206557|ENSG00000151014|ENSG00000152520|ENSG00000166889|ENSG00000149115|ENSG00000174840|ENSG00000123737|ENSG00000179134|ENSG00000123908|ENSG00000205022|ENSG00000229474|ENSG00000134644|ENSG00000134744|ENSG00000005007|ENSG00000070756|ENSG00000151065|ENSG00000178199|ENSG00000112941|ENSG00000125107|ENSG00000272886|ENSG00000185728|ENSG00000107371|ENSG00000140694|ENSG00000009307…
5	TGF beta signaling pathway	GO:0141091	transforming growth factor beta receptor superfamily signaling pathway	341		0.01019752077	1.65E-04	4.08E-05	1.91E-05			0.04017036436	6.23E-04	0.001590975961	1.15E-04	4.75E-06	0.003259141787			4.35E-05	6.16E-04	0.009953954215	ENSG00000171236|ENSG00000097007|ENSG00000107872|ENSG00000168214|ENSG00000147869|ENSG00000105329|ENSG00000241186|ENSG00000133104|ENSG00000134986|ENSG00000164120|ENSG00000197921|ENSG00000106031|ENSG00000184113|ENSG00000168522|ENSG00000005339|ENSG00000168556|ENSG00000163217|ENSG00000168610|ENSG00000005884|ENSG00000168615|ENSG00000196591|ENSG00000164404|ENSG00000150457|ENSG00000164442|ENSG00000150593…
9	signaling by NOTCH1	REAC:R-HSA-2644602	Signaling by NOTCH1 PEST Domain Mutants in Cancer	57					6.70E-04														ENSG00000101849|ENSG00000168214|ENSG00000143801|ENSG00000143947|ENSG00000197921|ENSG00000162736|ENSG00000101752|ENSG00000177565|ENSG00000196498|ENSG00000005339|ENSG00000132964|ENSG00000196591|ENSG00000147099|ENSG00000151694|ENSG00000184916|ENSG00000196782|ENSG00000205155|ENSG00000107954|ENSG00000184384|ENSG00000112237|ENSG00000055130|ENSG00000150991|ENSG00000214357|ENSG00000136997|ENSG00000141027…
9	signaling by NOTCH1	REAC:R-HSA-2644603	Signaling by NOTCH1 in Cancer	57					6.70E-04														ENSG00000101849|ENSG00000168214|ENSG00000143801|ENSG00000143947|ENSG00000197921|ENSG00000162736|ENSG00000101752|ENSG00000177565|ENSG00000196498|ENSG00000005339|ENSG00000132964|ENSG00000196591|ENSG00000147099|ENSG00000151694|ENSG00000184916|ENSG00000196782|ENSG00000205155|ENSG00000107954|ENSG00000184384|ENSG00000112237|ENSG00000055130|ENSG00000150991|ENSG00000214357|ENSG00000136997|ENSG00000141027…
4	kidney development	GO:0110110	positive regulation of animal organ morphogenesis	36					0.04429985398														ENSG00000107984|ENSG00000134245|ENSG00000166225|ENSG00000105329|ENSG00000165730|ENSG00000174059|ENSG00000064300|ENSG00000070193|ENSG00000125845|ENSG00000005073|ENSG00000005513|ENSG00000100625|ENSG00000105989|ENSG00000166501|ENSG00000123388|ENSG00000164056|ENSG00000184371|ENSG00000204531|ENSG00000078401|ENSG00000113578|ENSG00000130700|ENSG00000168621|ENSG00000169855|ENSG00000077782|ENSG00000126778…
17	Wnt signaling pathway	GO:0016055	Wnt signaling pathway	452		0.04339643892	5.81E-05	2.15E-05	3.88E-11	4.20E-06		3.97E-08	6.26E-07	4.13E-04	0.02727398093	1.32E-05	5.79E-04		0.04842125708		0.002224841116	0.007850529664	ENSG00000058091|ENSG00000109472|ENSG00000147655|ENSG00000154237|ENSG00000272398|ENSG00000004975|ENSG00000169884|ENSG00000170242|ENSG00000104371|ENSG00000196470|ENSG00000136155|ENSG00000162998|ENSG00000135925|ENSG00000163346|ENSG00000005884|ENSG00000154856|ENSG00000158813|ENSG00000150457|ENSG00000006712|ENSG00000171243|ENSG00000196781|ENSG00000164690|ENSG00000075290|ENSG00000164736|ENSG00000150764…
9	signaling by NOTCH1	WP:WP4205	MET in type 1 papillary renal cell carcinoma	58																0.01010923523			ENSG00000171608|ENSG00000171094|ENSG00000213281|ENSG00000149269|ENSG00000110395|ENSG00000105976|ENSG00000019991|ENSG00000136238|ENSG00000124181|ENSG00000070831|ENSG00000099942|ENSG00000130669|ENSG00000051382|ENSG00000177606|ENSG00000168610|ENSG00000177885|ENSG00000002330|ENSG00000102882|ENSG00000124762|ENSG00000133703|ENSG00000169032|ENSG00000137843|ENSG00000077264|ENSG00000078061|ENSG00000107263…
5	TGF beta signaling pathway	GO:0060395	SMAD protein signal transduction	92				0.02307728526															ENSG00000096968|ENSG00000119699|ENSG00000204217|ENSG00000105329|ENSG00000043143|ENSG00000164619|ENSG00000143799|ENSG00000168675|ENSG00000106991|ENSG00000183691|ENSG00000121989|ENSG00000128791|ENSG00000135100|ENSG00000204435|ENSG00000177606|ENSG00000163217|ENSG00000122641|ENSG00000069702|ENSG00000166923|ENSG00000137261|ENSG00000164458|ENSG00000197415|ENSG00000165623|ENSG00000102900|ENSG00000106799…
16	immune system	REAC:R-HSA-450294	MAP kinase activation	63								0.0143670799											ENSG00000120875|ENSG00000164086|ENSG00000105568|ENSG00000106100|ENSG00000143947|ENSG00000071242|ENSG00000166484|ENSG00000167207|ENSG00000050748|ENSG00000184216|ENSG00000109320|ENSG00000177606|ENSG00000100784|ENSG00000102882|ENSG00000168884|ENSG00000177889|ENSG00000072803|ENSG00000269335|ENSG00000169032|ENSG00000137713|ENSG00000157625|ENSG00000076984|ENSG00000166167|ENSG00000055130|ENSG00000150991…
3	mitotic cell cycle phase transition	GO:0007346	regulation of mitotic cell cycle	496	0.005961165438	0.001817040905										0.03811141135					1.70E-05	0.00143667987	ENSG00000214309|ENSG00000149091|ENSG00000109132|ENSG00000002822|ENSG00000116691|ENSG00000128250|ENSG00000114670|ENSG00000149311|ENSG00000140015|ENSG00000254647|ENSG00000114867|ENSG00000149503|ENSG00000161692|ENSG00000164045|ENSG00000169857|ENSG00000149554|ENSG00000169884|ENSG00000170242|ENSG00000171033|ENSG00000176155|ENSG00000179051|ENSG00000196510|ENSG00000005483|ENSG00000151164|ENSG00000008710…
18	RHO GTPase cycle	REAC:R-HSA-9013404	RAC2 GTPase cycle	88									0.01614306352										ENSG00000105137|ENSG00000133789|ENSG00000139436|ENSG00000149269|ENSG00000166398|ENSG00000105974|ENSG00000149357|ENSG00000254999|ENSG00000035499|ENSG00000124164|ENSG00000139641|ENSG00000102119|ENSG00000028116|ENSG00000070831|ENSG00000156299|ENSG00000165300|ENSG00000134909|ENSG00000141522|ENSG00000130669|ENSG00000049245|ENSG00000129219|ENSG00000135905|ENSG00000072274|ENSG00000141968|ENSG00000150054…
18	RHO GTPase cycle	REAC:R-HSA-9013405	RHOD GTPase cycle	52									9.71E-04										ENSG00000118407|ENSG00000114554|ENSG00000105974|ENSG00000033867|ENSG00000035499|ENSG00000124164|ENSG00000139641|ENSG00000156232|ENSG00000102119|ENSG00000028116|ENSG00000130150|ENSG00000134909|ENSG00000186399|ENSG00000049245|ENSG00000164040|ENSG00000139734|ENSG00000076706|ENSG00000137133|ENSG00000148700|ENSG00000145819|ENSG00000175220|ENSG00000137843|ENSG00000142634|ENSG00000173156|ENSG00000140750…
18	RHO GTPase cycle	REAC:R-HSA-9013406	RHOQ GTPase cycle	59		0.003846326695										2.18E-04							ENSG00000105137|ENSG00000131089|ENSG00000163171|ENSG00000139436|ENSG00000149269|ENSG00000105974|ENSG00000033867|ENSG00000149357|ENSG00000035499|ENSG00000070831|ENSG00000047932|ENSG00000106299|ENSG00000134909|ENSG00000130669|ENSG00000049245|ENSG00000102606|ENSG00000198373|ENSG00000072274|ENSG00000150054|ENSG00000139734|ENSG00000266028|ENSG00000152661|ENSG00000145819|ENSG00000169379|ENSG00000175220…
9	signaling by NOTCH1	REAC:R-HSA-2644606	Constitutive Signaling by NOTCH1 PEST Domain Mutants	57					6.70E-04														ENSG00000101849|ENSG00000168214|ENSG00000143801|ENSG00000143947|ENSG00000197921|ENSG00000162736|ENSG00000101752|ENSG00000177565|ENSG00000196498|ENSG00000005339|ENSG00000132964|ENSG00000196591|ENSG00000147099|ENSG00000151694|ENSG00000184916|ENSG00000196782|ENSG00000205155|ENSG00000107954|ENSG00000184384|ENSG00000112237|ENSG00000055130|ENSG00000150991|ENSG00000214357|ENSG00000136997|ENSG00000141027…
18	RHO GTPase cycle	REAC:R-HSA-9013409	RHOJ GTPase cycle	55		1.46E-06										0.001472147336					7.03E-05		ENSG00000105137|ENSG00000139436|ENSG00000149269|ENSG00000105974|ENSG00000033867|ENSG00000149357|ENSG00000035499|ENSG00000070831|ENSG00000106299|ENSG00000134909|ENSG00000130669|ENSG00000049245|ENSG00000102606|ENSG00000198373|ENSG00000072274|ENSG00000150054|ENSG00000139734|ENSG00000152661|ENSG00000107099|ENSG00000145819|ENSG00000169379|ENSG00000175220|ENSG00000077264|ENSG00000173218|ENSG00000105281…
13	epithelial cell migration	GO:0030336	negative regulation of cell migration	285			0.001415069479	2.72E-06			0.04635964331		3.40E-06	0.006869047706		0.001596311393	0.002134620941			0.04143108092			ENSG00000113657|ENSG00000196405|ENSG00000189403|ENSG00000001631|ENSG00000213463|ENSG00000116691|ENSG00000261150|ENSG00000240972|ENSG00000173269|ENSG00000100292|ENSG00000102572|ENSG00000184113|ENSG00000168556|ENSG00000015413|ENSG00000163217|ENSG00000168610|ENSG00000196591|ENSG00000219438|ENSG00000164442|ENSG00000134602|ENSG00000140416|ENSG00000164690|ENSG00000196839|ENSG00000152894|ENSG00000213809…
1	axon extension	GO:0016049	cell growth	499		7.75E-09	0.0214402129	1.09E-05	8.10E-05	7.08E-06	3.75E-07	0.004390420078	0.001063283074	0.001162611003		0.006586184588		3.69E-07	1.24E-05	4.43E-06	1.31E-08	7.21E-04	ENSG00000114554|ENSG00000163794|ENSG00000196189|ENSG00000149357|ENSG00000254647|ENSG00000114867|ENSG00000170242|ENSG00000162998|ENSG00000163217|ENSG00000150093|ENSG00000164404|ENSG00000115310|ENSG00000164736|ENSG00000164823|ENSG00000115414|ENSG00000197019|ENSG00000008294|ENSG00000164934|ENSG00000173848|ENSG00000176624|ENSG00000090432|ENSG00000177189|ENSG00000012048|ENSG00000166148|ENSG00000116586…
16	immune system	REAC:R-HSA-450282	MAPK targets/ Nuclear events mediated by MAP kinases	31									0.02867592573										ENSG00000100030|ENSG00000120875|ENSG00000117676|ENSG00000164086|ENSG00000112640|ENSG00000105568|ENSG00000170345|ENSG00000071242|ENSG00000166484|ENSG00000105053|ENSG00000050748|ENSG00000104695|ENSG00000177606|ENSG00000100784|ENSG00000185386|ENSG00000107643|ENSG00000118260|ENSG00000102882|ENSG00000113575|ENSG00000108861|ENSG00000081189|ENSG00000137713|ENSG00000109339|ENSG00000115966|ENSG00000139318…
4	kidney development	GO:0072164	mesonephric tubule development	102												0.03740627244					0.01885540681		ENSG00000081181|ENSG00000147869|ENSG00000134245|ENSG00000105329|ENSG00000115596|ENSG00000124145|ENSG00000075891|ENSG00000183691|ENSG00000121691|ENSG00000251493|ENSG00000166341|ENSG00000164690|ENSG00000107485|ENSG00000184937|ENSG00000107831|ENSG00000185008|ENSG00000178585|ENSG00000185630|ENSG00000008710|ENSG00000115884|ENSG00000075711|ENSG00000125931|ENSG00000141646|ENSG00000196159|ENSG00000141449…
14	regulation of monoatomic ion transmembrane transport	GO:0010959	regulation of metal ion transport	369		0.02731145694															0.03670385628		ENSG00000097007|ENSG00000132376|ENSG00000163794|ENSG00000105329|ENSG00000143933|ENSG00000148660|ENSG00000114796|ENSG00000160014|ENSG00000162494|ENSG00000271503|ENSG00000123560|ENSG00000196296|ENSG00000275302|ENSG00000149575|ENSG00000119782|ENSG00000164266|ENSG00000198668|ENSG00000277632|ENSG00000186810|ENSG00000198373|ENSG00000150093|ENSG00000150594|ENSG00000151150|ENSG00000164867|ENSG00000063176…
4	kidney development	GO:0072163	mesonephric epithelium development	102												0.03740627244					0.01885540681		ENSG00000081181|ENSG00000147869|ENSG00000134245|ENSG00000105329|ENSG00000115596|ENSG00000124145|ENSG00000075891|ENSG00000183691|ENSG00000121691|ENSG00000251493|ENSG00000166341|ENSG00000164690|ENSG00000107485|ENSG00000184937|ENSG00000107831|ENSG00000185008|ENSG00000178585|ENSG00000185630|ENSG00000008710|ENSG00000115884|ENSG00000075711|ENSG00000125931|ENSG00000141646|ENSG00000196159|ENSG00000141449…
11	hormone secretion	GO:0051223	regulation of protein transport	440		0.01782155697	0.009234460526					0.02221085887		0.004298096337		0.02108128131	3.97E-06				0.01279705935		ENSG00000081760|ENSG00000123836|ENSG00000128266|ENSG00000104219|ENSG00000133019|ENSG00000142330|ENSG00000145087|ENSG00000159363|ENSG00000143420|ENSG00000254647|ENSG00000196262|ENSG00000148672|ENSG00000271503|ENSG00000152254|ENSG00000164038|ENSG00000167470|ENSG00000169992|ENSG00000123983|ENSG00000170011|ENSG00000177542|ENSG00000162852|ENSG00000171033|ENSG00000181031|ENSG00000174672|ENSG00000198643…
19	glycerophospholipid biosynthetic process	GO:0008654	phospholipid biosynthetic process	254				0.004543880229					0.002047277559										ENSG00000000419|ENSG00000132376|ENSG00000149091|ENSG00000171608|ENSG00000188313|ENSG00000105499|ENSG00000149311|ENSG00000116171|ENSG00000123983|ENSG00000115020|ENSG00000196455|ENSG00000149485|ENSG00000133056|ENSG00000137825|ENSG00000007541|ENSG00000063176|ENSG00000068745|ENSG00000100311|ENSG00000169692|ENSG00000011405|ENSG00000111666|ENSG00000114737|ENSG00000134324|ENSG00000197121|ENSG00000197858…
9	signaling by NOTCH1	REAC:R-HSA-2122947	NOTCH1 Intracellular Domain Regulates Transcription	46					0.03228689342														ENSG00000100429|ENSG00000101849|ENSG00000168214|ENSG00000116478|ENSG00000100603|ENSG00000170315|ENSG00000100644|ENSG00000143947|ENSG00000163909|ENSG00000048052|ENSG00000197921|ENSG00000177565|ENSG00000164683|ENSG00000196498|ENSG00000005339|ENSG00000132964|ENSG00000221983|ENSG00000108773|ENSG00000196591|ENSG00000113558|ENSG00000065717|ENSG00000147099|ENSG00000013619|ENSG00000108840|ENSG00000196781…
14	regulation of monoatomic ion transmembrane transport	GO:0051235	maintenance of location	341																0.003518445497			ENSG00000097007|ENSG00000205542|ENSG00000147869|ENSG00000002822|ENSG00000196689|ENSG00000105329|ENSG00000105499|ENSG00000172428|ENSG00000136634|ENSG00000143933|ENSG00000157916|ENSG00000160014|ENSG00000196296|ENSG00000214456|ENSG00000104321|ENSG00000149782|ENSG00000119782|ENSG00000198668|ENSG00000277632|ENSG00000186810|ENSG00000203618|ENSG00000115307|ENSG00000115355|ENSG00000150995|ENSG00000164828…
8	actin filament organization	GO:0032970	regulation of actin filament-based process	376		0.005871442374		0.005051789241		0.01770634463	0.0181955779			5.76E-05		0.01085821816	9.32E-04	6.86E-05		0.02795000175	3.89E-04		ENSG00000196405|ENSG00000097007|ENSG00000132376|ENSG00000099250|ENSG00000205542|ENSG00000099290|ENSG00000105329|ENSG00000149269|ENSG00000142330|ENSG00000251322|ENSG00000196296|ENSG00000004975|ENSG00000142632|ENSG00000132970|ENSG00000163217|ENSG00000196776|ENSG00000107140|ENSG00000138443|ENSG00000140416|ENSG00000164144|ENSG00000115355|ENSG00000100151|ENSG00000150764|ENSG00000139926|ENSG00000164889…
19	glycerophospholipid biosynthetic process	GO:0046854	phosphatidylinositol phosphate biosynthetic process	65									0.008776045969										ENSG00000185338|ENSG00000171608|ENSG00000149311|ENSG00000115020|ENSG00000176095|ENSG00000196455|ENSG00000186111|ENSG00000051382|ENSG00000249967|ENSG00000250719|ENSG00000133056|ENSG00000184557|ENSG00000274211|ENSG00000137825|ENSG00000157106|ENSG00000132294|ENSG00000165914|ENSG00000107242|ENSG00000040933|ENSG00000068745|ENSG00000145675|ENSG00000104331|ENSG00000117461|ENSG00000139144|ENSG00000086544…
8	actin filament organization	GO:0007015	actin filament organization	463			0.02481695205			0.001720006729		0.03157567834		0.009651411023			5.51E-05	0.003593312168					ENSG00000196405|ENSG00000205542|ENSG00000149269|ENSG00000251322|ENSG00000115091|ENSG00000163219|ENSG00000006611|ENSG00000196776|ENSG00000140416|ENSG00000164144|ENSG00000115355|ENSG00000155846|ENSG00000133816|ENSG00000047648|ENSG00000197321|ENSG00000151491|ENSG00000197535|ENSG00000115935|ENSG00000197694|ENSG00000178882|ENSG00000197879|ENSG00000049540|ENSG00000183688|ENSG00000198087|ENSG00000015285…
16	immune system	WP:WP734	Serotonin receptor 4 6 7 and NR3C signaling	19						0.02332215033													ENSG00000100030|ENSG00000102882|ENSG00000113580|ENSG00000148680|ENSG00000158748|ENSG00000164270|ENSG00000169032|ENSG00000126934|ENSG00000116473|ENSG00000157764|ENSG00000112658|ENSG00000087460|ENSG00000123268|ENSG00000162889|ENSG00000100784|ENSG00000120738|ENSG00000158711|ENSG00000126767|ENSG00000118260
5	TGF beta signaling pathway	GO:0090101	negative regulation of transmembrane receptor protein serine/threonine kinase signaling pathway	147			0.03126782189		0.00450395115											0.0261417587			ENSG00000097007|ENSG00000139146|ENSG00000147869|ENSG00000105974|ENSG00000134363|ENSG00000133104|ENSG00000162521|ENSG00000144730|ENSG00000168675|ENSG00000142611|ENSG00000183691|ENSG00000188730|ENSG00000144355|ENSG00000168556|ENSG00000196591|ENSG00000197415|ENSG00000136352|ENSG00000165623|ENSG00000171243|ENSG00000197859|ENSG00000136603|ENSG00000138615|ENSG00000103226|ENSG00000125912|ENSG00000147255…
2	muscle tissue development	GO:0046620	regulation of organ growth	89	0.02206386623					0.03937267278													ENSG00000168214|ENSG00000171862|ENSG00000066468|ENSG00000165060|ENSG00000105723|ENSG00000136630|ENSG00000183691|ENSG00000105989|ENSG00000135346|ENSG00000162769|ENSG00000163217|ENSG00000069702|ENSG00000150457|ENSG00000164442|ENSG00000106799|ENSG00000082482|ENSG00000157168|ENSG00000197616|ENSG00000114861|ENSG00000184937|ENSG00000107831|ENSG00000153094|ENSG00000176692|ENSG00000151718|ENSG00000078579…
7	ribonucleotide metabolic process	GO:0009205	purine ribonucleoside triphosphate metabolic process	247														0.03643343947					ENSG00000132341|ENSG00000132356|ENSG00000158571|ENSG00000168209|ENSG00000205542|ENSG00000123836|ENSG00000114573|ENSG00000159322|ENSG00000143156|ENSG00000160326|ENSG00000004455|ENSG00000099795|ENSG00000254647|ENSG00000004779|ENSG00000105679|ENSG00000004939|ENSG00000198018|ENSG00000165609|ENSG00000167588|ENSG00000168610|ENSG00000168653|ENSG00000115286|ENSG00000164708|ENSG00000169020|ENSG00000171314…
20	proteasomal protein catabolic process	GO:0032436	positive regulation of proteasomal ubiquitin-dependent protein catabolic process	86								0.00354131136											ENSG00000001084|ENSG00000101843|ENSG00000166233|ENSG00000167196|ENSG00000105325|ENSG00000128250|ENSG00000068903|ENSG00000173846|ENSG00000178381|ENSG00000105723|ENSG00000187866|ENSG00000165280|ENSG00000204388|ENSG00000072609|ENSG00000204389|ENSG00000050748|ENSG00000177479|ENSG00000145506|ENSG00000163743|ENSG00000141551|ENSG00000204628|ENSG00000168646|ENSG00000001629|ENSG00000140543|ENSG00000103126…
14	regulation of monoatomic ion transmembrane transport	GO:1904062	regulation of monoatomic cation transmembrane transport	283		0.01976583168														0.00646137177			ENSG00000097007|ENSG00000205542|ENSG00000105329|ENSG00000143933|ENSG00000114796|ENSG00000160014|ENSG00000162494|ENSG00000123560|ENSG00000196296|ENSG00000149575|ENSG00000119782|ENSG00000198668|ENSG00000186810|ENSG00000198373|ENSG00000150093|ENSG00000150594|ENSG00000151150|ENSG00000063176|ENSG00000108405|ENSG00000183023|ENSG00000213366|ENSG00000100739|ENSG00000165240|ENSG00000197386|ENSG00000166592…
20	proteasomal protein catabolic process	GO:0032434	regulation of proteasomal ubiquitin-dependent protein catabolic process	136								2.82E-06											ENSG00000001084|ENSG00000189283|ENSG00000105325|ENSG00000128250|ENSG00000134588|ENSG00000160803|ENSG00000105723|ENSG00000169884|ENSG00000124486|ENSG00000145506|ENSG00000163743|ENSG00000141551|ENSG00000164690|ENSG00000196724|ENSG00000168646|ENSG00000001629|ENSG00000140543|ENSG00000137273|ENSG00000273841|ENSG00000013561|ENSG00000105373|ENSG00000153071|ENSG00000034677|ENSG00000107404|ENSG00000163602…
8	actin filament organization	GO:0070507	regulation of microtubule cytoskeleton organization	163										0.004405682095									ENSG00000132356|ENSG00000097007|ENSG00000176108|ENSG00000130479|ENSG00000130559|ENSG00000149269|ENSG00000254505|ENSG00000131711|ENSG00000149273|ENSG00000105976|ENSG00000162409|ENSG00000255112|ENSG00000129682|ENSG00000136108|ENSG00000132849|ENSG00000136122|ENSG00000047410|ENSG00000138100|ENSG00000074054|ENSG00000088325|ENSG00000139734|ENSG00000139737|ENSG00000072518|ENSG00000101367|ENSG00000144824…
3	mitotic cell cycle phase transition	WP:WP707	DNA damage response	69	0.007562009528									9.57E-04									ENSG00000147082|ENSG00000097007|ENSG00000110092|ENSG00000105810|ENSG00000253729|ENSG00000002016|ENSG00000105173|ENSG00000117748|ENSG00000149311|ENSG00000183765|ENSG00000026103|ENSG00000080546|ENSG00000172115|ENSG00000099860|ENSG00000139687|ENSG00000198586|ENSG00000164045|ENSG00000149554|ENSG00000132906|ENSG00000177595|ENSG00000144554|ENSG00000164305|ENSG00000112576|ENSG00000118971|ENSG00000072501…
3	mitotic cell cycle phase transition	GO:0045786	negative regulation of cell cycle	388																	0.0111304217		ENSG00000149091|ENSG00000215174|ENSG00000002822|ENSG00000116691|ENSG00000128250|ENSG00000114670|ENSG00000149311|ENSG00000149503|ENSG00000169857|ENSG00000149554|ENSG00000170242|ENSG00000164120|ENSG00000132275|ENSG00000164305|ENSG00000150457|ENSG00000115317|ENSG00000152894|ENSG00000151164|ENSG00000008405|ENSG00000197299|ENSG00000009954|ENSG00000010244|ENSG00000165891|ENSG00000012048|ENSG00000180806…
3	mitotic cell cycle phase transition	GO:0045787	positive regulation of cell cycle	349		0.01000040797		0.001463671642													8.58E-06	0.006666432907	ENSG00000214309|ENSG00000097007|ENSG00000097046|ENSG00000105146|ENSG00000109132|ENSG00000188313|ENSG00000002822|ENSG00000105329|ENSG00000163806|ENSG00000136634|ENSG00000254647|ENSG00000114867|ENSG00000149503|ENSG00000161692|ENSG00000099901|ENSG00000164045|ENSG00000143536|ENSG00000149554|ENSG00000169884|ENSG00000106003|ENSG00000106031|ENSG00000168496|ENSG00000176155|ENSG00000179051|ENSG00000164256…
11	hormone secretion	GO:0046879	hormone secretion	317													0.002025193671						ENSG00000065615|ENSG00000096968|ENSG00000081760|ENSG00000104918|ENSG00000109472|ENSG00000112394|ENSG00000114520|ENSG00000118702|ENSG00000131620|ENSG00000123836|ENSG00000128266|ENSG00000163794|ENSG00000133019|ENSG00000142330|ENSG00000145087|ENSG00000147100|ENSG00000143420|ENSG00000147262|ENSG00000254647|ENSG00000148660|ENSG00000105649|ENSG00000132639|ENSG00000148672|ENSG00000271503|ENSG00000152254…
10	dendritic spine morphogenesis	GO:0048813	dendrite morphogenesis	142		0.001412267511		0.003474333869	0.02852584176			1.24E-04	2.91E-05								0.001782082149		ENSG00000069869|ENSG00000130294|ENSG00000197959|ENSG00000138814|ENSG00000130540|ENSG00000198576|ENSG00000099250|ENSG00000176248|ENSG00000198908|ENSG00000124006|ENSG00000132640|ENSG00000132535|ENSG00000251322|ENSG00000114745|ENSG00000125249|ENSG00000133083|ENSG00000070831|ENSG00000134313|ENSG00000105894|ENSG00000106299|ENSG00000134569|ENSG00000135905|ENSG00000150093|ENSG00000277363|ENSG00000137817…
11	hormone secretion	GO:0046883	regulation of hormone secretion	261													0.005844825793						ENSG00000096968|ENSG00000081760|ENSG00000104918|ENSG00000114520|ENSG00000118702|ENSG00000131620|ENSG00000123836|ENSG00000128266|ENSG00000163794|ENSG00000133019|ENSG00000142330|ENSG00000145087|ENSG00000143420|ENSG00000254647|ENSG00000132639|ENSG00000148672|ENSG00000271503|ENSG00000152254|ENSG00000164038|ENSG00000167470|ENSG00000169992|ENSG00000170011|ENSG00000177542|ENSG00000181031|ENSG00000174672…
8	actin filament organization	GO:0010639	negative regulation of organelle organization	361									0.003767504114										ENSG00000001084|ENSG00000132376|ENSG00000205542|ENSG00000002822|ENSG00000229474|ENSG00000149311|ENSG00000251322|ENSG00000132604|ENSG00000149503|ENSG00000149554|ENSG00000005022|ENSG00000149557|ENSG00000107140|ENSG00000100151|ENSG00000258366|ENSG00000156968|ENSG00000047648|ENSG00000197321|ENSG00000009954|ENSG00000151491|ENSG00000010244|ENSG00000110200|ENSG00000217128|ENSG00000105887|ENSG00000169679…
13	epithelial cell migration	GO:0010633	negative regulation of epithelial cell migration	67				0.004749152159															ENSG00000196405|ENSG00000189403|ENSG00000001631|ENSG00000171862|ENSG00000213463|ENSG00000261150|ENSG00000070087|ENSG00000173269|ENSG00000119185|ENSG00000166068|ENSG00000006638|ENSG00000130203|ENSG00000204435|ENSG00000102760|ENSG00000163217|ENSG00000071246|ENSG00000091583|ENSG00000100065|ENSG00000101280|ENSG00000169057|ENSG00000106511|ENSG00000140832|ENSG00000185551|ENSG00000173482|ENSG00000181790…
13	epithelial cell migration	GO:0010632	regulation of epithelial cell migration	228			6.09E-04	3.13E-04		0.005445650613		0.002153996148	0.01405689532	4.79E-05			0.01152624737						ENSG00000196405|ENSG00000097007|ENSG00000189403|ENSG00000196468|ENSG00000171608|ENSG00000001631|ENSG00000099250|ENSG00000205542|ENSG00000213463|ENSG00000196189|ENSG00000261150|ENSG00000132698|ENSG00000173269|ENSG00000241186|ENSG00000174951|ENSG00000100292|ENSG00000105894|ENSG00000183287|ENSG00000164171|ENSG00000163217|ENSG00000005884|ENSG00000168615|ENSG00000136960|ENSG00000115310|ENSG00000150630…
13	epithelial cell migration	GO:0010634	positive regulation of epithelial cell migration	150			0.001775696322			0.03607127921				0.008642762591			0.04139063104						ENSG00000120156|ENSG00000249915|ENSG00000097007|ENSG00000189403|ENSG00000196468|ENSG00000171608|ENSG00000099250|ENSG00000205542|ENSG00000122694|ENSG00000132698|ENSG00000162407|ENSG00000241186|ENSG00000105976|ENSG00000174951|ENSG00000124181|ENSG00000100292|ENSG00000126458|ENSG00000183287|ENSG00000135046|ENSG00000259207|ENSG00000164171|ENSG00000074054|ENSG00000005884|ENSG00000168615|ENSG00000136960…
6	mRNA catabolic process	GO:0031331	positive regulation of cellular catabolic process	332	4.49E-04	3.33E-08	4.97E-07	2.02E-06	8.00E-06	0.03675360551		0.03932985513	2.18E-06	1.83E-06	0.0180440451	4.35E-04		0.03427705098		0.003618687661	5.12E-08	0.002021405315	ENSG00000141698|ENSG00000206557|ENSG00000132356|ENSG00000151014|ENSG00000152520|ENSG00000189403|ENSG00000166889|ENSG00000114520|ENSG00000149115|ENSG00000174840|ENSG00000132463|ENSG00000179134|ENSG00000205022|ENSG00000128250|ENSG00000229474|ENSG00000149311|ENSG00000196235|ENSG00000254647|ENSG00000080546|ENSG00000105679|ENSG00000100292|ENSG00000105723|ENSG00000214456|ENSG00000005007|ENSG00000005022…
14	regulation of monoatomic ion transmembrane transport	GO:0086064	cell communication by electrical coupling involved in cardiac conduction	26																0.02163956105			ENSG00000198626|ENSG00000089225|ENSG00000265107|ENSG00000105974|ENSG00000057294|ENSG00000143933|ENSG00000160014|ENSG00000130528|ENSG00000072062|ENSG00000129244|ENSG00000119782|ENSG00000198668|ENSG00000113448|ENSG00000105409|ENSG00000151067|ENSG00000152661|ENSG00000145349|ENSG00000163399|ENSG00000143153|ENSG00000177508|ENSG00000183023|ENSG00000018625|ENSG00000075142|ENSG00000183153|ENSG00000182963…
13	epithelial cell migration	GO:0010631	epithelial cell migration	304			4.47E-05	6.38E-05		0.003768424212	0.03478812354		5.75E-04	5.81E-06		8.14E-04	0.03799150872		0.001679968018				ENSG00000171236|ENSG00000196405|ENSG00000097007|ENSG00000189403|ENSG00000196468|ENSG00000171608|ENSG00000196754|ENSG00000001631|ENSG00000099250|ENSG00000205542|ENSG00000213463|ENSG00000213906|ENSG00000196189|ENSG00000261150|ENSG00000132698|ENSG00000173269|ENSG00000241186|ENSG00000004399|ENSG00000174951|ENSG00000176435|ENSG00000100292|ENSG00000179388|ENSG00000105894|ENSG00000183287|ENSG00000183943…
14	regulation of monoatomic ion transmembrane transport	GO:0010649	regulation of cell communication by electrical coupling	17																0.002336762849			ENSG00000089225|ENSG00000265107|ENSG00000198363|ENSG00000105974|ENSG00000151150|ENSG00000145349|ENSG00000143933|ENSG00000160014|ENSG00000130528|ENSG00000177508|ENSG00000183023|ENSG00000075142|ENSG00000118729|ENSG00000198668|ENSG00000113448|ENSG00000183153|ENSG00000186439
7	ribonucleotide metabolic process	GO:0019693	ribose phosphate metabolic process	485														0.00491837127					ENSG00000158571|ENSG00000205542|ENSG00000123836|ENSG00000114573|ENSG00000159322|ENSG00000097021|ENSG00000143156|ENSG00000160326|ENSG00000101473|ENSG00000004455|ENSG00000005882|ENSG00000254647|ENSG00000143179|ENSG00000163114|ENSG00000004779|ENSG00000004939|ENSG00000123983|ENSG00000143774|ENSG00000165609|ENSG00000103150|ENSG00000167588|ENSG00000168291|ENSG00000100714|ENSG00000115286|ENSG00000166743…
14	regulation of monoatomic ion transmembrane transport	GO:0010644	cell communication by electrical coupling	34																0.007913985338			ENSG00000198626|ENSG00000089225|ENSG00000265107|ENSG00000198363|ENSG00000105974|ENSG00000057294|ENSG00000143933|ENSG00000160014|ENSG00000130528|ENSG00000113758|ENSG00000121742|ENSG00000072062|ENSG00000129244|ENSG00000119782|ENSG00000198668|ENSG00000113448|ENSG00000105409|ENSG00000111262|ENSG00000151067|ENSG00000152661|ENSG00000151150|ENSG00000145349|ENSG00000163399|ENSG00000143153|ENSG00000177508…
11	hormone secretion	GO:0030072	peptide hormone secretion	249													0.01435173031						ENSG00000065615|ENSG00000096968|ENSG00000081760|ENSG00000109472|ENSG00000112394|ENSG00000118702|ENSG00000131620|ENSG00000123836|ENSG00000128266|ENSG00000163794|ENSG00000133019|ENSG00000142330|ENSG00000145087|ENSG00000147100|ENSG00000143420|ENSG00000147262|ENSG00000254647|ENSG00000148660|ENSG00000105649|ENSG00000132639|ENSG00000148672|ENSG00000271503|ENSG00000152254|ENSG00000164038|ENSG00000167470…
14	regulation of monoatomic ion transmembrane transport	GO:1903169	regulation of calcium ion transmembrane transport	163										0.01369385626									ENSG00000138814|ENSG00000069966|ENSG00000097007|ENSG00000198626|ENSG00000213533|ENSG00000254087|ENSG00000113262|ENSG00000105329|ENSG00000176884|ENSG00000105974|ENSG00000141750|ENSG00000143933|ENSG00000160014|ENSG00000124181|ENSG00000123560|ENSG00000196296|ENSG00000130038|ENSG00000259207|ENSG00000119782|ENSG00000144681|ENSG00000198668|ENSG00000186810|ENSG00000134242|ENSG00000240045|ENSG00000150594…
13	epithelial cell migration	GO:0043542	endothelial cell migration	219			0.001473742917	0.001049703221						0.02939389531		0.004342427361			0.04651882139				ENSG00000097007|ENSG00000189403|ENSG00000196468|ENSG00000171608|ENSG00000196754|ENSG00000001631|ENSG00000099250|ENSG00000205542|ENSG00000213463|ENSG00000196189|ENSG00000173269|ENSG00000241186|ENSG00000004399|ENSG00000174951|ENSG00000176435|ENSG00000100292|ENSG00000179388|ENSG00000105894|ENSG00000183287|ENSG00000183943|ENSG00000163217|ENSG00000196411|ENSG00000150093|ENSG00000239697|ENSG00000203883…
20	proteasomal protein catabolic process	GO:0045732	positive regulation of protein catabolic process	206								0.0169967202											ENSG00000114423|ENSG00000001084|ENSG00000163659|ENSG00000105325|ENSG00000128250|ENSG00000105723|ENSG00000180304|ENSG00000145506|ENSG00000168615|ENSG00000239697|ENSG00000249751|ENSG00000150594|ENSG00000164736|ENSG00000150907|ENSG00000168646|ENSG00000001629|ENSG00000013561|ENSG00000105373|ENSG00000034677|ENSG00000157119|ENSG00000151651|ENSG00000100387|ENSG00000092148|ENSG00000116030|ENSG00000013275…
1	axon extension	GO:0001755	neural crest cell migration	58												0.02085484368							ENSG00000118257|ENSG00000082684|ENSG00000099250|ENSG00000109132|ENSG00000164107|ENSG00000196189|ENSG00000124205|ENSG00000095539|ENSG00000070831|ENSG00000135622|ENSG00000151617|ENSG00000168758|ENSG00000136160|ENSG00000167680|ENSG00000164690|ENSG00000165731|ENSG00000168505|ENSG00000168621|ENSG00000135914|ENSG00000115414|ENSG00000197043|ENSG00000170381|ENSG00000171119|ENSG00000125378|ENSG00000143434…
5	TGF beta signaling pathway	REAC:R-HSA-201451	Signaling by BMP	28		0.04320612105										0.01894424155							ENSG00000157933|ENSG00000147869|ENSG00000204217|ENSG00000141646|ENSG00000125845|ENSG00000170365|ENSG00000183691|ENSG00000137834|ENSG00000121989|ENSG00000113658|ENSG00000163217|ENSG00000135409|ENSG00000072401|ENSG00000263761|ENSG00000101938|ENSG00000108854|ENSG00000114739|ENSG00000198742|ENSG00000109332|ENSG00000163430|ENSG00000120693|ENSG00000139567|ENSG00000138696|ENSG00000180875|ENSG00000039319…
8	actin filament organization	GO:0032231	regulation of actin filament bundle assembly	103										0.001313033964									ENSG00000196405|ENSG00000097007|ENSG00000132376|ENSG00000099250|ENSG00000070087|ENSG00000149269|ENSG00000124145|ENSG00000105976|ENSG00000251322|ENSG00000070831|ENSG00000074054|ENSG00000196776|ENSG00000106799|ENSG00000107140|ENSG00000140416|ENSG00000196570|ENSG00000104728|ENSG00000144824|ENSG00000079337|ENSG00000115355|ENSG00000140463|ENSG00000079691|ENSG00000140030|ENSG00000073712|ENSG00000047648…
1	axon extension	GO:0008361	regulation of cell size	195			0.001474038234				0.03805004727	2.25E-05	0.01783357213			6.32E-05			0.02079089731	8.89E-06			ENSG00000097007|ENSG00000130558|ENSG00000099250|ENSG00000163794|ENSG00000196189|ENSG00000251322|ENSG00000004487|ENSG00000133104|ENSG00000134909|ENSG00000134987|ENSG00000135622|ENSG00000168685|ENSG00000184838|ENSG00000137261|ENSG00000164051|ENSG00000115310|ENSG00000133706|ENSG00000115414|ENSG00000108379|ENSG00000143032|ENSG00000143320|ENSG00000143434|ENSG00000169375|ENSG00000165240|ENSG00000105887…
15	muscle hypertrophy	GO:0030048	actin filament-based movement	129		0.004895690382															0.001927494162		ENSG00000121361|ENSG00000198626|ENSG00000265107|ENSG00000105974|ENSG00000196296|ENSG00000106299|ENSG00000129682|ENSG00000149575|ENSG00000133026|ENSG00000140416|ENSG00000139926|ENSG00000075142|ENSG00000100345|ENSG00000169554|ENSG00000197535|ENSG00000115935|ENSG00000197702|ENSG00000264424|ENSG00000075711|ENSG00000107796|ENSG00000152049|ENSG00000128641|ENSG00000197879|ENSG00000128833|ENSG00000101306…
14	regulation of monoatomic ion transmembrane transport	GO:0022898	regulation of transmembrane transporter activity	200																0.03164324522			ENSG00000205542|ENSG00000133019|ENSG00000132535|ENSG00000254647|ENSG00000143933|ENSG00000114796|ENSG00000160014|ENSG00000162494|ENSG00000169992|ENSG00000196296|ENSG00000149575|ENSG00000119782|ENSG00000198668|ENSG00000198373|ENSG00000150093|ENSG00000150594|ENSG00000151150|ENSG00000063176|ENSG00000008735|ENSG00000169252|ENSG00000213366|ENSG00000197386|ENSG00000166592|ENSG00000256053|ENSG00000116030…
4	kidney development	GO:0031128	developmental induction	34					0.02529092126														ENSG00000107984|ENSG00000134245|ENSG00000166225|ENSG00000064393|ENSG00000070193|ENSG00000125845|ENSG00000005073|ENSG00000005513|ENSG00000105989|ENSG00000123388|ENSG00000164056|ENSG00000204531|ENSG00000157895|ENSG00000136352|ENSG00000113578|ENSG00000130700|ENSG00000168621|ENSG00000169855|ENSG00000077782|ENSG00000126778|ENSG00000125084|ENSG00000169083|ENSG00000107831|ENSG00000162552|ENSG00000163251…
8	actin filament organization	GO:0030038	contractile actin filament bundle assembly	107										0.002615119306									ENSG00000196405|ENSG00000097007|ENSG00000132376|ENSG00000099250|ENSG00000070087|ENSG00000149269|ENSG00000124145|ENSG00000105976|ENSG00000070831|ENSG00000074054|ENSG00000196776|ENSG00000106799|ENSG00000107140|ENSG00000140416|ENSG00000104728|ENSG00000144824|ENSG00000079337|ENSG00000115355|ENSG00000140463|ENSG00000079691|ENSG00000140030|ENSG00000073712|ENSG00000047648|ENSG00000107438|ENSG00000169554…
9	signaling by NOTCH1	REAC:R-HSA-9725370	Signaling by ALK fusions and activated point mutants	53						0.01155197943													ENSG00000138674|ENSG00000171223|ENSG00000114354|ENSG00000171094|ENSG00000140379|ENSG00000110841|ENSG00000136153|ENSG00000124181|ENSG00000173821|ENSG00000143549|ENSG00000172216|ENSG00000135968|ENSG00000138363|ENSG00000167460|ENSG00000047410|ENSG00000138032|ENSG00000153201|ENSG00000168610|ENSG00000137218|ENSG00000177885|ENSG00000102882|ENSG00000163026|ENSG00000115760|ENSG00000110619|ENSG00000204843…
1	axon extension	GO:0048639	positive regulation of developmental growth	165			5.62E-04	0.01812761184		6.45E-05		5.49E-04	3.67E-04			6.20E-04							ENSG00000130477|ENSG00000196531|ENSG00000198399|ENSG00000099250|ENSG00000118702|ENSG00000168214|ENSG00000176248|ENSG00000131711|ENSG00000203879|ENSG00000132872|ENSG00000132932|ENSG00000259384|ENSG00000188394|ENSG00000213023|ENSG00000134909|ENSG00000106128|ENSG00000164190|ENSG00000163217|ENSG00000247596|ENSG00000162946|ENSG00000184371|ENSG00000140463|ENSG00000184937|ENSG00000107831|ENSG00000115414…
1	axon extension	GO:0048638	regulation of developmental growth	322	3.24E-06		2.05E-05	4.88E-05		1.13E-06	0.02412772647	4.65E-05	3.58E-05	0.02544971378		2.38E-05			0.002166474883	5.27E-06	0.0467615994	0.01815240569	ENSG00000130477|ENSG00000097007|ENSG00000196531|ENSG00000130558|ENSG00000099250|ENSG00000118702|ENSG00000168214|ENSG00000196189|ENSG00000261150|ENSG00000132872|ENSG00000132932|ENSG00000133104|ENSG00000259384|ENSG00000105723|ENSG00000134909|ENSG00000134987|ENSG00000135622|ENSG00000106128|ENSG00000164190|ENSG00000163217|ENSG00000168610|ENSG00000137261|ENSG00000150457|ENSG00000164442|ENSG00000115310…
1	axon extension	GO:0048640	negative regulation of developmental growth	108																0.009084531292			ENSG00000099250|ENSG00000196189|ENSG00000133104|ENSG00000105723|ENSG00000177169|ENSG00000183691|ENSG00000129682|ENSG00000135622|ENSG00000135346|ENSG00000137261|ENSG00000164442|ENSG00000124762|ENSG00000115310|ENSG00000135333|ENSG00000095587|ENSG00000169057|ENSG00000008294|ENSG00000108379|ENSG00000125124|ENSG00000151718|ENSG00000108576|ENSG00000154342|ENSG00000169252|ENSG00000143434|ENSG00000075213…
3	mitotic cell cycle phase transition	WP:WP3959	DNA IR double strand breaks and cellular response via ATM	55										0.04375115341									ENSG00000097007|ENSG00000253729|ENSG00000002016|ENSG00000149311|ENSG00000139618|ENSG00000143799|ENSG00000132604|ENSG00000183765|ENSG00000005007|ENSG00000149554|ENSG00000068028|ENSG00000136518|ENSG00000132906|ENSG00000144554|ENSG00000164305|ENSG00000072501|ENSG00000051180|ENSG00000147316|ENSG00000172613|ENSG00000087088|ENSG00000172977|ENSG00000078900|ENSG00000185122|ENSG00000197299|ENSG00000120868…
2	muscle tissue development	GO:0014855	striated muscle cell proliferation	74												0.03944202199							ENSG00000096968|ENSG00000097007|ENSG00000168214|ENSG00000066468|ENSG00000003402|ENSG00000019991|ENSG00000183691|ENSG00000149636|ENSG00000105989|ENSG00000163217|ENSG00000069702|ENSG00000227059|ENSG00000164442|ENSG00000106799|ENSG00000082482|ENSG00000145794|ENSG00000164690|ENSG00000157168|ENSG00000176692|ENSG00000149256|ENSG00000122180|ENSG00000078579|ENSG00000078900|ENSG00000108946|ENSG00000118513…
20	proteasomal protein catabolic process	GO:0010498	proteasomal protein catabolic process	496		4.55E-04					7.04E-05	1.47E-07					4.03E-04	3.51E-04		0.001844586886	3.65E-05	0.00768218515	ENSG00000206557|ENSG00000198961|ENSG00000001084|ENSG00000107872|ENSG00000128250|ENSG00000170881|ENSG00000167470|ENSG00000171617|ENSG00000169884|ENSG00000100991|ENSG00000174672|ENSG00000196470|ENSG00000183580|ENSG00000164292|ENSG00000196510|ENSG00000005812|ENSG00000115233|ENSG00000198862|ENSG00000133612|ENSG00000115307|ENSG00000164690|ENSG00000168646|ENSG00000001629|ENSG00000008710|ENSG00000164934…
4	kidney development	GO:0060993	kidney morphogenesis	100					0.02148470314														ENSG00000138814|ENSG00000134245|ENSG00000105329|ENSG00000115596|ENSG00000075891|ENSG00000183691|ENSG00000197921|ENSG00000183943|ENSG00000251493|ENSG00000166341|ENSG00000124766|ENSG00000164690|ENSG00000107485|ENSG00000184937|ENSG00000107831|ENSG00000178585|ENSG00000115415|ENSG00000185630|ENSG00000008710|ENSG00000040531|ENSG00000075711|ENSG00000176928|ENSG00000125931|ENSG00000141646|ENSG00000196159…
3	mitotic cell cycle phase transition	WP:WP1530	miRNA regulation of DNA damage response	73	0.004769464323									0.002354639685									ENSG00000147082|ENSG00000097007|ENSG00000110092|ENSG00000105810|ENSG00000253729|ENSG00000002016|ENSG00000105173|ENSG00000117748|ENSG00000149311|ENSG00000183765|ENSG00000026103|ENSG00000080546|ENSG00000172115|ENSG00000099860|ENSG00000139687|ENSG00000198586|ENSG00000164045|ENSG00000149554|ENSG00000132906|ENSG00000177595|ENSG00000144554|ENSG00000164305|ENSG00000112576|ENSG00000118971|ENSG00000072501…
10	dendritic spine morphogenesis	GO:0060998	regulation of dendritic spine development	59			0.005336491886	7.33E-04					6.22E-05				0.007867187427						ENSG00000130294|ENSG00000197959|ENSG00000069956|ENSG00000171862|ENSG00000198908|ENSG00000251322|ENSG00000169992|ENSG00000047579|ENSG00000156299|ENSG00000107864|ENSG00000130203|ENSG00000154642|ENSG00000162946|ENSG00000111249|ENSG00000196591|ENSG00000137825|ENSG00000146555|ENSG00000103319|ENSG00000139220|ENSG00000139233|ENSG00000107954|ENSG00000105426|ENSG00000169057|ENSG00000151208|ENSG00000134072…
10	dendritic spine morphogenesis	GO:0060999	positive regulation of dendritic spine development	40				0.04711161718					1.82E-04				0.03351370683						ENSG00000069956|ENSG00000110321|ENSG00000175866|ENSG00000110888|ENSG00000198908|ENSG00000251322|ENSG00000133216|ENSG00000163939|ENSG00000169992|ENSG00000102081|ENSG00000156299|ENSG00000107864|ENSG00000113758|ENSG00000008086|ENSG00000130203|ENSG00000160145|ENSG00000204060|ENSG00000154642|ENSG00000007168|ENSG00000111249|ENSG00000137825|ENSG00000135387|ENSG00000103319|ENSG00000058404|ENSG00000139233…
10	dendritic spine morphogenesis	GO:0060996	dendritic spine development	98			0.001286661643	1.88E-04					1.85E-05										ENSG00000130294|ENSG00000197959|ENSG00000069956|ENSG00000198576|ENSG00000198689|ENSG00000198908|ENSG00000132535|ENSG00000251322|ENSG00000070808|ENSG00000169992|ENSG00000070831|ENSG00000106299|ENSG00000130203|ENSG00000130669|ENSG00000135905|ENSG00000124479|ENSG00000154642|ENSG00000162946|ENSG00000196591|ENSG00000277363|ENSG00000137825|ENSG00000146555|ENSG00000138443|ENSG00000139220|ENSG00000139233…
10	dendritic spine morphogenesis	GO:0060997	dendritic spine morphogenesis	57									0.02989321493										ENSG00000130294|ENSG00000197959|ENSG00000198576|ENSG00000171862|ENSG00000163110|ENSG00000198908|ENSG00000088899|ENSG00000132535|ENSG00000251322|ENSG00000047579|ENSG00000070831|ENSG00000156299|ENSG00000106299|ENSG00000135905|ENSG00000111249|ENSG00000277363|ENSG00000102383|ENSG00000137825|ENSG00000138443|ENSG00000103319|ENSG00000139220|ENSG00000172757|ENSG00000176749|ENSG00000077264|ENSG00000170921…
1	axon extension	GO:0001558	regulation of cell growth	424		2.46E-05	0.02264918637	4.79E-04		1.92E-04	1.24E-04		0.005840479256	0.03035730098				4.49E-06	1.24E-06	1.19E-04	8.17E-05	0.00350628159	ENSG00000163794|ENSG00000196189|ENSG00000149357|ENSG00000254647|ENSG00000114867|ENSG00000170242|ENSG00000162998|ENSG00000163217|ENSG00000164404|ENSG00000115310|ENSG00000164736|ENSG00000164823|ENSG00000115414|ENSG00000197019|ENSG00000008294|ENSG00000173848|ENSG00000090432|ENSG00000177189|ENSG00000012048|ENSG00000166148|ENSG00000116586|ENSG00000017427|ENSG00000116670|ENSG00000127870|ENSG00000022267…
19	glycerophospholipid biosynthetic process	GO:0046474	glycerophospholipid biosynthetic process	208				0.02295661434															ENSG00000000419|ENSG00000132376|ENSG00000149091|ENSG00000171608|ENSG00000188313|ENSG00000105499|ENSG00000149311|ENSG00000123983|ENSG00000115020|ENSG00000196455|ENSG00000133056|ENSG00000137825|ENSG00000007541|ENSG00000068745|ENSG00000100311|ENSG00000169692|ENSG00000011405|ENSG00000111666|ENSG00000114737|ENSG00000134324|ENSG00000197121|ENSG00000197858|ENSG00000120833|ENSG00000197601|ENSG00000100564…
8	actin filament organization	GO:0032271	regulation of protein polymerization	204										0.04830456495									ENSG00000196405|ENSG00000097007|ENSG00000205542|ENSG00000149269|ENSG00000149273|ENSG00000169057|ENSG00000197321|ENSG00000151491|ENSG00000105887|ENSG00000197694|ENSG00000006453|ENSG00000034510|ENSG00000049540|ENSG00000070182|ENSG00000146376|ENSG00000152240|ENSG00000088756|ENSG00000116489|ENSG00000090924|ENSG00000149798|ENSG00000106780|ENSG00000248905|ENSG00000159753|ENSG00000198793|ENSG00000124143…
7	ribonucleotide metabolic process	GO:0009259	ribonucleotide metabolic process	471														0.0129308253					ENSG00000158571|ENSG00000205542|ENSG00000123836|ENSG00000114573|ENSG00000159322|ENSG00000097021|ENSG00000143156|ENSG00000160326|ENSG00000101473|ENSG00000004455|ENSG00000005882|ENSG00000254647|ENSG00000143179|ENSG00000163114|ENSG00000004779|ENSG00000004939|ENSG00000123983|ENSG00000143774|ENSG00000165609|ENSG00000103150|ENSG00000167588|ENSG00000168291|ENSG00000100714|ENSG00000115286|ENSG00000166743…
10	dendritic spine morphogenesis	GO:1901888	regulation of cell junction assembly	211								6.71E-04				0.02908215301	1.63E-04						ENSG00000097007|ENSG00000099250|ENSG00000196083|ENSG00000196189|ENSG00000156959|ENSG00000132639|ENSG00000114867|ENSG00000169992|ENSG00000184113|ENSG00000179051|ENSG00000140557|ENSG00000141668|ENSG00000005810|ENSG00000151208|ENSG00000173114|ENSG00000174482|ENSG00000047648|ENSG00000175928|ENSG00000132670|ENSG00000173517|ENSG00000189058|ENSG00000169398|ENSG00000143951|ENSG00000169756|ENSG00000169760…
18	RHO GTPase cycle	REAC:R-HSA-8980692	RHOA GTPase cycle	149		4.08E-04															2.38E-04		ENSG00000113319|ENSG00000186517|ENSG00000105974|ENSG00000132589|ENSG00000124164|ENSG00000142632|ENSG00000214944|ENSG00000071205|ENSG00000134909|ENSG00000136002|ENSG00000196914|ENSG00000072274|ENSG00000196935|ENSG00000139734|ENSG00000137727|ENSG00000120318|ENSG00000137962|ENSG00000285077|ENSG00000104728|ENSG00000138640|ENSG00000198826|ENSG00000173848|ENSG00000140575|ENSG00000047648|ENSG00000185825…
4	kidney development	GO:0001763	morphogenesis of a branching structure	205			0.001915988326	0.002024599957								0.03771659034	0.006593210809						ENSG00000163501|ENSG00000097007|ENSG00000111602|ENSG00000099250|ENSG00000147655|ENSG00000114554|ENSG00000105329|ENSG00000149269|ENSG00000241186|ENSG00000004399|ENSG00000136634|ENSG00000075891|ENSG00000106031|ENSG00000198435|ENSG00000136541|ENSG00000164161|ENSG00000181555|ENSG00000166341|ENSG00000115310|ENSG00000164690|ENSG00000204301|ENSG00000133703|ENSG00000107831|ENSG00000169057|ENSG00000151208…
19	glycerophospholipid biosynthetic process	GO:0046486	glycerolipid metabolic process	391				0.01482561806												0.0409264218			ENSG00000000419|ENSG00000149091|ENSG00000074416|ENSG00000163803|ENSG00000100997|ENSG00000149311|ENSG00000117480|ENSG00000123983|ENSG00000115020|ENSG00000196455|ENSG00000110244|ENSG00000134780|ENSG00000165953|ENSG00000149782|ENSG00000121691|ENSG00000167588|ENSG00000158786|ENSG00000111701|ENSG00000007541|ENSG00000175066|ENSG00000100889|ENSG00000011405|ENSG00000184207|ENSG00000197121|ENSG00000197858…
7	ribonucleotide metabolic process	GO:0009261	ribonucleotide catabolic process	144					0.03580231994														ENSG00000132356|ENSG00000188641|ENSG00000158571|ENSG00000168209|ENSG00000123836|ENSG00000159322|ENSG00000173598|ENSG00000097021|ENSG00000105953|ENSG00000160326|ENSG00000105650|ENSG00000171408|ENSG00000162409|ENSG00000177144|ENSG00000254647|ENSG00000141568|ENSG00000105679|ENSG00000213965|ENSG00000004939|ENSG00000196368|ENSG00000198018|ENSG00000103150|ENSG00000167588|ENSG00000168610|ENSG00000272325…
2	muscle tissue development	GO:0060537	muscle tissue development	420	0.04396062055	8.28E-04	2.46E-06	0.001945768763	1.79E-05	3.26E-04	9.00E-08	2.03E-05	1.82E-04	0.04879366394	0.01093900644	2.71E-08	1.67E-04		0.001364281864	0.00937634759	0.009940179082		ENSG00000154330|ENSG00000163501|ENSG00000163508|ENSG00000163659|ENSG00000109132|ENSG00000003402|ENSG00000156925|ENSG00000164976|ENSG00000169884|ENSG00000167080|ENSG00000163217|ENSG00000086991|ENSG00000150093|ENSG00000164442|ENSG00000140416|ENSG00000164690|ENSG00000095587|ENSG00000115641|ENSG00000183023|ENSG00000197321|ENSG00000151748|ENSG00000008083|ENSG00000008196|ENSG00000116128|ENSG00000049540…
19	glycerophospholipid biosynthetic process	GO:0046488	phosphatidylinositol metabolic process	157				4.56E-05					0.003627726948										ENSG00000139505|ENSG00000000419|ENSG00000132376|ENSG00000188089|ENSG00000171608|ENSG00000149311|ENSG00000124155|ENSG00000124181|ENSG00000115020|ENSG00000196455|ENSG00000211456|ENSG00000149782|ENSG00000249967|ENSG00000250719|ENSG00000133056|ENSG00000274211|ENSG00000137825|ENSG00000135914|ENSG00000007541|ENSG00000107242|ENSG00000068745|ENSG00000100311|ENSG00000198825|ENSG00000179085|ENSG00000163624…
1	axon extension	GO:0048675	axon extension	124			0.03261403512				0.01035618756								0.04386522799				ENSG00000097007|ENSG00000130558|ENSG00000099250|ENSG00000176248|ENSG00000198689|ENSG00000196189|ENSG00000124205|ENSG00000131711|ENSG00000203879|ENSG00000133083|ENSG00000177169|ENSG00000134909|ENSG00000130203|ENSG00000134987|ENSG00000135622|ENSG00000124486|ENSG00000247596|ENSG00000184347|ENSG00000162946|ENSG00000150093|ENSG00000137261|ENSG00000115310|ENSG00000115414|ENSG00000108379|ENSG00000273749…
5	TGF beta signaling pathway	WP:WP4816	TGF beta receptor signaling in skeletal dysplasias	59		0.04253739517		0.04575575715													0.01337469225		ENSG00000105329|ENSG00000134363|ENSG00000207927|ENSG00000095739|ENSG00000106991|ENSG00000142303|ENSG00000183691|ENSG00000177426|ENSG00000050748|ENSG00000005339|ENSG00000109320|ENSG00000177606|ENSG00000122641|ENSG00000168610|ENSG00000069702|ENSG00000102882|ENSG00000157077|ENSG00000106799|ENSG00000197859|ENSG00000136603|ENSG00000168056|ENSG00000124813|ENSG00000115415|ENSG00000166147|ENSG00000106366…
18	RHO GTPase cycle	REAC:R-HSA-9013148	CDC42 GTPase cycle	155		4.80E-05															6.89E-04		ENSG00000113319|ENSG00000159314|ENSG00000105137|ENSG00000186517|ENSG00000130158|ENSG00000139436|ENSG00000149269|ENSG00000105974|ENSG00000149357|ENSG00000070831|ENSG00000106299|ENSG00000142632|ENSG00000071205|ENSG00000134909|ENSG00000136002|ENSG00000186399|ENSG00000130669|ENSG00000135905|ENSG00000196220|ENSG00000196914|ENSG00000072274|ENSG00000196935|ENSG00000139734|ENSG00000137727|ENSG00000242247…
18	RHO GTPase cycle	REAC:R-HSA-9013149	RAC1 GTPase cycle	184		5.47E-07							0.02486067113								3.32E-06		ENSG00000113319|ENSG00000159314|ENSG00000186517|ENSG00000130158|ENSG00000139436|ENSG00000149269|ENSG00000105974|ENSG00000149357|ENSG00000254999|ENSG00000139641|ENSG00000070831|ENSG00000106299|ENSG00000142632|ENSG00000071205|ENSG00000134909|ENSG00000136002|ENSG00000130669|ENSG00000135905|ENSG00000163219|ENSG00000196220|ENSG00000132970|ENSG00000072274|ENSG00000196935|ENSG00000150054|ENSG00000139734…
16	immune system	WP:WP2637	Interleukin 1 IL 1 structural pathway	49								0.002459578177											ENSG00000196083|ENSG00000160633|ENSG00000050748|ENSG00000184216|ENSG00000109320|ENSG00000100784|ENSG00000136560|ENSG00000006062|ENSG00000102882|ENSG00000078902|ENSG00000169032|ENSG00000157625|ENSG00000076984|ENSG00000173039|ENSG00000151247|ENSG00000055208|ENSG00000100324|ENSG00000108984|ENSG00000213341|ENSG00000134070|ENSG00000136997|ENSG00000172936|ENSG00000095015|ENSG00000112062|ENSG00000126767…
16	immune system	REAC:R-HSA-448424	Interleukin-17 signaling	71								0.02659348561											ENSG00000120875|ENSG00000164086|ENSG00000105568|ENSG00000124391|ENSG00000106100|ENSG00000143947|ENSG00000071242|ENSG00000166484|ENSG00000167207|ENSG00000050748|ENSG00000184216|ENSG00000109320|ENSG00000177606|ENSG00000100784|ENSG00000163701|ENSG00000102882|ENSG00000168884|ENSG00000177889|ENSG00000072803|ENSG00000269335|ENSG00000169032|ENSG00000137713|ENSG00000056736|ENSG00000157625|ENSG00000076984…
13	epithelial cell migration	GO:0090132	epithelium migration	307			6.32E-05	8.61E-05		0.001983402716	0.04355090943		7.78E-04	8.13E-06		0.001109334318			0.002097537838				ENSG00000171236|ENSG00000196405|ENSG00000097007|ENSG00000189403|ENSG00000196468|ENSG00000171608|ENSG00000196754|ENSG00000001631|ENSG00000099250|ENSG00000205542|ENSG00000213463|ENSG00000213906|ENSG00000196189|ENSG00000261150|ENSG00000132698|ENSG00000173269|ENSG00000241186|ENSG00000004399|ENSG00000174951|ENSG00000176435|ENSG00000100292|ENSG00000179388|ENSG00000105894|ENSG00000183287|ENSG00000183943…
13	epithelial cell migration	GO:0090130	tissue migration	313			4.87E-05	1.55E-04		0.003382076468			0.001403441476	1.85E-06		8.56E-04			0.003235845524				ENSG00000171236|ENSG00000196405|ENSG00000097007|ENSG00000189403|ENSG00000196468|ENSG00000171608|ENSG00000196754|ENSG00000001631|ENSG00000099250|ENSG00000205542|ENSG00000213463|ENSG00000213906|ENSG00000196189|ENSG00000261150|ENSG00000132698|ENSG00000173269|ENSG00000241186|ENSG00000004399|ENSG00000174951|ENSG00000176435|ENSG00000100292|ENSG00000179388|ENSG00000105894|ENSG00000183287|ENSG00000183943…
8	actin filament organization	GO:0043149	stress fiber assembly	107										0.002615119306									ENSG00000196405|ENSG00000097007|ENSG00000132376|ENSG00000099250|ENSG00000070087|ENSG00000149269|ENSG00000124145|ENSG00000105976|ENSG00000070831|ENSG00000074054|ENSG00000196776|ENSG00000106799|ENSG00000107140|ENSG00000140416|ENSG00000104728|ENSG00000144824|ENSG00000079337|ENSG00000115355|ENSG00000140463|ENSG00000079691|ENSG00000140030|ENSG00000073712|ENSG00000047648|ENSG00000107438|ENSG00000169554…
8	actin filament organization	GO:1902905	positive regulation of supramolecular fiber organization	175								0.01801652751											ENSG00000196405|ENSG00000097007|ENSG00000099250|ENSG00000070087|ENSG00000149269|ENSG00000124145|ENSG00000131711|ENSG00000149273|ENSG00000254585|ENSG00000105976|ENSG00000254999|ENSG00000126353|ENSG00000139687|ENSG00000070831|ENSG00000130203|ENSG00000132970|ENSG00000074054|ENSG00000163217|ENSG00000139737|ENSG00000177885|ENSG00000196776|ENSG00000101367|ENSG00000106799|ENSG00000107140|ENSG00000138443…
8	actin filament organization	GO:1902903	regulation of supramolecular fiber organization	383		0.00251375286		0.001544602784			0.02932292836			1.65E-05			0.001966789889				0.003501067342		ENSG00000196405|ENSG00000097007|ENSG00000132376|ENSG00000099250|ENSG00000205542|ENSG00000099290|ENSG00000149269|ENSG00000149273|ENSG00000251322|ENSG00000132970|ENSG00000163217|ENSG00000196776|ENSG00000107140|ENSG00000138443|ENSG00000140416|ENSG00000164144|ENSG00000115355|ENSG00000100151|ENSG00000169057|ENSG00000047648|ENSG00000197321|ENSG00000151491|ENSG00000105887|ENSG00000197694|ENSG00000158106…
8	actin filament organization	GO:1902904	negative regulation of supramolecular fiber organization	163										0.004405682095									ENSG00000121351|ENSG00000132376|ENSG00000205542|ENSG00000173366|ENSG00000070087|ENSG00000131711|ENSG00000105976|ENSG00000251322|ENSG00000172830|ENSG00000129682|ENSG00000130203|ENSG00000136108|ENSG00000242498|ENSG00000138100|ENSG00000074054|ENSG00000136842|ENSG00000186994|ENSG00000247596|ENSG00000088325|ENSG00000139734|ENSG00000177938|ENSG00000101367|ENSG00000144824|ENSG00000148700|ENSG00000250021…
1	axon extension	GO:0048841	regulation of axon extension involved in axon guidance	34															0.02015204147				ENSG00000082684|ENSG00000163785|ENSG00000099250|ENSG00000204217|ENSG00000196189|ENSG00000001617|ENSG00000112902|ENSG00000130827|ENSG00000095539|ENSG00000112715|ENSG00000010319|ENSG00000135622|ENSG00000137872|ENSG00000221866|ENSG00000012171|ENSG00000114251|ENSG00000168758|ENSG00000185033|ENSG00000153993|ENSG00000167680|ENSG00000187764|ENSG00000187122|ENSG00000105429|ENSG00000108379|ENSG00000170381…
15	muscle hypertrophy	GO:0014897	striated muscle hypertrophy	85				3.22E-04	0.0374187319														ENSG00000155657|ENSG00000138814|ENSG00000198626|ENSG00000163110|ENSG00000164107|ENSG00000143799|ENSG00000105723|ENSG00000034971|ENSG00000156299|ENSG00000028137|ENSG00000106462|ENSG00000163217|ENSG00000136574|ENSG00000146147|ENSG00000196591|ENSG00000108509|ENSG00000197616|ENSG00000135914|ENSG00000114861|ENSG00000150907|ENSG00000145349|ENSG00000185532|ENSG00000138698|ENSG00000174697|ENSG00000198825…
15	muscle hypertrophy	GO:0014896	muscle hypertrophy	87				4.85E-04															ENSG00000155657|ENSG00000138814|ENSG00000198626|ENSG00000163110|ENSG00000164107|ENSG00000143799|ENSG00000105723|ENSG00000034971|ENSG00000156299|ENSG00000028137|ENSG00000106462|ENSG00000163217|ENSG00000136574|ENSG00000146147|ENSG00000196591|ENSG00000108509|ENSG00000197616|ENSG00000135914|ENSG00000114861|ENSG00000150907|ENSG00000145349|ENSG00000185532|ENSG00000138698|ENSG00000174697|ENSG00000198825…
19	glycerophospholipid biosynthetic process	REAC:R-HSA-1483255	PI Metabolism	83				0.0408830603															ENSG00000139505|ENSG00000132376|ENSG00000171608|ENSG00000171862|ENSG00000166912|ENSG00000102043|ENSG00000104643|ENSG00000143761|ENSG00000115020|ENSG00000196455|ENSG00000211456|ENSG00000186111|ENSG00000276231|ENSG00000051382|ENSG00000274391|ENSG00000144566|ENSG00000176783|ENSG00000119396|ENSG00000133056|ENSG00000130653|ENSG00000108389|ENSG00000132958|ENSG00000107679|ENSG00000006007|ENSG00000107242…
11	hormone secretion	GO:0035592	establishment of protein localization to extracellular region	367								0.01913242754											ENSG00000065615|ENSG00000096968|ENSG00000081760|ENSG00000131620|ENSG00000123836|ENSG00000128266|ENSG00000133019|ENSG00000142330|ENSG00000132872|ENSG00000145087|ENSG00000159363|ENSG00000196535|ENSG00000143420|ENSG00000147262|ENSG00000254647|ENSG00000148660|ENSG00000196262|ENSG00000105649|ENSG00000132639|ENSG00000148672|ENSG00000271503|ENSG00000152254|ENSG00000164038|ENSG00000167470|ENSG00000169992…
12	heart development	GO:0048844	artery morphogenesis	71			0.004686976438				0.04164971118												ENSG00000138802|ENSG00000103241|ENSG00000171316|ENSG00000099250|ENSG00000168214|ENSG00000164107|ENSG00000265107|ENSG00000118762|ENSG00000106991|ENSG00000183691|ENSG00000069122|ENSG00000164120|ENSG00000130203|ENSG00000106031|ENSG00000108784|ENSG00000151617|ENSG00000164442|ENSG00000130164|ENSG00000106799|ENSG00000115310|ENSG00000124766|ENSG00000085741|ENSG00000107831|ENSG00000176692|ENSG00000081479…
15	muscle hypertrophy	GO:0003300	cardiac muscle hypertrophy	82				8.60E-04															ENSG00000155657|ENSG00000138814|ENSG00000198626|ENSG00000163110|ENSG00000164107|ENSG00000143799|ENSG00000105723|ENSG00000156299|ENSG00000028137|ENSG00000106462|ENSG00000163217|ENSG00000136574|ENSG00000146147|ENSG00000196591|ENSG00000108509|ENSG00000197616|ENSG00000135914|ENSG00000114861|ENSG00000150907|ENSG00000145349|ENSG00000185532|ENSG00000138698|ENSG00000174697|ENSG00000198825|ENSG00000067182…
1	axon extension	GO:0048846	axon extension involved in axon guidance	38															0.00668364244				ENSG00000118257|ENSG00000082684|ENSG00000163785|ENSG00000099250|ENSG00000204217|ENSG00000196189|ENSG00000001617|ENSG00000112902|ENSG00000130827|ENSG00000095539|ENSG00000112715|ENSG00000010319|ENSG00000135622|ENSG00000137872|ENSG00000221866|ENSG00000012171|ENSG00000184347|ENSG00000114251|ENSG00000168758|ENSG00000185033|ENSG00000153993|ENSG00000167680|ENSG00000187764|ENSG00000187122|ENSG00000170017…
2	muscle tissue development	GO:0003301	physiological cardiac muscle hypertrophy	23	0.02945154698																		ENSG00000117152|ENSG00000164530|ENSG00000120907|ENSG00000151320|ENSG00000154174|ENSG00000163110|ENSG00000114861|ENSG00000185532|ENSG00000182533|ENSG00000154556|ENSG00000186951|ENSG00000187955|ENSG00000105723|ENSG00000017427|ENSG00000116741|ENSG00000129484|ENSG00000060069|ENSG00000100811|ENSG00000136574|ENSG00000143995|ENSG00000065559|ENSG00000078401|ENSG00000160211
20	proteasomal protein catabolic process	GO:0043161	proteasome-mediated ubiquitin-dependent protein catabolic process	400		2.71E-04					1.07E-04	3.87E-07					0.03759775492	0.001520168942		0.009001217559	1.78E-04		ENSG00000206557|ENSG00000198961|ENSG00000001084|ENSG00000107872|ENSG00000128250|ENSG00000169884|ENSG00000100991|ENSG00000196470|ENSG00000183580|ENSG00000164292|ENSG00000196510|ENSG00000005812|ENSG00000115233|ENSG00000198862|ENSG00000133612|ENSG00000164690|ENSG00000168646|ENSG00000001629|ENSG00000164934|ENSG00000011275|ENSG00000197170|ENSG00000013561|ENSG00000034677|ENSG00000063978|ENSG00000197329…
10	dendritic spine morphogenesis	GO:0099173	postsynapse organization	198			2.64E-04	2.85E-04				0.04213809936	0.001210685495	0.02663703275				0.03782398778					ENSG00000130294|ENSG00000099250|ENSG00000196083|ENSG00000104219|ENSG00000110076|ENSG00000128594|ENSG00000132535|ENSG00000146938|ENSG00000251322|ENSG00000156959|ENSG00000254647|ENSG00000157916|ENSG00000165246|ENSG00000165917|ENSG00000169992|ENSG00000170175|ENSG00000171723|ENSG00000134569|ENSG00000187902|ENSG00000260230|ENSG00000099942|ENSG00000168522|ENSG00000135905|ENSG00000136279|ENSG00000005884…
10	dendritic spine morphogenesis	GO:0099175	regulation of postsynapse organization	104		0.006710322591	0.01444371343	2.70E-05				0.008768164196	0.001184289501			0.0154796239	0.005368689867						ENSG00000130294|ENSG00000197959|ENSG00000198576|ENSG00000196083|ENSG00000198908|ENSG00000251322|ENSG00000254647|ENSG00000070831|ENSG00000106299|ENSG00000130203|ENSG00000162946|ENSG00000277363|ENSG00000137825|ENSG00000135333|ENSG00000138443|ENSG00000139220|ENSG00000170396|ENSG00000115183|ENSG00000107404|ENSG00000010810|ENSG00000169760|ENSG00000179915|ENSG00000273079|ENSG00000198844|ENSG00000001617…
11	hormone secretion	GO:0050708	regulation of protein secretion	265													0.04275214406						ENSG00000096968|ENSG00000081760|ENSG00000131620|ENSG00000123836|ENSG00000128266|ENSG00000133019|ENSG00000142330|ENSG00000132872|ENSG00000145087|ENSG00000159363|ENSG00000196535|ENSG00000143420|ENSG00000254647|ENSG00000196262|ENSG00000132639|ENSG00000148672|ENSG00000271503|ENSG00000152254|ENSG00000164038|ENSG00000167470|ENSG00000169992|ENSG00000170011|ENSG00000177542|ENSG00000181031|ENSG00000174672…
12	heart development	GO:0060976	coronary vasculature development	50					8.50E-04														ENSG00000138802|ENSG00000171388|ENSG00000121361|ENSG00000099250|ENSG00000164107|ENSG00000004399|ENSG00000147257|ENSG00000164850|ENSG00000006125|ENSG00000166068|ENSG00000049192|ENSG00000198081|ENSG00000069702|ENSG00000115234|ENSG00000119397|ENSG00000181555|ENSG00000070614|ENSG00000106799|ENSG00000154485|ENSG00000081479|ENSG00000105429|ENSG00000166847|ENSG00000197603|ENSG00000100324|ENSG00000125378…
17	Wnt signaling pathway	GO:0035567	non-canonical Wnt signaling pathway	70												0.01711350192							ENSG00000171843|ENSG00000097007|ENSG00000163785|ENSG00000164953|ENSG00000147257|ENSG00000136238|ENSG00000177283|ENSG00000157240|ENSG00000004975|ENSG00000070831|ENSG00000156299|ENSG00000173821|ENSG00000142632|ENSG00000164932|ENSG00000162738|ENSG00000183579|ENSG00000162998|ENSG00000184634|ENSG00000141551|ENSG00000104290|ENSG00000135299|ENSG00000085741|ENSG00000087095|ENSG00000163251|ENSG00000188763…
4	kidney development	GO:0061333	renal tubule morphogenesis	83											0.03185115697								ENSG00000170549|ENSG00000170561|ENSG00000187498|ENSG00000139292|ENSG00000134245|ENSG00000105329|ENSG00000115596|ENSG00000118762|ENSG00000147257|ENSG00000075891|ENSG00000171791|ENSG00000106571|ENSG00000183691|ENSG00000197921|ENSG00000166923|ENSG00000251493|ENSG00000168743|ENSG00000166341|ENSG00000164690|ENSG00000168621|ENSG00000107485|ENSG00000184937|ENSG00000085741|ENSG00000107831|ENSG00000205213…
8	actin filament organization	GO:0061572	actin filament bundle organization	161										3.03E-04									ENSG00000113657|ENSG00000196405|ENSG00000097007|ENSG00000132376|ENSG00000099250|ENSG00000070087|ENSG00000149269|ENSG00000124145|ENSG00000134278|ENSG00000105976|ENSG00000251322|ENSG00000070831|ENSG00000177425|ENSG00000144488|ENSG00000074054|ENSG00000139734|ENSG00000006611|ENSG00000196776|ENSG00000106799|ENSG00000107140|ENSG00000140416|ENSG00000196570|ENSG00000104728|ENSG00000144824|ENSG00000079337…
14	regulation of monoatomic ion transmembrane transport	GO:0061337	cardiac conduction	95																0.04567215911			ENSG00000130529|ENSG00000198626|ENSG00000265107|ENSG00000105974|ENSG00000143933|ENSG00000160014|ENSG00000196296|ENSG00000183873|ENSG00000149575|ENSG00000072062|ENSG00000119782|ENSG00000198668|ENSG00000105409|ENSG00000084073|ENSG00000136717|ENSG00000144935|ENSG00000152661|ENSG00000013016|ENSG00000053918|ENSG00000100678|ENSG00000157087|ENSG00000145349|ENSG00000055118|ENSG00000105711|ENSG00000177508…
12	heart development	GO:0003205	cardiac chamber development	169			0.001018280545		0.001621628224				0.006037672295			0.009570698386	0.04519747823						ENSG00000120156|ENSG00000109685|ENSG00000109472|ENSG00000196531|ENSG00000121361|ENSG00000198626|ENSG00000099250|ENSG00000168214|ENSG00000265107|ENSG00000105329|ENSG00000004399|ENSG00000105723|ENSG00000105877|ENSG00000183691|ENSG00000164129|ENSG00000106031|ENSG00000198081|ENSG00000135111|ENSG00000162496|ENSG00000162775|ENSG00000163217|ENSG00000184347|ENSG00000164442|ENSG00000106799|ENSG00000124766…
11	hormone secretion	GO:0023061	signal release	492			0.04825650484	0.02195236107		0.002834657635		1.47E-04				2.18E-04	1.76E-07		0.005703705312				ENSG00000065615|ENSG00000159164|ENSG00000081760|ENSG00000148943|ENSG00000109472|ENSG00000112394|ENSG00000114520|ENSG00000118702|ENSG00000123836|ENSG00000128266|ENSG00000163794|ENSG00000133019|ENSG00000110076|ENSG00000142330|ENSG00000240972|ENSG00000145087|ENSG00000147100|ENSG00000143420|ENSG00000147262|ENSG00000254647|ENSG00000148660|ENSG00000148672|ENSG00000271503|ENSG00000152254|ENSG00000164038…
6	mRNA catabolic process	GO:0050684	regulation of mRNA processing	134										0.03711733725									ENSG00000168066|ENSG00000114503|ENSG00000162385|ENSG00000099622|ENSG00000124193|ENSG00000005007|ENSG00000115053|ENSG00000162775|ENSG00000265241|ENSG00000111196|ENSG00000150459|ENSG00000006712|ENSG00000133226|ENSG00000100201|ENSG00000169062|ENSG00000125351|ENSG00000163510|ENSG00000074201|ENSG00000157540|ENSG00000115875|ENSG00000159140|ENSG00000076053|ENSG00000179950|ENSG00000134371|ENSG00000011304…
2	muscle tissue development	GO:0035265	organ growth	165	0.007821354626			5.23E-04		0.002509581023					0.006750377469	1.74E-05							ENSG00000097007|ENSG00000147655|ENSG00000168214|ENSG00000147869|ENSG00000203733|ENSG00000146938|ENSG00000105723|ENSG00000183691|ENSG00000135346|ENSG00000163217|ENSG00000150457|ENSG00000164442|ENSG00000106799|ENSG00000164690|ENSG00000184937|ENSG00000107831|ENSG00000169231|ENSG00000197043|ENSG00000185532|ENSG00000151718|ENSG00000108576|ENSG00000163513|ENSG00000137869|ENSG00000139318|ENSG00000173068…
15	muscle hypertrophy	GO:0006939	smooth muscle contraction	104		0.0222306596																	ENSG00000183044|ENSG00000196689|ENSG00000133019|ENSG00000124205|ENSG00000105974|ENSG00000168447|ENSG00000164171|ENSG00000135111|ENSG00000144596|ENSG00000119782|ENSG00000136160|ENSG00000148680|ENSG00000150594|ENSG00000184845|ENSG00000196839|ENSG00000135914|ENSG00000181072|ENSG00000185532|ENSG00000125124|ENSG00000138698|ENSG00000073756|ENSG00000108405|ENSG00000137573|ENSG00000169252|ENSG00000183023…
15	muscle hypertrophy	GO:0006936	muscle contraction	342		0.02318483845																	ENSG00000163794|ENSG00000196689|ENSG00000133019|ENSG00000132932|ENSG00000143933|ENSG00000160014|ENSG00000196296|ENSG00000170175|ENSG00000149575|ENSG00000168447|ENSG00000164171|ENSG00000119782|ENSG00000198668|ENSG00000163217|ENSG00000140416|ENSG00000150594|ENSG00000164708|ENSG00000196839|ENSG00000181072|ENSG00000197043|ENSG00000171298|ENSG00000108405|ENSG00000108443|ENSG00000169252|ENSG00000183023…
4	kidney development	GO:0072001	renal system development	328	0.001845844671		0.003276854214		5.37E-06		0.03746747411					4.30E-08	7.42E-04				0.03846758287		ENSG00000163659|ENSG00000099250|ENSG00000147869|ENSG00000105329|ENSG00000003402|ENSG00000004399|ENSG00000174059|ENSG00000075891|ENSG00000272398|ENSG00000177464|ENSG00000134569|ENSG00000164120|ENSG00000197921|ENSG00000183943|ENSG00000198081|ENSG00000164190|ENSG00000132906|ENSG00000121691|ENSG00000163217|ENSG00000005884|ENSG00000162365|ENSG00000166341|ENSG00000164690|ENSG00000128309|ENSG00000107485…
9	signaling by NOTCH1	REAC:R-HSA-9700206	Signaling by ALK in cancer	53						0.01155197943													ENSG00000138674|ENSG00000171223|ENSG00000114354|ENSG00000171094|ENSG00000140379|ENSG00000110841|ENSG00000136153|ENSG00000124181|ENSG00000173821|ENSG00000143549|ENSG00000172216|ENSG00000135968|ENSG00000138363|ENSG00000167460|ENSG00000047410|ENSG00000138032|ENSG00000153201|ENSG00000168610|ENSG00000137218|ENSG00000177885|ENSG00000102882|ENSG00000163026|ENSG00000115760|ENSG00000110619|ENSG00000204843…
17	Wnt signaling pathway	WP:WP399	Wnt signaling pathway and pluripotency	100					0.0204140828	0.00903963199		1.64E-04											ENSG00000162337|ENSG00000070018|ENSG00000155367|ENSG00000134245|ENSG00000115596|ENSG00000105568|ENSG00000177283|ENSG00000004975|ENSG00000169884|ENSG00000177485|ENSG00000005339|ENSG00000177606|ENSG00000135925|ENSG00000145506|ENSG00000081059|ENSG00000163251|ENSG00000168646|ENSG00000073711|ENSG00000108379|ENSG00000154342|ENSG00000107404|ENSG00000134982|ENSG00000140807|ENSG00000163558|ENSG00000100393…
13	epithelial cell migration	GO:0051549	positive regulation of keratinocyte migration	12													0.02013288571						ENSG00000113070|ENSG00000071054|ENSG00000165527|ENSG00000170961|ENSG00000140285|ENSG00000144711|ENSG00000168615|ENSG00000095203|ENSG00000070193|ENSG00000198793|ENSG00000100985|ENSG00000166974
4	kidney development	GO:0072006	nephron development	158					4.03E-04							0.01797456464							ENSG00000120156|ENSG00000197410|ENSG00000138814|ENSG00000134245|ENSG00000105329|ENSG00000115596|ENSG00000003402|ENSG00000174059|ENSG00000075891|ENSG00000272398|ENSG00000177464|ENSG00000183691|ENSG00000134853|ENSG00000197921|ENSG00000259207|ENSG00000005884|ENSG00000251493|ENSG00000136160|ENSG00000166341|ENSG00000164690|ENSG00000107485|ENSG00000169031|ENSG00000184937|ENSG00000107831|ENSG00000178585…
13	epithelial cell migration	GO:0051547	regulation of keratinocyte migration	14													0.008096750262						ENSG00000113070|ENSG00000071054|ENSG00000171862|ENSG00000170961|ENSG00000261150|ENSG00000140285|ENSG00000144711|ENSG00000070193|ENSG00000198793|ENSG00000166974|ENSG00000165527|ENSG00000168615|ENSG00000095203|ENSG00000100985
4	kidney development	GO:0072009	nephron epithelium development	123					0.03398542509														ENSG00000134245|ENSG00000105329|ENSG00000115596|ENSG00000174059|ENSG00000075891|ENSG00000272398|ENSG00000183691|ENSG00000197921|ENSG00000251493|ENSG00000136160|ENSG00000166341|ENSG00000164690|ENSG00000107485|ENSG00000184937|ENSG00000107831|ENSG00000178585|ENSG00000115415|ENSG00000185630|ENSG00000008710|ENSG00000140575|ENSG00000040531|ENSG00000240583|ENSG00000134250|ENSG00000075711|ENSG00000008196…
6	mRNA catabolic process	GO:1903311	regulation of mRNA metabolic process	302				4.01E-04			0.01233611836		0.001160582179	1.35E-05	3.60E-06		7.27E-04	9.10E-04					ENSG00000141698|ENSG00000168066|ENSG00000206557|ENSG00000151014|ENSG00000152520|ENSG00000114503|ENSG00000166889|ENSG00000149115|ENSG00000174840|ENSG00000179134|ENSG00000142864|ENSG00000205022|ENSG00000229474|ENSG00000099622|ENSG00000005007|ENSG00000115053|ENSG00000070756|ENSG00000111196|ENSG00000111701|ENSG00000150459|ENSG00000134815|ENSG00000006712|ENSG00000133226|ENSG00000151065|ENSG00000151779…
6	mRNA catabolic process	GO:1903313	positive regulation of mRNA metabolic process	143				0.01341027661						0.003411785233								0.02473832516	ENSG00000141698|ENSG00000206557|ENSG00000151014|ENSG00000152520|ENSG00000114503|ENSG00000166889|ENSG00000149115|ENSG00000174840|ENSG00000123737|ENSG00000179134|ENSG00000123908|ENSG00000205022|ENSG00000229474|ENSG00000099622|ENSG00000134644|ENSG00000134744|ENSG00000005007|ENSG00000115053|ENSG00000070756|ENSG00000006712|ENSG00000151065|ENSG00000178199|ENSG00000112941|ENSG00000125107|ENSG00000169062…
4	kidney development	GO:2000027	regulation of animal organ morphogenesis	92					0.02642879108														ENSG00000138802|ENSG00000064218|ENSG00000147655|ENSG00000134245|ENSG00000105329|ENSG00000174059|ENSG00000019991|ENSG00000075891|ENSG00000070193|ENSG00000157240|ENSG00000004975|ENSG00000183691|ENSG00000189120|ENSG00000105989|ENSG00000135925|ENSG00000154856|ENSG00000166923|ENSG00000184371|ENSG00000204531|ENSG00000164761|ENSG00000164442|ENSG00000164690|ENSG00000168621|ENSG00000169855|ENSG00000107485…
19	glycerophospholipid biosynthetic process	WP:WP4971	Phosphoinositides metabolism	49				1.75E-04															ENSG00000139505|ENSG00000171608|ENSG00000171862|ENSG00000101333|ENSG00000166912|ENSG00000102043|ENSG00000104643|ENSG00000124181|ENSG00000114805|ENSG00000115020|ENSG00000196455|ENSG00000211456|ENSG00000186111|ENSG00000051382|ENSG00000149782|ENSG00000133056|ENSG00000108389|ENSG00000107242|ENSG00000087053|ENSG00000014914|ENSG00000139144|ENSG00000100330|ENSG00000011405|ENSG00000139151|ENSG00000149527…
15	muscle hypertrophy	GO:0003012	muscle system process	429		0.003743442718											0.04084079511			0.03632581791	0.02033304314		ENSG00000163794|ENSG00000133019|ENSG00000003402|ENSG00000143933|ENSG00000148660|ENSG00000160014|ENSG00000100292|ENSG00000196296|ENSG00000170175|ENSG00000149575|ENSG00000164171|ENSG00000119782|ENSG00000198668|ENSG00000163217|ENSG00000196591|ENSG00000140416|ENSG00000150594|ENSG00000164708|ENSG00000196839|ENSG00000150907|ENSG00000131196|ENSG00000164867|ENSG00000197043|ENSG00000115592|ENSG00000183023…
5	TGF beta signaling pathway	GO:0090092	regulation of transmembrane receptor protein serine/threonine kinase signaling pathway	263			0.004979180375	0.001447706825	4.69E-06						0.02623804933	1.32E-04				1.18E-04	0.03829201694	0.03666508891	ENSG00000096968|ENSG00000171236|ENSG00000097007|ENSG00000107872|ENSG00000168214|ENSG00000147869|ENSG00000105329|ENSG00000133104|ENSG00000134986|ENSG00000197921|ENSG00000106031|ENSG00000005339|ENSG00000168556|ENSG00000163217|ENSG00000005884|ENSG00000196591|ENSG00000137261|ENSG00000150457|ENSG00000164442|ENSG00000165623|ENSG00000171243|ENSG00000138615|ENSG00000103226|ENSG00000133895|ENSG00000125912…
12	heart development	GO:0003007	heart morphogenesis	266			6.20E-05		5.86E-04			0.02266393921				1.89E-04							ENSG00000163501|ENSG00000109685|ENSG00000114446|ENSG00000109472|ENSG00000196531|ENSG00000130558|ENSG00000099250|ENSG00000168214|ENSG00000105329|ENSG00000004399|ENSG00000105723|ENSG00000004975|ENSG00000105877|ENSG00000156925|ENSG00000099942|ENSG00000164129|ENSG00000184113|ENSG00000164190|ENSG00000162496|ENSG00000163217|ENSG00000196411|ENSG00000164442|ENSG00000164458|ENSG00000150593|ENSG00000166341…
4	kidney development	GO:0016331	morphogenesis of embryonic epithelium	154				0.0158231899															ENSG00000138802|ENSG00000206557|ENSG00000114446|ENSG00000097007|ENSG00000132463|ENSG00000134245|ENSG00000139515|ENSG00000105329|ENSG00000115596|ENSG00000124145|ENSG00000251322|ENSG00000177030|ENSG00000204852|ENSG00000140682|ENSG00000075891|ENSG00000004975|ENSG00000156345|ENSG00000183691|ENSG00000197921|ENSG00000099954|ENSG00000162738|ENSG00000121897|ENSG00000142875|ENSG00000164305|ENSG00000072415…
10	dendritic spine morphogenesis	GO:0051963	regulation of synapse assembly	113								0.0394277779					0.03198399283						ENSG00000196083|ENSG00000196189|ENSG00000198908|ENSG00000156959|ENSG00000125249|ENSG00000198739|ENSG00000132639|ENSG00000114867|ENSG00000169992|ENSG00000189108|ENSG00000135333|ENSG00000185008|ENSG00000140557|ENSG00000141668|ENSG00000005810|ENSG00000151208|ENSG00000173114|ENSG00000174482|ENSG00000135298|ENSG00000154342|ENSG00000175928|ENSG00000181790|ENSG00000169760|ENSG00000179915|ENSG00000125848…
20	proteasomal protein catabolic process	GO:1901799	negative regulation of proteasomal protein catabolic process	49								0.01488214388											ENSG00000189283|ENSG00000134588|ENSG00000172425|ENSG00000204599|ENSG00000204463|ENSG00000124486|ENSG00000168078|ENSG00000129292|ENSG00000164690|ENSG00000166170|ENSG00000273841|ENSG00000105373|ENSG00000034713|ENSG00000155313|ENSG00000163602|ENSG00000173473|ENSG00000157119|ENSG00000158941|ENSG00000116288|ENSG00000162191|ENSG00000166963|ENSG00000078081|ENSG00000126583|ENSG00000198171|ENSG00000147162…
5	TGF beta signaling pathway	GO:0071560	cellular response to transforming growth factor beta stimulus	261			0.004035913422	4.87E-05	1.10E-06	3.97E-04		0.03145198844	2.44E-04	6.90E-04	0.003732860313	4.64E-06	0.002613800111			1.29E-06	0.002575138685	0.01152846875	ENSG00000171236|ENSG00000097007|ENSG00000105329|ENSG00000003402|ENSG00000133110|ENSG00000134986|ENSG00000164120|ENSG00000099942|ENSG00000184113|ENSG00000168522|ENSG00000005339|ENSG00000168556|ENSG00000135925|ENSG00000168610|ENSG00000005884|ENSG00000168615|ENSG00000196591|ENSG00000164404|ENSG00000150457|ENSG00000164442|ENSG00000138615|ENSG00000152894|ENSG00000168056|ENSG00000131196|ENSG00000108175…
3	mitotic cell cycle phase transition	GO:2000045	regulation of G1/S transition of mitotic cell cycle	161						0.01472755415													ENSG00000214309|ENSG00000149091|ENSG00000253729|ENSG00000117748|ENSG00000139613|ENSG00000149311|ENSG00000106144|ENSG00000114867|ENSG00000139687|ENSG00000139842|ENSG00000135046|ENSG00000099956|ENSG00000177595|ENSG00000005483|ENSG00000106462|ENSG00000124762|ENSG00000178199|ENSG00000140464|ENSG00000073584|ENSG00000133884|ENSG00000118193|ENSG00000008710|ENSG00000169372|ENSG00000134058|ENSG00000134982…
5	TGF beta signaling pathway	WP:WP3668	Hypothesized pathways in pathogenesis of cardiovascular disease	25									0.001922654155										ENSG00000100030|ENSG00000091879|ENSG00000177463|ENSG00000119681|ENSG00000133110|ENSG00000141646|ENSG00000106991|ENSG00000166949|ENSG00000049323|ENSG00000069702|ENSG00000107643|ENSG00000144891|ENSG00000102882|ENSG00000106799|ENSG00000124813|ENSG00000196924|ENSG00000166147|ENSG00000106366|ENSG00000142449|ENSG00000160691|ENSG00000163513|ENSG00000175387|ENSG00000138829|ENSG00000112062|ENSG00000118523
20	proteasomal protein catabolic process	GO:2000060	positive regulation of ubiquitin-dependent protein catabolic process	106								0.003636747219											ENSG00000001084|ENSG00000163564|ENSG00000105325|ENSG00000128250|ENSG00000140682|ENSG00000170881|ENSG00000105723|ENSG00000135049|ENSG00000145506|ENSG00000162946|ENSG00000177383|ENSG00000163743|ENSG00000141551|ENSG00000269335|ENSG00000168646|ENSG00000001629|ENSG00000140543|ENSG00000138798|ENSG00000013561|ENSG00000105373|ENSG00000153071|ENSG00000034677|ENSG00000107404|ENSG00000169398|ENSG00000139174…
16	immune system	WP:WP195	IL 1 signaling pathway	54								5.87E-04									0.04988510529		ENSG00000170276|ENSG00000196083|ENSG00000124181|ENSG00000050748|ENSG00000184216|ENSG00000109320|ENSG00000177606|ENSG00000162924|ENSG00000006062|ENSG00000102882|ENSG00000177889|ENSG00000078902|ENSG00000169967|ENSG00000269335|ENSG00000169032|ENSG00000157625|ENSG00000076984|ENSG00000130159|ENSG00000173039|ENSG00000055208|ENSG00000100324|ENSG00000108984|ENSG00000145675|ENSG00000139946|ENSG00000197329…
1	axon extension	GO:0048588	developmental cell growth	233		0.001027652603	0.04432938717	0.01235427587	0.001713967703	0.009009639323	1.25E-04	0.003877944262	0.001379384295			0.04865413275		0.003400669214	0.004946714987	1.87E-04	5.30E-04		ENSG00000130477|ENSG00000097007|ENSG00000130558|ENSG00000099250|ENSG00000114554|ENSG00000196189|ENSG00000132872|ENSG00000133104|ENSG00000133110|ENSG00000105723|ENSG00000134909|ENSG00000134987|ENSG00000135622|ENSG00000135638|ENSG00000150093|ENSG00000164404|ENSG00000137261|ENSG00000115310|ENSG00000139233|ENSG00000115414|ENSG00000169057|ENSG00000008294|ENSG00000140557|ENSG00000108379|ENSG00000141576…
20	proteasomal protein catabolic process	GO:2000058	regulation of ubiquitin-dependent protein catabolic process	173								5.89E-06											ENSG00000001084|ENSG00000189283|ENSG00000163564|ENSG00000105325|ENSG00000128250|ENSG00000134588|ENSG00000140682|ENSG00000070770|ENSG00000170881|ENSG00000160803|ENSG00000105723|ENSG00000169884|ENSG00000135049|ENSG00000124486|ENSG00000145506|ENSG00000162946|ENSG00000177383|ENSG00000163743|ENSG00000198890|ENSG00000141551|ENSG00000164690|ENSG00000146802|ENSG00000196724|ENSG00000269335|ENSG00000140464…
17	Wnt signaling pathway	WP:WP3658	Wnt beta catenin signaling pathway in leukemia	26								0.01110519464											ENSG00000171016|ENSG00000110092|ENSG00000116128|ENSG00000071564|ENSG00000162337|ENSG00000070018|ENSG00000107984|ENSG00000122025|ENSG00000112033|ENSG00000164930|ENSG00000142208|ENSG00000125084|ENSG00000140464|ENSG00000156076|ENSG00000168646|ENSG00000113712|ENSG00000131759|ENSG00000134982|ENSG00000173801|ENSG00000109906|ENSG00000136997|ENSG00000079102|ENSG00000101115|ENSG00000082701|ENSG00000168036…
6	mRNA catabolic process	GO:0060211	regulation of nuclear-transcribed mRNA poly(A) tail shortening	15												0.01635423436							ENSG00000184708|ENSG00000159388|ENSG00000123908|ENSG00000112941|ENSG00000125107|ENSG00000198791|ENSG00000107864|ENSG00000128016|ENSG00000078687|ENSG00000090905|ENSG00000100354|ENSG00000168002|ENSG00000070756|ENSG00000121274|ENSG00000141232
2	muscle tissue development	GO:0035051	cardiocyte differentiation	149		0.03441792578	0.004740616915		0.01935075449							0.005164096442			0.04129113162				ENSG00000163508|ENSG00000121361|ENSG00000168214|ENSG00000124006|ENSG00000132510|ENSG00000183091|ENSG00000105723|ENSG00000070831|ENSG00000134853|ENSG00000135111|ENSG00000148814|ENSG00000163217|ENSG00000086991|ENSG00000150093|ENSG00000164442|ENSG00000164458|ENSG00000150593|ENSG00000163069|ENSG00000203883|ENSG00000164736|ENSG00000184937|ENSG00000197893|ENSG00000185532|ENSG00000154342|ENSG00000115641…
11	hormone secretion	GO:0090087	regulation of peptide transport	209													0.026449196						ENSG00000096968|ENSG00000081760|ENSG00000118702|ENSG00000131620|ENSG00000123836|ENSG00000128266|ENSG00000163794|ENSG00000133019|ENSG00000142330|ENSG00000145087|ENSG00000143420|ENSG00000254647|ENSG00000132639|ENSG00000148672|ENSG00000271503|ENSG00000152254|ENSG00000164038|ENSG00000167470|ENSG00000169992|ENSG00000170011|ENSG00000177542|ENSG00000181031|ENSG00000174672|ENSG00000106128|ENSG00000198643…
18	RHO GTPase cycle	REAC:R-HSA-9013106	RHOC GTPase cycle	74		4.98E-05		0.008522029525													1.70E-05		ENSG00000105974|ENSG00000132589|ENSG00000035499|ENSG00000124164|ENSG00000099331|ENSG00000214944|ENSG00000134909|ENSG00000141522|ENSG00000050327|ENSG00000049245|ENSG00000011426|ENSG00000165801|ENSG00000065243|ENSG00000196914|ENSG00000072274|ENSG00000139734|ENSG00000260220|ENSG00000076706|ENSG00000101977|ENSG00000104728|ENSG00000145819|ENSG00000175220|ENSG00000140575|ENSG00000114993|ENSG00000173218…
1	axon extension	GO:0045926	negative regulation of growth	244		0.04872933888		0.01281563299		0.02556126879						0.02617736067		0.004757493425	3.72E-04	6.98E-04	0.01204119822		ENSG00000099250|ENSG00000168243|ENSG00000196189|ENSG00000105329|ENSG00000105568|ENSG00000133104|ENSG00000105723|ENSG00000168395|ENSG00000135622|ENSG00000162998|ENSG00000163217|ENSG00000164404|ENSG00000137261|ENSG00000164442|ENSG00000115310|ENSG00000164736|ENSG00000095587|ENSG00000164823|ENSG00000007341|ENSG00000197019|ENSG00000169057|ENSG00000008294|ENSG00000057019|ENSG00000108379|ENSG00000063176…
1	axon extension	GO:0045927	positive regulation of growth	258	0.02172066432		0.007180636061	0.006581590173		1.00E-04	0.004746801961	1.04E-04	1.72E-04			0.001305797414				0.008010967487		0.009120784656	ENSG00000213218|ENSG00000130477|ENSG00000196531|ENSG00000099250|ENSG00000118702|ENSG00000168214|ENSG00000163794|ENSG00000132872|ENSG00000132932|ENSG00000254647|ENSG00000259384|ENSG00000114867|ENSG00000170242|ENSG00000134909|ENSG00000167674|ENSG00000099956|ENSG00000106128|ENSG00000164190|ENSG00000163217|ENSG00000107831|ENSG00000012232|ENSG00000115414|ENSG00000169057|ENSG00000108379|ENSG00000141576…
16	immune system	REAC:R-HSA-168176	Toll Like Receptor 5 (TLR5) Cascade	96								0.04105868772											ENSG00000160959|ENSG00000120875|ENSG00000189403|ENSG00000204305|ENSG00000164086|ENSG00000174123|ENSG00000105568|ENSG00000106100|ENSG00000143947|ENSG00000071242|ENSG00000166484|ENSG00000174516|ENSG00000167207|ENSG00000050748|ENSG00000184216|ENSG00000109320|ENSG00000177606|ENSG00000100784|ENSG00000102882|ENSG00000168884|ENSG00000177889|ENSG00000072803|ENSG00000269335|ENSG00000169032|ENSG00000160703…
1	axon extension	GO:0007411	axon guidance	249			2.20E-06					2.35E-04				2.65E-07	3.40E-05						ENSG00000099250|ENSG00000114554|ENSG00000132561|ENSG00000196189|ENSG00000168280|ENSG00000004399|ENSG00000133067|ENSG00000134115|ENSG00000134121|ENSG00000149557|ENSG00000135622|ENSG00000196470|ENSG00000136535|ENSG00000136830|ENSG00000138347|ENSG00000164690|ENSG00000107485|ENSG00000107831|ENSG00000005810|ENSG00000108379|ENSG00000143434|ENSG00000143590|ENSG00000169398|ENSG00000115904|ENSG00000010810…
4	kidney development	GO:0072073	kidney epithelium development	154					0.03373695511		0.0123337721					3.54E-04							ENSG00000081181|ENSG00000147869|ENSG00000134245|ENSG00000105329|ENSG00000115596|ENSG00000124145|ENSG00000174059|ENSG00000075891|ENSG00000272398|ENSG00000183691|ENSG00000197921|ENSG00000121691|ENSG00000251493|ENSG00000136160|ENSG00000166341|ENSG00000135333|ENSG00000164690|ENSG00000107485|ENSG00000184937|ENSG00000107831|ENSG00000185008|ENSG00000178585|ENSG00000115415|ENSG00000185630|ENSG00000008710…
2	muscle tissue development	GO:0003298	physiological muscle hypertrophy	23	0.02945154698																		ENSG00000117152|ENSG00000164530|ENSG00000120907|ENSG00000151320|ENSG00000154174|ENSG00000163110|ENSG00000114861|ENSG00000185532|ENSG00000182533|ENSG00000154556|ENSG00000186951|ENSG00000187955|ENSG00000105723|ENSG00000017427|ENSG00000116741|ENSG00000129484|ENSG00000060069|ENSG00000100811|ENSG00000136574|ENSG00000143995|ENSG00000065559|ENSG00000078401|ENSG00000160211
15	muscle hypertrophy	GO:0043500	muscle adaptation	105				0.002875575486	0.04319816306														ENSG00000138814|ENSG00000003402|ENSG00000148660|ENSG00000100292|ENSG00000105723|ENSG00000028137|ENSG00000143632|ENSG00000106462|ENSG00000163217|ENSG00000146147|ENSG00000081248|ENSG00000150907|ENSG00000131196|ENSG00000164867|ENSG00000122180|ENSG00000108443|ENSG00000115592|ENSG00000198825|ENSG00000067182|ENSG00000138379|ENSG00000105887|ENSG00000138735|ENSG00000006704|ENSG00000187616|ENSG00000134318…
15	muscle hypertrophy	GO:0043502	regulation of muscle adaptation	79				1.51E-05	0.01402685254				0.0372167273										ENSG00000138814|ENSG00000164107|ENSG00000118689|ENSG00000143799|ENSG00000148660|ENSG00000105723|ENSG00000183873|ENSG00000028137|ENSG00000105048|ENSG00000163217|ENSG00000146147|ENSG00000108389|ENSG00000114861|ENSG00000150907|ENSG00000114854|ENSG00000164867|ENSG00000145349|ENSG00000122180|ENSG00000108443|ENSG00000115592|ENSG00000067182|ENSG00000173402|ENSG00000119508|ENSG00000105887|ENSG00000060069…
1	axon extension	GO:0007409	axonogenesis	466		2.99E-05	9.69E-08	0.04048603015	9.22E-07	9.32E-07	2.31E-12	1.25E-08	0.00349167699	2.30E-04		1.19E-07	1.78E-05		0.01869573366	1.10E-06	9.75E-05		ENSG00000109132|ENSG00000114554|ENSG00000196189|ENSG00000149269|ENSG00000004399|ENSG00000075891|ENSG00000149557|ENSG00000174672|ENSG00000196470|ENSG00000150093|ENSG00000115310|ENSG00000164690|ENSG00000115414|ENSG00000151150|ENSG00000005810|ENSG00000115904|ENSG00000010810|ENSG00000004848|ENSG00000007372|ENSG00000197956|ENSG00000016082|ENSG00000198198|ENSG00000116641|ENSG00000198400|ENSG00000127870…
9	signaling by NOTCH1	REAC:R-HSA-5663202	Diseases of signal transduction by growth factor receptors and second messengers	417				0.03915677751	8.04E-09	4.10E-05	2.04E-05	1.55E-05		0.002178205599						2.12E-04		3.94E-04	ENSG00000163501|ENSG00000196468|ENSG00000114503|ENSG00000213281|ENSG00000213639|ENSG00000114742|ENSG00000148660|ENSG00000005075|ENSG00000175634|ENSG00000104371|ENSG00000196498|ENSG00000005339|ENSG00000198668|ENSG00000115233|ENSG00000086991|ENSG00000137218|ENSG00000005961|ENSG00000196591|ENSG00000159784|ENSG00000164690|ENSG00000150907|ENSG00000115414|ENSG00000115415|ENSG00000197157|ENSG00000197170…
1	axon extension	GO:1902284	neuron projection extension involved in neuron projection guidance	38															0.00668364244				ENSG00000118257|ENSG00000082684|ENSG00000163785|ENSG00000099250|ENSG00000204217|ENSG00000196189|ENSG00000001617|ENSG00000112902|ENSG00000130827|ENSG00000095539|ENSG00000112715|ENSG00000010319|ENSG00000135622|ENSG00000137872|ENSG00000221866|ENSG00000012171|ENSG00000184347|ENSG00000114251|ENSG00000168758|ENSG00000185033|ENSG00000153993|ENSG00000167680|ENSG00000187764|ENSG00000187122|ENSG00000170017…
16	immune system	REAC:R-HSA-168164	Toll Like Receptor 3 (TLR3) Cascade	103								0.04928613208											ENSG00000160959|ENSG00000120875|ENSG00000189403|ENSG00000204305|ENSG00000105568|ENSG00000106100|ENSG00000177606|ENSG00000263528|ENSG00000129465|ENSG00000164342|ENSG00000168884|ENSG00000177889|ENSG00000072803|ENSG00000269335|ENSG00000169032|ENSG00000150991|ENSG00000100324|ENSG00000108984|ENSG00000139318|ENSG00000166130|ENSG00000134070|ENSG00000177189|ENSG00000126767|ENSG00000140853|ENSG00000107968…
14	regulation of monoatomic ion transmembrane transport	GO:0086001	cardiac muscle cell action potential	72							0.04974452432												ENSG00000130529|ENSG00000198929|ENSG00000121361|ENSG00000198626|ENSG00000265107|ENSG00000105974|ENSG00000160014|ENSG00000183873|ENSG00000129682|ENSG00000149575|ENSG00000198668|ENSG00000049759|ENSG00000136717|ENSG00000152661|ENSG00000053918|ENSG00000151150|ENSG00000145349|ENSG00000055118|ENSG00000105711|ENSG00000154639|ENSG00000183023|ENSG00000018625|ENSG00000075711|ENSG00000152049|ENSG00000159197…
12	heart development	GO:1905314	semi-lunar valve development	47					0.002603803979														ENSG00000134318|ENSG00000049540|ENSG00000168214|ENSG00000204217|ENSG00000265107|ENSG00000092969|ENSG00000105329|ENSG00000019549|ENSG00000125845|ENSG00000139687|ENSG00000028137|ENSG00000124216|ENSG00000163909|ENSG00000137834|ENSG00000183072|ENSG00000164683|ENSG00000066056|ENSG00000136574|ENSG00000184347|ENSG00000128917|ENSG00000138080|ENSG00000130700|ENSG00000169855|ENSG00000107485|ENSG00000101384…
3	mitotic cell cycle phase transition	GO:0044843	cell cycle G1/S phase transition	241	0.0269528454	0.002725916957				3.58E-04		0.02244812804	0.008537125454				0.005263986882				5.74E-04		ENSG00000206557|ENSG00000214309|ENSG00000149091|ENSG00000097046|ENSG00000105173|ENSG00000188373|ENSG00000117748|ENSG00000163806|ENSG00000149311|ENSG00000099804|ENSG00000114867|ENSG00000164045|ENSG00000143536|ENSG00000099956|ENSG00000005483|ENSG00000150093|ENSG00000150457|ENSG00000006634|ENSG00000006712|ENSG00000133884|ENSG00000008710|ENSG00000151247|ENSG00000108443|ENSG00000255192|ENSG00000169372…
3	mitotic cell cycle phase transition	GO:0045931	positive regulation of mitotic cell cycle	120	0.01812863308																	1.49E-05	ENSG00000214309|ENSG00000097007|ENSG00000097046|ENSG00000109132|ENSG00000002822|ENSG00000162367|ENSG00000105329|ENSG00000139618|ENSG00000114867|ENSG00000161692|ENSG00000139687|ENSG00000164045|ENSG00000169884|ENSG00000139842|ENSG00000135046|ENSG00000004142|ENSG00000176155|ENSG00000179051|ENSG00000124422|ENSG00000196510|ENSG00000005483|ENSG00000107338|ENSG00000169057|ENSG00000185630|ENSG00000119541…
10	dendritic spine morphogenesis	GO:0007416	synapse assembly	201							0.02448250196				1.51E-04		0.008994614287			0.0351956113			ENSG00000196083|ENSG00000196189|ENSG00000104219|ENSG00000110076|ENSG00000128594|ENSG00000004399|ENSG00000146938|ENSG00000251322|ENSG00000156959|ENSG00000132639|ENSG00000165246|ENSG00000114867|ENSG00000169992|ENSG00000134569|ENSG00000099942|ENSG00000186472|ENSG00000136279|ENSG00000153012|ENSG00000150471|ENSG00000164061|ENSG00000169057|ENSG00000140557|ENSG00000141668|ENSG00000005810|ENSG00000151208…
5	TGF beta signaling pathway	WP:WP560	TGF beta receptor signaling	55		0.01614911381		0.02026510468					0.03747114196								0.004631042716		ENSG00000105329|ENSG00000134363|ENSG00000207927|ENSG00000095739|ENSG00000106991|ENSG00000183691|ENSG00000177426|ENSG00000050748|ENSG00000005339|ENSG00000109320|ENSG00000177606|ENSG00000122641|ENSG00000168610|ENSG00000069702|ENSG00000102882|ENSG00000157077|ENSG00000106799|ENSG00000136603|ENSG00000124813|ENSG00000115415|ENSG00000106366|ENSG00000138798|ENSG00000143768|ENSG00000163513|ENSG00000125378…
1	axon extension	GO:1990138	neuron projection extension	180			0.004645395689				2.35E-04		0.0231645938					0.02993476842		0.008631809895			ENSG00000130477|ENSG00000097007|ENSG00000198399|ENSG00000130558|ENSG00000099250|ENSG00000176248|ENSG00000198689|ENSG00000114554|ENSG00000196189|ENSG00000124205|ENSG00000131711|ENSG00000203879|ENSG00000132872|ENSG00000133083|ENSG00000133110|ENSG00000177169|ENSG00000213023|ENSG00000214078|ENSG00000134909|ENSG00000130203|ENSG00000134987|ENSG00000135622|ENSG00000135638|ENSG00000124486|ENSG00000247596…
13	epithelial cell migration	GO:0040013	negative regulation of locomotion	336	0.04232279387		0.001328964614	2.51E-05		0.04938398005	0.02895136715	0.02648518901	9.32E-06	0.006070992366		0.001513813886	8.35E-05			0.0252189252			ENSG00000113657|ENSG00000196405|ENSG00000189403|ENSG00000001631|ENSG00000099250|ENSG00000213463|ENSG00000116691|ENSG00000196189|ENSG00000261150|ENSG00000240972|ENSG00000173269|ENSG00000100292|ENSG00000102572|ENSG00000135622|ENSG00000184113|ENSG00000168556|ENSG00000015413|ENSG00000163217|ENSG00000168610|ENSG00000196591|ENSG00000219438|ENSG00000164442|ENSG00000134602|ENSG00000140416|ENSG00000164690…
2	muscle tissue development	GO:0051150	regulation of smooth muscle cell differentiation	36							0.01334673955												ENSG00000118579|ENSG00000157404|ENSG00000066468|ENSG00000105329|ENSG00000166831|ENSG00000112658|ENSG00000164850|ENSG00000105088|ENSG00000106991|ENSG00000132466|ENSG00000164683|ENSG00000061455|ENSG00000184481|ENSG00000072736|ENSG00000116761|ENSG00000150593|ENSG00000101096|ENSG00000164690|ENSG00000130816|ENSG00000204301|ENSG00000131196|ENSG00000169057|ENSG00000135547|ENSG00000172638|ENSG00000100311…
12	heart development	GO:0003279	cardiac septum development	108		0.001194887398	0.02807727805		4.99E-05		0.01441474892	0.005240010267	0.03046638794			0.03005088487	0.03656162272				0.01678744454		ENSG00000109685|ENSG00000121361|ENSG00000099250|ENSG00000168214|ENSG00000265107|ENSG00000004399|ENSG00000105877|ENSG00000183691|ENSG00000106031|ENSG00000198081|ENSG00000135111|ENSG00000162496|ENSG00000162775|ENSG00000184347|ENSG00000164442|ENSG00000106799|ENSG00000124766|ENSG00000107485|ENSG00000107831|ENSG00000185008|ENSG00000164867|ENSG00000137868|ENSG00000163513|ENSG00000100324|ENSG00000075223…
2	muscle tissue development	GO:0051147	regulation of muscle cell differentiation	142	0.03521395432			0.01182631715		0.04185365141			0.001289348726								0.04381757677		ENSG00000196531|ENSG00000163792|ENSG00000105329|ENSG00000183160|ENSG00000105723|ENSG00000160539|ENSG00000184155|ENSG00000106462|ENSG00000163217|ENSG00000136830|ENSG00000116761|ENSG00000150593|ENSG00000164690|ENSG00000204301|ENSG00000131196|ENSG00000169057|ENSG00000122180|ENSG00000134072|ENSG00000100311|ENSG00000154342|ENSG00000141052|ENSG00000134250|ENSG00000107779|ENSG00000291237|ENSG00000117152…
2	muscle tissue development	GO:0051148	negative regulation of muscle cell differentiation	62																	0.01109101633		ENSG00000118579|ENSG00000163792|ENSG00000204217|ENSG00000183160|ENSG00000166831|ENSG00000105723|ENSG00000180535|ENSG00000160539|ENSG00000105388|ENSG00000106462|ENSG00000184481|ENSG00000150593|ENSG00000164690|ENSG00000114861|ENSG00000131196|ENSG00000169057|ENSG00000100311|ENSG00000124882|ENSG00000136999|ENSG00000060069|ENSG00000141052|ENSG00000107779|ENSG00000110693|ENSG00000117152|ENSG00000011304…
2	muscle tissue development	GO:0051145	smooth muscle cell differentiation	65							0.002543453198												ENSG00000103241|ENSG00000118579|ENSG00000066468|ENSG00000105329|ENSG00000166831|ENSG00000148926|ENSG00000164850|ENSG00000070193|ENSG00000106991|ENSG00000135111|ENSG00000184481|ENSG00000151617|ENSG00000168743|ENSG00000136160|ENSG00000116761|ENSG00000150593|ENSG00000163069|ENSG00000164690|ENSG00000204301|ENSG00000131196|ENSG00000131634|ENSG00000169057|ENSG00000172638|ENSG00000100311|ENSG00000124882…
2	muscle tissue development	GO:0051146	striated muscle cell differentiation	291	0.005279808403			0.01737503703		0.0414175203	2.59E-04												ENSG00000148848|ENSG00000154330|ENSG00000196531|ENSG00000104177|ENSG00000132510|ENSG00000003402|ENSG00000105723|ENSG00000132429|ENSG00000164976|ENSG00000169884|ENSG00000148814|ENSG00000167080|ENSG00000163217|ENSG00000164305|ENSG00000086991|ENSG00000136830|ENSG00000150093|ENSG00000138347|ENSG00000140416|ENSG00000164690|ENSG00000150760|ENSG00000133703|ENSG00000008294|ENSG00000115641|ENSG00000183023…
10	dendritic spine morphogenesis	GO:0016358	dendrite development	238		0.001904653184	2.85E-04	1.02E-05	3.14E-04			4.14E-04	1.43E-06		0.03128158268	0.00573042128	0.008115410743	9.41E-04		0.006440717014	0.001003454205		ENSG00000130294|ENSG00000097007|ENSG00000130540|ENSG00000099250|ENSG00000132561|ENSG00000132640|ENSG00000132535|ENSG00000251322|ENSG00000114745|ENSG00000130347|ENSG00000169992|ENSG00000134313|ENSG00000105894|ENSG00000134569|ENSG00000099942|ENSG00000135905|ENSG00000198851|ENSG00000154642|ENSG00000150093|ENSG00000196591|ENSG00000196655|ENSG00000137261|ENSG00000137817|ENSG00000137825|ENSG00000164796…
16	immune system	REAC:R-HSA-168142	Toll Like Receptor 10 (TLR10) Cascade	96								0.04105868772											ENSG00000160959|ENSG00000120875|ENSG00000189403|ENSG00000204305|ENSG00000164086|ENSG00000174123|ENSG00000105568|ENSG00000106100|ENSG00000143947|ENSG00000071242|ENSG00000166484|ENSG00000174516|ENSG00000167207|ENSG00000050748|ENSG00000184216|ENSG00000109320|ENSG00000177606|ENSG00000100784|ENSG00000102882|ENSG00000168884|ENSG00000177889|ENSG00000072803|ENSG00000269335|ENSG00000169032|ENSG00000160703…
12	heart development	GO:0003281	ventricular septum development	73		0.00180891949			0.004691287466			0.01358291874									0.009028353055		ENSG00000109685|ENSG00000168214|ENSG00000066468|ENSG00000204217|ENSG00000265107|ENSG00000157240|ENSG00000006125|ENSG00000183691|ENSG00000106031|ENSG00000135111|ENSG00000162775|ENSG00000136574|ENSG00000184347|ENSG00000069702|ENSG00000119397|ENSG00000164442|ENSG00000106799|ENSG00000124766|ENSG00000169855|ENSG00000107485|ENSG00000085741|ENSG00000185008|ENSG00000081479|ENSG00000164867|ENSG00000166847…
13	epithelial cell migration	GO:0043534	blood vessel endothelial cell migration	117			0.03563746269							0.01246893732									ENSG00000097007|ENSG00000189403|ENSG00000099250|ENSG00000205542|ENSG00000173269|ENSG00000241186|ENSG00000176435|ENSG00000124181|ENSG00000100292|ENSG00000179388|ENSG00000130203|ENSG00000135046|ENSG00000196411|ENSG00000150093|ENSG00000203883|ENSG00000150630|ENSG00000164867|ENSG00000169057|ENSG00000073756|ENSG00000100311|ENSG00000100345|ENSG00000138061|ENSG00000011405|ENSG00000179776|ENSG00000116044…
13	epithelial cell migration	GO:0043535	regulation of blood vessel endothelial cell migration	91										0.01117051785									ENSG00000097007|ENSG00000189403|ENSG00000099250|ENSG00000128052|ENSG00000205542|ENSG00000173269|ENSG00000124181|ENSG00000165757|ENSG00000100292|ENSG00000119185|ENSG00000166068|ENSG00000006638|ENSG00000130203|ENSG00000135046|ENSG00000110955|ENSG00000204435|ENSG00000102760|ENSG00000069702|ENSG00000071246|ENSG00000112333|ENSG00000184304|ENSG00000100065|ENSG00000150630|ENSG00000151694|ENSG00000101280…
2	muscle tissue development	GO:0042692	muscle cell differentiation	395	0.001519840547	0.003521345941	0.01015373978	0.001637893392	6.88E-04	0.01456912237	3.77E-06		2.37E-04	0.01945224764		0.00551370366					0.002367983604		ENSG00000148848|ENSG00000154330|ENSG00000163792|ENSG00000003402|ENSG00000004487|ENSG00000170175|ENSG00000164976|ENSG00000169884|ENSG00000167080|ENSG00000163217|ENSG00000164305|ENSG00000086991|ENSG00000150093|ENSG00000116761|ENSG00000150593|ENSG00000140416|ENSG00000164690|ENSG00000150760|ENSG00000131196|ENSG00000131634|ENSG00000008294|ENSG00000115641|ENSG00000183023|ENSG00000173714|ENSG00000010278…
20	proteasomal protein catabolic process	GO:0061136	regulation of proteasomal protein catabolic process	192								3.80E-07											ENSG00000001084|ENSG00000189283|ENSG00000105325|ENSG00000128250|ENSG00000134588|ENSG00000160803|ENSG00000105723|ENSG00000169884|ENSG00000130203|ENSG00000124486|ENSG00000115233|ENSG00000145506|ENSG00000163743|ENSG00000249751|ENSG00000141551|ENSG00000164690|ENSG00000196724|ENSG00000168646|ENSG00000001629|ENSG00000140543|ENSG00000137273|ENSG00000008710|ENSG00000006025|ENSG00000273841|ENSG00000013561…
10	dendritic spine morphogenesis	GO:0022604	regulation of cell morphogenesis	245	0.03896433662	0.02390323112						0.006059667575	0.001999345364				1.18E-04				0.0308124502		ENSG00000130477|ENSG00000114554|ENSG00000196189|ENSG00000132535|ENSG00000132872|ENSG00000004399|ENSG00000004975|ENSG00000196504|ENSG00000277632|ENSG00000132970|ENSG00000133026|ENSG00000136541|ENSG00000136960|ENSG00000137817|ENSG00000137825|ENSG00000140416|ENSG00000138771|ENSG00000139132|ENSG00000115414|ENSG00000169057|ENSG00000008294|ENSG00000141576|ENSG00000142279|ENSG00000143093|ENSG00000151491…
4	kidney development	GO:0061138	morphogenesis of a branching epithelium	189			0.0143172978	0.009390476118								0.005821823774							ENSG00000163501|ENSG00000097007|ENSG00000111602|ENSG00000099250|ENSG00000147655|ENSG00000162337|ENSG00000114554|ENSG00000183117|ENSG00000134245|ENSG00000105329|ENSG00000149269|ENSG00000115596|ENSG00000004399|ENSG00000105976|ENSG00000136634|ENSG00000075891|ENSG00000183691|ENSG00000106031|ENSG00000135111|ENSG00000162775|ENSG00000198435|ENSG00000164161|ENSG00000184371|ENSG00000251493|ENSG00000177885…
14	regulation of monoatomic ion transmembrane transport	GO:0032409	regulation of transporter activity	213													0.01949463326			0.007433885604			ENSG00000205542|ENSG00000133019|ENSG00000132535|ENSG00000254647|ENSG00000143933|ENSG00000114796|ENSG00000160014|ENSG00000162494|ENSG00000169992|ENSG00000196296|ENSG00000149575|ENSG00000119782|ENSG00000198668|ENSG00000198373|ENSG00000150093|ENSG00000150594|ENSG00000151150|ENSG00000063176|ENSG00000008735|ENSG00000169252|ENSG00000213366|ENSG00000101049|ENSG00000197386|ENSG00000166592|ENSG00000256053…
15	muscle hypertrophy	GO:0010611	regulation of cardiac muscle hypertrophy	53				2.40E-06															ENSG00000138814|ENSG00000164107|ENSG00000143799|ENSG00000105723|ENSG00000028137|ENSG00000163217|ENSG00000146147|ENSG00000114861|ENSG00000150907|ENSG00000145349|ENSG00000067182|ENSG00000119508|ENSG00000105887|ENSG00000060069|ENSG00000138735|ENSG00000134318|ENSG00000008083|ENSG00000117152|ENSG00000134352|ENSG00000120907|ENSG00000158022|ENSG00000108010|ENSG00000141646|ENSG00000160191|ENSG00000090020…
4	kidney development	GO:0072028	nephron morphogenesis	83					0.02729286804														ENSG00000170549|ENSG00000170561|ENSG00000134245|ENSG00000105329|ENSG00000115596|ENSG00000118762|ENSG00000147257|ENSG00000075891|ENSG00000171791|ENSG00000106571|ENSG00000183691|ENSG00000197921|ENSG00000166923|ENSG00000251493|ENSG00000168743|ENSG00000166341|ENSG00000164690|ENSG00000168621|ENSG00000107485|ENSG00000184937|ENSG00000085741|ENSG00000107831|ENSG00000205213|ENSG00000178585|ENSG00000115415…
15	muscle hypertrophy	GO:0010613	positive regulation of cardiac muscle hypertrophy	25				0.002450192989															ENSG00000134318|ENSG00000138814|ENSG00000134352|ENSG00000120907|ENSG00000164107|ENSG00000143799|ENSG00000160191|ENSG00000090020|ENSG00000017427|ENSG00000129484|ENSG00000151239|ENSG00000163217|ENSG00000126581|ENSG00000143199|ENSG00000078401|ENSG00000154229|ENSG00000151320|ENSG00000145349|ENSG00000067900|ENSG00000135744|ENSG00000068305|ENSG00000119508|ENSG00000105887|ENSG00000138735|ENSG00000138741
19	glycerophospholipid biosynthetic process	WP:WP5411	Phosphatidyl inositol phosphate pathway	46				0.002208247974															ENSG00000139505|ENSG00000132376|ENSG00000171608|ENSG00000112367|ENSG00000171862|ENSG00000101333|ENSG00000109452|ENSG00000102043|ENSG00000124181|ENSG00000155099|ENSG00000115020|ENSG00000211456|ENSG00000137841|ENSG00000121879|ENSG00000186111|ENSG00000051382|ENSG00000149782|ENSG00000105851|ENSG00000168918|ENSG00000133056|ENSG00000150867|ENSG00000166908|ENSG00000132958|ENSG00000171100|ENSG00000151151…
2	muscle tissue development	GO:0060038	cardiac muscle cell proliferation	50						0.03574121883													ENSG00000097007|ENSG00000168214|ENSG00000066468|ENSG00000183691|ENSG00000105989|ENSG00000163217|ENSG00000069702|ENSG00000164442|ENSG00000106799|ENSG00000082482|ENSG00000157168|ENSG00000176692|ENSG00000149256|ENSG00000078579|ENSG00000078900|ENSG00000108946|ENSG00000112062|ENSG00000107779|ENSG00000111087|ENSG00000151748|ENSG00000121068|ENSG00000008083|ENSG00000157933|ENSG00000089225|ENSG00000092969…
12	heart development	GO:0060039	pericardium development	19			0.01434251773									0.01484647228							ENSG00000101144|ENSG00000125848|ENSG00000089225|ENSG00000164107|ENSG00000184937|ENSG00000112175|ENSG00000164532|ENSG00000125845|ENSG00000136280|ENSG00000166949|ENSG00000175387|ENSG00000103494|ENSG00000115904|ENSG00000180053|ENSG00000148400|ENSG00000114251|ENSG00000128917|ENSG00000173706|ENSG00000181555
12	heart development	GO:0035904	aorta development	61			0.001819269633																ENSG00000138802|ENSG00000171316|ENSG00000168214|ENSG00000118762|ENSG00000004399|ENSG00000006125|ENSG00000049192|ENSG00000106991|ENSG00000108784|ENSG00000115234|ENSG00000119397|ENSG00000129038|ENSG00000151617|ENSG00000070614|ENSG00000124766|ENSG00000169855|ENSG00000107831|ENSG00000185008|ENSG00000081479|ENSG00000171298|ENSG00000166847|ENSG00000103148|ENSG00000174697|ENSG00000172638|ENSG00000163513…
17	Wnt signaling pathway	WP:WP363	Wnt signaling pathway	47												0.01628811091							ENSG00000100030|ENSG00000213923|ENSG00000110092|ENSG00000116128|ENSG00000163785|ENSG00000071564|ENSG00000105810|ENSG00000141480|ENSG00000162337|ENSG00000070018|ENSG00000169118|ENSG00000136238|ENSG00000105723|ENSG00000004975|ENSG00000159692|ENSG00000182968|ENSG00000050748|ENSG00000126583|ENSG00000142208|ENSG00000166501|ENSG00000107643|ENSG00000154229|ENSG00000196628|ENSG00000135341|ENSG00000141551…
5	TGF beta signaling pathway	GO:0017015	regulation of transforming growth factor beta receptor signaling pathway	141					1.75E-06							0.01480611326				0.03512856464		0.01996301799	ENSG00000171236|ENSG00000139146|ENSG00000140682|ENSG00000162521|ENSG00000144730|ENSG00000134986|ENSG00000168675|ENSG00000142611|ENSG00000183779|ENSG00000260001|ENSG00000005339|ENSG00000168556|ENSG00000005884|ENSG00000196591|ENSG00000072415|ENSG00000150457|ENSG00000164442|ENSG00000197415|ENSG00000136352|ENSG00000197859|ENSG00000136603|ENSG00000138615|ENSG00000133895|ENSG00000171310|ENSG00000090006…
6	mRNA catabolic process	GO:0061157	mRNA destabilization	100	0.03631146943			2.75E-04		0.01608585417				0.003192544018	0.01355778144							0.001721934716	ENSG00000141698|ENSG00000206557|ENSG00000151014|ENSG00000152520|ENSG00000166889|ENSG00000149115|ENSG00000174840|ENSG00000123737|ENSG00000179134|ENSG00000123908|ENSG00000205022|ENSG00000229474|ENSG00000134644|ENSG00000134744|ENSG00000005007|ENSG00000070756|ENSG00000151065|ENSG00000178199|ENSG00000112941|ENSG00000125107|ENSG00000272886|ENSG00000185728|ENSG00000107371|ENSG00000140694|ENSG00000009307…
17	Wnt signaling pathway	GO:0060070	canonical Wnt signaling pathway	305			7.95E-04	0.003599843267	3.36E-09	0.001653073463		1.03E-04	0.01979745371			0.005023243149	9.09E-05						ENSG00000104901|ENSG00000058091|ENSG00000147655|ENSG00000168214|ENSG00000105329|ENSG00000133067|ENSG00000154237|ENSG00000177283|ENSG00000105723|ENSG00000004975|ENSG00000169884|ENSG00000134569|ENSG00000170242|ENSG00000104371|ENSG00000196470|ENSG00000136155|ENSG00000162998|ENSG00000135925|ENSG00000198435|ENSG00000145506|ENSG00000158813|ENSG00000150457|ENSG00000171243|ENSG00000196781|ENSG00000164690…
9	signaling by NOTCH1	REAC:R-HSA-5683057	MAPK family signaling cascades	308						0.02561591341													ENSG00000096968|ENSG00000113319|ENSG00000129946|ENSG00000196468|ENSG00000213281|ENSG00000099341|ENSG00000149269|ENSG00000213639|ENSG00000132535|ENSG00000105568|ENSG00000148660|ENSG00000168522|ENSG00000198668|ENSG00000115233|ENSG00000137218|ENSG00000005961|ENSG00000133703|ENSG00000169032|ENSG00000150907|ENSG00000115414|ENSG00000169047|ENSG00000222028|ENSG00000143344|ENSG00000197170|ENSG00000100311…
1	axon extension	GO:0061387	regulation of extent of cell growth	113															5.98E-04	0.02021328363			ENSG00000097007|ENSG00000130558|ENSG00000099250|ENSG00000176248|ENSG00000196189|ENSG00000131711|ENSG00000203879|ENSG00000133104|ENSG00000177169|ENSG00000129682|ENSG00000134909|ENSG00000130203|ENSG00000134987|ENSG00000135622|ENSG00000247596|ENSG00000162946|ENSG00000137261|ENSG00000115310|ENSG00000135333|ENSG00000115414|ENSG00000108379|ENSG00000273749|ENSG00000143032|ENSG00000154342|ENSG00000143320…
2	muscle tissue development	GO:0061383	trabecula morphogenesis	47												0.005380290062							ENSG00000120156|ENSG00000196531|ENSG00000171316|ENSG00000125850|ENSG00000168214|ENSG00000112414|ENSG00000138449|ENSG00000092969|ENSG00000120149|ENSG00000112658|ENSG00000112175|ENSG00000106991|ENSG00000169884|ENSG00000183691|ENSG00000136457|ENSG00000183072|ENSG00000164683|ENSG00000163217|ENSG00000069702|ENSG00000128917|ENSG00000166923|ENSG00000108821|ENSG00000064932|ENSG00000106799|ENSG00000101144…
6	mRNA catabolic process	REAC:R-HSA-6804115	TP53 regulates transcription of additional cell cycle genes whose exact role in the p53 pathway remain uncertain	21											0.0392946342								ENSG00000151849|ENSG00000149115|ENSG00000159388|ENSG00000141510|ENSG00000158402|ENSG00000111596|ENSG00000125107|ENSG00000173846|ENSG00000198791|ENSG00000181163|ENSG00000118495|ENSG00000088038|ENSG00000158435|ENSG00000113300|ENSG00000182973|ENSG00000080802|ENSG00000102760|ENSG00000144580|ENSG00000138767|ENSG00000155508|ENSG00000145632
11	hormone secretion	GO:0042886	amide transport	319													0.04402575115						ENSG00000065615|ENSG00000096968|ENSG00000081760|ENSG00000109472|ENSG00000112394|ENSG00000118702|ENSG00000131620|ENSG00000123836|ENSG00000128266|ENSG00000163794|ENSG00000196689|ENSG00000133019|ENSG00000142330|ENSG00000145087|ENSG00000147100|ENSG00000143420|ENSG00000147262|ENSG00000254647|ENSG00000139370|ENSG00000148660|ENSG00000105649|ENSG00000132639|ENSG00000148672|ENSG00000271503|ENSG00000152254…
8	actin filament organization	GO:0110020	regulation of actomyosin structure organization	101										0.003790083997									ENSG00000196405|ENSG00000097007|ENSG00000132376|ENSG00000099250|ENSG00000070087|ENSG00000149269|ENSG00000124145|ENSG00000105976|ENSG00000070831|ENSG00000074054|ENSG00000163217|ENSG00000196776|ENSG00000106799|ENSG00000107140|ENSG00000140416|ENSG00000104728|ENSG00000144824|ENSG00000079337|ENSG00000115355|ENSG00000140463|ENSG00000079691|ENSG00000140030|ENSG00000073712|ENSG00000047648|ENSG00000158106…
4	kidney development	GO:0001822	kidney development	318	0.001799857119		0.01482550686		1.91E-06		0.04194914703					9.24E-08	0.00227340668						ENSG00000163659|ENSG00000099250|ENSG00000147869|ENSG00000105329|ENSG00000003402|ENSG00000004399|ENSG00000174059|ENSG00000075891|ENSG00000272398|ENSG00000177464|ENSG00000134569|ENSG00000164120|ENSG00000197921|ENSG00000183943|ENSG00000198081|ENSG00000164190|ENSG00000132906|ENSG00000121691|ENSG00000163217|ENSG00000005884|ENSG00000162365|ENSG00000166341|ENSG00000164690|ENSG00000128309|ENSG00000107485…
4	kidney development	GO:0001823	mesonephros development	106																	0.03774639932		ENSG00000081181|ENSG00000147869|ENSG00000134245|ENSG00000105329|ENSG00000115596|ENSG00000124145|ENSG00000075891|ENSG00000183691|ENSG00000121691|ENSG00000251493|ENSG00000166341|ENSG00000164690|ENSG00000107485|ENSG00000184937|ENSG00000107831|ENSG00000185008|ENSG00000178585|ENSG00000185630|ENSG00000008710|ENSG00000109906|ENSG00000115884|ENSG00000075711|ENSG00000125931|ENSG00000141646|ENSG00000196159…
6	mRNA catabolic process	GO:0043484	regulation of RNA splicing	186									0.006233421676	0.002445856532	0.03197909792								ENSG00000162227|ENSG00000168066|ENSG00000132463|ENSG00000105227|ENSG00000176476|ENSG00000162385|ENSG00000099622|ENSG00000134294|ENSG00000196284|ENSG00000124193|ENSG00000197976|ENSG00000005007|ENSG00000162664|ENSG00000196367|ENSG00000115053|ENSG00000143889|ENSG00000124422|ENSG00000162775|ENSG00000265241|ENSG00000150459|ENSG00000107290|ENSG00000133226|ENSG00000169045|ENSG00000100201|ENSG00000124942…
6	mRNA catabolic process	GO:0000956	nuclear-transcribed mRNA catabolic process	131										0.007533443555	0.04573766438								ENSG00000141698|ENSG00000151014|ENSG00000189369|ENSG00000152520|ENSG00000114503|ENSG00000166889|ENSG00000149115|ENSG00000174840|ENSG00000123737|ENSG00000179134|ENSG00000123908|ENSG00000205022|ENSG00000162385|ENSG00000229474|ENSG00000070366|ENSG00000149311|ENSG00000134744|ENSG00000005007|ENSG00000029363|ENSG00000070756|ENSG00000265241|ENSG00000105771|ENSG00000111196|ENSG00000111701|ENSG00000116698…
9	signaling by NOTCH1	REAC:R-HSA-2894858	Signaling by NOTCH1 HD+PEST Domain Mutants in Cancer	57					6.70E-04														ENSG00000101849|ENSG00000168214|ENSG00000143801|ENSG00000143947|ENSG00000197921|ENSG00000162736|ENSG00000101752|ENSG00000177565|ENSG00000196498|ENSG00000005339|ENSG00000132964|ENSG00000196591|ENSG00000147099|ENSG00000151694|ENSG00000184916|ENSG00000196782|ENSG00000205155|ENSG00000107954|ENSG00000184384|ENSG00000112237|ENSG00000055130|ENSG00000150991|ENSG00000214357|ENSG00000136997|ENSG00000141027…
6	mRNA catabolic process	GO:0043488	regulation of mRNA stability	174	0.02293058829		0.01662019323	0.001665343596			0.03739185564		4.29E-04	0.001745219891	2.15E-06		0.01563243761	0.03759855109				0.001228950154	ENSG00000141698|ENSG00000206557|ENSG00000151014|ENSG00000152520|ENSG00000166889|ENSG00000149115|ENSG00000174840|ENSG00000123737|ENSG00000179134|ENSG00000123908|ENSG00000142864|ENSG00000205022|ENSG00000229474|ENSG00000099622|ENSG00000134644|ENSG00000134744|ENSG00000005007|ENSG00000263528|ENSG00000070756|ENSG00000172346|ENSG00000107929|ENSG00000111701|ENSG00000151065|ENSG00000178199|ENSG00000270647…
6	mRNA catabolic process	GO:0043487	regulation of RNA stability	187	0.004529199716		0.02972929314	7.79E-04			0.01699706303		8.90E-05	0.002755084372	5.63E-06		0.01724634287	0.01033680453				0.00477056941	ENSG00000141698|ENSG00000206557|ENSG00000151014|ENSG00000152520|ENSG00000166889|ENSG00000149115|ENSG00000174840|ENSG00000123737|ENSG00000179134|ENSG00000037897|ENSG00000123908|ENSG00000142864|ENSG00000205022|ENSG00000229474|ENSG00000099622|ENSG00000070501|ENSG00000134644|ENSG00000134744|ENSG00000005007|ENSG00000107614|ENSG00000028137|ENSG00000263528|ENSG00000070756|ENSG00000172346|ENSG00000107929…
8	actin filament organization	GO:0110053	regulation of actin filament organization	269										0.01039407174			0.007053106348						ENSG00000196405|ENSG00000097007|ENSG00000132376|ENSG00000099250|ENSG00000205542|ENSG00000099290|ENSG00000149269|ENSG00000251322|ENSG00000132970|ENSG00000196776|ENSG00000107140|ENSG00000138443|ENSG00000140416|ENSG00000164144|ENSG00000115355|ENSG00000100151|ENSG00000047648|ENSG00000197321|ENSG00000151491|ENSG00000105887|ENSG00000197694|ENSG00000158106|ENSG00000006453|ENSG00000134318|ENSG00000034510…
17	Wnt signaling pathway	GO:0060828	regulation of canonical Wnt signaling pathway	250			0.01824891752		2.01E-08			0.01036544382				0.02018451144	5.98E-04						ENSG00000104901|ENSG00000058091|ENSG00000147655|ENSG00000168214|ENSG00000133067|ENSG00000154237|ENSG00000105723|ENSG00000169884|ENSG00000134569|ENSG00000170242|ENSG00000104371|ENSG00000136155|ENSG00000162998|ENSG00000198435|ENSG00000145506|ENSG00000158813|ENSG00000150457|ENSG00000171243|ENSG00000196781|ENSG00000164690|ENSG00000164736|ENSG00000150907|ENSG00000168646|ENSG00000108100|ENSG00000133794…
9	signaling by NOTCH1	REAC:R-HSA-2894862	Constitutive Signaling by NOTCH1 HD+PEST Domain Mutants	57					6.70E-04														ENSG00000101849|ENSG00000168214|ENSG00000143801|ENSG00000143947|ENSG00000197921|ENSG00000162736|ENSG00000101752|ENSG00000177565|ENSG00000196498|ENSG00000005339|ENSG00000132964|ENSG00000196591|ENSG00000147099|ENSG00000151694|ENSG00000184916|ENSG00000196782|ENSG00000205155|ENSG00000107954|ENSG00000184384|ENSG00000112237|ENSG00000055130|ENSG00000150991|ENSG00000214357|ENSG00000136997|ENSG00000141027…
11	hormone secretion	GO:0009306	protein secretion	366								0.01762171891											ENSG00000065615|ENSG00000096968|ENSG00000081760|ENSG00000131620|ENSG00000123836|ENSG00000128266|ENSG00000133019|ENSG00000142330|ENSG00000132872|ENSG00000145087|ENSG00000159363|ENSG00000196535|ENSG00000143420|ENSG00000147262|ENSG00000254647|ENSG00000148660|ENSG00000196262|ENSG00000105649|ENSG00000132639|ENSG00000148672|ENSG00000271503|ENSG00000152254|ENSG00000164038|ENSG00000167470|ENSG00000169992…
17	Wnt signaling pathway	GO:0030111	regulation of Wnt signaling pathway	327			0.001290417684		4.92E-08	0.004637684636		8.19E-05	0.002215077389	0.01626209499		0.03592254401	0.001417832111						ENSG00000104901|ENSG00000058091|ENSG00000097007|ENSG00000147655|ENSG00000168214|ENSG00000105568|ENSG00000133067|ENSG00000154237|ENSG00000105723|ENSG00000169884|ENSG00000134569|ENSG00000170242|ENSG00000104371|ENSG00000136155|ENSG00000162998|ENSG00000163346|ENSG00000198435|ENSG00000005884|ENSG00000145506|ENSG00000154856|ENSG00000106723|ENSG00000158813|ENSG00000150457|ENSG00000171243|ENSG00000196781…
1	axon extension	GO:0032535	regulation of cellular component size	376			9.21E-04			0.03837364901	0.00797553239	1.47E-05	0.01281075812			0.002347312519				0.001255722955	0.001838716851		ENSG00000196405|ENSG00000097007|ENSG00000130558|ENSG00000196072|ENSG00000099250|ENSG00000205542|ENSG00000163794|ENSG00000196189|ENSG00000159363|ENSG00000251322|ENSG00000004487|ENSG00000133104|ENSG00000134909|ENSG00000134987|ENSG00000135622|ENSG00000168685|ENSG00000184838|ENSG00000196544|ENSG00000137261|ENSG00000006611|ENSG00000164051|ENSG00000115310|ENSG00000133706|ENSG00000115414|ENSG00000108379…
16	immune system	REAC:R-HSA-168138	Toll Like Receptor 9 (TLR9) Cascade	106																	0.03191175791		ENSG00000160959|ENSG00000120875|ENSG00000189403|ENSG00000204305|ENSG00000105568|ENSG00000106100|ENSG00000196455|ENSG00000177606|ENSG00000168884|ENSG00000177889|ENSG00000072803|ENSG00000269335|ENSG00000169032|ENSG00000150991|ENSG00000100324|ENSG00000108984|ENSG00000139318|ENSG00000166130|ENSG00000139946|ENSG00000197329|ENSG00000134070|ENSG00000177189|ENSG00000126767|ENSG00000140853|ENSG00000107968…
5	TGF beta signaling pathway	GO:0007179	transforming growth factor beta receptor signaling pathway	206				7.41E-04	2.59E-05				0.008723952581	0.007938398286	0.01707014899	3.05E-04	0.01782952104			1.40E-04	0.001885206403	0.0271403156	ENSG00000171236|ENSG00000105329|ENSG00000134986|ENSG00000164120|ENSG00000184113|ENSG00000168522|ENSG00000005339|ENSG00000168556|ENSG00000168610|ENSG00000005884|ENSG00000168615|ENSG00000196591|ENSG00000164404|ENSG00000150457|ENSG00000164442|ENSG00000138615|ENSG00000152894|ENSG00000168056|ENSG00000108175|ENSG00000133895|ENSG00000171310|ENSG00000090006|ENSG00000100324|ENSG00000197323|ENSG00000169375…
5	TGF beta signaling pathway	GO:0007178	transmembrane receptor protein serine/threonine kinase signaling pathway	374		0.01016441783	2.49E-05	4.58E-05	2.23E-06				0.001011271521	0.001777795107	0.001162809847	2.92E-05	0.001540951618			1.94E-04	7.02E-04	0.03237191324	ENSG00000096968|ENSG00000171236|ENSG00000097007|ENSG00000107872|ENSG00000168214|ENSG00000147869|ENSG00000105329|ENSG00000241186|ENSG00000133104|ENSG00000134986|ENSG00000164120|ENSG00000197921|ENSG00000106031|ENSG00000184113|ENSG00000168522|ENSG00000005339|ENSG00000168556|ENSG00000163217|ENSG00000168610|ENSG00000005884|ENSG00000168615|ENSG00000196591|ENSG00000164404|ENSG00000137261|ENSG00000150457…
7	ribonucleotide metabolic process	WP:WP4290	Metabolic reprogramming in colon cancer	42														0.01159393537					ENSG00000135069|ENSG00000160883|ENSG00000146733|ENSG00000148672|ENSG00000115419|ENSG00000141959|ENSG00000131473|ENSG00000159131|ENSG00000172340|ENSG00000067225|ENSG00000169710|ENSG00000128050|ENSG00000141526|ENSG00000168291|ENSG00000182054|ENSG00000131828|ENSG00000160211|ENSG00000143811|ENSG00000119689|ENSG00000074800|ENSG00000105220|ENSG00000134333|ENSG00000182199|ENSG00000078237|ENSG00000102144…
13	epithelial cell migration	GO:0010594	regulation of endothelial cell migration	167				0.007355997533															ENSG00000120156|ENSG00000249915|ENSG00000097007|ENSG00000189403|ENSG00000196468|ENSG00000171608|ENSG00000001631|ENSG00000099250|ENSG00000205542|ENSG00000213463|ENSG00000196189|ENSG00000162407|ENSG00000173269|ENSG00000241186|ENSG00000105976|ENSG00000174951|ENSG00000124181|ENSG00000100292|ENSG00000126458|ENSG00000105894|ENSG00000183287|ENSG00000130203|ENSG00000135046|ENSG00000259207|ENSG00000163217…
8	actin filament organization	GO:0031032	actomyosin structure organization	204				0.04274396636						0.04830456495									ENSG00000154330|ENSG00000196405|ENSG00000097007|ENSG00000132376|ENSG00000099250|ENSG00000149269|ENSG00000003402|ENSG00000196535|ENSG00000133026|ENSG00000163217|ENSG00000150093|ENSG00000196776|ENSG00000107140|ENSG00000138347|ENSG00000140416|ENSG00000115355|ENSG00000047648|ENSG00000100345|ENSG00000169554|ENSG00000111245|ENSG00000158106|ENSG00000134318|ENSG00000049540|ENSG00000078114|ENSG00000079819…
10	dendritic spine morphogenesis	GO:0097061	dendritic spine organization	80									0.04471218285										ENSG00000130294|ENSG00000197959|ENSG00000198576|ENSG00000171862|ENSG00000163110|ENSG00000171867|ENSG00000198908|ENSG00000088899|ENSG00000132535|ENSG00000143761|ENSG00000251322|ENSG00000254647|ENSG00000047579|ENSG00000070831|ENSG00000156299|ENSG00000106299|ENSG00000130203|ENSG00000135905|ENSG00000085733|ENSG00000005884|ENSG00000111249|ENSG00000277363|ENSG00000100600|ENSG00000102383|ENSG00000137825…
2	muscle tissue development	GO:0014706	striated muscle tissue development	247		0.01282605965	0.002191542112	2.81E-04			0.01237235333	0.001237664374	1.27E-04			4.77E-05							ENSG00000154330|ENSG00000097007|ENSG00000168214|ENSG00000105329|ENSG00000132510|ENSG00000105723|ENSG00000156925|ENSG00000148814|ENSG00000163217|ENSG00000086991|ENSG00000150093|ENSG00000164442|ENSG00000140416|ENSG00000164690|ENSG00000107831|ENSG00000115641|ENSG00000183023|ENSG00000105887|ENSG00000134250|ENSG00000111245|ENSG00000111087|ENSG00000151748|ENSG00000198812|ENSG00000008083|ENSG00000117152…
17	Wnt signaling pathway	GO:0030177	positive regulation of Wnt signaling pathway	141					7.88E-06			0.00360434144					0.003438931106						ENSG00000097007|ENSG00000123607|ENSG00000147655|ENSG00000168214|ENSG00000139292|ENSG00000187123|ENSG00000105974|ENSG00000132846|ENSG00000133067|ENSG00000154237|ENSG00000169884|ENSG00000170242|ENSG00000188760|ENSG00000136155|ENSG00000177565|ENSG00000213889|ENSG00000163346|ENSG00000198435|ENSG00000162946|ENSG00000106723|ENSG00000158813|ENSG00000141551|ENSG00000135299|ENSG00000124766|ENSG00000164690…
20	proteasomal protein catabolic process	GO:1903050	regulation of proteolysis involved in protein catabolic process	233								3.22E-06						0.04765844691					ENSG00000001084|ENSG00000189283|ENSG00000105325|ENSG00000128250|ENSG00000170881|ENSG00000160803|ENSG00000105723|ENSG00000169884|ENSG00000115233|ENSG00000145506|ENSG00000177383|ENSG00000198890|ENSG00000249751|ENSG00000164690|ENSG00000146802|ENSG00000196724|ENSG00000168646|ENSG00000001629|ENSG00000008710|ENSG00000013561|ENSG00000105373|ENSG00000034677|ENSG00000169398|ENSG00000155313|ENSG00000078140…
3	mitotic cell cycle phase transition	GO:0044772	mitotic cell cycle phase transition	432	9.82E-05	0.03563252308				0.009098088244		0.04606717705				0.04569825728	0.002309202516			0.001175302576	1.78E-04	0.01344761118	ENSG00000206557|ENSG00000214309|ENSG00000058091|ENSG00000149091|ENSG00000107872|ENSG00000109132|ENSG00000111907|ENSG00000002822|ENSG00000116691|ENSG00000128250|ENSG00000114670|ENSG00000128989|ENSG00000163806|ENSG00000132688|ENSG00000149311|ENSG00000140015|ENSG00000143420|ENSG00000143933|ENSG00000149474|ENSG00000160014|ENSG00000114867|ENSG00000149503|ENSG00000161692|ENSG00000165304|ENSG00000164045…
14	regulation of monoatomic ion transmembrane transport	GO:0034765	regulation of monoatomic ion transmembrane transport	323		0.03868920079														6.60E-04			ENSG00000097007|ENSG00000205542|ENSG00000105329|ENSG00000143933|ENSG00000114796|ENSG00000160014|ENSG00000162494|ENSG00000123560|ENSG00000196296|ENSG00000162728|ENSG00000149575|ENSG00000119782|ENSG00000198668|ENSG00000186810|ENSG00000198373|ENSG00000150093|ENSG00000150594|ENSG00000151150|ENSG00000063176|ENSG00000108405|ENSG00000169252|ENSG00000183023|ENSG00000213366|ENSG00000100739|ENSG00000165240…
14	regulation of monoatomic ion transmembrane transport	GO:0034763	negative regulation of transmembrane transport	115						0.0418390822													ENSG00000069869|ENSG00000138814|ENSG00000197993|ENSG00000069966|ENSG00000132376|ENSG00000143079|ENSG00000105329|ENSG00000105974|ENSG00000143933|ENSG00000160014|ENSG00000215695|ENSG00000105723|ENSG00000119782|ENSG00000180304|ENSG00000198668|ENSG00000150594|ENSG00000089250|ENSG00000148834|ENSG00000151150|ENSG00000213366|ENSG00000075142|ENSG00000165240|ENSG00000166592|ENSG00000167703|ENSG00000110680…
14	regulation of monoatomic ion transmembrane transport	GO:0034762	regulation of transmembrane transport	446						2.09E-04										8.96E-07			ENSG00000205542|ENSG00000133019|ENSG00000128989|ENSG00000142330|ENSG00000254647|ENSG00000143933|ENSG00000259384|ENSG00000114796|ENSG00000160014|ENSG00000162494|ENSG00000123560|ENSG00000169992|ENSG00000196296|ENSG00000162728|ENSG00000149575|ENSG00000119782|ENSG00000180304|ENSG00000198668|ENSG00000150093|ENSG00000150594|ENSG00000164112|ENSG00000151150|ENSG00000197142|ENSG00000008735|ENSG00000183023…
9	signaling by NOTCH1	REAC:R-HSA-1257604	PIP3 activates AKT signaling	252		0.003008953637						0.004728958604									2.02E-04		ENSG00000196468|ENSG00000171608|ENSG00000099341|ENSG00000105568|ENSG00000149357|ENSG00000168283|ENSG00000254647|ENSG00000004487|ENSG00000149480|ENSG00000105723|ENSG00000175634|ENSG00000132906|ENSG00000198373|ENSG00000115233|ENSG00000178562|ENSG00000196591|ENSG00000150907|ENSG00000169047|ENSG00000222028|ENSG00000197170|ENSG00000100311|ENSG00000150991|ENSG00000115602|ENSG00000109321|ENSG00000115808…
9	signaling by NOTCH1	REAC:R-HSA-1980143	Signaling by NOTCH1	72					0.004218808847														ENSG00000101849|ENSG00000168214|ENSG00000135144|ENSG00000143801|ENSG00000143947|ENSG00000197921|ENSG00000162736|ENSG00000101752|ENSG00000177565|ENSG00000091073|ENSG00000196498|ENSG00000005339|ENSG00000132964|ENSG00000196591|ENSG00000147099|ENSG00000196781|ENSG00000106829|ENSG00000151694|ENSG00000184916|ENSG00000196782|ENSG00000205155|ENSG00000107954|ENSG00000184384|ENSG00000133961|ENSG00000112237…
7	ribonucleotide metabolic process	GO:0009150	purine ribonucleotide metabolic process	450														0.03886369464					ENSG00000158571|ENSG00000205542|ENSG00000123836|ENSG00000114573|ENSG00000159322|ENSG00000097021|ENSG00000143156|ENSG00000160326|ENSG00000101473|ENSG00000004455|ENSG00000005882|ENSG00000254647|ENSG00000163114|ENSG00000004779|ENSG00000004939|ENSG00000123983|ENSG00000143774|ENSG00000165609|ENSG00000103150|ENSG00000167588|ENSG00000168291|ENSG00000100714|ENSG00000115286|ENSG00000166743|ENSG00000167107…
4	kidney development	GO:0048754	branching morphogenesis of an epithelial tube	157				0.02244918941															ENSG00000163501|ENSG00000097007|ENSG00000111602|ENSG00000099250|ENSG00000147655|ENSG00000162337|ENSG00000183117|ENSG00000134245|ENSG00000105329|ENSG00000149269|ENSG00000115596|ENSG00000004399|ENSG00000105976|ENSG00000075891|ENSG00000183691|ENSG00000135111|ENSG00000162775|ENSG00000198435|ENSG00000164161|ENSG00000184371|ENSG00000251493|ENSG00000136352|ENSG00000166341|ENSG00000164690|ENSG00000204301…
3	mitotic cell cycle phase transition	GO:1901987	regulation of cell cycle phase transition	433						0.02059586354						0.02504855554					0.003668809444		ENSG00000214309|ENSG00000149091|ENSG00000109132|ENSG00000002822|ENSG00000116691|ENSG00000128250|ENSG00000114670|ENSG00000149311|ENSG00000140015|ENSG00000114867|ENSG00000149503|ENSG00000161692|ENSG00000164045|ENSG00000169857|ENSG00000143536|ENSG00000149554|ENSG00000169884|ENSG00000170242|ENSG00000171033|ENSG00000179051|ENSG00000196510|ENSG00000005483|ENSG00000006634|ENSG00000006712|ENSG00000151164…
3	mitotic cell cycle phase transition	GO:1901989	positive regulation of cell cycle phase transition	112																	0.03299814725	0.03767893674	ENSG00000214309|ENSG00000097046|ENSG00000109132|ENSG00000002822|ENSG00000105329|ENSG00000114867|ENSG00000161692|ENSG00000139687|ENSG00000164045|ENSG00000143536|ENSG00000169884|ENSG00000139842|ENSG00000135046|ENSG00000179051|ENSG00000196510|ENSG00000005483|ENSG00000106462|ENSG00000176208|ENSG00000006712|ENSG00000169057|ENSG00000185630|ENSG00000119541|ENSG00000100296|ENSG00000124688|ENSG00000126787…
5	TGF beta signaling pathway	GO:0071772	response to BMP	164												0.00164271669							ENSG00000097007|ENSG00000105701|ENSG00000107872|ENSG00000109132|ENSG00000168214|ENSG00000147869|ENSG00000151388|ENSG00000105974|ENSG00000134363|ENSG00000133104|ENSG00000188522|ENSG00000183691|ENSG00000188730|ENSG00000197921|ENSG00000106031|ENSG00000144355|ENSG00000124486|ENSG00000163217|ENSG00000135409|ENSG00000005884|ENSG00000251493|ENSG00000150593|ENSG00000171243|ENSG00000067141|ENSG00000136603…
13	epithelial cell migration	GO:0001667	ameboidal-type cell migration	428			3.78E-07	4.53E-05		0.01471296752	1.71E-04	0.01771977739	3.66E-04	1.94E-07		1.80E-07	7.89E-04		1.50E-05	7.38E-05			ENSG00000188807|ENSG00000196405|ENSG00000189403|ENSG00000196468|ENSG00000196754|ENSG00000001631|ENSG00000109132|ENSG00000205542|ENSG00000147869|ENSG00000213463|ENSG00000213906|ENSG00000196189|ENSG00000261150|ENSG00000241186|ENSG00000004399|ENSG00000149480|ENSG00000100292|ENSG00000164171|ENSG00000179051|ENSG00000163217|ENSG00000005884|ENSG00000150093|ENSG00000164458|ENSG00000115310|ENSG00000164690…
5	TGF beta signaling pathway	GO:0071773	cellular response to BMP stimulus	164												0.00164271669							ENSG00000097007|ENSG00000105701|ENSG00000107872|ENSG00000109132|ENSG00000168214|ENSG00000147869|ENSG00000151388|ENSG00000105974|ENSG00000134363|ENSG00000133104|ENSG00000188522|ENSG00000183691|ENSG00000188730|ENSG00000197921|ENSG00000106031|ENSG00000144355|ENSG00000124486|ENSG00000163217|ENSG00000135409|ENSG00000005884|ENSG00000251493|ENSG00000150593|ENSG00000171243|ENSG00000067141|ENSG00000136603…
14	regulation of monoatomic ion transmembrane transport	GO:0051924	regulation of calcium ion transport	241										0.03401545399									ENSG00000097007|ENSG00000132376|ENSG00000163794|ENSG00000105329|ENSG00000143933|ENSG00000148660|ENSG00000160014|ENSG00000271503|ENSG00000123560|ENSG00000196296|ENSG00000275302|ENSG00000119782|ENSG00000164266|ENSG00000198668|ENSG00000277632|ENSG00000186810|ENSG00000150594|ENSG00000164867|ENSG00000063176|ENSG00000108405|ENSG00000100311|ENSG00000183023|ENSG00000213366|ENSG00000100739|ENSG00000197386…
3	mitotic cell cycle phase transition	GO:1901990	regulation of mitotic cell cycle phase transition	332	0.03118087399																0.005976159311		ENSG00000214309|ENSG00000149091|ENSG00000097046|ENSG00000109132|ENSG00000002822|ENSG00000105325|ENSG00000116691|ENSG00000117748|ENSG00000105329|ENSG00000128250|ENSG00000114670|ENSG00000149311|ENSG00000140015|ENSG00000114867|ENSG00000149503|ENSG00000161692|ENSG00000161010|ENSG00000164045|ENSG00000169857|ENSG00000149554|ENSG00000169884|ENSG00000170242|ENSG00000171033|ENSG00000099956|ENSG00000179051…
9	signaling by NOTCH1	REAC:R-HSA-6802952	Signaling by BRAF and RAF1 fusions	64																0.04244097593			ENSG00000096968|ENSG00000213281|ENSG00000148660|ENSG00000070808|ENSG00000184009|ENSG00000110799|ENSG00000132842|ENSG00000259207|ENSG00000198668|ENSG00000133030|ENSG00000005961|ENSG00000159784|ENSG00000102882|ENSG00000075413|ENSG00000169032|ENSG00000112941|ENSG00000153094|ENSG00000115414|ENSG00000145349|ENSG00000078061|ENSG00000197157|ENSG00000140575|ENSG00000171435|ENSG00000089220|ENSG00000137076…
3	mitotic cell cycle phase transition	GO:1901992	positive regulation of mitotic cell cycle phase transition	89																		0.007140885316	ENSG00000214309|ENSG00000110092|ENSG00000097046|ENSG00000109132|ENSG00000155858|ENSG00000002822|ENSG00000105329|ENSG00000070193|ENSG00000114867|ENSG00000161692|ENSG00000139687|ENSG00000119203|ENSG00000164045|ENSG00000169884|ENSG00000139842|ENSG00000135046|ENSG00000179051|ENSG00000196510|ENSG00000005483|ENSG00000102760|ENSG00000118971|ENSG00000151694|ENSG00000169057|ENSG00000185630|ENSG00000119541…
3	mitotic cell cycle phase transition	GO:0090068	positive regulation of cell cycle process	257	0.04747826311	0.03611574565															1.39E-05		ENSG00000214309|ENSG00000097046|ENSG00000105146|ENSG00000109132|ENSG00000188313|ENSG00000002822|ENSG00000105329|ENSG00000254647|ENSG00000114867|ENSG00000149503|ENSG00000161692|ENSG00000099901|ENSG00000164045|ENSG00000143536|ENSG00000169884|ENSG00000106031|ENSG00000168496|ENSG00000179051|ENSG00000164256|ENSG00000196510|ENSG00000005483|ENSG00000176208|ENSG00000178562|ENSG00000006634|ENSG00000006712…
19	glycerophospholipid biosynthetic process	GO:0045017	glycerolipid biosynthetic process	247				0.006341421155															ENSG00000000419|ENSG00000132376|ENSG00000149091|ENSG00000171608|ENSG00000188313|ENSG00000105499|ENSG00000149311|ENSG00000123983|ENSG00000214456|ENSG00000115020|ENSG00000196455|ENSG00000134780|ENSG00000133056|ENSG00000137825|ENSG00000007541|ENSG00000068745|ENSG00000100311|ENSG00000100889|ENSG00000169692|ENSG00000011405|ENSG00000111666|ENSG00000114737|ENSG00000134324|ENSG00000197121|ENSG00000197858…
11	hormone secretion	GO:0015833	peptide transport	279													0.0460739833						ENSG00000065615|ENSG00000096968|ENSG00000081760|ENSG00000109472|ENSG00000112394|ENSG00000118702|ENSG00000131620|ENSG00000123836|ENSG00000128266|ENSG00000163794|ENSG00000196689|ENSG00000133019|ENSG00000142330|ENSG00000145087|ENSG00000147100|ENSG00000143420|ENSG00000147262|ENSG00000254647|ENSG00000139370|ENSG00000148660|ENSG00000105649|ENSG00000132639|ENSG00000148672|ENSG00000271503|ENSG00000152254…
3	mitotic cell cycle phase transition	GO:0010389	regulation of G2/M transition of mitotic cell cycle	103																		0.04933591337	ENSG00000250506|ENSG00000097046|ENSG00000105810|ENSG00000109132|ENSG00000105325|ENSG00000116691|ENSG00000128250|ENSG00000149311|ENSG00000140015|ENSG00000161692|ENSG00000161010|ENSG00000164045|ENSG00000169857|ENSG00000149554|ENSG00000169884|ENSG00000170242|ENSG00000171033|ENSG00000179051|ENSG00000124762|ENSG00000169057|ENSG00000117724|ENSG00000163322|ENSG00000118193|ENSG00000185630|ENSG00000119541…
15	muscle hypertrophy	GO:0014743	regulation of muscle hypertrophy	56				8.33E-07															ENSG00000138814|ENSG00000164107|ENSG00000143799|ENSG00000105723|ENSG00000028137|ENSG00000163217|ENSG00000146147|ENSG00000114861|ENSG00000150907|ENSG00000145349|ENSG00000067182|ENSG00000119508|ENSG00000138379|ENSG00000105887|ENSG00000060069|ENSG00000138735|ENSG00000187616|ENSG00000134318|ENSG00000008083|ENSG00000117152|ENSG00000134352|ENSG00000120907|ENSG00000158022|ENSG00000108010|ENSG00000141646…
15	muscle hypertrophy	GO:0014742	positive regulation of muscle hypertrophy	26				0.003766119394															ENSG00000134318|ENSG00000138814|ENSG00000134352|ENSG00000120907|ENSG00000164107|ENSG00000143799|ENSG00000160191|ENSG00000090020|ENSG00000017427|ENSG00000129484|ENSG00000151239|ENSG00000163217|ENSG00000126581|ENSG00000143199|ENSG00000078401|ENSG00000154229|ENSG00000151320|ENSG00000145349|ENSG00000067900|ENSG00000135744|ENSG00000068305|ENSG00000119508|ENSG00000105887|ENSG00000138735|ENSG00000138741…
2	muscle tissue development	GO:0060420	regulation of heart growth	60	0.02560879809																		ENSG00000168214|ENSG00000066468|ENSG00000105723|ENSG00000183691|ENSG00000105989|ENSG00000163217|ENSG00000069702|ENSG00000164442|ENSG00000106799|ENSG00000082482|ENSG00000157168|ENSG00000197616|ENSG00000114861|ENSG00000184937|ENSG00000078579|ENSG00000078900|ENSG00000139318|ENSG00000060069|ENSG00000112062|ENSG00000107779|ENSG00000111087|ENSG00000151748|ENSG00000121068|ENSG00000008083|ENSG00000117152…
11	hormone secretion	GO:0090276	regulation of peptide hormone secretion	204													0.01361649595						ENSG00000096968|ENSG00000081760|ENSG00000118702|ENSG00000131620|ENSG00000123836|ENSG00000128266|ENSG00000163794|ENSG00000133019|ENSG00000142330|ENSG00000145087|ENSG00000143420|ENSG00000254647|ENSG00000132639|ENSG00000148672|ENSG00000271503|ENSG00000152254|ENSG00000164038|ENSG00000167470|ENSG00000169992|ENSG00000170011|ENSG00000177542|ENSG00000181031|ENSG00000174672|ENSG00000106128|ENSG00000198643…
7	ribonucleotide metabolic process	GO:0009132	nucleoside diphosphate metabolic process	129		0.04344588275												0.04377695538			0.01830991203		ENSG00000132356|ENSG00000158571|ENSG00000168209|ENSG00000123836|ENSG00000159322|ENSG00000105953|ENSG00000160326|ENSG00000162409|ENSG00000004455|ENSG00000254647|ENSG00000141568|ENSG00000105679|ENSG00000004939|ENSG00000198018|ENSG00000143774|ENSG00000165609|ENSG00000054179|ENSG00000106992|ENSG00000167588|ENSG00000168610|ENSG00000164708|ENSG00000134326|ENSG00000171314|ENSG00000115592|ENSG00000233381…
7	ribonucleotide metabolic process	GO:0009137	purine nucleoside diphosphate catabolic process	96														0.02266503629					ENSG00000170950|ENSG00000132356|ENSG00000158571|ENSG00000168209|ENSG00000123836|ENSG00000159322|ENSG00000105953|ENSG00000160326|ENSG00000172331|ENSG00000162409|ENSG00000254647|ENSG00000141568|ENSG00000105679|ENSG00000004939|ENSG00000072062|ENSG00000152556|ENSG00000213689|ENSG00000149925|ENSG00000054179|ENSG00000067225|ENSG00000167588|ENSG00000168610|ENSG00000164708|ENSG00000067057|ENSG00000107798…
7	ribonucleotide metabolic process	GO:0009135	purine nucleoside diphosphate metabolic process	112														0.03095763538					ENSG00000132356|ENSG00000158571|ENSG00000168209|ENSG00000123836|ENSG00000159322|ENSG00000105953|ENSG00000160326|ENSG00000162409|ENSG00000004455|ENSG00000254647|ENSG00000141568|ENSG00000105679|ENSG00000004939|ENSG00000143774|ENSG00000054179|ENSG00000106992|ENSG00000167588|ENSG00000168610|ENSG00000164708|ENSG00000171314|ENSG00000115592|ENSG00000233381|ENSG00000119139|ENSG00000147853|ENSG00000141027…
16	immune system	REAC:R-HSA-187037	Signaling by NTRK1 (TRKA)	112						0.009076807155			0.003196544718			0.01315174667							ENSG00000197959|ENSG00000120875|ENSG00000129946|ENSG00000139352|ENSG00000198576|ENSG00000213281|ENSG00000105568|ENSG00000124181|ENSG00000134313|ENSG00000179388|ENSG00000099942|ENSG00000140262|ENSG00000168610|ENSG00000166886|ENSG00000106976|ENSG00000196961|ENSG00000169032|ENSG00000169047|ENSG00000122705|ENSG00000107263|ENSG00000107295|ENSG00000140600|ENSG00000143622|ENSG00000139318|ENSG00000115904…
10	dendritic spine morphogenesis	GO:0034329	cell junction assembly	449			0.009013801988		0.002353321381		2.49E-05	0.002860319073		0.00168571095	0.001247638423	0.001188978872	2.46E-06			0.004413149925			ENSG00000196083|ENSG00000196189|ENSG00000104219|ENSG00000110076|ENSG00000128594|ENSG00000004399|ENSG00000146938|ENSG00000251322|ENSG00000156959|ENSG00000165246|ENSG00000114867|ENSG00000169992|ENSG00000164171|ENSG00000179051|ENSG00000186472|ENSG00000150054|ENSG00000150471|ENSG00000164061|ENSG00000152894|ENSG00000115414|ENSG00000141668|ENSG00000005810|ENSG00000151208|ENSG00000047648|ENSG00000132670…
5	TGF beta signaling pathway	GO:0071559	response to transforming growth factor beta	267		0.04372459754	4.91E-04	1.02E-05	6.66E-07	7.44E-04		0.01095735514	1.81E-04	4.64E-04	0.002811465916	1.24E-06	4.73E-04			9.94E-08	8.83E-04	7.59E-04	ENSG00000171236|ENSG00000097007|ENSG00000115226|ENSG00000105329|ENSG00000003402|ENSG00000133110|ENSG00000134986|ENSG00000164120|ENSG00000099942|ENSG00000184113|ENSG00000168522|ENSG00000005339|ENSG00000168556|ENSG00000135925|ENSG00000168610|ENSG00000005884|ENSG00000168615|ENSG00000196591|ENSG00000164404|ENSG00000150457|ENSG00000164442|ENSG00000138615|ENSG00000152894|ENSG00000168056|ENSG00000131196…
7	ribonucleotide metabolic process	GO:0009141	nucleoside triphosphate metabolic process	270														0.002345502965					ENSG00000132341|ENSG00000132356|ENSG00000158571|ENSG00000168209|ENSG00000205542|ENSG00000123836|ENSG00000114573|ENSG00000159322|ENSG00000143156|ENSG00000160326|ENSG00000004455|ENSG00000099795|ENSG00000254647|ENSG00000143179|ENSG00000004779|ENSG00000105679|ENSG00000004939|ENSG00000198018|ENSG00000143774|ENSG00000165609|ENSG00000167588|ENSG00000168610|ENSG00000168653|ENSG00000115286|ENSG00000164708…
7	ribonucleotide metabolic process	GO:0009144	purine nucleoside triphosphate metabolic process	254														0.03181867129					ENSG00000132341|ENSG00000132356|ENSG00000158571|ENSG00000168209|ENSG00000205542|ENSG00000123836|ENSG00000114573|ENSG00000159322|ENSG00000143156|ENSG00000160326|ENSG00000004455|ENSG00000099795|ENSG00000254647|ENSG00000004779|ENSG00000105679|ENSG00000004939|ENSG00000198018|ENSG00000143774|ENSG00000165609|ENSG00000167588|ENSG00000168610|ENSG00000168653|ENSG00000115286|ENSG00000164708|ENSG00000196839…
5	TGF beta signaling pathway	GO:0090287	regulation of cellular response to growth factor stimulus	318			0.006647683175	6.59E-04	7.04E-12		0.001161969254	0.001017892341			0.002286212648	2.08E-06				6.28E-05			ENSG00000171236|ENSG00000097007|ENSG00000171388|ENSG00000196468|ENSG00000107872|ENSG00000099250|ENSG00000168214|ENSG00000147869|ENSG00000151388|ENSG00000003402|ENSG00000173269|ENSG00000133104|ENSG00000134986|ENSG00000183287|ENSG00000197921|ENSG00000106031|ENSG00000005339|ENSG00000168556|ENSG00000005884|ENSG00000164161|ENSG00000136830|ENSG00000150093|ENSG00000196591|ENSG00000150457|ENSG00000164442…
5	TGF beta signaling pathway	GO:0090288	negative regulation of cellular response to growth factor stimulus	103					0.03286905134														ENSG00000069869|ENSG00000249915|ENSG00000097007|ENSG00000171388|ENSG00000147869|ENSG00000151388|ENSG00000003402|ENSG00000105974|ENSG00000173269|ENSG00000187678|ENSG00000133104|ENSG00000183691|ENSG00000188730|ENSG00000144355|ENSG00000136830|ENSG00000171243|ENSG00000136603|ENSG00000107485|ENSG00000137573|ENSG00000197323|ENSG00000215474|ENSG00000179284|ENSG00000180875|ENSG00000157613|ENSG00000157933…
16	immune system	REAC:R-HSA-166520	Signaling by NTRKs	131						0.01704380218			0.002577311219			0.03218740118			0.04560699224				ENSG00000197959|ENSG00000120875|ENSG00000129946|ENSG00000139352|ENSG00000198576|ENSG00000213281|ENSG00000105568|ENSG00000124181|ENSG00000134313|ENSG00000179388|ENSG00000099942|ENSG00000225950|ENSG00000140262|ENSG00000168610|ENSG00000137218|ENSG00000166886|ENSG00000106976|ENSG00000196961|ENSG00000169032|ENSG00000169047|ENSG00000122705|ENSG00000107263|ENSG00000140564|ENSG00000107295|ENSG00000140600…
12	heart development	GO:0060411	cardiac septum morphogenesis	70							0.03474347163												ENSG00000118257|ENSG00000109685|ENSG00000171316|ENSG00000099250|ENSG00000168214|ENSG00000066468|ENSG00000204217|ENSG00000120149|ENSG00000157240|ENSG00000105877|ENSG00000106991|ENSG00000183691|ENSG00000135111|ENSG00000162496|ENSG00000162775|ENSG00000136574|ENSG00000184347|ENSG00000069702|ENSG00000164442|ENSG00000106799|ENSG00000124766|ENSG00000169855|ENSG00000085741|ENSG00000107831|ENSG00000185008…
2	muscle tissue development	GO:0060419	heart growth	83				0.02151942999															ENSG00000097007|ENSG00000168214|ENSG00000066468|ENSG00000163110|ENSG00000105723|ENSG00000183691|ENSG00000105989|ENSG00000163217|ENSG00000136574|ENSG00000069702|ENSG00000164442|ENSG00000106799|ENSG00000082482|ENSG00000157168|ENSG00000197616|ENSG00000114861|ENSG00000184937|ENSG00000176692|ENSG00000149256|ENSG00000185532|ENSG00000078579|ENSG00000078900|ENSG00000108946|ENSG00000139318|ENSG00000060069…
4	kidney development	GO:0001657	ureteric bud development	101												0.0316967619							ENSG00000081181|ENSG00000147869|ENSG00000134245|ENSG00000105329|ENSG00000115596|ENSG00000124145|ENSG00000075891|ENSG00000183691|ENSG00000121691|ENSG00000251493|ENSG00000166341|ENSG00000164690|ENSG00000107485|ENSG00000184937|ENSG00000107831|ENSG00000185008|ENSG00000178585|ENSG00000185630|ENSG00000115884|ENSG00000075711|ENSG00000125931|ENSG00000141646|ENSG00000196159|ENSG00000141449|ENSG00000170365…
18	RHO GTPase cycle	REAC:R-HSA-9013026	RHOB GTPase cycle	70		2.86E-04															4.45E-06		ENSG00000130052|ENSG00000105974|ENSG00000132589|ENSG00000035499|ENSG00000099331|ENSG00000214944|ENSG00000134909|ENSG00000050327|ENSG00000049245|ENSG00000011426|ENSG00000065243|ENSG00000196914|ENSG00000072274|ENSG00000139734|ENSG00000076706|ENSG00000101977|ENSG00000104728|ENSG00000145819|ENSG00000175220|ENSG00000242173|ENSG00000173848|ENSG00000114993|ENSG00000173218|ENSG00000145675|ENSG00000169851…
3	mitotic cell cycle phase transition	WP:WP2516	ATM signaling pathway	40										0.02271409965									ENSG00000015475|ENSG00000012048|ENSG00000137337|ENSG00000097007|ENSG00000103723|ENSG00000105173|ENSG00000141510|ENSG00000158402|ENSG00000149311|ENSG00000170312|ENSG00000183765|ENSG00000104320|ENSG00000106144|ENSG00000198586|ENSG00000164045|ENSG00000188486|ENSG00000149554|ENSG00000116717|ENSG00000020922|ENSG00000050748|ENSG00000177595|ENSG00000144554|ENSG00000177606|ENSG00000198625|ENSG00000113522…
7	ribonucleotide metabolic process	GO:0009199	ribonucleoside triphosphate metabolic process	254														0.002399677789					ENSG00000132341|ENSG00000132356|ENSG00000158571|ENSG00000168209|ENSG00000205542|ENSG00000123836|ENSG00000114573|ENSG00000159322|ENSG00000143156|ENSG00000160326|ENSG00000004455|ENSG00000099795|ENSG00000254647|ENSG00000143179|ENSG00000004779|ENSG00000105679|ENSG00000004939|ENSG00000198018|ENSG00000165609|ENSG00000167588|ENSG00000168610|ENSG00000168653|ENSG00000115286|ENSG00000164708|ENSG00000169020…
15	muscle hypertrophy	GO:0090257	regulation of muscle system process	227				0.006943858904												0.005084873377			ENSG00000163794|ENSG00000133019|ENSG00000143933|ENSG00000148660|ENSG00000160014|ENSG00000105723|ENSG00000196296|ENSG00000164171|ENSG00000119782|ENSG00000198668|ENSG00000163217|ENSG00000140416|ENSG00000150594|ENSG00000196839|ENSG00000181072|ENSG00000150907|ENSG00000164867|ENSG00000197043|ENSG00000108405|ENSG00000108443|ENSG00000115592|ENSG00000169252|ENSG00000183023|ENSG00000213366|ENSG00000105887…
1	axon extension	GO:0090497	mesenchymal cell migration	60												0.03349674929							ENSG00000118257|ENSG00000082684|ENSG00000099250|ENSG00000109132|ENSG00000164107|ENSG00000196189|ENSG00000124205|ENSG00000095539|ENSG00000070831|ENSG00000135622|ENSG00000151617|ENSG00000168758|ENSG00000136160|ENSG00000167680|ENSG00000164690|ENSG00000165731|ENSG00000168505|ENSG00000168621|ENSG00000135914|ENSG00000170558|ENSG00000115414|ENSG00000197043|ENSG00000170381|ENSG00000171119|ENSG00000125378…
20	proteasomal protein catabolic process	GO:0042176	regulation of protein catabolic process	365								3.42E-08	0.02450935477			0.01952949538		6.39E-04					ENSG00000114423|ENSG00000001084|ENSG00000163659|ENSG00000189283|ENSG00000105325|ENSG00000104219|ENSG00000128250|ENSG00000159363|ENSG00000136634|ENSG00000254647|ENSG00000160803|ENSG00000105723|ENSG00000169884|ENSG00000180304|ENSG00000115233|ENSG00000145506|ENSG00000168615|ENSG00000239697|ENSG00000249751|ENSG00000150594|ENSG00000164690|ENSG00000007171|ENSG00000196724|ENSG00000147164|ENSG00000164736…
12	heart development	GO:0060840	artery development	102			9.74E-06		3.77E-04														ENSG00000138802|ENSG00000099250|ENSG00000168214|ENSG00000265107|ENSG00000004399|ENSG00000183691|ENSG00000164120|ENSG00000130203|ENSG00000106031|ENSG00000164442|ENSG00000106799|ENSG00000115310|ENSG00000124766|ENSG00000164690|ENSG00000107831|ENSG00000185008|ENSG00000108175|ENSG00000171298|ENSG00000137868|ENSG00000163513|ENSG00000100324|ENSG00000110195|ENSG00000139174|ENSG00000141052|ENSG00000110492…
14	regulation of monoatomic ion transmembrane transport	GO:0043269	regulation of monoatomic ion transport	451		0.02139534102														0.02103824975			ENSG00000205542|ENSG00000163794|ENSG00000143933|ENSG00000148660|ENSG00000114796|ENSG00000160014|ENSG00000162494|ENSG00000271503|ENSG00000123560|ENSG00000196296|ENSG00000162728|ENSG00000275302|ENSG00000149575|ENSG00000119782|ENSG00000164266|ENSG00000198668|ENSG00000277632|ENSG00000150093|ENSG00000150594|ENSG00000151150|ENSG00000164867|ENSG00000183023|ENSG00000213366|ENSG00000165240|ENSG00000197386…
7	ribonucleotide metabolic process	GO:0009191	ribonucleoside diphosphate catabolic process	99														0.03810222474			0.03603927666		ENSG00000132356|ENSG00000158571|ENSG00000168209|ENSG00000123836|ENSG00000159322|ENSG00000105953|ENSG00000160326|ENSG00000162409|ENSG00000254647|ENSG00000141568|ENSG00000105679|ENSG00000004939|ENSG00000198018|ENSG00000165609|ENSG00000054179|ENSG00000167588|ENSG00000168610|ENSG00000164708|ENSG00000171314|ENSG00000115592|ENSG00000141027|ENSG00000197217|ENSG00000100393|ENSG00000188316|ENSG00000009950…
2	muscle tissue development	GO:0055007	cardiac muscle cell differentiation	115				0.01329781945								0.008601937211							ENSG00000121361|ENSG00000124006|ENSG00000132510|ENSG00000183091|ENSG00000105723|ENSG00000134853|ENSG00000135111|ENSG00000148814|ENSG00000163217|ENSG00000086991|ENSG00000150093|ENSG00000163069|ENSG00000184937|ENSG00000197893|ENSG00000185532|ENSG00000154342|ENSG00000115641|ENSG00000183023|ENSG00000179218|ENSG00000139174|ENSG00000141052|ENSG00000111245|ENSG00000107779|ENSG00000198812|ENSG00000117152…
10	dendritic spine morphogenesis	GO:0050807	regulation of synapse organization	242		0.01739632026	6.15E-05	0.001403507656				4.15E-06	0.003737849735			2.44E-05	4.62E-04	0.001517462163					ENSG00000130294|ENSG00000097007|ENSG00000196083|ENSG00000196189|ENSG00000196230|ENSG00000251322|ENSG00000136634|ENSG00000156959|ENSG00000254647|ENSG00000132639|ENSG00000114867|ENSG00000169992|ENSG00000134569|ENSG00000150093|ENSG00000137825|ENSG00000138443|ENSG00000139220|ENSG00000107954|ENSG00000169057|ENSG00000170396|ENSG00000140557|ENSG00000141668|ENSG00000005810|ENSG00000151208|ENSG00000173114…
10	dendritic spine morphogenesis	GO:0050808	synapse organization	485			1.70E-06	1.21E-04	1.71E-04	0.007811682626	0.004409411873	1.70E-04	1.12E-06	4.25E-04	2.40E-04	4.80E-06	6.76E-05	5.94E-06		0.001686963977			ENSG00000196083|ENSG00000196189|ENSG00000104219|ENSG00000110076|ENSG00000196230|ENSG00000128594|ENSG00000004399|ENSG00000146938|ENSG00000251322|ENSG00000156959|ENSG00000254647|ENSG00000157916|ENSG00000165246|ENSG00000114867|ENSG00000165917|ENSG00000169992|ENSG00000170175|ENSG00000171723|ENSG00000187902|ENSG00000260230|ENSG00000186472|ENSG00000005884|ENSG00000150093|ENSG00000150471|ENSG00000164061…
2	muscle tissue development	GO:0055021	regulation of cardiac muscle tissue growth	54	0.03193571002																		ENSG00000168214|ENSG00000066468|ENSG00000105723|ENSG00000183691|ENSG00000105989|ENSG00000163217|ENSG00000069702|ENSG00000164442|ENSG00000106799|ENSG00000082482|ENSG00000157168|ENSG00000114861|ENSG00000078579|ENSG00000078900|ENSG00000060069|ENSG00000112062|ENSG00000107779|ENSG00000111087|ENSG00000151748|ENSG00000121068|ENSG00000008083|ENSG00000117152|ENSG00000089225|ENSG00000178568|ENSG00000137193…
17	Wnt signaling pathway	GO:0090263	positive regulation of canonical Wnt signaling pathway	105					1.38E-04			0.003016826461											ENSG00000123607|ENSG00000147655|ENSG00000168214|ENSG00000139292|ENSG00000187123|ENSG00000105974|ENSG00000132846|ENSG00000133067|ENSG00000154237|ENSG00000169884|ENSG00000170242|ENSG00000188760|ENSG00000136155|ENSG00000177565|ENSG00000213889|ENSG00000198435|ENSG00000158813|ENSG00000141551|ENSG00000124766|ENSG00000133794|ENSG00000073711|ENSG00000073536|ENSG00000138798|ENSG00000169218|ENSG00000154342…
10	dendritic spine morphogenesis	GO:0050803	regulation of synapse structure or activity	249		0.006807170446	1.51E-04	0.00100694821				3.93E-06	0.001187127962			2.19E-05	3.40E-05	0.003379296297					ENSG00000130294|ENSG00000097007|ENSG00000196083|ENSG00000196189|ENSG00000196230|ENSG00000251322|ENSG00000136634|ENSG00000156959|ENSG00000254647|ENSG00000132639|ENSG00000114867|ENSG00000169992|ENSG00000134569|ENSG00000150093|ENSG00000137825|ENSG00000138443|ENSG00000139220|ENSG00000107954|ENSG00000169057|ENSG00000170396|ENSG00000140557|ENSG00000141668|ENSG00000005810|ENSG00000151208|ENSG00000173114…
2	muscle tissue development	GO:0055017	cardiac muscle tissue growth	75				0.02287405795		0.01357796677						0.01213008001							ENSG00000097007|ENSG00000168214|ENSG00000066468|ENSG00000163110|ENSG00000105723|ENSG00000183691|ENSG00000105989|ENSG00000163217|ENSG00000136574|ENSG00000069702|ENSG00000164442|ENSG00000106799|ENSG00000082482|ENSG00000157168|ENSG00000114861|ENSG00000176692|ENSG00000149256|ENSG00000185532|ENSG00000078579|ENSG00000078900|ENSG00000108946|ENSG00000060069|ENSG00000112062|ENSG00000173706|ENSG00000107779…
7	ribonucleotide metabolic process	GO:0009179	purine ribonucleoside diphosphate metabolic process	112														0.03095763538					ENSG00000132356|ENSG00000158571|ENSG00000168209|ENSG00000123836|ENSG00000159322|ENSG00000105953|ENSG00000160326|ENSG00000162409|ENSG00000004455|ENSG00000254647|ENSG00000141568|ENSG00000105679|ENSG00000004939|ENSG00000143774|ENSG00000054179|ENSG00000106992|ENSG00000167588|ENSG00000168610|ENSG00000164708|ENSG00000171314|ENSG00000115592|ENSG00000233381|ENSG00000119139|ENSG00000147853|ENSG00000141027…
2	muscle tissue development	GO:0048738	cardiac muscle tissue development	230		0.01092899479	7.80E-04	1.27E-04			0.006847364971	0.001059885525	1.23E-04			3.20E-04			0.03615491529				ENSG00000097007|ENSG00000168214|ENSG00000105329|ENSG00000132510|ENSG00000105723|ENSG00000156925|ENSG00000148814|ENSG00000163217|ENSG00000086991|ENSG00000150093|ENSG00000164442|ENSG00000140416|ENSG00000107831|ENSG00000115641|ENSG00000183023|ENSG00000134250|ENSG00000111245|ENSG00000111087|ENSG00000151748|ENSG00000198812|ENSG00000008083|ENSG00000117152|ENSG00000101306|ENSG00000078114|ENSG00000166225…
3	mitotic cell cycle phase transition	GO:1902806	regulation of cell cycle G1/S phase transition	187						0.00130694922													ENSG00000214309|ENSG00000149091|ENSG00000253729|ENSG00000188373|ENSG00000117748|ENSG00000139613|ENSG00000149311|ENSG00000106144|ENSG00000114867|ENSG00000139687|ENSG00000143536|ENSG00000139842|ENSG00000135046|ENSG00000099956|ENSG00000177595|ENSG00000005483|ENSG00000106462|ENSG00000006712|ENSG00000124762|ENSG00000178199|ENSG00000140464|ENSG00000073584|ENSG00000133884|ENSG00000118193|ENSG00000008710…
3	mitotic cell cycle phase transition	GO:1902807	negative regulation of cell cycle G1/S phase transition	79		0.02788456615				0.006667526174													ENSG00000110092|ENSG00000149091|ENSG00000171862|ENSG00000253729|ENSG00000188373|ENSG00000117748|ENSG00000118762|ENSG00000168411|ENSG00000149311|ENSG00000170855|ENSG00000183765|ENSG00000171791|ENSG00000173846|ENSG00000106144|ENSG00000139687|ENSG00000185499|ENSG00000204120|ENSG00000213689|ENSG00000177595|ENSG00000106462|ENSG00000122641|ENSG00000123374|ENSG00000129355|ENSG00000111276|ENSG00000124762…
11	hormone secretion	GO:0015844	monoamine transport	86								0.04826836116											ENSG00000183044|ENSG00000132718|ENSG00000198959|ENSG00000134207|ENSG00000147571|ENSG00000146409|ENSG00000198246|ENSG00000132872|ENSG00000165025|ENSG00000106089|ENSG00000213023|ENSG00000047579|ENSG00000121853|ENSG00000259207|ENSG00000147434|ENSG00000069696|ENSG00000150594|ENSG00000184845|ENSG00000168621|ENSG00000204681|ENSG00000093010|ENSG00000103528|ENSG00000089250|ENSG00000100151|ENSG00000136827…
9	signaling by NOTCH1	REAC:R-HSA-6802957	Oncogenic MAPK signaling	82					0.006817022085											0.03797400364			ENSG00000096968|ENSG00000164086|ENSG00000213281|ENSG00000213639|ENSG00000148660|ENSG00000070808|ENSG00000166068|ENSG00000184009|ENSG00000110799|ENSG00000132842|ENSG00000259207|ENSG00000130829|ENSG00000198668|ENSG00000133030|ENSG00000005961|ENSG00000159784|ENSG00000102882|ENSG00000075413|ENSG00000133703|ENSG00000169032|ENSG00000112941|ENSG00000153094|ENSG00000115414|ENSG00000145349|ENSG00000078061…
7	ribonucleotide metabolic process	GO:0009185	ribonucleoside diphosphate metabolic process	122		0.014756976												0.01536085534			0.005832178402		ENSG00000132356|ENSG00000158571|ENSG00000168209|ENSG00000123836|ENSG00000159322|ENSG00000105953|ENSG00000160326|ENSG00000162409|ENSG00000004455|ENSG00000254647|ENSG00000141568|ENSG00000105679|ENSG00000004939|ENSG00000198018|ENSG00000143774|ENSG00000165609|ENSG00000054179|ENSG00000106992|ENSG00000167588|ENSG00000168610|ENSG00000164708|ENSG00000171314|ENSG00000115592|ENSG00000233381|ENSG00000119139…
11	hormone secretion	GO:0002790	peptide secretion	254													0.02595623743						ENSG00000065615|ENSG00000096968|ENSG00000081760|ENSG00000109472|ENSG00000112394|ENSG00000118702|ENSG00000131620|ENSG00000123836|ENSG00000128266|ENSG00000163794|ENSG00000196689|ENSG00000133019|ENSG00000142330|ENSG00000145087|ENSG00000147100|ENSG00000143420|ENSG00000147262|ENSG00000254647|ENSG00000148660|ENSG00000105649|ENSG00000132639|ENSG00000148672|ENSG00000271503|ENSG00000152254|ENSG00000164038…
11	hormone secretion	GO:0002791	regulation of peptide secretion	207													0.02036116525						ENSG00000096968|ENSG00000081760|ENSG00000118702|ENSG00000131620|ENSG00000123836|ENSG00000128266|ENSG00000163794|ENSG00000133019|ENSG00000142330|ENSG00000145087|ENSG00000143420|ENSG00000254647|ENSG00000132639|ENSG00000148672|ENSG00000271503|ENSG00000152254|ENSG00000164038|ENSG00000167470|ENSG00000169992|ENSG00000170011|ENSG00000177542|ENSG00000181031|ENSG00000174672|ENSG00000106128|ENSG00000198643…
17	Wnt signaling pathway	GO:0198738	cell-cell signaling by wnt	454			6.98E-05	2.54E-05	4.84E-11	1.99E-06		5.00E-08	7.68E-07	4.81E-04	0.03128976285	1.60E-05	3.58E-04				0.002629372008	0.008803879418	ENSG00000058091|ENSG00000109472|ENSG00000147655|ENSG00000154237|ENSG00000272398|ENSG00000004975|ENSG00000169884|ENSG00000170242|ENSG00000104371|ENSG00000196470|ENSG00000136155|ENSG00000162998|ENSG00000135925|ENSG00000163346|ENSG00000005884|ENSG00000154856|ENSG00000158813|ENSG00000150457|ENSG00000006712|ENSG00000171243|ENSG00000196781|ENSG00000164690|ENSG00000075290|ENSG00000164736|ENSG00000150764…
7	ribonucleotide metabolic process	GO:0009181	purine ribonucleoside diphosphate catabolic process	96														0.02266503629					ENSG00000170950|ENSG00000132356|ENSG00000158571|ENSG00000168209|ENSG00000123836|ENSG00000159322|ENSG00000105953|ENSG00000160326|ENSG00000172331|ENSG00000162409|ENSG00000254647|ENSG00000141568|ENSG00000105679|ENSG00000004939|ENSG00000072062|ENSG00000152556|ENSG00000213689|ENSG00000149925|ENSG00000054179|ENSG00000067225|ENSG00000167588|ENSG00000168610|ENSG00000164708|ENSG00000067057|ENSG00000107798…
