# Supplementary material for: Bioinformatic Analysis of Autism-Related miRNAs and Their PoTential as Biomarkers for Autism Epigenetic Inheritance
Source: Genes (Basel). 2025 Mar 31;16(4):418. doi: 10.3390/genes16040418 (PMC12026732; doi:10.3390/genes16040418)
Supplement: Supplementary file 1 [file genes-16-00418-s001.zip › genes-3497345-supplementary/Table_S9.xlsx]

## Sheet: Página1
miRNA	Cluster name	__mclCluster	EnrichmentMap::Colouring (gProfiler_hsapiens_22-02-2024_mir335_3p_BP.gem)	EnrichmentMap::ES (gProfiler_hsapiens_22-02-2024_mir335_3p_BP.gem)	EnrichmentMap::fdr_qvalue (gProfiler_hsapiens_22-02-2024_mir335_3p_BP.gem)	EnrichmentMap::fwer_qvalue (gProfiler_hsapiens_22-02-2024_mir335_3p_BP.gem)	EnrichmentMap::Genes	EnrichmentMap::GS_DESCR	EnrichmentMap::gs_size	EnrichmentMap::GS_Type	EnrichmentMap::Name	EnrichmentMap::NES (gProfiler_hsapiens_22-02-2024_mir335_3p_BP.gem)	EnrichmentMap::pvalue (gProfiler_hsapiens_22-02-2024_mir335_3p_BP.gem)	name	selected	shared name
hsa-miR-335-3p	actin filament organization	6	0.9990679157		9.32E-04		ENSG00000196405|ENSG00000097007|ENSG00000132376|ENSG00000099250|ENSG00000205542|ENSG00000099290|ENSG00000105329|ENSG00000149269|ENSG00000142330|ENSG00000251322|ENSG00000196296|ENSG00000004975|ENSG00000142632|ENSG00000132970|ENSG00000163217|ENSG00000196776|ENSG00000107140|ENSG00000138443|ENSG00000140416|ENSG00000164144|ENSG00000115355|ENSG00000100151|ENSG00000150764|ENSG00000139926|ENSG00000164889…	regulation of actin filament-based process	376	ENR	GO:0032970	1	9.32E-04	GO:0032970	FALSE	GO:0032970
hsa-miR-335-3p	regulation of nervous system development	2	0.9934606676		0.006539332366		ENSG00000163501|ENSG00000145681|ENSG00000189403|ENSG00000204305|ENSG00000114554|ENSG00000004399|ENSG00000251322|ENSG00000004487|ENSG00000164038|ENSG00000169884|ENSG00000115085|ENSG00000157766|ENSG00000276231|ENSG00000196584|ENSG00000150093|ENSG00000196591|ENSG00000164690|ENSG00000150630|ENSG00000196839|ENSG00000155846|ENSG00000115414|ENSG00000103257|ENSG00000010671|ENSG00000151651|ENSG00000007372…	positive regulation of cell development	450	ENR	GO:0010720	1	0.006539332366	GO:0010720	FALSE	GO:0010720
hsa-miR-335-3p	signal release	1	0.9559742489		0.04402575115		ENSG00000065615|ENSG00000096968|ENSG00000081760|ENSG00000109472|ENSG00000112394|ENSG00000118702|ENSG00000131620|ENSG00000123836|ENSG00000128266|ENSG00000163794|ENSG00000196689|ENSG00000133019|ENSG00000142330|ENSG00000145087|ENSG00000147100|ENSG00000143420|ENSG00000147262|ENSG00000254647|ENSG00000139370|ENSG00000148660|ENSG00000105649|ENSG00000132639|ENSG00000148672|ENSG00000271503|ENSG00000152254…	amide transport	319	ENR	GO:0042886	1	0.04402575115	GO:0042886	TRUE	GO:0042886
hsa-miR-335-3p	cell junction assembly	4	0.9862586487		0.01374135125		ENSG00000120156|ENSG00000097007|ENSG00000099250|ENSG00000124145|ENSG00000259207|ENSG00000004142|ENSG00000164171|ENSG00000179051|ENSG00000074054|ENSG00000243244|ENSG00000144824|ENSG00000152894|ENSG00000115414|ENSG00000073712|ENSG00000047648|ENSG00000132670|ENSG00000140937|ENSG00000173517|ENSG00000189058|ENSG00000169398|ENSG00000143951|ENSG00000139174|ENSG00000169756|ENSG00000134318|ENSG00000163539…	cell-substrate junction organization	103	ENR	GO:0150115	1	0.01374135125	GO:0150115	FALSE	GO:0150115
hsa-miR-335-3p	canonical Wnt signaling pathway	7	0.9996422562		3.58E-04		ENSG00000058091|ENSG00000109472|ENSG00000147655|ENSG00000154237|ENSG00000272398|ENSG00000004975|ENSG00000169884|ENSG00000170242|ENSG00000104371|ENSG00000196470|ENSG00000136155|ENSG00000162998|ENSG00000135925|ENSG00000163346|ENSG00000005884|ENSG00000154856|ENSG00000158813|ENSG00000150457|ENSG00000006712|ENSG00000171243|ENSG00000196781|ENSG00000164690|ENSG00000075290|ENSG00000164736|ENSG00000150764…	cell-cell signaling by wnt	454	ENR	GO:0198738	1	3.58E-04	GO:0198738	FALSE	GO:0198738
hsa-miR-335-3p	signal release	1	0.9796388347		0.02036116525		ENSG00000096968|ENSG00000081760|ENSG00000118702|ENSG00000131620|ENSG00000123836|ENSG00000128266|ENSG00000163794|ENSG00000133019|ENSG00000142330|ENSG00000145087|ENSG00000143420|ENSG00000254647|ENSG00000132639|ENSG00000148672|ENSG00000271503|ENSG00000152254|ENSG00000164038|ENSG00000167470|ENSG00000169992|ENSG00000170011|ENSG00000177542|ENSG00000181031|ENSG00000174672|ENSG00000106128|ENSG00000198643…	regulation of peptide secretion	207	ENR	GO:0002791	1	0.02036116525	GO:0002791	TRUE	GO:0002791
hsa-miR-335-3p	signal release	1	0.9740437626		0.02595623743		ENSG00000065615|ENSG00000096968|ENSG00000081760|ENSG00000109472|ENSG00000112394|ENSG00000118702|ENSG00000131620|ENSG00000123836|ENSG00000128266|ENSG00000163794|ENSG00000196689|ENSG00000133019|ENSG00000142330|ENSG00000145087|ENSG00000147100|ENSG00000143420|ENSG00000147262|ENSG00000254647|ENSG00000148660|ENSG00000105649|ENSG00000132639|ENSG00000148672|ENSG00000271503|ENSG00000152254|ENSG00000164038…	peptide secretion	254	ENR	GO:0002790	1	0.02595623743	GO:0002790	TRUE	GO:0002790
hsa-miR-335-3p	signal release	1	0.973550804		0.026449196		ENSG00000096968|ENSG00000081760|ENSG00000118702|ENSG00000131620|ENSG00000123836|ENSG00000128266|ENSG00000163794|ENSG00000133019|ENSG00000142330|ENSG00000145087|ENSG00000143420|ENSG00000254647|ENSG00000132639|ENSG00000148672|ENSG00000271503|ENSG00000152254|ENSG00000164038|ENSG00000167470|ENSG00000169992|ENSG00000170011|ENSG00000177542|ENSG00000181031|ENSG00000174672|ENSG00000106128|ENSG00000198643…	regulation of peptide transport	209	ENR	GO:0090087	1	0.026449196	GO:0090087	TRUE	GO:0090087
hsa-miR-335-3p	signal release	1	0.9572478559		0.04275214406		ENSG00000096968|ENSG00000081760|ENSG00000131620|ENSG00000123836|ENSG00000128266|ENSG00000133019|ENSG00000142330|ENSG00000132872|ENSG00000145087|ENSG00000159363|ENSG00000196535|ENSG00000143420|ENSG00000254647|ENSG00000196262|ENSG00000132639|ENSG00000148672|ENSG00000271503|ENSG00000152254|ENSG00000164038|ENSG00000167470|ENSG00000169992|ENSG00000170011|ENSG00000177542|ENSG00000181031|ENSG00000174672…	regulation of protein secretion	265	ENR	GO:0050708	1	0.04275214406	GO:0050708	TRUE	GO:0050708
hsa-miR-335-3p	BDNF TrkB signaling	16	0.9799051846		0.02009481539		ENSG00000096968|ENSG00000132356|ENSG00000213231|ENSG00000114450|ENSG00000196468|ENSG00000158571|ENSG00000168209|ENSG00000171608|ENSG00000213281|ENSG00000123836|ENSG00000168243|ENSG00000160741|ENSG00000105568|ENSG00000254647|ENSG00000133124|ENSG00000196455|ENSG00000175634|ENSG00000164171|ENSG00000175766|ENSG00000132906|ENSG00000168685|ENSG00000005884|ENSG00000133056|ENSG00000005961|ENSG00000150093…	Focal adhesion PI3K Akt mTOR signaling pathway	301	ENR	WP:WP3932	1	0.02009481539	WP:WP3932	FALSE	WP:WP3932
hsa-miR-335-3p	muscle cell proliferation	5	0.9892304267		0.01076957328		ENSG00000084112|ENSG00000099250|ENSG00000114554|ENSG00000133110|ENSG00000171791|ENSG00000271503|ENSG00000259207|ENSG00000137642|ENSG00000164171|ENSG00000184481|ENSG00000219438|ENSG00000163191|ENSG00000140416|ENSG00000136869|ENSG00000120063|ENSG00000185532|ENSG00000106366|ENSG00000170962|ENSG00000100311|ENSG00000108443|ENSG00000154734|ENSG00000125378|ENSG00000171631|ENSG00000104415|ENSG00000147459…	regulation of smooth muscle cell migration	65	ENR	GO:0014910	1	0.01076957328	GO:0014910	FALSE	GO:0014910
hsa-miR-335-3p	muscle cell proliferation	5	0.9766590122		0.02334098778		ENSG00000084112|ENSG00000099250|ENSG00000133110|ENSG00000171791|ENSG00000271503|ENSG00000017427|ENSG00000116641|ENSG00000259207|ENSG00000137872|ENSG00000164171|ENSG00000167193|ENSG00000184481|ENSG00000163191|ENSG00000128512|ENSG00000135341|ENSG00000162733|ENSG00000170961|ENSG00000136869|ENSG00000115461|ENSG00000109072|ENSG00000164362|ENSG00000113721|ENSG00000197122|ENSG00000170962|ENSG00000100311…	positive regulation of smooth muscle cell migration	39	ENR	GO:0014911	1	0.02334098778	GO:0014911	FALSE	GO:0014911
hsa-miR-335-3p	canonical Wnt signaling pathway	7	0.9999090619		9.09E-05		ENSG00000104901|ENSG00000058091|ENSG00000147655|ENSG00000168214|ENSG00000105329|ENSG00000133067|ENSG00000154237|ENSG00000177283|ENSG00000105723|ENSG00000004975|ENSG00000169884|ENSG00000134569|ENSG00000170242|ENSG00000104371|ENSG00000196470|ENSG00000136155|ENSG00000162998|ENSG00000135925|ENSG00000198435|ENSG00000145506|ENSG00000158813|ENSG00000150457|ENSG00000171243|ENSG00000196781|ENSG00000164690…	canonical Wnt signaling pathway	305	ENR	GO:0060070	1	9.09E-05	GO:0060070	FALSE	GO:0060070
hsa-miR-335-3p	mitotic cell cycle phase transition	17	0.996459103		0.00354089704		ENSG00000206557|ENSG00000214309|ENSG00000149091|ENSG00000097046|ENSG00000105173|ENSG00000117748|ENSG00000163806|ENSG00000149311|ENSG00000099804|ENSG00000114867|ENSG00000164045|ENSG00000099956|ENSG00000005483|ENSG00000150093|ENSG00000150457|ENSG00000006634|ENSG00000133884|ENSG00000008710|ENSG00000151247|ENSG00000108443|ENSG00000169372|ENSG00000134058|ENSG00000185088|ENSG00000165891|ENSG00000134371…	G1/S transition of mitotic cell cycle	213	ENR	GO:0000082	1	0.00354089704	GO:0000082	FALSE	GO:0000082
hsa-miR-335-3p	signal release	1	0.9999960262		3.97E-06		ENSG00000081760|ENSG00000123836|ENSG00000128266|ENSG00000104219|ENSG00000133019|ENSG00000142330|ENSG00000145087|ENSG00000159363|ENSG00000143420|ENSG00000254647|ENSG00000196262|ENSG00000148672|ENSG00000271503|ENSG00000152254|ENSG00000164038|ENSG00000167470|ENSG00000169992|ENSG00000123983|ENSG00000170011|ENSG00000177542|ENSG00000162852|ENSG00000171033|ENSG00000181031|ENSG00000174672|ENSG00000198643…	regulation of protein transport	440	ENR	GO:0051223	1	3.97E-06	GO:0051223	TRUE	GO:0051223
hsa-miR-335-3p	epithelial cell proliferation	3	0.9825323739		0.01746762614		ENSG00000168066|ENSG00000104918|ENSG00000163659|ENSG00000163661|ENSG00000149311|ENSG00000114742|ENSG00000105619|ENSG00000132780|ENSG00000099942|ENSG00000106003|ENSG00000106031|ENSG00000164190|ENSG00000106268|ENSG00000168556|ENSG00000164292|ENSG00000115211|ENSG00000164305|ENSG00000164342|ENSG00000164404|ENSG00000164442|ENSG00000164690|ENSG00000107485|ENSG00000107679|ENSG00000107831|ENSG00000164867…	sex differentiation	290	ENR	GO:0007548	1	0.01746762614	GO:0007548	FALSE	GO:0007548
hsa-miR-335-3p	negative regulation of transport	12	0.9910558437		0.008944156322		ENSG00000138814|ENSG00000128266|ENSG00000132872|ENSG00000145087|ENSG00000254647|ENSG00000215695|ENSG00000129667|ENSG00000167470|ENSG00000171033|ENSG00000130203|ENSG00000198643|ENSG00000119782|ENSG00000162878|ENSG00000198373|ENSG00000072310|ENSG00000090565|ENSG00000135272|ENSG00000163032|ENSG00000067141|ENSG00000150594|ENSG00000072849|ENSG00000147164|ENSG00000150907|ENSG00000169047|ENSG00000091972…	negative regulation of protein transport	112	ENR	GO:0051224	1	0.008944156322	GO:0051224	FALSE	GO:0051224
hsa-miR-335-3p	regulation of nervous system development	2	0.9946313101		0.005368689867		ENSG00000130294|ENSG00000197959|ENSG00000198576|ENSG00000196083|ENSG00000198908|ENSG00000251322|ENSG00000254647|ENSG00000070831|ENSG00000106299|ENSG00000130203|ENSG00000162946|ENSG00000277363|ENSG00000137825|ENSG00000135333|ENSG00000138443|ENSG00000139220|ENSG00000170396|ENSG00000115183|ENSG00000107404|ENSG00000010810|ENSG00000169760|ENSG00000179915|ENSG00000273079|ENSG00000198844|ENSG00000001617…	regulation of postsynapse organization	104	ENR	GO:0099175	1	0.005368689867	GO:0099175	FALSE	GO:0099175
hsa-miR-335-3p	modulation of chemical synaptic transmission	13	0.9999999391		6.09E-08		ENSG00000149091|ENSG00000204305|ENSG00000163794|ENSG00000104219|ENSG00000128594|ENSG00000145087|ENSG00000146938|ENSG00000251322|ENSG00000254647|ENSG00000165246|ENSG00000196277|ENSG00000165917|ENSG00000169992|ENSG00000187902|ENSG00000260230|ENSG00000164129|ENSG00000005249|ENSG00000150093|ENSG00000163873|ENSG00000115310|ENSG00000150594|ENSG00000008056|ENSG00000164506|ENSG00000141668|ENSG00000151012…	regulation of trans-synaptic signaling	490	ENR	GO:0099177	1	6.09E-08	GO:0099177	FALSE	GO:0099177
hsa-miR-335-3p	epithelial cell proliferation	3	0.9996422562		3.58E-04		ENSG00000163501|ENSG00000118702|ENSG00000114554|ENSG00000002822|ENSG00000213626|ENSG00000003402|ENSG00000149311|ENSG00000241186|ENSG00000004399|ENSG00000156925|ENSG00000164171|ENSG00000196498|ENSG00000162998|ENSG00000135925|ENSG00000197724|ENSG00000129465|ENSG00000115268|ENSG00000158813|ENSG00000164442|ENSG00000171243|ENSG00000115310|ENSG00000164690|ENSG00000196839|ENSG00000128309|ENSG00000129596…	gland development	454	ENR	GO:0048732	1	3.58E-04	GO:0048732	FALSE	GO:0048732
hsa-miR-335-3p	mitotic cell cycle phase transition	17	0.9976907975		0.002309202516		ENSG00000206557|ENSG00000214309|ENSG00000058091|ENSG00000149091|ENSG00000107872|ENSG00000109132|ENSG00000111907|ENSG00000002822|ENSG00000116691|ENSG00000128250|ENSG00000114670|ENSG00000128989|ENSG00000163806|ENSG00000132688|ENSG00000149311|ENSG00000140015|ENSG00000143420|ENSG00000143933|ENSG00000149474|ENSG00000160014|ENSG00000114867|ENSG00000149503|ENSG00000161692|ENSG00000165304|ENSG00000164045…	mitotic cell cycle phase transition	432	ENR	GO:0044772	1	0.002309202516	GO:0044772	FALSE	GO:0044772
hsa-miR-335-3p	sensory organ morphogenesis	14	0.9993781668		6.22E-04		ENSG00000163501|ENSG00000171812|ENSG00000168267|ENSG00000132932|ENSG00000075891|ENSG00000004975|ENSG00000134183|ENSG00000139263|ENSG00000156925|ENSG00000164190|ENSG00000123364|ENSG00000162998|ENSG00000188133|ENSG00000168610|ENSG00000196591|ENSG00000164442|ENSG00000006611|ENSG00000138443|ENSG00000204103|ENSG00000107485|ENSG00000107831|ENSG00000139304|ENSG00000115507|ENSG00000181585|ENSG00000143951…	sensory organ morphogenesis	288	ENR	GO:0090596	1	6.22E-04	GO:0090596	FALSE	GO:0090596
hsa-miR-335-3p	negative regulation of transport	12	0.9979228676		0.002077132393		ENSG00000138814|ENSG00000132376|ENSG00000128266|ENSG00000203879|ENSG00000132872|ENSG00000145087|ENSG00000254647|ENSG00000215695|ENSG00000129667|ENSG00000167470|ENSG00000171033|ENSG00000130203|ENSG00000198643|ENSG00000119782|ENSG00000162878|ENSG00000198373|ENSG00000072310|ENSG00000090565|ENSG00000135272|ENSG00000163032|ENSG00000067141|ENSG00000150594|ENSG00000072849|ENSG00000147164|ENSG00000150907…	negative regulation of establishment of protein localization	127	ENR	GO:1904950	1	0.002077132393	GO:1904950	FALSE	GO:1904950
hsa-miR-335-3p	epithelial cell proliferation	3	0.9954343295		0.004565670469		ENSG00000066468|ENSG00000166225|ENSG00000159184|ENSG00000070193|ENSG00000128714|ENSG00000172201|ENSG00000183691|ENSG00000106031|ENSG00000129514|ENSG00000167034|ENSG00000073282|ENSG00000074047|ENSG00000172817|ENSG00000172819|ENSG00000114251|ENSG00000091831|ENSG00000101144|ENSG00000164690|ENSG00000169018|ENSG00000169083|ENSG00000087245|ENSG00000041982|ENSG00000137573|ENSG00000125378|ENSG00000125398…	prostate gland epithelium morphogenesis	27	ENR	GO:0060740	1	0.004565670469	GO:0060740	FALSE	GO:0060740
hsa-miR-335-3p	negative regulation of locomotion	18	0.9978653791		0.002134620941		ENSG00000113657|ENSG00000196405|ENSG00000189403|ENSG00000001631|ENSG00000213463|ENSG00000116691|ENSG00000261150|ENSG00000240972|ENSG00000173269|ENSG00000100292|ENSG00000102572|ENSG00000184113|ENSG00000168556|ENSG00000015413|ENSG00000163217|ENSG00000168610|ENSG00000196591|ENSG00000219438|ENSG00000164442|ENSG00000134602|ENSG00000140416|ENSG00000164690|ENSG00000196839|ENSG00000152894|ENSG00000213809…	negative regulation of cell migration	285	ENR	GO:0030336	1	0.002134620941	GO:0030336	FALSE	GO:0030336
hsa-miR-335-3p	regulation of nervous system development	2	0.9999595435		4.05E-05		ENSG00000145681|ENSG00000114554|ENSG00000196189|ENSG00000004399|ENSG00000251322|ENSG00000004487|ENSG00000114745|ENSG00000157766|ENSG00000196584|ENSG00000150093|ENSG00000196591|ENSG00000115310|ENSG00000164690|ENSG00000150630|ENSG00000115414|ENSG00000103257|ENSG00000173673|ENSG00000007372|ENSG00000198026|ENSG00000116478|ENSG00000187664|ENSG00000116641|ENSG00000127870|ENSG00000022840|ENSG00000069812…	regulation of neurogenesis	388	ENR	GO:0050767	1	4.05E-05	GO:0050767	FALSE	GO:0050767
hsa-miR-335-3p	regulation of nervous system development	2	0.9965952944		0.003404705579		ENSG00000145681|ENSG00000099250|ENSG00000114554|ENSG00000105329|ENSG00000173198|ENSG00000004399|ENSG00000251322|ENSG00000004487|ENSG00000105894|ENSG00000134909|ENSG00000157766|ENSG00000175505|ENSG00000196584|ENSG00000150093|ENSG00000196591|ENSG00000137817|ENSG00000137825|ENSG00000164690|ENSG00000150630|ENSG00000133703|ENSG00000169032|ENSG00000107954|ENSG00000115414|ENSG00000169057|ENSG00000205927…	positive regulation of neurogenesis	244	ENR	GO:0050769	1	0.003404705579	GO:0050769	FALSE	GO:0050769
hsa-miR-335-3p	canonical Wnt signaling pathway	7	0.9965610689		0.003438931106		ENSG00000097007|ENSG00000123607|ENSG00000147655|ENSG00000168214|ENSG00000139292|ENSG00000187123|ENSG00000105974|ENSG00000132846|ENSG00000133067|ENSG00000154237|ENSG00000169884|ENSG00000170242|ENSG00000188760|ENSG00000136155|ENSG00000177565|ENSG00000213889|ENSG00000163346|ENSG00000198435|ENSG00000162946|ENSG00000106723|ENSG00000158813|ENSG00000141551|ENSG00000135299|ENSG00000124766|ENSG00000164690…	positive regulation of Wnt signaling pathway	141	ENR	GO:0030177	1	0.003438931106	GO:0030177	FALSE	GO:0030177
hsa-miR-335-3p	modulation of chemical synaptic transmission	13	0.9999999464		5.36E-08		ENSG00000149091|ENSG00000204305|ENSG00000163794|ENSG00000104219|ENSG00000128594|ENSG00000145087|ENSG00000146938|ENSG00000251322|ENSG00000254647|ENSG00000165246|ENSG00000196277|ENSG00000165917|ENSG00000169992|ENSG00000187902|ENSG00000260230|ENSG00000164129|ENSG00000005249|ENSG00000150093|ENSG00000163873|ENSG00000115310|ENSG00000150594|ENSG00000008056|ENSG00000164506|ENSG00000141668|ENSG00000151012…	modulation of chemical synaptic transmission	489	ENR	GO:0050804	1	5.36E-08	GO:0050804	FALSE	GO:0050804
hsa-miR-335-3p	cell junction assembly	4	0.9999659707		3.40E-05		ENSG00000130294|ENSG00000097007|ENSG00000196083|ENSG00000196189|ENSG00000196230|ENSG00000251322|ENSG00000136634|ENSG00000156959|ENSG00000254647|ENSG00000132639|ENSG00000114867|ENSG00000169992|ENSG00000134569|ENSG00000150093|ENSG00000137825|ENSG00000138443|ENSG00000139220|ENSG00000107954|ENSG00000169057|ENSG00000170396|ENSG00000140557|ENSG00000141668|ENSG00000005810|ENSG00000151208|ENSG00000173114…	regulation of synapse structure or activity	249	ENR	GO:0050803	1	3.40E-05	GO:0050803	FALSE	GO:0050803
hsa-miR-335-3p	signal release	1	0.9966507567		0.003349243281		ENSG00000065615|ENSG00000096968|ENSG00000081760|ENSG00000104918|ENSG00000109472|ENSG00000112394|ENSG00000114520|ENSG00000118702|ENSG00000131620|ENSG00000123836|ENSG00000128266|ENSG00000163794|ENSG00000133019|ENSG00000142330|ENSG00000145087|ENSG00000147100|ENSG00000143420|ENSG00000147262|ENSG00000254647|ENSG00000148660|ENSG00000105649|ENSG00000132639|ENSG00000148672|ENSG00000271503|ENSG00000152254…	hormone transport	328	ENR	GO:0009914	1	0.003349243281	GO:0009914	TRUE	GO:0009914
hsa-miR-335-3p	response to transforming growth factor beta	11	0.9973861999		0.002613800111		ENSG00000171236|ENSG00000097007|ENSG00000105329|ENSG00000003402|ENSG00000133110|ENSG00000134986|ENSG00000164120|ENSG00000099942|ENSG00000184113|ENSG00000168522|ENSG00000005339|ENSG00000168556|ENSG00000135925|ENSG00000168610|ENSG00000005884|ENSG00000168615|ENSG00000196591|ENSG00000164404|ENSG00000150457|ENSG00000164442|ENSG00000138615|ENSG00000152894|ENSG00000168056|ENSG00000131196|ENSG00000108175…	cellular response to transforming growth factor beta stimulus	261	ENR	GO:0071560	1	0.002613800111	GO:0071560	FALSE	GO:0071560
hsa-miR-335-3p	Leptin signaling pathway	19	0.9591592049		0.04084079511		ENSG00000145192|ENSG00000213218|ENSG00000001084|ENSG00000158571|ENSG00000114650|ENSG00000142330|ENSG00000003402|ENSG00000005882|ENSG00000254647|ENSG00000259384|ENSG00000133124|ENSG00000115053|ENSG00000165953|ENSG00000164266|ENSG00000121691|ENSG00000115211|ENSG00000167701|ENSG00000149212|ENSG00000129596|ENSG00000170852|ENSG00000150907|ENSG00000115415|ENSG00000008405|ENSG00000175564|ENSG00000132670…	response to peptide hormone	429	ENR	GO:0043434	1	0.04084079511	GO:0043434	FALSE	GO:0043434
hsa-miR-335-3p	cell junction assembly	4	0.999932385		6.76E-05		ENSG00000196083|ENSG00000196189|ENSG00000104219|ENSG00000110076|ENSG00000196230|ENSG00000128594|ENSG00000004399|ENSG00000146938|ENSG00000251322|ENSG00000156959|ENSG00000254647|ENSG00000157916|ENSG00000165246|ENSG00000114867|ENSG00000165917|ENSG00000169992|ENSG00000170175|ENSG00000171723|ENSG00000187902|ENSG00000260230|ENSG00000186472|ENSG00000005884|ENSG00000150093|ENSG00000150471|ENSG00000164061…	synapse organization	485	ENR	GO:0050808	1	6.76E-05	GO:0050808	FALSE	GO:0050808
hsa-miR-335-3p	cell junction assembly	4	0.9995375979		4.62E-04		ENSG00000130294|ENSG00000097007|ENSG00000196083|ENSG00000196189|ENSG00000196230|ENSG00000251322|ENSG00000136634|ENSG00000156959|ENSG00000254647|ENSG00000132639|ENSG00000114867|ENSG00000169992|ENSG00000134569|ENSG00000150093|ENSG00000137825|ENSG00000138443|ENSG00000139220|ENSG00000107954|ENSG00000169057|ENSG00000170396|ENSG00000140557|ENSG00000141668|ENSG00000005810|ENSG00000151208|ENSG00000173114…	regulation of synapse organization	242	ENR	GO:0050807	1	4.62E-04	GO:0050807	FALSE	GO:0050807
hsa-miR-335-3p	epithelial cell proliferation	3	0.9978459233		0.002154076699		ENSG00000168066|ENSG00000104918|ENSG00000163659|ENSG00000163661|ENSG00000149311|ENSG00000114742|ENSG00000105619|ENSG00000132780|ENSG00000099942|ENSG00000106003|ENSG00000106031|ENSG00000164190|ENSG00000106268|ENSG00000168556|ENSG00000164292|ENSG00000115211|ENSG00000164305|ENSG00000164342|ENSG00000164404|ENSG00000164442|ENSG00000164690|ENSG00000107485|ENSG00000107679|ENSG00000107831|ENSG00000164867…	reproductive structure development	311	ENR	GO:0048608	1	0.002154076699	GO:0048608	FALSE	GO:0048608
hsa-miR-335-3p	cell junction assembly	4	0.9680160072		0.03198399283		ENSG00000196083|ENSG00000196189|ENSG00000198908|ENSG00000156959|ENSG00000125249|ENSG00000198739|ENSG00000132639|ENSG00000114867|ENSG00000169992|ENSG00000189108|ENSG00000135333|ENSG00000185008|ENSG00000140557|ENSG00000141668|ENSG00000005810|ENSG00000151208|ENSG00000173114|ENSG00000174482|ENSG00000135298|ENSG00000154342|ENSG00000175928|ENSG00000181790|ENSG00000169760|ENSG00000179915|ENSG00000125848…	regulation of synapse assembly	113	ENR	GO:0051963	1	0.03198399283	GO:0051963	FALSE	GO:0051963
hsa-miR-335-3p	modulation of chemical synaptic transmission	13	0.9726575533		0.02734244666		ENSG00000130477|ENSG00000183454|ENSG00000149091|ENSG00000214285|ENSG00000113262|ENSG00000163794|ENSG00000164418|ENSG00000176884|ENSG00000134294|ENSG00000251322|ENSG00000196277|ENSG00000142408|ENSG00000169992|ENSG00000047579|ENSG00000260230|ENSG00000124493|ENSG00000162946|ENSG00000135919|ENSG00000163873|ENSG00000168959|ENSG00000184845|ENSG00000136854|ENSG00000170558|ENSG00000105605|ENSG00000008735…	regulation of synaptic transmission, glutamatergic	79	ENR	GO:0051966	1	0.02734244666	GO:0051966	FALSE	GO:0051966
hsa-miR-335-3p	regulation of nervous system development	2	0.9999408392		5.92E-05		ENSG00000114554|ENSG00000196189|ENSG00000149269|ENSG00000003402|ENSG00000004399|ENSG00000251322|ENSG00000254647|ENSG00000004487|ENSG00000114745|ENSG00000148660|ENSG00000171617|ENSG00000102572|ENSG00000149557|ENSG00000174672|ENSG00000119782|ENSG00000005884|ENSG00000196591|ENSG00000115310|ENSG00000115355|ENSG00000196961|ENSG00000115414|ENSG00000005810|ENSG00000099365|ENSG00000010810|ENSG00000116044…	regulation of neuron projection development	457	ENR	GO:0010975	1	5.92E-05	GO:0010975	FALSE	GO:0010975
hsa-miR-335-3p	response to oxygen levels	8	0.9985626708		0.001437329176		ENSG00000270141|ENSG00000132356|ENSG00000173198|ENSG00000003402|ENSG00000173376|ENSG00000153904|ENSG00000100292|ENSG00000124479|ENSG00000164442|ENSG00000115310|ENSG00000269858|ENSG00000163586|ENSG00000073756|ENSG00000152455|ENSG00000105373|ENSG00000165240|ENSG00000134086|ENSG00000138379|ENSG00000124212|ENSG00000240583|ENSG00000151651|ENSG00000116016|ENSG00000116044|ENSG00000134318|ENSG00000089163…	cellular response to hypoxia	142	ENR	GO:0071456	1	0.001437329176	GO:0071456	FALSE	GO:0071456
hsa-miR-335-3p	muscle cell proliferation	5	0.9881898453		0.01181015468		ENSG00000084112|ENSG00000099250|ENSG00000166046|ENSG00000114554|ENSG00000133110|ENSG00000171791|ENSG00000271503|ENSG00000119185|ENSG00000135046|ENSG00000259207|ENSG00000137642|ENSG00000164171|ENSG00000184481|ENSG00000219438|ENSG00000163191|ENSG00000023902|ENSG00000204580|ENSG00000140416|ENSG00000145794|ENSG00000136869|ENSG00000120063|ENSG00000185532|ENSG00000106366|ENSG00000170962|ENSG00000173848…	muscle cell migration	86	ENR	GO:0014812	1	0.01181015468	GO:0014812	FALSE	GO:0014812
hsa-miR-335-3p	regulation of nervous system development	2	0.9780092297		0.0219907703		ENSG00000113657|ENSG00000097007|ENSG00000138760|ENSG00000171094|ENSG00000198753|ENSG00000254087|ENSG00000198908|ENSG00000213672|ENSG00000003402|ENSG00000132932|ENSG00000173376|ENSG00000254647|ENSG00000004487|ENSG00000171617|ENSG00000102572|ENSG00000134313|ENSG00000105894|ENSG00000149557|ENSG00000130203|ENSG00000198846|ENSG00000119782|ENSG00000106462|ENSG00000247596|ENSG00000005884|ENSG00000162946…	positive regulation of neuron projection development	158	ENR	GO:0010976	1	0.0219907703	GO:0010976	FALSE	GO:0010976
hsa-miR-335-3p	canonical Wnt signaling pathway	7	0.9994208443		5.79E-04		ENSG00000058091|ENSG00000109472|ENSG00000147655|ENSG00000154237|ENSG00000272398|ENSG00000004975|ENSG00000169884|ENSG00000170242|ENSG00000104371|ENSG00000196470|ENSG00000136155|ENSG00000162998|ENSG00000135925|ENSG00000163346|ENSG00000005884|ENSG00000154856|ENSG00000158813|ENSG00000150457|ENSG00000006712|ENSG00000171243|ENSG00000196781|ENSG00000164690|ENSG00000075290|ENSG00000164736|ENSG00000150764…	Wnt signaling pathway	452	ENR	GO:0016055	1	5.79E-04	GO:0016055	FALSE	GO:0016055
hsa-miR-335-3p	vesicle-mediated transport in synapse	9	0.9921884892		0.007811510813		ENSG00000159164|ENSG00000130477|ENSG00000138078|ENSG00000114573|ENSG00000132872|ENSG00000145087|ENSG00000146938|ENSG00000105649|ENSG00000132639|ENSG00000165246|ENSG00000169992|ENSG00000099940|ENSG00000174672|ENSG00000186472|ENSG00000272636|ENSG00000163618|ENSG00000164061|ENSG00000168993|ENSG00000139220|ENSG00000008056|ENSG00000164506|ENSG00000108405|ENSG00000143858|ENSG00000050438|ENSG00000099365…	synaptic vesicle cycle	200	ENR	GO:0099504	1	0.007811510813	GO:0099504	FALSE	GO:0099504
hsa-miR-335-3p	response to oxygen levels	8	0.998310779		0.00168922103		ENSG00000270141|ENSG00000132356|ENSG00000114573|ENSG00000173198|ENSG00000003402|ENSG00000105974|ENSG00000173376|ENSG00000153904|ENSG00000100292|ENSG00000124479|ENSG00000164442|ENSG00000115310|ENSG00000269858|ENSG00000100151|ENSG00000150907|ENSG00000163586|ENSG00000073756|ENSG00000152455|ENSG00000105373|ENSG00000165240|ENSG00000134086|ENSG00000138379|ENSG00000124212|ENSG00000240583|ENSG00000151651…	cellular response to oxygen levels	166	ENR	GO:0071453	1	0.00168922103	GO:0071453	FALSE	GO:0071453
hsa-miR-335-3p	regulation of nervous system development	2	0.999987273		1.27E-05		ENSG00000145681|ENSG00000196083|ENSG00000114554|ENSG00000196189|ENSG00000004399|ENSG00000251322|ENSG00000004487|ENSG00000114745|ENSG00000169992|ENSG00000157766|ENSG00000196584|ENSG00000150093|ENSG00000196591|ENSG00000115310|ENSG00000164690|ENSG00000150630|ENSG00000115414|ENSG00000141668|ENSG00000151208|ENSG00000172071|ENSG00000103257|ENSG00000173673|ENSG00000007372|ENSG00000198026|ENSG00000116478…	regulation of nervous system development	463	ENR	GO:0051960	1	1.27E-05	GO:0051960	FALSE	GO:0051960
hsa-miR-335-3p	actin filament organization	6	0.9980332101		0.001966789889		ENSG00000196405|ENSG00000097007|ENSG00000132376|ENSG00000099250|ENSG00000205542|ENSG00000099290|ENSG00000149269|ENSG00000149273|ENSG00000251322|ENSG00000132970|ENSG00000163217|ENSG00000196776|ENSG00000107140|ENSG00000138443|ENSG00000140416|ENSG00000164144|ENSG00000115355|ENSG00000100151|ENSG00000169057|ENSG00000047648|ENSG00000197321|ENSG00000151491|ENSG00000105887|ENSG00000197694|ENSG00000158106…	regulation of supramolecular fiber organization	383	ENR	GO:1902903	1	0.001966789889	GO:1902903	FALSE	GO:1902903
hsa-miR-335-3p	regulation of nervous system development	2	0.9998003295		2.00E-04		ENSG00000145681|ENSG00000099250|ENSG00000196083|ENSG00000114554|ENSG00000196189|ENSG00000105329|ENSG00000173198|ENSG00000004399|ENSG00000251322|ENSG00000004487|ENSG00000169992|ENSG00000105894|ENSG00000134909|ENSG00000157766|ENSG00000175505|ENSG00000196584|ENSG00000150093|ENSG00000196591|ENSG00000137817|ENSG00000137825|ENSG00000164690|ENSG00000150630|ENSG00000133703|ENSG00000169032|ENSG00000107954…	positive regulation of nervous system development	292	ENR	GO:0051962	1	2.00E-04	GO:0051962	FALSE	GO:0051962
hsa-miR-335-3p	response to oxygen levels	8	0.9994492398		5.51E-04		ENSG00000065615|ENSG00000132356|ENSG00000204305|ENSG00000168209|ENSG00000114573|ENSG00000105329|ENSG00000114650|ENSG00000173198|ENSG00000003402|ENSG00000149311|ENSG00000173376|ENSG00000133110|ENSG00000272398|ENSG00000100292|ENSG00000109610|ENSG00000164171|ENSG00000132906|ENSG00000005339|ENSG00000121691|ENSG00000164305|ENSG00000196591|ENSG00000164442|ENSG00000115310|ENSG00000007171|ENSG00000150630…	response to oxygen levels	345	ENR	GO:0070482	1	5.51E-04	GO:0070482	FALSE	GO:0070482
hsa-miR-335-3p	regulation of mRNA metabolic process	15	0.9609331549		0.03906684511		ENSG00000141698|ENSG00000206557|ENSG00000151014|ENSG00000189369|ENSG00000152520|ENSG00000114503|ENSG00000166889|ENSG00000149115|ENSG00000174840|ENSG00000179134|ENSG00000142864|ENSG00000205022|ENSG00000229474|ENSG00000099622|ENSG00000149311|ENSG00000005007|ENSG00000029363|ENSG00000070756|ENSG00000105771|ENSG00000111196|ENSG00000111701|ENSG00000116698|ENSG00000134815|ENSG00000146278|ENSG00000151065…	mRNA catabolic process	251	ENR	GO:0006402	1	0.03906684511	GO:0006402	FALSE	GO:0006402
hsa-miR-335-3p	BDNF TrkB signaling	16	0.9940100417		0.005989958281		ENSG00000096968|ENSG00000213218|ENSG00000132356|ENSG00000213231|ENSG00000114450|ENSG00000168209|ENSG00000171608|ENSG00000213281|ENSG00000105173|ENSG00000168243|ENSG00000105568|ENSG00000254647|ENSG00000259384|ENSG00000152254|ENSG00000197919|ENSG00000175634|ENSG00000164171|ENSG00000175766|ENSG00000276231|ENSG00000132906|ENSG00000168685|ENSG00000005884|ENSG00000005961|ENSG00000150093|ENSG00000150630…	PI3K Akt signaling pathway	336	ENR	WP:WP4172	1	0.005989958281	WP:WP4172	FALSE	WP:WP4172
hsa-miR-335-3p	response to oxygen levels	8	0.9991668057		8.33E-04		ENSG00000132356|ENSG00000204305|ENSG00000168209|ENSG00000105329|ENSG00000114650|ENSG00000173198|ENSG00000003402|ENSG00000149311|ENSG00000173376|ENSG00000133110|ENSG00000272398|ENSG00000100292|ENSG00000109610|ENSG00000164171|ENSG00000132906|ENSG00000005339|ENSG00000121691|ENSG00000164305|ENSG00000164442|ENSG00000115310|ENSG00000007171|ENSG00000150630|ENSG00000196839|ENSG00000100151|ENSG00000150995…	response to decreased oxygen levels	316	ENR	GO:0036293	1	8.33E-04	GO:0036293	FALSE	GO:0036293
hsa-miR-335-3p	response to transforming growth factor beta	11	0.9984590484		0.001540951618		ENSG00000096968|ENSG00000171236|ENSG00000097007|ENSG00000107872|ENSG00000168214|ENSG00000147869|ENSG00000105329|ENSG00000241186|ENSG00000133104|ENSG00000134986|ENSG00000164120|ENSG00000197921|ENSG00000106031|ENSG00000184113|ENSG00000168522|ENSG00000005339|ENSG00000168556|ENSG00000163217|ENSG00000168610|ENSG00000005884|ENSG00000168615|ENSG00000196591|ENSG00000164404|ENSG00000137261|ENSG00000150457…	transmembrane receptor protein serine/threonine kinase signaling pathway	374	ENR	GO:0007178	1	0.001540951618	GO:0007178	FALSE	GO:0007178
hsa-miR-335-3p	negative regulation of transport	12	0.9995901877		4.10E-04		ENSG00000189403|ENSG00000128266|ENSG00000163794|ENSG00000145087|ENSG00000254647|ENSG00000143933|ENSG00000160014|ENSG00000196277|ENSG00000167470|ENSG00000171033|ENSG00000164129|ENSG00000198643|ENSG00000119782|ENSG00000162878|ENSG00000164266|ENSG00000180304|ENSG00000198668|ENSG00000196776|ENSG00000150594|ENSG00000164690|ENSG00000196839|ENSG00000164144|ENSG00000196449|ENSG00000150907|ENSG00000151150…	negative regulation of transport	415	ENR	GO:0051051	1	4.10E-04	GO:0051051	FALSE	GO:0051051
hsa-miR-335-3p	response to transforming growth factor beta	11	0.982170479		0.01782952104		ENSG00000171236|ENSG00000105329|ENSG00000134986|ENSG00000164120|ENSG00000184113|ENSG00000168522|ENSG00000005339|ENSG00000168556|ENSG00000168610|ENSG00000005884|ENSG00000168615|ENSG00000196591|ENSG00000164404|ENSG00000150457|ENSG00000164442|ENSG00000138615|ENSG00000152894|ENSG00000168056|ENSG00000108175|ENSG00000133895|ENSG00000171310|ENSG00000090006|ENSG00000100324|ENSG00000197323|ENSG00000169375…	transforming growth factor beta receptor signaling pathway	206	ENR	GO:0007179	1	0.01782952104	GO:0007179	FALSE	GO:0007179
hsa-miR-335-3p	response to transforming growth factor beta	11	0.9967408582		0.003259141787		ENSG00000171236|ENSG00000097007|ENSG00000107872|ENSG00000168214|ENSG00000147869|ENSG00000105329|ENSG00000241186|ENSG00000133104|ENSG00000134986|ENSG00000164120|ENSG00000197921|ENSG00000106031|ENSG00000184113|ENSG00000168522|ENSG00000005339|ENSG00000168556|ENSG00000163217|ENSG00000168610|ENSG00000005884|ENSG00000168615|ENSG00000196591|ENSG00000164404|ENSG00000150457|ENSG00000164442|ENSG00000150593…	transforming growth factor beta receptor superfamily signaling pathway	341	ENR	GO:0141091	1	0.003259141787	GO:0141091	FALSE	GO:0141091
hsa-miR-335-3p	signal release	1	0.9856482697		0.01435173031		ENSG00000065615|ENSG00000096968|ENSG00000081760|ENSG00000109472|ENSG00000112394|ENSG00000118702|ENSG00000131620|ENSG00000123836|ENSG00000128266|ENSG00000163794|ENSG00000133019|ENSG00000142330|ENSG00000145087|ENSG00000147100|ENSG00000143420|ENSG00000147262|ENSG00000254647|ENSG00000148660|ENSG00000105649|ENSG00000132639|ENSG00000148672|ENSG00000271503|ENSG00000152254|ENSG00000164038|ENSG00000167470…	peptide hormone secretion	249	ENR	GO:0030072	1	0.01435173031	GO:0030072	TRUE	GO:0030072
hsa-miR-335-3p	regulation of nervous system development	2	0.9998818253		1.18E-04		ENSG00000130477|ENSG00000114554|ENSG00000196189|ENSG00000132535|ENSG00000132872|ENSG00000004399|ENSG00000004975|ENSG00000196504|ENSG00000277632|ENSG00000132970|ENSG00000133026|ENSG00000136541|ENSG00000136960|ENSG00000137817|ENSG00000137825|ENSG00000140416|ENSG00000138771|ENSG00000139132|ENSG00000115414|ENSG00000169057|ENSG00000008294|ENSG00000141576|ENSG00000142279|ENSG00000143093|ENSG00000151491…	regulation of cell morphogenesis	245	ENR	GO:0022604	1	1.18E-04	GO:0022604	FALSE	GO:0022604
hsa-miR-335-3p	response to oxygen levels	8	0.9981782974		0.001821702574		ENSG00000270141|ENSG00000132356|ENSG00000173198|ENSG00000003402|ENSG00000173376|ENSG00000153904|ENSG00000100292|ENSG00000124479|ENSG00000164442|ENSG00000115310|ENSG00000269858|ENSG00000100151|ENSG00000163586|ENSG00000073756|ENSG00000152455|ENSG00000105373|ENSG00000165240|ENSG00000134086|ENSG00000138379|ENSG00000124212|ENSG00000240583|ENSG00000151651|ENSG00000116016|ENSG00000116044|ENSG00000134318…	cellular response to decreased oxygen levels	149	ENR	GO:0036294	1	0.001821702574	GO:0036294	FALSE	GO:0036294
hsa-miR-335-3p	Leptin signaling pathway	19	0.990443857		0.009556142997		ENSG00000096968|ENSG00000132356|ENSG00000171862|ENSG00000162409|ENSG00000136238|ENSG00000124181|ENSG00000105723|ENSG00000084676|ENSG00000070831|ENSG00000109320|ENSG00000162924|ENSG00000168610|ENSG00000184557|ENSG00000177885|ENSG00000002330|ENSG00000102882|ENSG00000274211|ENSG00000269335|ENSG00000169032|ENSG00000150907|ENSG00000169047|ENSG00000115415|ENSG00000164867|ENSG00000173039|ENSG00000174697…	Leptin signaling pathway	71	ENR	WP:WP2034	1	0.009556142997	WP:WP2034	FALSE	WP:WP2034
hsa-miR-335-3p	modulation of chemical synaptic transmission	13	0.9999843621		1.56E-05		ENSG00000130477|ENSG00000149091|ENSG00000121361|ENSG00000214285|ENSG00000113262|ENSG00000163794|ENSG00000176884|ENSG00000134294|ENSG00000251322|ENSG00000116032|ENSG00000196277|ENSG00000142408|ENSG00000169992|ENSG00000260230|ENSG00000124493|ENSG00000162946|ENSG00000135919|ENSG00000163873|ENSG00000184845|ENSG00000136854|ENSG00000008735|ENSG00000073756|ENSG00000108405|ENSG00000115902|ENSG00000125675…	synaptic transmission, glutamatergic	111	ENR	GO:0035249	1	1.56E-05	GO:0035249	FALSE	GO:0035249
hsa-miR-335-3p	canonical Wnt signaling pathway	7	0.9985821679		0.001417832111		ENSG00000104901|ENSG00000058091|ENSG00000097007|ENSG00000147655|ENSG00000168214|ENSG00000105568|ENSG00000133067|ENSG00000154237|ENSG00000105723|ENSG00000169884|ENSG00000134569|ENSG00000170242|ENSG00000104371|ENSG00000136155|ENSG00000162998|ENSG00000163346|ENSG00000198435|ENSG00000005884|ENSG00000145506|ENSG00000154856|ENSG00000106723|ENSG00000158813|ENSG00000150457|ENSG00000171243|ENSG00000196781…	regulation of Wnt signaling pathway	327	ENR	GO:0030111	1	0.001417832111	GO:0030111	FALSE	GO:0030111
hsa-miR-335-3p	negative regulation of locomotion	18	0.998581826		0.001418173957		ENSG00000113657|ENSG00000196405|ENSG00000189403|ENSG00000001631|ENSG00000213463|ENSG00000116691|ENSG00000261150|ENSG00000240972|ENSG00000173269|ENSG00000100292|ENSG00000102572|ENSG00000184113|ENSG00000168556|ENSG00000015413|ENSG00000163217|ENSG00000168610|ENSG00000196591|ENSG00000219438|ENSG00000164442|ENSG00000134602|ENSG00000140416|ENSG00000164690|ENSG00000196839|ENSG00000107485|ENSG00000152894…	negative regulation of cell motility	301	ENR	GO:2000146	1	0.001418173957	GO:2000146	FALSE	GO:2000146
hsa-miR-335-3p	negative regulation of transport	12	0.9973420863		0.002657913676		ENSG00000132376|ENSG00000196531|ENSG00000128266|ENSG00000132872|ENSG00000145087|ENSG00000163818|ENSG00000254647|ENSG00000167470|ENSG00000171033|ENSG00000198643|ENSG00000119782|ENSG00000162878|ENSG00000198373|ENSG00000150457|ENSG00000150594|ENSG00000147164|ENSG00000150907|ENSG00000169047|ENSG00000133961|ENSG00000063978|ENSG00000169375|ENSG00000189058|ENSG00000065882|ENSG00000116030|ENSG00000135631…	negative regulation of protein localization	211	ENR	GO:1903828	1	0.002657913676	GO:1903828	FALSE	GO:1903828
hsa-miR-335-3p	sensory organ morphogenesis	14	0.9933061982		0.006693801776		ENSG00000163501|ENSG00000132688|ENSG00000075891|ENSG00000156345|ENSG00000164190|ENSG00000118231|ENSG00000105771|ENSG00000196591|ENSG00000164442|ENSG00000006611|ENSG00000164690|ENSG00000151012|ENSG00000040531|ENSG00000115904|ENSG00000174705|ENSG00000240583|ENSG00000007372|ENSG00000008196|ENSG00000166225|ENSG00000070495|ENSG00000116478|ENSG00000117139|ENSG00000198707|ENSG00000026025|ENSG00000077092…	eye development	402	ENR	GO:0001654	1	0.006693801776	GO:0001654	FALSE	GO:0001654
hsa-miR-335-3p	signal release	1	0.9898452996		0.01015470042		ENSG00000081760|ENSG00000123836|ENSG00000104219|ENSG00000133019|ENSG00000142330|ENSG00000159363|ENSG00000149357|ENSG00000254647|ENSG00000157916|ENSG00000196262|ENSG00000148672|ENSG00000114867|ENSG00000169992|ENSG00000123983|ENSG00000170011|ENSG00000162852|ENSG00000181031|ENSG00000005339|ENSG00000180304|ENSG00000272636|ENSG00000005884|ENSG00000150093|ENSG00000196683|ENSG00000115310|ENSG00000164690…	positive regulation of protein localization	490	ENR	GO:1903829	1	0.01015470042	GO:1903829	TRUE	GO:1903829
hsa-miR-335-3p	actin filament organization	6	0.9513030577		0.04869694231		ENSG00000196405|ENSG00000189403|ENSG00000205542|ENSG00000149269|ENSG00000149273|ENSG00000149311|ENSG00000114867|ENSG00000169884|ENSG00000150054|ENSG00000006607|ENSG00000006715|ENSG00000149968|ENSG00000164506|ENSG00000125912|ENSG00000141293|ENSG00000197321|ENSG00000063978|ENSG00000151491|ENSG00000010671|ENSG00000099365|ENSG00000197694|ENSG00000116030|ENSG00000166086|ENSG00000167895|ENSG00000049540…	regulation of protein-containing complex assembly	417	ENR	GO:0043254	1	0.04869694231	GO:0043254	FALSE	GO:0043254
hsa-miR-335-3p	Leptin signaling pathway	19	0.9826629944		0.01733700557		ENSG00000096968|ENSG00000145192|ENSG00000213218|ENSG00000132356|ENSG00000001084|ENSG00000132376|ENSG00000204305|ENSG00000111602|ENSG00000131620|ENSG00000105329|ENSG00000142330|ENSG00000003402|ENSG00000005882|ENSG00000105610|ENSG00000254647|ENSG00000259384|ENSG00000133124|ENSG00000105723|ENSG00000115053|ENSG00000168447|ENSG00000165953|ENSG00000106128|ENSG00000164266|ENSG00000167701|ENSG00000168610…	cellular response to peptide	364	ENR	GO:1901653	1	0.01733700557	GO:1901653	FALSE	GO:1901653
hsa-miR-335-3p	regulation of mRNA metabolic process	15	0.9992734353		7.27E-04		ENSG00000141698|ENSG00000168066|ENSG00000206557|ENSG00000151014|ENSG00000152520|ENSG00000114503|ENSG00000166889|ENSG00000149115|ENSG00000174840|ENSG00000179134|ENSG00000142864|ENSG00000205022|ENSG00000229474|ENSG00000099622|ENSG00000005007|ENSG00000115053|ENSG00000070756|ENSG00000111196|ENSG00000111701|ENSG00000150459|ENSG00000134815|ENSG00000006712|ENSG00000133226|ENSG00000151065|ENSG00000151779…	regulation of mRNA metabolic process	302	ENR	GO:1903311	1	7.27E-04	GO:1903311	FALSE	GO:1903311
hsa-miR-335-3p	response to transforming growth factor beta	11	0.9995273824		4.73E-04		ENSG00000171236|ENSG00000097007|ENSG00000115226|ENSG00000105329|ENSG00000003402|ENSG00000133110|ENSG00000134986|ENSG00000164120|ENSG00000099942|ENSG00000184113|ENSG00000168522|ENSG00000005339|ENSG00000168556|ENSG00000135925|ENSG00000168610|ENSG00000005884|ENSG00000168615|ENSG00000196591|ENSG00000164404|ENSG00000150457|ENSG00000164442|ENSG00000138615|ENSG00000152894|ENSG00000168056|ENSG00000131196…	response to transforming growth factor beta	267	ENR	GO:0071559	1	4.73E-04	GO:0071559	FALSE	GO:0071559
hsa-miR-335-3p	regulation of nervous system development	2	0.9918845893		0.008115410743		ENSG00000130294|ENSG00000097007|ENSG00000130540|ENSG00000099250|ENSG00000132561|ENSG00000132640|ENSG00000132535|ENSG00000251322|ENSG00000114745|ENSG00000130347|ENSG00000169992|ENSG00000134313|ENSG00000105894|ENSG00000134569|ENSG00000099942|ENSG00000135905|ENSG00000198851|ENSG00000154642|ENSG00000150093|ENSG00000196591|ENSG00000196655|ENSG00000137261|ENSG00000137817|ENSG00000137825|ENSG00000164796…	dendrite development	238	ENR	GO:0016358	1	0.008115410743	GO:0016358	FALSE	GO:0016358
hsa-miR-335-3p	ameboidal-type cell migration	10	0.9620084913		0.03799150872		ENSG00000171236|ENSG00000196405|ENSG00000097007|ENSG00000189403|ENSG00000196468|ENSG00000171608|ENSG00000196754|ENSG00000001631|ENSG00000099250|ENSG00000205542|ENSG00000213463|ENSG00000213906|ENSG00000196189|ENSG00000261150|ENSG00000132698|ENSG00000173269|ENSG00000241186|ENSG00000004399|ENSG00000174951|ENSG00000176435|ENSG00000100292|ENSG00000179388|ENSG00000105894|ENSG00000183287|ENSG00000183943…	epithelial cell migration	304	ENR	GO:0010631	1	0.03799150872	GO:0010631	FALSE	GO:0010631
hsa-miR-335-3p	cell junction assembly	4	0.9999975355		2.46E-06		ENSG00000196083|ENSG00000196189|ENSG00000104219|ENSG00000110076|ENSG00000128594|ENSG00000004399|ENSG00000146938|ENSG00000251322|ENSG00000156959|ENSG00000165246|ENSG00000114867|ENSG00000169992|ENSG00000164171|ENSG00000179051|ENSG00000186472|ENSG00000150054|ENSG00000150471|ENSG00000164061|ENSG00000152894|ENSG00000115414|ENSG00000141668|ENSG00000005810|ENSG00000151208|ENSG00000047648|ENSG00000132670…	cell junction assembly	449	ENR	GO:0034329	1	2.46E-06	GO:0034329	FALSE	GO:0034329
hsa-miR-335-3p	ameboidal-type cell migration	10	0.9919032497		0.008096750262		ENSG00000113070|ENSG00000071054|ENSG00000171862|ENSG00000170961|ENSG00000261150|ENSG00000140285|ENSG00000144711|ENSG00000070193|ENSG00000198793|ENSG00000166974|ENSG00000165527|ENSG00000168615|ENSG00000095203|ENSG00000100985	regulation of keratinocyte migration	14	ENR	GO:0051547	1	0.008096750262	GO:0051547	FALSE	GO:0051547
hsa-miR-335-3p	vesicle-mediated transport in synapse	9	0.968338638		0.03166136202		ENSG00000159164|ENSG00000130477|ENSG00000132718|ENSG00000138078|ENSG00000143553|ENSG00000070087|ENSG00000132872|ENSG00000145087|ENSG00000106089|ENSG00000105649|ENSG00000132639|ENSG00000117016|ENSG00000047579|ENSG00000081803|ENSG00000174013|ENSG00000099940|ENSG00000186111|ENSG00000186472|ENSG00000108306|ENSG00000272636|ENSG00000144566|ENSG00000089169|ENSG00000163618|ENSG00000105737|ENSG00000177380…	synaptic vesicle exocytosis	96	ENR	GO:0016079	1	0.03166136202	GO:0016079	FALSE	GO:0016079
hsa-miR-335-3p	ameboidal-type cell migration	10	0.958609369		0.04139063104		ENSG00000120156|ENSG00000249915|ENSG00000097007|ENSG00000189403|ENSG00000196468|ENSG00000171608|ENSG00000099250|ENSG00000205542|ENSG00000122694|ENSG00000132698|ENSG00000162407|ENSG00000241186|ENSG00000105976|ENSG00000174951|ENSG00000124181|ENSG00000100292|ENSG00000126458|ENSG00000183287|ENSG00000135046|ENSG00000259207|ENSG00000164171|ENSG00000074054|ENSG00000005884|ENSG00000168615|ENSG00000136960…	positive regulation of epithelial cell migration	150	ENR	GO:0010634	1	0.04139063104	GO:0010634	FALSE	GO:0010634
hsa-miR-335-3p	ameboidal-type cell migration	10	0.9798671143		0.02013288571		ENSG00000113070|ENSG00000071054|ENSG00000165527|ENSG00000170961|ENSG00000140285|ENSG00000144711|ENSG00000168615|ENSG00000095203|ENSG00000070193|ENSG00000198793|ENSG00000100985|ENSG00000166974	positive regulation of keratinocyte migration	12	ENR	GO:0051549	1	0.02013288571	GO:0051549	FALSE	GO:0051549
hsa-miR-335-3p	ameboidal-type cell migration	10	0.9884737526		0.01152624737		ENSG00000196405|ENSG00000097007|ENSG00000189403|ENSG00000196468|ENSG00000171608|ENSG00000001631|ENSG00000099250|ENSG00000205542|ENSG00000213463|ENSG00000196189|ENSG00000261150|ENSG00000132698|ENSG00000173269|ENSG00000241186|ENSG00000174951|ENSG00000100292|ENSG00000105894|ENSG00000183287|ENSG00000164171|ENSG00000163217|ENSG00000005884|ENSG00000168615|ENSG00000136960|ENSG00000115310|ENSG00000150630…	regulation of epithelial cell migration	228	ENR	GO:0010632	1	0.01152624737	GO:0010632	FALSE	GO:0010632
hsa-miR-335-3p	canonical Wnt signaling pathway	7	0.9994015015		5.98E-04		ENSG00000104901|ENSG00000058091|ENSG00000147655|ENSG00000168214|ENSG00000133067|ENSG00000154237|ENSG00000105723|ENSG00000169884|ENSG00000134569|ENSG00000170242|ENSG00000104371|ENSG00000136155|ENSG00000162998|ENSG00000198435|ENSG00000145506|ENSG00000158813|ENSG00000150457|ENSG00000171243|ENSG00000196781|ENSG00000164690|ENSG00000164736|ENSG00000150907|ENSG00000168646|ENSG00000108100|ENSG00000133794…	regulation of canonical Wnt signaling pathway	250	ENR	GO:0060828	1	5.98E-04	GO:0060828	FALSE	GO:0060828
hsa-miR-335-3p	signal release	1	0.9941551742		0.005844825793		ENSG00000096968|ENSG00000081760|ENSG00000104918|ENSG00000114520|ENSG00000118702|ENSG00000131620|ENSG00000123836|ENSG00000128266|ENSG00000163794|ENSG00000133019|ENSG00000142330|ENSG00000145087|ENSG00000143420|ENSG00000254647|ENSG00000132639|ENSG00000148672|ENSG00000271503|ENSG00000152254|ENSG00000164038|ENSG00000167470|ENSG00000169992|ENSG00000170011|ENSG00000177542|ENSG00000181031|ENSG00000174672…	regulation of hormone secretion	261	ENR	GO:0046883	1	0.005844825793	GO:0046883	TRUE	GO:0046883
hsa-miR-335-3p	vesicle-mediated transport in synapse	9	0.9940372723		0.00596272768		ENSG00000159164|ENSG00000130477|ENSG00000138078|ENSG00000114573|ENSG00000132872|ENSG00000145087|ENSG00000146938|ENSG00000105649|ENSG00000132639|ENSG00000165246|ENSG00000169992|ENSG00000099940|ENSG00000174672|ENSG00000186472|ENSG00000272636|ENSG00000163618|ENSG00000164061|ENSG00000168993|ENSG00000139220|ENSG00000196961|ENSG00000008056|ENSG00000164506|ENSG00000133961|ENSG00000108405|ENSG00000143858…	vesicle-mediated transport in synapse	223	ENR	GO:0099003	1	0.00596272768	GO:0099003	FALSE	GO:0099003
hsa-miR-335-3p	muscle cell proliferation	5	0.9999978577		2.14E-06		ENSG00000096968|ENSG00000168066|ENSG00000171388|ENSG00000253729|ENSG00000136634|ENSG00000271503|ENSG00000100292|ENSG00000164120|ENSG00000197921|ENSG00000130203|ENSG00000164129|ENSG00000259207|ENSG00000164171|ENSG00000177606|ENSG00000219438|ENSG00000124762|ENSG00000150593|ENSG00000140416|ENSG00000140443|ENSG00000136244|ENSG00000178585|ENSG00000115415|ENSG00000164867|ENSG00000185532|ENSG00000140945…	regulation of smooth muscle cell proliferation	139	ENR	GO:0048660	1	2.14E-06	GO:0048660	FALSE	GO:0048660
hsa-miR-335-3p	epithelial cell proliferation	3	0.9934067892		0.006593210809		ENSG00000163501|ENSG00000097007|ENSG00000111602|ENSG00000099250|ENSG00000147655|ENSG00000114554|ENSG00000105329|ENSG00000149269|ENSG00000241186|ENSG00000004399|ENSG00000136634|ENSG00000075891|ENSG00000106031|ENSG00000198435|ENSG00000136541|ENSG00000164161|ENSG00000181555|ENSG00000166341|ENSG00000115310|ENSG00000164690|ENSG00000204301|ENSG00000133703|ENSG00000107831|ENSG00000169057|ENSG00000151208…	morphogenesis of a branching structure	205	ENR	GO:0001763	1	0.006593210809	GO:0001763	FALSE	GO:0001763
hsa-miR-335-3p	vesicle-mediated transport in synapse	9	0.9512899336		0.04871006644		ENSG00000159164|ENSG00000130477|ENSG00000148943|ENSG00000121361|ENSG00000132718|ENSG00000138078|ENSG00000070087|ENSG00000110076|ENSG00000132872|ENSG00000134294|ENSG00000145087|ENSG00000106089|ENSG00000105649|ENSG00000132639|ENSG00000070808|ENSG00000117016|ENSG00000099940|ENSG00000181031|ENSG00000186472|ENSG00000272636|ENSG00000124493|ENSG00000163618|ENSG00000076944|ENSG00000168993|ENSG00000249715…	signal release from synapse	145	ENR	GO:0099643	1	0.04871006644	GO:0099643	FALSE	GO:0099643
hsa-miR-335-3p	muscle cell proliferation	5	0.9992979715		7.02E-04		ENSG00000006210|ENSG00000096968|ENSG00000007952|ENSG00000065970|ENSG00000066468|ENSG00000166831|ENSG00000136634|ENSG00000271503|ENSG00000169194|ENSG00000100292|ENSG00000164120|ENSG00000197921|ENSG00000164129|ENSG00000259207|ENSG00000164171|ENSG00000167711|ENSG00000184216|ENSG00000177606|ENSG00000152661|ENSG00000114861|ENSG00000140443|ENSG00000136244|ENSG00000136869|ENSG00000115415|ENSG00000140945…	positive regulation of smooth muscle cell proliferation	85	ENR	GO:0048661	1	7.02E-04	GO:0048661	FALSE	GO:0048661
hsa-miR-335-3p	muscle cell proliferation	5	0.9999995553		4.45E-07		ENSG00000096968|ENSG00000168066|ENSG00000171388|ENSG00000253729|ENSG00000136634|ENSG00000271503|ENSG00000100292|ENSG00000164120|ENSG00000197921|ENSG00000130203|ENSG00000164129|ENSG00000259207|ENSG00000004142|ENSG00000164171|ENSG00000177606|ENSG00000219438|ENSG00000135040|ENSG00000124762|ENSG00000150593|ENSG00000140416|ENSG00000140443|ENSG00000136244|ENSG00000178585|ENSG00000115415|ENSG00000164867…	smooth muscle cell proliferation	143	ENR	GO:0048659	1	4.45E-07	GO:0048659	FALSE	GO:0048659
hsa-miR-335-3p	actin filament organization	6	0.9929468937		0.007053106348		ENSG00000196405|ENSG00000097007|ENSG00000132376|ENSG00000099250|ENSG00000205542|ENSG00000099290|ENSG00000149269|ENSG00000251322|ENSG00000132970|ENSG00000196776|ENSG00000107140|ENSG00000138443|ENSG00000140416|ENSG00000164144|ENSG00000115355|ENSG00000100151|ENSG00000047648|ENSG00000197321|ENSG00000151491|ENSG00000105887|ENSG00000197694|ENSG00000158106|ENSG00000006453|ENSG00000134318|ENSG00000034510…	regulation of actin filament organization	269	ENR	GO:0110053	1	0.007053106348	GO:0110053	FALSE	GO:0110053
hsa-miR-335-3p	cell junction assembly	4	0.9998368026		1.63E-04		ENSG00000097007|ENSG00000099250|ENSG00000196083|ENSG00000196189|ENSG00000156959|ENSG00000132639|ENSG00000114867|ENSG00000169992|ENSG00000184113|ENSG00000179051|ENSG00000140557|ENSG00000141668|ENSG00000005810|ENSG00000151208|ENSG00000173114|ENSG00000174482|ENSG00000047648|ENSG00000175928|ENSG00000132670|ENSG00000173517|ENSG00000189058|ENSG00000169398|ENSG00000143951|ENSG00000169756|ENSG00000169760…	regulation of cell junction assembly	211	ENR	GO:1901888	1	1.63E-04	GO:1901888	FALSE	GO:1901888
hsa-miR-335-3p	signal release	1	0.9979748063		0.002025193671		ENSG00000065615|ENSG00000096968|ENSG00000081760|ENSG00000104918|ENSG00000109472|ENSG00000112394|ENSG00000114520|ENSG00000118702|ENSG00000131620|ENSG00000123836|ENSG00000128266|ENSG00000163794|ENSG00000133019|ENSG00000142330|ENSG00000145087|ENSG00000147100|ENSG00000143420|ENSG00000147262|ENSG00000254647|ENSG00000148660|ENSG00000105649|ENSG00000132639|ENSG00000148672|ENSG00000271503|ENSG00000152254…	hormone secretion	317	ENR	GO:0046879	1	0.002025193671	GO:0046879	TRUE	GO:0046879
hsa-miR-335-3p	regulation of mRNA metabolic process	15	0.9827536571		0.01724634287		ENSG00000141698|ENSG00000206557|ENSG00000151014|ENSG00000152520|ENSG00000166889|ENSG00000149115|ENSG00000174840|ENSG00000123737|ENSG00000179134|ENSG00000037897|ENSG00000123908|ENSG00000142864|ENSG00000205022|ENSG00000229474|ENSG00000099622|ENSG00000070501|ENSG00000134644|ENSG00000134744|ENSG00000005007|ENSG00000107614|ENSG00000028137|ENSG00000263528|ENSG00000070756|ENSG00000172346|ENSG00000107929…	regulation of RNA stability	187	ENR	GO:0043487	1	0.01724634287	GO:0043487	FALSE	GO:0043487
hsa-miR-335-3p	regulation of mRNA metabolic process	15	0.9843675624		0.01563243761		ENSG00000141698|ENSG00000206557|ENSG00000151014|ENSG00000152520|ENSG00000166889|ENSG00000149115|ENSG00000174840|ENSG00000123737|ENSG00000179134|ENSG00000123908|ENSG00000142864|ENSG00000205022|ENSG00000229474|ENSG00000099622|ENSG00000134644|ENSG00000134744|ENSG00000005007|ENSG00000263528|ENSG00000070756|ENSG00000172346|ENSG00000107929|ENSG00000111701|ENSG00000151065|ENSG00000178199|ENSG00000270647…	regulation of mRNA stability	174	ENR	GO:0043488	1	0.01563243761	GO:0043488	FALSE	GO:0043488
hsa-miR-335-3p	signal release	1	0.986383504		0.01361649595		ENSG00000096968|ENSG00000081760|ENSG00000118702|ENSG00000131620|ENSG00000123836|ENSG00000128266|ENSG00000163794|ENSG00000133019|ENSG00000142330|ENSG00000145087|ENSG00000143420|ENSG00000254647|ENSG00000132639|ENSG00000148672|ENSG00000271503|ENSG00000152254|ENSG00000164038|ENSG00000167470|ENSG00000169992|ENSG00000170011|ENSG00000177542|ENSG00000181031|ENSG00000174672|ENSG00000106128|ENSG00000198643…	regulation of peptide hormone secretion	204	ENR	GO:0090276	1	0.01361649595	GO:0090276	TRUE	GO:0090276
hsa-miR-335-3p	negative regulation of locomotion	18	0.9999165457		8.35E-05		ENSG00000113657|ENSG00000196405|ENSG00000189403|ENSG00000001631|ENSG00000099250|ENSG00000213463|ENSG00000116691|ENSG00000196189|ENSG00000261150|ENSG00000240972|ENSG00000173269|ENSG00000100292|ENSG00000102572|ENSG00000135622|ENSG00000184113|ENSG00000168556|ENSG00000015413|ENSG00000163217|ENSG00000168610|ENSG00000196591|ENSG00000219438|ENSG00000164442|ENSG00000134602|ENSG00000140416|ENSG00000164690…	negative regulation of locomotion	336	ENR	GO:0040013	1	8.35E-05	GO:0040013	FALSE	GO:0040013
hsa-miR-335-3p	regulation of nervous system development	2	0.9998960489		1.04E-04		ENSG00000113657|ENSG00000097007|ENSG00000099250|ENSG00000114554|ENSG00000003402|ENSG00000132535|ENSG00000004399|ENSG00000132932|ENSG00000173376|ENSG00000254647|ENSG00000004487|ENSG00000171617|ENSG00000004975|ENSG00000102572|ENSG00000134313|ENSG00000105894|ENSG00000149557|ENSG00000134909|ENSG00000115091|ENSG00000164171|ENSG00000198846|ENSG00000155875|ENSG00000119782|ENSG00000005884|ENSG00000136960…	positive regulation of cell projection organization	357	ENR	GO:0031346	1	1.04E-04	GO:0031346	FALSE	GO:0031346
hsa-miR-335-3p	signal release	1	0.9539260167		0.0460739833		ENSG00000065615|ENSG00000096968|ENSG00000081760|ENSG00000109472|ENSG00000112394|ENSG00000118702|ENSG00000131620|ENSG00000123836|ENSG00000128266|ENSG00000163794|ENSG00000196689|ENSG00000133019|ENSG00000142330|ENSG00000145087|ENSG00000147100|ENSG00000143420|ENSG00000147262|ENSG00000254647|ENSG00000139370|ENSG00000148660|ENSG00000105649|ENSG00000132639|ENSG00000148672|ENSG00000271503|ENSG00000152254…	peptide transport	279	ENR	GO:0015833	1	0.0460739833	GO:0015833	TRUE	GO:0015833
hsa-miR-335-3p	muscle cell proliferation	5	0.9999999833		1.67E-08		ENSG00000096968|ENSG00000168066|ENSG00000097007|ENSG00000171388|ENSG00000168214|ENSG00000003402|ENSG00000136634|ENSG00000271503|ENSG00000100292|ENSG00000164120|ENSG00000197921|ENSG00000164129|ENSG00000149636|ENSG00000164171|ENSG00000163217|ENSG00000219438|ENSG00000164442|ENSG00000150593|ENSG00000140416|ENSG00000164690|ENSG00000115415|ENSG00000164867|ENSG00000140945|ENSG00000100311|ENSG00000108443…	muscle cell proliferation	208	ENR	GO:0033002	1	1.67E-08	GO:0033002	FALSE	GO:0033002
hsa-miR-335-3p	sensory organ morphogenesis	14	0.9949094641		0.005090535853		ENSG00000163501|ENSG00000132688|ENSG00000075891|ENSG00000156345|ENSG00000164190|ENSG00000118231|ENSG00000105771|ENSG00000196591|ENSG00000164442|ENSG00000006611|ENSG00000164690|ENSG00000151012|ENSG00000040531|ENSG00000115904|ENSG00000174705|ENSG00000240583|ENSG00000007372|ENSG00000008196|ENSG00000166225|ENSG00000070495|ENSG00000116478|ENSG00000117139|ENSG00000198707|ENSG00000026025|ENSG00000077092…	visual system development	406	ENR	GO:0150063	1	0.005090535853	GO:0150063	FALSE	GO:0150063
hsa-miR-335-3p	actin filament organization	6	0.9869858252		0.01301417483		ENSG00000196405|ENSG00000097007|ENSG00000132376|ENSG00000099250|ENSG00000205542|ENSG00000099290|ENSG00000105329|ENSG00000149269|ENSG00000142330|ENSG00000251322|ENSG00000004975|ENSG00000142632|ENSG00000132970|ENSG00000163217|ENSG00000196776|ENSG00000107140|ENSG00000138443|ENSG00000140416|ENSG00000164144|ENSG00000115355|ENSG00000100151|ENSG00000150764|ENSG00000164889|ENSG00000047648|ENSG00000197321…	regulation of actin cytoskeleton organization	334	ENR	GO:0032956	1	0.01301417483	GO:0032956	FALSE	GO:0032956
hsa-miR-335-3p	muscle cell proliferation	5	0.9952598747		0.004740125308		ENSG00000084112|ENSG00000099250|ENSG00000114554|ENSG00000133110|ENSG00000171791|ENSG00000271503|ENSG00000259207|ENSG00000137642|ENSG00000164171|ENSG00000184481|ENSG00000219438|ENSG00000163191|ENSG00000204580|ENSG00000140416|ENSG00000136869|ENSG00000120063|ENSG00000185532|ENSG00000106366|ENSG00000170962|ENSG00000100311|ENSG00000108443|ENSG00000154734|ENSG00000125378|ENSG00000171631|ENSG00000104415…	smooth muscle cell migration	72	ENR	GO:0014909	1	0.004740125308	GO:0014909	FALSE	GO:0014909
hsa-miR-335-3p	cell junction assembly	4	0.9910053857		0.008994614287		ENSG00000196083|ENSG00000196189|ENSG00000104219|ENSG00000110076|ENSG00000128594|ENSG00000004399|ENSG00000146938|ENSG00000251322|ENSG00000156959|ENSG00000132639|ENSG00000165246|ENSG00000114867|ENSG00000169992|ENSG00000134569|ENSG00000099942|ENSG00000186472|ENSG00000136279|ENSG00000153012|ENSG00000150471|ENSG00000164061|ENSG00000169057|ENSG00000140557|ENSG00000141668|ENSG00000005810|ENSG00000151208…	synapse assembly	201	ENR	GO:0007416	1	0.008994614287	GO:0007416	FALSE	GO:0007416
hsa-miR-335-3p	epithelial cell proliferation	3	0.9875432695		0.01245673049		ENSG00000066468|ENSG00000166225|ENSG00000159184|ENSG00000070193|ENSG00000128714|ENSG00000172201|ENSG00000183691|ENSG00000106031|ENSG00000206075|ENSG00000129514|ENSG00000167034|ENSG00000073282|ENSG00000074047|ENSG00000172817|ENSG00000172819|ENSG00000114251|ENSG00000213145|ENSG00000091831|ENSG00000101144|ENSG00000164690|ENSG00000169018|ENSG00000169083|ENSG00000087245|ENSG00000041982|ENSG00000137573…	prostate gland morphogenesis	29	ENR	GO:0060512	1	0.01245673049	GO:0060512	FALSE	GO:0060512
hsa-miR-335-3p	vesicle-mediated transport in synapse	9	0.9512899336		0.04871006644		ENSG00000159164|ENSG00000130477|ENSG00000148943|ENSG00000121361|ENSG00000132718|ENSG00000138078|ENSG00000070087|ENSG00000110076|ENSG00000132872|ENSG00000134294|ENSG00000145087|ENSG00000106089|ENSG00000105649|ENSG00000132639|ENSG00000070808|ENSG00000117016|ENSG00000099940|ENSG00000181031|ENSG00000186472|ENSG00000272636|ENSG00000124493|ENSG00000163618|ENSG00000076944|ENSG00000168993|ENSG00000249715…	neurotransmitter secretion	145	ENR	GO:0007269	1	0.04871006644	GO:0007269	FALSE	GO:0007269
hsa-miR-335-3p	mitotic cell cycle phase transition	17	0.9947360131		0.005263986882		ENSG00000206557|ENSG00000214309|ENSG00000149091|ENSG00000097046|ENSG00000105173|ENSG00000188373|ENSG00000117748|ENSG00000163806|ENSG00000149311|ENSG00000099804|ENSG00000114867|ENSG00000164045|ENSG00000143536|ENSG00000099956|ENSG00000005483|ENSG00000150093|ENSG00000150457|ENSG00000006634|ENSG00000006712|ENSG00000133884|ENSG00000008710|ENSG00000151247|ENSG00000108443|ENSG00000255192|ENSG00000169372…	cell cycle G1/S phase transition	241	ENR	GO:0044843	1	0.005263986882	GO:0044843	FALSE	GO:0044843
hsa-miR-335-3p	regulation of nervous system development	2	0.9664862932		0.03351370683		ENSG00000069956|ENSG00000110321|ENSG00000175866|ENSG00000110888|ENSG00000198908|ENSG00000251322|ENSG00000133216|ENSG00000163939|ENSG00000169992|ENSG00000102081|ENSG00000156299|ENSG00000107864|ENSG00000113758|ENSG00000008086|ENSG00000130203|ENSG00000160145|ENSG00000204060|ENSG00000154642|ENSG00000007168|ENSG00000111249|ENSG00000137825|ENSG00000135387|ENSG00000103319|ENSG00000058404|ENSG00000139233…	positive regulation of dendritic spine development	40	ENR	GO:0060999	1	0.03351370683	GO:0060999	FALSE	GO:0060999
hsa-miR-335-3p	regulation of nervous system development	2	0.9921328126		0.007867187427		ENSG00000130294|ENSG00000197959|ENSG00000069956|ENSG00000171862|ENSG00000198908|ENSG00000251322|ENSG00000169992|ENSG00000047579|ENSG00000156299|ENSG00000107864|ENSG00000130203|ENSG00000154642|ENSG00000162946|ENSG00000111249|ENSG00000196591|ENSG00000137825|ENSG00000146555|ENSG00000103319|ENSG00000139220|ENSG00000139233|ENSG00000107954|ENSG00000105426|ENSG00000169057|ENSG00000151208|ENSG00000134072…	regulation of dendritic spine development	59	ENR	GO:0060998	1	0.007867187427	GO:0060998	FALSE	GO:0060998
hsa-miR-335-3p	BDNF TrkB signaling	16	0.9978146595		0.002185340542		ENSG00000100030|ENSG00000198576|ENSG00000117676|ENSG00000213281|ENSG00000152413|ENSG00000176697|ENSG00000176884|ENSG00000132535|ENSG00000124181|ENSG00000164742|ENSG00000033327|ENSG00000148053|ENSG00000105851|ENSG00000174775|ENSG00000142208|ENSG00000118260|ENSG00000177885|ENSG00000165699|ENSG00000079277|ENSG00000103319|ENSG00000133703|ENSG00000169032|ENSG00000157764|ENSG00000160691|ENSG00000198793…	BDNF TrkB signaling	33	ENR	WP:WP3676	1	0.002185340542	WP:WP3676	FALSE	WP:WP3676
hsa-miR-335-3p	epithelial cell proliferation	3	0.9997864187		2.14E-04		ENSG00000163501|ENSG00000114446|ENSG00000171236|ENSG00000171388|ENSG00000189403|ENSG00000171608|ENSG00000001631|ENSG00000099250|ENSG00000109132|ENSG00000168214|ENSG00000213281|ENSG00000188373|ENSG00000213463|ENSG00000172889|ENSG00000176920|ENSG00000261150|ENSG00000105329|ENSG00000003402|ENSG00000173269|ENSG00000114742|ENSG00000136634|ENSG00000174951|ENSG00000075891|ENSG00000271503|ENSG00000100292…	regulation of epithelial cell proliferation	363	ENR	GO:0050678	1	2.14E-04	GO:0050678	FALSE	GO:0050678
hsa-miR-335-3p	axonogenesis	23	0.9999821633		1.78E-05		ENSG00000109132|ENSG00000114554|ENSG00000196189|ENSG00000149269|ENSG00000004399|ENSG00000075891|ENSG00000149557|ENSG00000174672|ENSG00000196470|ENSG00000150093|ENSG00000115310|ENSG00000164690|ENSG00000115414|ENSG00000151150|ENSG00000005810|ENSG00000115904|ENSG00000010810|ENSG00000004848|ENSG00000007372|ENSG00000197956|ENSG00000016082|ENSG00000198198|ENSG00000116641|ENSG00000198400|ENSG00000127870…	axonogenesis	466	ENR	GO:0007409	1	1.78E-05	GO:0007409	FALSE	GO:0007409
hsa-miR-335-3p	signal release	1	0.9999998245		1.76E-07		ENSG00000065615|ENSG00000159164|ENSG00000081760|ENSG00000148943|ENSG00000109472|ENSG00000112394|ENSG00000114520|ENSG00000118702|ENSG00000123836|ENSG00000128266|ENSG00000163794|ENSG00000133019|ENSG00000110076|ENSG00000142330|ENSG00000240972|ENSG00000145087|ENSG00000147100|ENSG00000143420|ENSG00000147262|ENSG00000254647|ENSG00000148660|ENSG00000148672|ENSG00000271503|ENSG00000152254|ENSG00000164038…	signal release	492	ENR	GO:0023061	1	1.76E-07	GO:0023061	TRUE	GO:0023061
hsa-miR-335-3p	ameboidal-type cell migration	10	0.9992107539		7.89E-04		ENSG00000188807|ENSG00000196405|ENSG00000189403|ENSG00000196468|ENSG00000196754|ENSG00000001631|ENSG00000109132|ENSG00000205542|ENSG00000147869|ENSG00000213463|ENSG00000213906|ENSG00000196189|ENSG00000261150|ENSG00000241186|ENSG00000004399|ENSG00000149480|ENSG00000100292|ENSG00000164171|ENSG00000179051|ENSG00000163217|ENSG00000005884|ENSG00000150093|ENSG00000164458|ENSG00000115310|ENSG00000164690…	ameboidal-type cell migration	428	ENR	GO:0001667	1	7.89E-04	GO:0001667	FALSE	GO:0001667
hsa-miR-335-3p	epithelial cell proliferation	3	0.9999979592		2.04E-06		ENSG00000163501|ENSG00000114446|ENSG00000189403|ENSG00000001631|ENSG00000109132|ENSG00000213281|ENSG00000168152|ENSG00000213463|ENSG00000176920|ENSG00000261150|ENSG00000003402|ENSG00000114742|ENSG00000075891|ENSG00000271503|ENSG00000100292|ENSG00000143536|ENSG00000169884|ENSG00000164266|ENSG00000166788|ENSG00000115310|ENSG00000164690|ENSG00000150630|ENSG00000152894|ENSG00000164434|ENSG00000115415…	epithelial cell proliferation	441	ENR	GO:0050673	1	2.04E-06	GO:0050673	FALSE	GO:0050673
hsa-miR-335-3p	response to oxygen levels	8	0.9961181256		0.003881874385		ENSG00000132356|ENSG00000204305|ENSG00000168209|ENSG00000105329|ENSG00000114650|ENSG00000173198|ENSG00000003402|ENSG00000149311|ENSG00000173376|ENSG00000133110|ENSG00000272398|ENSG00000100292|ENSG00000109610|ENSG00000164171|ENSG00000132906|ENSG00000005339|ENSG00000121691|ENSG00000164305|ENSG00000164442|ENSG00000115310|ENSG00000007171|ENSG00000150630|ENSG00000196839|ENSG00000150995|ENSG00000169057…	response to hypoxia	303	ENR	GO:0001666	1	0.003881874385	GO:0001666	FALSE	GO:0001666
hsa-miR-335-3p	sensory organ morphogenesis	14	0.9975904072		0.002409592792		ENSG00000163501|ENSG00000109132|ENSG00000132688|ENSG00000075891|ENSG00000156345|ENSG00000164190|ENSG00000118231|ENSG00000105771|ENSG00000196591|ENSG00000164442|ENSG00000006611|ENSG00000164690|ENSG00000151012|ENSG00000040531|ENSG00000115904|ENSG00000174705|ENSG00000240583|ENSG00000007372|ENSG00000008196|ENSG00000166225|ENSG00000070495|ENSG00000016082|ENSG00000116478|ENSG00000117139|ENSG00000198707…	sensory system development	412	ENR	GO:0048880	1	0.002409592792	GO:0048880	FALSE	GO:0048880
hsa-miR-335-3p	vesicle-mediated transport in synapse	9	0.9796388347		0.02036116525		ENSG00000159164|ENSG00000130477|ENSG00000148943|ENSG00000138078|ENSG00000110076|ENSG00000146409|ENSG00000132872|ENSG00000145087|ENSG00000105649|ENSG00000132639|ENSG00000099940|ENSG00000181031|ENSG00000186472|ENSG00000272636|ENSG00000163618|ENSG00000150093|ENSG00000168993|ENSG00000139220|ENSG00000008056|ENSG00000164506|ENSG00000108405|ENSG00000108576|ENSG00000007516|ENSG00000143858|ENSG00000050438…	neurotransmitter transport	207	ENR	GO:0006836	1	0.02036116525	GO:0006836	FALSE	GO:0006836
hsa-miR-335-3p	axonogenesis	23	0.9999659707		3.40E-05		ENSG00000099250|ENSG00000114554|ENSG00000132561|ENSG00000196189|ENSG00000168280|ENSG00000004399|ENSG00000133067|ENSG00000134115|ENSG00000134121|ENSG00000149557|ENSG00000135622|ENSG00000196470|ENSG00000136535|ENSG00000136830|ENSG00000138347|ENSG00000164690|ENSG00000107485|ENSG00000107831|ENSG00000005810|ENSG00000108379|ENSG00000143434|ENSG00000143590|ENSG00000169398|ENSG00000115904|ENSG00000010810…	neuron projection guidance	249	ENR	GO:0097485	1	3.40E-05	GO:0097485	FALSE	GO:0097485
hsa-miR-335-3p	epithelial cell proliferation	3	0.9983967814		0.001603218616		ENSG00000168066|ENSG00000104918|ENSG00000163659|ENSG00000163661|ENSG00000149311|ENSG00000114742|ENSG00000105619|ENSG00000132780|ENSG00000099942|ENSG00000106003|ENSG00000106031|ENSG00000164190|ENSG00000106268|ENSG00000168556|ENSG00000164292|ENSG00000115211|ENSG00000164305|ENSG00000164342|ENSG00000164404|ENSG00000164442|ENSG00000164690|ENSG00000107485|ENSG00000107679|ENSG00000107831|ENSG00000164867…	reproductive system development	315	ENR	GO:0061458	1	0.001603218616	GO:0061458	FALSE	GO:0061458
hsa-miR-335-3p	axonogenesis	23	0.9999659707		3.40E-05		ENSG00000099250|ENSG00000114554|ENSG00000132561|ENSG00000196189|ENSG00000168280|ENSG00000004399|ENSG00000133067|ENSG00000134115|ENSG00000134121|ENSG00000149557|ENSG00000135622|ENSG00000196470|ENSG00000136535|ENSG00000136830|ENSG00000138347|ENSG00000164690|ENSG00000107485|ENSG00000107831|ENSG00000005810|ENSG00000108379|ENSG00000143434|ENSG00000143590|ENSG00000169398|ENSG00000115904|ENSG00000010810…	axon guidance	249	ENR	GO:0007411	1	3.40E-05	GO:0007411	FALSE	GO:0007411
hsa-miR-335-3p	actin filament organization	6	0.9999449072		5.51E-05		ENSG00000196405|ENSG00000205542|ENSG00000149269|ENSG00000251322|ENSG00000115091|ENSG00000163219|ENSG00000006611|ENSG00000196776|ENSG00000140416|ENSG00000164144|ENSG00000115355|ENSG00000155846|ENSG00000133816|ENSG00000047648|ENSG00000197321|ENSG00000151491|ENSG00000197535|ENSG00000115935|ENSG00000197694|ENSG00000178882|ENSG00000197879|ENSG00000049540|ENSG00000183688|ENSG00000198087|ENSG00000015285…	actin filament organization	463	ENR	GO:0007015	1	5.51E-05	GO:0007015	FALSE	GO:0007015
hsa-miR-93-5p	regulation of actin filament-based process	12	0.9996114406		3.89E-04		ENSG00000196405|ENSG00000097007|ENSG00000132376|ENSG00000099250|ENSG00000205542|ENSG00000099290|ENSG00000105329|ENSG00000149269|ENSG00000142330|ENSG00000251322|ENSG00000196296|ENSG00000004975|ENSG00000142632|ENSG00000132970|ENSG00000163217|ENSG00000196776|ENSG00000107140|ENSG00000138443|ENSG00000140416|ENSG00000164144|ENSG00000115355|ENSG00000100151|ENSG00000150764|ENSG00000139926|ENSG00000164889…	regulation of actin filament-based process	376	ENR	GO:0032970	1	3.89E-04	GO:0032970	FALSE	GO:0032970
hsa-miR-93-5p	regulation of nervous system development	13	0.998120588		0.001879412007		ENSG00000163501|ENSG00000145681|ENSG00000189403|ENSG00000204305|ENSG00000114554|ENSG00000004399|ENSG00000251322|ENSG00000004487|ENSG00000164038|ENSG00000169884|ENSG00000115085|ENSG00000157766|ENSG00000276231|ENSG00000196584|ENSG00000150093|ENSG00000196591|ENSG00000164690|ENSG00000150630|ENSG00000196839|ENSG00000155846|ENSG00000115414|ENSG00000103257|ENSG00000010671|ENSG00000151651|ENSG00000007372…	positive regulation of cell development	450	ENR	GO:0010720	1	0.001879412007	GO:0010720	FALSE	GO:0010720
hsa-miR-93-5p	regulation of vascular associated smooth muscle cell proliferation	6	0.9857602501		0.0142397499		ENSG00000096968|ENSG00000171388|ENSG00000065970|ENSG00000119699|ENSG00000171862|ENSG00000066468|ENSG00000136634|ENSG00000164850|ENSG00000165795|ENSG00000164120|ENSG00000004142|ENSG00000177606|ENSG00000219438|ENSG00000111276|ENSG00000123454|ENSG00000124762|ENSG00000150593|ENSG00000140416|ENSG00000152661|ENSG00000120063|ENSG00000185532|ENSG00000087245|ENSG00000172638|ENSG00000100311|ENSG00000154734…	vascular associated smooth muscle cell proliferation	63	ENR	GO:1990874	1	0.0142397499	GO:1990874	FALSE	GO:1990874
hsa-miR-93-5p	ribonucleoside diphosphate metabolic process	14	0.9941678216		0.005832178402		ENSG00000132356|ENSG00000158571|ENSG00000168209|ENSG00000123836|ENSG00000159322|ENSG00000105953|ENSG00000160326|ENSG00000162409|ENSG00000004455|ENSG00000254647|ENSG00000141568|ENSG00000105679|ENSG00000004939|ENSG00000198018|ENSG00000143774|ENSG00000165609|ENSG00000054179|ENSG00000106992|ENSG00000167588|ENSG00000168610|ENSG00000164708|ENSG00000171314|ENSG00000115592|ENSG00000233381|ENSG00000119139…	ribonucleoside diphosphate metabolic process	122	ENR	GO:0009185	1	0.005832178402	GO:0009185	FALSE	GO:0009185
hsa-miR-93-5p	Pleural mesothelioma	4	0.9997472241		2.53E-04		ENSG00000069956|ENSG00000196468|ENSG00000171608|ENSG00000162337|ENSG00000070018|ENSG00000162344|ENSG00000134245|ENSG00000115596|ENSG00000187682|ENSG00000177283|ENSG00000004975|ENSG00000169884|ENSG00000183691|ENSG00000129682|ENSG00000134853|ENSG00000135100|ENSG00000177606|ENSG00000135925|ENSG00000168610|ENSG00000177885|ENSG00000169032|ENSG00000107831|ENSG00000163251|ENSG00000108379|ENSG00000138798…	Embryonic stem cell pluripotency pathways	116	ENR	WP:WP3931	1	2.53E-04	WP:WP3931	FALSE	WP:WP3931
hsa-miR-93-5p	regulation of amide metabolic process	15	0.9991670353		8.33E-04		ENSG00000125447|ENSG00000206557|ENSG00000132356|ENSG00000155100|ENSG00000156928|ENSG00000139970|ENSG00000132478|ENSG00000179134|ENSG00000123908|ENSG00000142864|ENSG00000229474|ENSG00000099622|ENSG00000149273|ENSG00000176974|ENSG00000100982|ENSG00000170881|ENSG00000114867|ENSG00000171617|ENSG00000115053|ENSG00000130203|ENSG00000171817|ENSG00000047410|ENSG00000199001|ENSG00000115310|ENSG00000133318…	negative regulation of amide metabolic process	151	ENR	GO:0034249	1	8.33E-04	GO:0034249	FALSE	GO:0034249
hsa-miR-93-5p	regulation of kinase activity	9	0.9967237288		0.003276271157		ENSG00000096968|ENSG00000213231|ENSG00000097007|ENSG00000214827|ENSG00000111907|ENSG00000105325|ENSG00000149269|ENSG00000149273|ENSG00000163806|ENSG00000132535|ENSG00000241186|ENSG00000168283|ENSG00000254647|ENSG00000143933|ENSG00000196262|ENSG00000259384|ENSG00000160014|ENSG00000271503|ENSG00000272398|ENSG00000105723|ENSG00000161010|ENSG00000004975|ENSG00000164078|ENSG00000143748|ENSG00000110244…	positive regulation of transferase activity	366	ENR	GO:0051347	1	0.003276271157	GO:0051347	FALSE	GO:0051347
hsa-miR-93-5p	regulation of amide metabolic process	15	0.9999933801		6.62E-06		ENSG00000153944|ENSG00000206557|ENSG00000155100|ENSG00000155906|ENSG00000163577|ENSG00000114503|ENSG00000156928|ENSG00000158417|ENSG00000163412|ENSG00000179134|ENSG00000142864|ENSG00000163794|ENSG00000229474|ENSG00000149273|ENSG00000005882|ENSG00000170881|ENSG00000271503|ENSG00000114867|ENSG00000171401|ENSG00000171617|ENSG00000005007|ENSG00000115053|ENSG00000175634|ENSG00000164171|ENSG00000175766…	regulation of amide metabolic process	439	ENR	GO:0034248	1	6.62E-06	GO:0034248	FALSE	GO:0034248
hsa-miR-93-5p	mesonephric tubule development	16	0.9811445932		0.01885540681		ENSG00000081181|ENSG00000147869|ENSG00000134245|ENSG00000105329|ENSG00000115596|ENSG00000124145|ENSG00000075891|ENSG00000183691|ENSG00000121691|ENSG00000251493|ENSG00000166341|ENSG00000164690|ENSG00000107485|ENSG00000184937|ENSG00000107831|ENSG00000185008|ENSG00000178585|ENSG00000185630|ENSG00000008710|ENSG00000115884|ENSG00000075711|ENSG00000125931|ENSG00000141646|ENSG00000196159|ENSG00000141449…	mesonephric epithelium development	102	ENR	GO:0072163	1	0.01885540681	GO:0072163	FALSE	GO:0072163
hsa-miR-93-5p	mesonephric tubule development	16	0.9811445932		0.01885540681		ENSG00000081181|ENSG00000147869|ENSG00000134245|ENSG00000105329|ENSG00000115596|ENSG00000124145|ENSG00000075891|ENSG00000183691|ENSG00000121691|ENSG00000251493|ENSG00000166341|ENSG00000164690|ENSG00000107485|ENSG00000184937|ENSG00000107831|ENSG00000185008|ENSG00000178585|ENSG00000185630|ENSG00000008710|ENSG00000115884|ENSG00000075711|ENSG00000125931|ENSG00000141646|ENSG00000196159|ENSG00000141449…	mesonephric tubule development	102	ENR	GO:0072164	1	0.01885540681	GO:0072164	FALSE	GO:0072164
hsa-miR-93-5p	cell growth	7	0.9999999869		1.31E-08		ENSG00000114554|ENSG00000163794|ENSG00000196189|ENSG00000149357|ENSG00000254647|ENSG00000114867|ENSG00000170242|ENSG00000162998|ENSG00000163217|ENSG00000150093|ENSG00000164404|ENSG00000115310|ENSG00000164736|ENSG00000164823|ENSG00000115414|ENSG00000197019|ENSG00000008294|ENSG00000164934|ENSG00000173848|ENSG00000176624|ENSG00000090432|ENSG00000177189|ENSG00000012048|ENSG00000166148|ENSG00000116586…	cell growth	499	ENR	GO:0016049	1	1.31E-08	GO:0016049	FALSE	GO:0016049
hsa-miR-93-5p	RHO GTPase cycle	3	0.9999297086		7.03E-05		ENSG00000105137|ENSG00000139436|ENSG00000149269|ENSG00000105974|ENSG00000033867|ENSG00000149357|ENSG00000035499|ENSG00000070831|ENSG00000106299|ENSG00000134909|ENSG00000130669|ENSG00000049245|ENSG00000102606|ENSG00000198373|ENSG00000072274|ENSG00000150054|ENSG00000139734|ENSG00000152661|ENSG00000107099|ENSG00000145819|ENSG00000169379|ENSG00000175220|ENSG00000077264|ENSG00000173218|ENSG00000105281…	RHOJ GTPase cycle	55	ENR	REAC:R-HSA-9013409	1	7.03E-05	REAC:R-HSA-9013409	FALSE	REAC:R-HSA-9013409
hsa-miR-93-5p	positive regulation of cell cycle	1	0.9999829972		1.70E-05		ENSG00000214309|ENSG00000149091|ENSG00000109132|ENSG00000002822|ENSG00000116691|ENSG00000128250|ENSG00000114670|ENSG00000149311|ENSG00000140015|ENSG00000254647|ENSG00000114867|ENSG00000149503|ENSG00000161692|ENSG00000164045|ENSG00000169857|ENSG00000149554|ENSG00000169884|ENSG00000170242|ENSG00000171033|ENSG00000176155|ENSG00000179051|ENSG00000196510|ENSG00000005483|ENSG00000151164|ENSG00000008710…	regulation of mitotic cell cycle	496	ENR	GO:0007346	1	1.70E-05	GO:0007346	FALSE	GO:0007346
hsa-miR-93-5p	regulation of amide metabolic process	15	0.9948617892		0.005138210829		ENSG00000206557|ENSG00000155100|ENSG00000156928|ENSG00000132478|ENSG00000179134|ENSG00000123908|ENSG00000142864|ENSG00000229474|ENSG00000099622|ENSG00000149273|ENSG00000176974|ENSG00000100982|ENSG00000170881|ENSG00000114867|ENSG00000171617|ENSG00000115053|ENSG00000171817|ENSG00000047410|ENSG00000199001|ENSG00000148730|ENSG00000140464|ENSG00000214706|ENSG00000125107|ENSG00000142279|ENSG00000151247…	negative regulation of translation	128	ENR	GO:0017148	1	0.005138210829	GO:0017148	FALSE	GO:0017148
hsa-miR-93-5p	ribonucleoside diphosphate metabolic process	14	0.9639607233		0.03603927666		ENSG00000132356|ENSG00000158571|ENSG00000168209|ENSG00000123836|ENSG00000159322|ENSG00000105953|ENSG00000160326|ENSG00000162409|ENSG00000254647|ENSG00000141568|ENSG00000105679|ENSG00000004939|ENSG00000198018|ENSG00000165609|ENSG00000054179|ENSG00000167588|ENSG00000168610|ENSG00000164708|ENSG00000171314|ENSG00000115592|ENSG00000141027|ENSG00000197217|ENSG00000100393|ENSG00000188316|ENSG00000009950…	ribonucleoside diphosphate catabolic process	99	ENR	GO:0009191	1	0.03603927666	GO:0009191	FALSE	GO:0009191
hsa-miR-93-5p	regulation of neuron projection development	17	0.9999105689		8.94E-05		ENSG00000114554|ENSG00000196189|ENSG00000149269|ENSG00000003402|ENSG00000004399|ENSG00000251322|ENSG00000254647|ENSG00000004487|ENSG00000114745|ENSG00000148660|ENSG00000171617|ENSG00000102572|ENSG00000149557|ENSG00000174672|ENSG00000119782|ENSG00000005884|ENSG00000196591|ENSG00000115310|ENSG00000115355|ENSG00000196961|ENSG00000115414|ENSG00000005810|ENSG00000099365|ENSG00000010810|ENSG00000116044…	regulation of neuron projection development	457	ENR	GO:0010975	1	8.94E-05	GO:0010975	FALSE	GO:0010975
hsa-miR-93-5p	Pleural mesothelioma	4	0.9964171044		0.003582895627		ENSG00000100030|ENSG00000113070|ENSG00000169429|ENSG00000110092|ENSG00000213281|ENSG00000141510|ENSG00000196730|ENSG00000137801|ENSG00000146648|ENSG00000035664|ENSG00000139687|ENSG00000141736|ENSG00000068028|ENSG00000112715|ENSG00000100373|ENSG00000105647|ENSG00000135446|ENSG00000174775|ENSG00000100784|ENSG00000167657|ENSG00000068078|ENSG00000039068|ENSG00000100985|ENSG00000124762|ENSG00000133703…	Bladder cancer	40	ENR	WP:WP2828	1	0.003582895627	WP:WP2828	FALSE	WP:WP2828
hsa-miR-93-5p	forebrain development	18	0.9999994315		5.68E-07		ENSG00000163508|ENSG00000118702|ENSG00000114554|ENSG00000251322|ENSG00000004487|ENSG00000156925|ENSG00000149557|ENSG00000164305|ENSG00000164853|ENSG00000115310|ENSG00000164690|ENSG00000115317|ENSG00000187742|ENSG00000150764|ENSG00000111783|ENSG00000164828|ENSG00000162928|ENSG00000115507|ENSG00000151012|ENSG00000165240|ENSG00000010810|ENSG00000240583|ENSG00000165819|ENSG00000004848|ENSG00000007372…	forebrain development	417	ENR	GO:0030900	1	5.68E-07	GO:0030900	FALSE	GO:0030900
hsa-miR-93-5p	regulation of actin filament-based process	12	0.9964989327		0.003501067342		ENSG00000196405|ENSG00000097007|ENSG00000132376|ENSG00000099250|ENSG00000205542|ENSG00000099290|ENSG00000149269|ENSG00000149273|ENSG00000251322|ENSG00000132970|ENSG00000163217|ENSG00000196776|ENSG00000107140|ENSG00000138443|ENSG00000140416|ENSG00000164144|ENSG00000115355|ENSG00000100151|ENSG00000169057|ENSG00000047648|ENSG00000197321|ENSG00000151491|ENSG00000105887|ENSG00000197694|ENSG00000158106…	regulation of supramolecular fiber organization	383	ENR	GO:1902903	1	0.003501067342	GO:1902903	FALSE	GO:1902903
hsa-miR-93-5p	protein localization to nucleus	10	0.9999785814		2.14E-05		ENSG00000096968|ENSG00000114423|ENSG00000132341|ENSG00000114503|ENSG00000105329|ENSG00000099901|ENSG00000005007|ENSG00000171033|ENSG00000196497|ENSG00000168610|ENSG00000164188|ENSG00000111196|ENSG00000115268|ENSG00000181555|ENSG00000116698|ENSG00000164690|ENSG00000198952|ENSG00000205323|ENSG00000152104|ENSG00000008710|ENSG00000100296|ENSG00000151247|ENSG00000112159|ENSG00000169371|ENSG00000056972…	nucleocytoplasmic transport	334	ENR	GO:0006913	1	2.14E-05	GO:0006913	FALSE	GO:0006913
hsa-miR-93-5p	transforming growth factor beta receptor superfamily signaling pathway	2	0.9993842143		6.16E-04		ENSG00000171236|ENSG00000097007|ENSG00000107872|ENSG00000168214|ENSG00000147869|ENSG00000105329|ENSG00000241186|ENSG00000133104|ENSG00000134986|ENSG00000164120|ENSG00000197921|ENSG00000106031|ENSG00000184113|ENSG00000168522|ENSG00000005339|ENSG00000168556|ENSG00000163217|ENSG00000168610|ENSG00000005884|ENSG00000168615|ENSG00000196591|ENSG00000164404|ENSG00000150457|ENSG00000164442|ENSG00000150593…	transforming growth factor beta receptor superfamily signaling pathway	341	ENR	GO:0141091	1	6.16E-04	GO:0141091	FALSE	GO:0141091
hsa-miR-93-5p	Pleural mesothelioma	4	0.9578559245		0.04214407552		ENSG00000129946|ENSG00000171608|ENSG00000149269|ENSG00000213639|ENSG00000099942|ENSG00000164171|ENSG00000136068|ENSG00000005884|ENSG00000005961|ENSG00000150093|ENSG00000150630|ENSG00000150760|ENSG00000169032|ENSG00000115414|ENSG00000169231|ENSG00000100311|ENSG00000169398|ENSG00000115904|ENSG00000010810|ENSG00000197702|ENSG00000111245|ENSG00000134318|ENSG00000101306|ENSG00000116473|ENSG00000017427…	Focal adhesion	198	ENR	WP:WP306	1	0.04214407552	WP:WP306	FALSE	WP:WP306
hsa-miR-93-5p	transforming growth factor beta receptor superfamily signaling pathway	2	0.9516385665		0.04836143352		ENSG00000139146|ENSG00000119699|ENSG00000102054|ENSG00000162521|ENSG00000144730|ENSG00000095739|ENSG00000166068|ENSG00000168675|ENSG00000106991|ENSG00000142611|ENSG00000176194|ENSG00000204389|ENSG00000168556|ENSG00000069702|ENSG00000136715|ENSG00000196591|ENSG00000112200|ENSG00000129515|ENSG00000197415|ENSG00000136352|ENSG00000197859|ENSG00000108389|ENSG00000136603|ENSG00000138615|ENSG00000151694…	negative regulation of transforming growth factor beta receptor signaling pathway	94	ENR	GO:0030512	1	0.04836143352	GO:0030512	FALSE	GO:0030512
hsa-miR-93-5p	RHO GTPase cycle	3	0.9999966776		3.32E-06		ENSG00000113319|ENSG00000159314|ENSG00000186517|ENSG00000130158|ENSG00000139436|ENSG00000149269|ENSG00000105974|ENSG00000149357|ENSG00000254999|ENSG00000139641|ENSG00000070831|ENSG00000106299|ENSG00000142632|ENSG00000071205|ENSG00000134909|ENSG00000136002|ENSG00000130669|ENSG00000135905|ENSG00000163219|ENSG00000196220|ENSG00000132970|ENSG00000072274|ENSG00000196935|ENSG00000150054|ENSG00000139734…	RAC1 GTPase cycle	184	ENR	REAC:R-HSA-9013149	1	3.32E-06	REAC:R-HSA-9013149	FALSE	REAC:R-HSA-9013149
hsa-miR-93-5p	RHO GTPase cycle	3	0.9993112031		6.89E-04		ENSG00000113319|ENSG00000159314|ENSG00000105137|ENSG00000186517|ENSG00000130158|ENSG00000139436|ENSG00000149269|ENSG00000105974|ENSG00000149357|ENSG00000070831|ENSG00000106299|ENSG00000142632|ENSG00000071205|ENSG00000134909|ENSG00000136002|ENSG00000186399|ENSG00000130669|ENSG00000135905|ENSG00000196220|ENSG00000196914|ENSG00000072274|ENSG00000196935|ENSG00000139734|ENSG00000137727|ENSG00000242247…	CDC42 GTPase cycle	155	ENR	REAC:R-HSA-9013148	1	6.89E-04	REAC:R-HSA-9013148	FALSE	REAC:R-HSA-9013148
hsa-miR-93-5p	transforming growth factor beta receptor superfamily signaling pathway	2	0.9866253078		0.01337469225		ENSG00000105329|ENSG00000134363|ENSG00000207927|ENSG00000095739|ENSG00000106991|ENSG00000142303|ENSG00000183691|ENSG00000177426|ENSG00000050748|ENSG00000005339|ENSG00000109320|ENSG00000177606|ENSG00000122641|ENSG00000168610|ENSG00000069702|ENSG00000102882|ENSG00000157077|ENSG00000106799|ENSG00000197859|ENSG00000136603|ENSG00000168056|ENSG00000124813|ENSG00000115415|ENSG00000166147|ENSG00000106366…	TGF beta receptor signaling in skeletal dysplasias	59	ENR	WP:WP4816	1	0.01337469225	WP:WP4816	FALSE	WP:WP4816
hsa-miR-93-5p	RHO GTPase cycle	3	0.9999955468		4.45E-06		ENSG00000130052|ENSG00000105974|ENSG00000132589|ENSG00000035499|ENSG00000099331|ENSG00000214944|ENSG00000134909|ENSG00000050327|ENSG00000049245|ENSG00000011426|ENSG00000065243|ENSG00000196914|ENSG00000072274|ENSG00000139734|ENSG00000076706|ENSG00000101977|ENSG00000104728|ENSG00000145819|ENSG00000175220|ENSG00000242173|ENSG00000173848|ENSG00000114993|ENSG00000173218|ENSG00000145675|ENSG00000169851…	RHOB GTPase cycle	70	ENR	REAC:R-HSA-9013026	1	4.45E-06	REAC:R-HSA-9013026	FALSE	REAC:R-HSA-9013026
hsa-miR-93-5p	muscle cell differentiation	19	0.9976320164		0.002367983604		ENSG00000148848|ENSG00000154330|ENSG00000163792|ENSG00000003402|ENSG00000004487|ENSG00000170175|ENSG00000164976|ENSG00000169884|ENSG00000167080|ENSG00000163217|ENSG00000164305|ENSG00000086991|ENSG00000150093|ENSG00000116761|ENSG00000150593|ENSG00000140416|ENSG00000164690|ENSG00000150760|ENSG00000131196|ENSG00000131634|ENSG00000008294|ENSG00000115641|ENSG00000183023|ENSG00000173714|ENSG00000010278…	muscle cell differentiation	395	ENR	GO:0042692	1	0.002367983604	GO:0042692	FALSE	GO:0042692
hsa-miR-93-5p	muscle cell differentiation	19	0.9900598209		0.009940179082		ENSG00000154330|ENSG00000163501|ENSG00000163508|ENSG00000163659|ENSG00000109132|ENSG00000003402|ENSG00000156925|ENSG00000164976|ENSG00000169884|ENSG00000167080|ENSG00000163217|ENSG00000086991|ENSG00000150093|ENSG00000164442|ENSG00000140416|ENSG00000164690|ENSG00000095587|ENSG00000115641|ENSG00000183023|ENSG00000197321|ENSG00000151748|ENSG00000008083|ENSG00000008196|ENSG00000116128|ENSG00000049540…	muscle tissue development	420	ENR	GO:0060537	1	0.009940179082	GO:0060537	FALSE	GO:0060537
hsa-miR-93-5p	VEGFA VEGFR2 signaling	11	0.9994265795		5.73E-04		ENSG00000096968|ENSG00000145192|ENSG00000213218|ENSG00000132356|ENSG00000001084|ENSG00000132376|ENSG00000204305|ENSG00000111602|ENSG00000131620|ENSG00000105329|ENSG00000142330|ENSG00000003402|ENSG00000005882|ENSG00000105610|ENSG00000254647|ENSG00000259384|ENSG00000133124|ENSG00000105723|ENSG00000115053|ENSG00000168447|ENSG00000165953|ENSG00000106128|ENSG00000164266|ENSG00000167701|ENSG00000168610…	cellular response to peptide	364	ENR	GO:1901653	1	5.73E-04	GO:1901653	FALSE	GO:1901653
hsa-miR-93-5p	Pleural mesothelioma	4	0.9998587739		1.41E-04		ENSG00000169429|ENSG00000120875|ENSG00000097007|ENSG00000171855|ENSG00000187498|ENSG00000128052|ENSG00000171862|ENSG00000105329|ENSG00000162409|ENSG00000136634|ENSG00000143799|ENSG00000124181|ENSG00000157240|ENSG00000164078|ENSG00000169884|ENSG00000134853|ENSG00000099942|ENSG00000050748|ENSG00000109320|ENSG00000177606|ENSG00000100784|ENSG00000150093|ENSG00000177885|ENSG00000102882|ENSG00000150593…	A network map of Macrophage stimulating protein MSP signaling	82	ENR	WP:WP5353	1	1.41E-04	WP:WP5353	FALSE	WP:WP5353
hsa-miR-93-5p	transforming growth factor beta receptor superfamily signaling pathway	2	0.9991166518		8.83E-04		ENSG00000171236|ENSG00000097007|ENSG00000115226|ENSG00000105329|ENSG00000003402|ENSG00000133110|ENSG00000134986|ENSG00000164120|ENSG00000099942|ENSG00000184113|ENSG00000168522|ENSG00000005339|ENSG00000168556|ENSG00000135925|ENSG00000168610|ENSG00000005884|ENSG00000168615|ENSG00000196591|ENSG00000164404|ENSG00000150457|ENSG00000164442|ENSG00000138615|ENSG00000152894|ENSG00000168056|ENSG00000131196…	response to transforming growth factor beta	267	ENR	GO:0071559	1	8.83E-04	GO:0071559	FALSE	GO:0071559
hsa-miR-93-5p	regulation of neuron projection development	17	0.9989965458		0.001003454205		ENSG00000130294|ENSG00000097007|ENSG00000130540|ENSG00000099250|ENSG00000132561|ENSG00000132640|ENSG00000132535|ENSG00000251322|ENSG00000114745|ENSG00000130347|ENSG00000169992|ENSG00000134313|ENSG00000105894|ENSG00000134569|ENSG00000099942|ENSG00000135905|ENSG00000198851|ENSG00000154642|ENSG00000150093|ENSG00000196591|ENSG00000196655|ENSG00000137261|ENSG00000137817|ENSG00000137825|ENSG00000164796…	dendrite development	238	ENR	GO:0016358	1	0.001003454205	GO:0016358	FALSE	GO:0016358
hsa-miR-93-5p	PIP3 activates AKT signaling	20	0.9865973597		0.01340264029		ENSG00000110092|ENSG00000105810|ENSG00000123908|ENSG00000140464|ENSG00000159216|ENSG00000197122|ENSG00000134698|ENSG00000067955|ENSG00000126070|ENSG00000078687|ENSG00000092847|ENSG00000179295|ENSG00000090905|ENSG00000100354|ENSG00000155363|ENSG00000112576|ENSG00000118971	Regulation of RUNX1 Expression and Activity	17	ENR	REAC:R-HSA-8934593	1	0.01340264029	REAC:R-HSA-8934593	FALSE	REAC:R-HSA-8934593
hsa-miR-93-5p	Pleural mesothelioma	4	0.9973560787		0.002643921281		ENSG00000114423|ENSG00000097007|ENSG00000110092|ENSG00000129946|ENSG00000171608|ENSG00000213281|ENSG00000149269|ENSG00000110395|ENSG00000148660|ENSG00000070808|ENSG00000099942|ENSG00000175634|ENSG00000050748|ENSG00000130669|ENSG00000051382|ENSG00000177606|ENSG00000169752|ENSG00000177885|ENSG00000002330|ENSG00000102882|ENSG00000111276|ENSG00000124762|ENSG00000157168|ENSG00000133703|ENSG00000169032…	ErbB signaling pathway	89	ENR	WP:WP673	1	0.002643921281	WP:WP673	FALSE	WP:WP673
hsa-miR-93-5p	muscle cell differentiation	19	0.9889089837		0.01109101633		ENSG00000118579|ENSG00000163792|ENSG00000204217|ENSG00000183160|ENSG00000166831|ENSG00000105723|ENSG00000180535|ENSG00000160539|ENSG00000105388|ENSG00000106462|ENSG00000184481|ENSG00000150593|ENSG00000164690|ENSG00000114861|ENSG00000131196|ENSG00000169057|ENSG00000100311|ENSG00000124882|ENSG00000136999|ENSG00000060069|ENSG00000141052|ENSG00000107779|ENSG00000110693|ENSG00000117152|ENSG00000011304…	negative regulation of muscle cell differentiation	62	ENR	GO:0051148	1	0.01109101633	GO:0051148	FALSE	GO:0051148
hsa-miR-93-5p	regulation of vascular associated smooth muscle cell proliferation	6	0.9714118452		0.02858815476		ENSG00000096968|ENSG00000168066|ENSG00000171388|ENSG00000253729|ENSG00000136634|ENSG00000271503|ENSG00000100292|ENSG00000164120|ENSG00000197921|ENSG00000130203|ENSG00000164129|ENSG00000259207|ENSG00000164171|ENSG00000177606|ENSG00000219438|ENSG00000124762|ENSG00000150593|ENSG00000140416|ENSG00000140443|ENSG00000136244|ENSG00000178585|ENSG00000115415|ENSG00000164867|ENSG00000185532|ENSG00000140945…	regulation of smooth muscle cell proliferation	139	ENR	GO:0048660	1	0.02858815476	GO:0048660	FALSE	GO:0048660
hsa-miR-93-5p	regulation of amide metabolic process	15	0.9997866065		2.13E-04		ENSG00000153944|ENSG00000206557|ENSG00000155100|ENSG00000155906|ENSG00000163577|ENSG00000114503|ENSG00000156928|ENSG00000158417|ENSG00000132478|ENSG00000163412|ENSG00000179134|ENSG00000142864|ENSG00000163794|ENSG00000229474|ENSG00000099622|ENSG00000149273|ENSG00000170881|ENSG00000271503|ENSG00000114867|ENSG00000171401|ENSG00000171617|ENSG00000005007|ENSG00000115053|ENSG00000175634|ENSG00000164171…	regulation of translation	378	ENR	GO:0006417	1	2.13E-04	GO:0006417	FALSE	GO:0006417
hsa-miR-93-5p	regulation of vascular associated smooth muscle cell proliferation	6	0.9693858414		0.03061415856		ENSG00000006210|ENSG00000096968|ENSG00000007952|ENSG00000065970|ENSG00000066468|ENSG00000166831|ENSG00000136634|ENSG00000271503|ENSG00000169194|ENSG00000100292|ENSG00000164120|ENSG00000197921|ENSG00000164129|ENSG00000259207|ENSG00000164171|ENSG00000167711|ENSG00000184216|ENSG00000177606|ENSG00000152661|ENSG00000114861|ENSG00000140443|ENSG00000136244|ENSG00000136869|ENSG00000115415|ENSG00000140945…	positive regulation of smooth muscle cell proliferation	85	ENR	GO:0048661	1	0.03061415856	GO:0048661	FALSE	GO:0048661
hsa-miR-93-5p	muscle cell differentiation	19	0.9561824232		0.04381757677		ENSG00000196531|ENSG00000163792|ENSG00000105329|ENSG00000183160|ENSG00000105723|ENSG00000160539|ENSG00000184155|ENSG00000106462|ENSG00000163217|ENSG00000136830|ENSG00000116761|ENSG00000150593|ENSG00000164690|ENSG00000204301|ENSG00000131196|ENSG00000169057|ENSG00000122180|ENSG00000134072|ENSG00000100311|ENSG00000154342|ENSG00000141052|ENSG00000134250|ENSG00000107779|ENSG00000291237|ENSG00000117152…	regulation of muscle cell differentiation	142	ENR	GO:0051147	1	0.04381757677	GO:0051147	FALSE	GO:0051147
hsa-miR-93-5p	RHO GTPase cycle	3	0.9997623141		2.38E-04		ENSG00000113319|ENSG00000186517|ENSG00000105974|ENSG00000132589|ENSG00000124164|ENSG00000142632|ENSG00000214944|ENSG00000071205|ENSG00000134909|ENSG00000136002|ENSG00000196914|ENSG00000072274|ENSG00000196935|ENSG00000139734|ENSG00000137727|ENSG00000120318|ENSG00000137962|ENSG00000285077|ENSG00000104728|ENSG00000138640|ENSG00000198826|ENSG00000173848|ENSG00000140575|ENSG00000047648|ENSG00000185825…	RHOA GTPase cycle	149	ENR	REAC:R-HSA-8980692	1	2.38E-04	REAC:R-HSA-8980692	FALSE	REAC:R-HSA-8980692
hsa-miR-93-5p	ribonucleoside diphosphate metabolic process	14	0.981690088		0.01830991203		ENSG00000132356|ENSG00000158571|ENSG00000168209|ENSG00000123836|ENSG00000159322|ENSG00000105953|ENSG00000160326|ENSG00000162409|ENSG00000004455|ENSG00000254647|ENSG00000141568|ENSG00000105679|ENSG00000004939|ENSG00000198018|ENSG00000143774|ENSG00000165609|ENSG00000054179|ENSG00000106992|ENSG00000167588|ENSG00000168610|ENSG00000164708|ENSG00000134326|ENSG00000171314|ENSG00000115592|ENSG00000233381…	nucleoside diphosphate metabolic process	129	ENR	GO:0009132	1	0.01830991203	GO:0009132	FALSE	GO:0009132
hsa-miR-93-5p	regulation of vascular associated smooth muscle cell proliferation	6	0.9621527107		0.03784728926		ENSG00000096968|ENSG00000168066|ENSG00000097007|ENSG00000171388|ENSG00000168214|ENSG00000003402|ENSG00000136634|ENSG00000271503|ENSG00000100292|ENSG00000164120|ENSG00000197921|ENSG00000164129|ENSG00000149636|ENSG00000164171|ENSG00000163217|ENSG00000219438|ENSG00000164442|ENSG00000150593|ENSG00000140416|ENSG00000164690|ENSG00000115415|ENSG00000164867|ENSG00000140945|ENSG00000100311|ENSG00000108443…	muscle cell proliferation	208	ENR	GO:0033002	1	0.03784728926	GO:0033002	FALSE	GO:0033002
hsa-miR-93-5p	miRNA transcription	5	0.9979385252		0.002061474779		ENSG00000171388|ENSG00000196700|ENSG00000136634|ENSG00000143190|ENSG00000115053|ENSG00000099956|ENSG00000196498|ENSG00000177606|ENSG00000168610|ENSG00000072310|ENSG00000107485|ENSG00000184937|ENSG00000185697|ENSG00000100311|ENSG00000105373|ENSG00000141027|ENSG00000141052|ENSG00000134250|ENSG00000107779|ENSG00000007372|ENSG00000187531|ENSG00000141510|ENSG00000013573|ENSG00000112033|ENSG00000141646…	regulation of ncRNA transcription	97	ENR	GO:0140747	1	0.002061474779	GO:0140747	FALSE	GO:0140747
hsa-miR-93-5p	cell growth	7	0.9999183097		8.17E-05		ENSG00000163794|ENSG00000196189|ENSG00000149357|ENSG00000254647|ENSG00000114867|ENSG00000170242|ENSG00000162998|ENSG00000163217|ENSG00000164404|ENSG00000115310|ENSG00000164736|ENSG00000164823|ENSG00000115414|ENSG00000197019|ENSG00000008294|ENSG00000173848|ENSG00000090432|ENSG00000177189|ENSG00000012048|ENSG00000166148|ENSG00000116586|ENSG00000017427|ENSG00000116670|ENSG00000127870|ENSG00000022267…	regulation of cell growth	424	ENR	GO:0001558	1	8.17E-05	GO:0001558	FALSE	GO:0001558
hsa-miR-93-5p	transforming growth factor beta receptor superfamily signaling pathway	2	0.9953689573		0.004631042716		ENSG00000105329|ENSG00000134363|ENSG00000207927|ENSG00000095739|ENSG00000106991|ENSG00000183691|ENSG00000177426|ENSG00000050748|ENSG00000005339|ENSG00000109320|ENSG00000177606|ENSG00000122641|ENSG00000168610|ENSG00000069702|ENSG00000102882|ENSG00000157077|ENSG00000106799|ENSG00000136603|ENSG00000124813|ENSG00000115415|ENSG00000106366|ENSG00000138798|ENSG00000143768|ENSG00000163513|ENSG00000125378…	TGF beta receptor signaling	55	ENR	WP:WP560	1	0.004631042716	WP:WP560	FALSE	WP:WP560
hsa-miR-93-5p	regulation of actin filament-based process	12	0.9927779981		0.007222001913		ENSG00000196405|ENSG00000097007|ENSG00000132376|ENSG00000099250|ENSG00000205542|ENSG00000099290|ENSG00000105329|ENSG00000149269|ENSG00000142330|ENSG00000251322|ENSG00000004975|ENSG00000142632|ENSG00000132970|ENSG00000163217|ENSG00000196776|ENSG00000107140|ENSG00000138443|ENSG00000140416|ENSG00000164144|ENSG00000115355|ENSG00000100151|ENSG00000150764|ENSG00000164889|ENSG00000047648|ENSG00000197321…	regulation of actin cytoskeleton organization	334	ENR	GO:0032956	1	0.007222001913	GO:0032956	FALSE	GO:0032956
hsa-miR-93-5p	RHO GTPase cycle	3	0.9999996745		3.25E-07		ENSG00000153944|ENSG00000159314|ENSG00000130158|ENSG00000114554|ENSG00000149269|ENSG00000004399|ENSG00000149357|ENSG00000149532|ENSG00000115085|ENSG00000136002|ENSG00000115145|ENSG00000163219|ENSG00000137218|ENSG00000150054|ENSG00000150093|ENSG00000006607|ENSG00000137727|ENSG00000137831|ENSG00000137962|ENSG00000116984|ENSG00000138640|ENSG00000115355|ENSG00000150760|ENSG00000151208|ENSG00000173848…	RHO GTPase cycle	449	ENR	REAC:R-HSA-9012999	1	3.25E-07	REAC:R-HSA-9012999	FALSE	REAC:R-HSA-9012999
hsa-miR-93-5p	positive regulation of cell cycle	1	0.9994260209		5.74E-04		ENSG00000206557|ENSG00000214309|ENSG00000149091|ENSG00000097046|ENSG00000105173|ENSG00000188373|ENSG00000117748|ENSG00000163806|ENSG00000149311|ENSG00000099804|ENSG00000114867|ENSG00000164045|ENSG00000143536|ENSG00000099956|ENSG00000005483|ENSG00000150093|ENSG00000150457|ENSG00000006634|ENSG00000006712|ENSG00000133884|ENSG00000008710|ENSG00000151247|ENSG00000108443|ENSG00000255192|ENSG00000169372…	cell cycle G1/S phase transition	241	ENR	GO:0044843	1	5.74E-04	GO:0044843	FALSE	GO:0044843
hsa-miR-93-5p	positive regulation of cell cycle	1	0.999986069		1.39E-05		ENSG00000214309|ENSG00000097046|ENSG00000105146|ENSG00000109132|ENSG00000188313|ENSG00000002822|ENSG00000105329|ENSG00000254647|ENSG00000114867|ENSG00000149503|ENSG00000161692|ENSG00000099901|ENSG00000164045|ENSG00000143536|ENSG00000169884|ENSG00000106031|ENSG00000168496|ENSG00000179051|ENSG00000164256|ENSG00000196510|ENSG00000005483|ENSG00000176208|ENSG00000178562|ENSG00000006634|ENSG00000006712…	positive regulation of cell cycle process	257	ENR	GO:0090068	1	1.39E-05	GO:0090068	FALSE	GO:0090068
hsa-miR-93-5p	ribonucleoside diphosphate metabolic process	14	0.9725310703		0.02746892973		ENSG00000104901|ENSG00000132356|ENSG00000158571|ENSG00000168209|ENSG00000158715|ENSG00000205542|ENSG00000114650|ENSG00000128989|ENSG00000160326|ENSG00000005882|ENSG00000204740|ENSG00000254647|ENSG00000105679|ENSG00000004939|ENSG00000105723|ENSG00000167470|ENSG00000214456|ENSG00000196363|ENSG00000234906|ENSG00000110244|ENSG00000165953|ENSG00000166741|ENSG00000196498|ENSG00000010932|ENSG00000103150…	regulation of small molecule metabolic process	316	ENR	GO:0062012	1	0.02746892973	GO:0062012	FALSE	GO:0062012
hsa-miR-93-5p	positive regulation of cell cycle	1	0.9940238407		0.005976159311		ENSG00000214309|ENSG00000149091|ENSG00000097046|ENSG00000109132|ENSG00000002822|ENSG00000105325|ENSG00000116691|ENSG00000117748|ENSG00000105329|ENSG00000128250|ENSG00000114670|ENSG00000149311|ENSG00000140015|ENSG00000114867|ENSG00000149503|ENSG00000161692|ENSG00000161010|ENSG00000164045|ENSG00000169857|ENSG00000149554|ENSG00000169884|ENSG00000170242|ENSG00000171033|ENSG00000099956|ENSG00000179051…	regulation of mitotic cell cycle phase transition	332	ENR	GO:1901990	1	0.005976159311	GO:1901990	FALSE	GO:1901990
hsa-miR-93-5p	Pleural mesothelioma	4	0.9722720688		0.02772793116		ENSG00000096968|ENSG00000110092|ENSG00000129946|ENSG00000171608|ENSG00000128052|ENSG00000133818|ENSG00000171862|ENSG00000213281|ENSG00000066468|ENSG00000118689|ENSG00000105976|ENSG00000019991|ENSG00000171791|ENSG00000124181|ENSG00000126458|ENSG00000134853|ENSG00000175634|ENSG00000051382|ENSG00000168610|ENSG00000068078|ENSG00000177885|ENSG00000002330|ENSG00000102882|ENSG00000157168|ENSG00000140443…	EGFR tyrosine kinase inhibitor resistance	84	ENR	WP:WP4806	1	0.02772793116	WP:WP4806	FALSE	WP:WP4806
hsa-miR-93-5p	cellular response to oxygen levels	8	0.982543371		0.01745662902		ENSG00000132356|ENSG00000204305|ENSG00000168209|ENSG00000105329|ENSG00000114650|ENSG00000173198|ENSG00000003402|ENSG00000149311|ENSG00000173376|ENSG00000133110|ENSG00000272398|ENSG00000100292|ENSG00000109610|ENSG00000164171|ENSG00000132906|ENSG00000005339|ENSG00000121691|ENSG00000164305|ENSG00000164442|ENSG00000115310|ENSG00000007171|ENSG00000150630|ENSG00000196839|ENSG00000150995|ENSG00000169057…	response to hypoxia	303	ENR	GO:0001666	1	0.01745662902	GO:0001666	FALSE	GO:0001666
hsa-miR-93-5p	positive regulation of cell cycle	1	0.9670018528		0.03299814725		ENSG00000214309|ENSG00000097046|ENSG00000109132|ENSG00000002822|ENSG00000105329|ENSG00000114867|ENSG00000161692|ENSG00000139687|ENSG00000164045|ENSG00000143536|ENSG00000169884|ENSG00000139842|ENSG00000135046|ENSG00000179051|ENSG00000196510|ENSG00000005483|ENSG00000106462|ENSG00000176208|ENSG00000006712|ENSG00000169057|ENSG00000185630|ENSG00000119541|ENSG00000100296|ENSG00000124688|ENSG00000126787…	positive regulation of cell cycle phase transition	112	ENR	GO:1901989	1	0.03299814725	GO:1901989	FALSE	GO:1901989
hsa-miR-93-5p	cell growth	7	0.9532384006		0.0467615994		ENSG00000130477|ENSG00000097007|ENSG00000196531|ENSG00000130558|ENSG00000099250|ENSG00000118702|ENSG00000168214|ENSG00000196189|ENSG00000261150|ENSG00000132872|ENSG00000132932|ENSG00000133104|ENSG00000259384|ENSG00000105723|ENSG00000134909|ENSG00000134987|ENSG00000135622|ENSG00000106128|ENSG00000164190|ENSG00000163217|ENSG00000168610|ENSG00000137261|ENSG00000150457|ENSG00000164442|ENSG00000115310…	regulation of developmental growth	322	ENR	GO:0048638	1	0.0467615994	GO:0048638	FALSE	GO:0048638
hsa-miR-93-5p	positive regulation of cell cycle	1	0.9963311906		0.003668809444		ENSG00000214309|ENSG00000149091|ENSG00000109132|ENSG00000002822|ENSG00000116691|ENSG00000128250|ENSG00000114670|ENSG00000149311|ENSG00000140015|ENSG00000114867|ENSG00000149503|ENSG00000161692|ENSG00000164045|ENSG00000169857|ENSG00000143536|ENSG00000149554|ENSG00000169884|ENSG00000170242|ENSG00000171033|ENSG00000179051|ENSG00000196510|ENSG00000005483|ENSG00000006634|ENSG00000006712|ENSG00000151164…	regulation of cell cycle phase transition	433	ENR	GO:1901987	1	0.003668809444	GO:1901987	FALSE	GO:1901987
hsa-miR-93-5p	miRNA transcription	5	0.9997596133		2.40E-04		ENSG00000171388|ENSG00000118689|ENSG00000196700|ENSG00000136634|ENSG00000084093|ENSG00000143190|ENSG00000172179|ENSG00000196498|ENSG00000177606|ENSG00000168610|ENSG00000072310|ENSG00000204531|ENSG00000107485|ENSG00000184937|ENSG00000173039|ENSG00000100311|ENSG00000118513|ENSG00000125378|ENSG00000125398|ENSG00000175592|ENSG00000136997|ENSG00000141027|ENSG00000120738|ENSG00000141052|ENSG00000134250…	miRNA transcription	76	ENR	GO:0061614	1	2.40E-04	GO:0061614	FALSE	GO:0061614
hsa-miR-93-5p	cell growth	7	0.9879588018		0.01204119822		ENSG00000099250|ENSG00000168243|ENSG00000196189|ENSG00000105329|ENSG00000105568|ENSG00000133104|ENSG00000105723|ENSG00000168395|ENSG00000135622|ENSG00000162998|ENSG00000163217|ENSG00000164404|ENSG00000137261|ENSG00000164442|ENSG00000115310|ENSG00000164736|ENSG00000095587|ENSG00000164823|ENSG00000007341|ENSG00000197019|ENSG00000169057|ENSG00000008294|ENSG00000057019|ENSG00000108379|ENSG00000063176…	negative regulation of growth	244	ENR	GO:0045926	1	0.01204119822	GO:0045926	FALSE	GO:0045926
hsa-miR-93-5p	positive regulation of cell cycle	1	0.9571490677		0.0428509323		ENSG00000110092|ENSG00000105810|ENSG00000132383|ENSG00000105173|ENSG00000117748|ENSG00000100297|ENSG00000149311|ENSG00000196132|ENSG00000177084|ENSG00000139687|ENSG00000164045|ENSG00000166508|ENSG00000007968|ENSG00000106399|ENSG00000085840|ENSG00000112576|ENSG00000133101|ENSG00000118971|ENSG00000123080|ENSG00000123374|ENSG00000129355|ENSG00000111276|ENSG00000124762|ENSG00000104738|ENSG00000147883…	G1 to S cell cycle control	64	ENR	WP:WP45	1	0.0428509323	WP:WP45	FALSE	WP:WP45
hsa-miR-93-5p	RHO GTPase cycle	3	0.999982956		1.70E-05		ENSG00000105974|ENSG00000132589|ENSG00000035499|ENSG00000124164|ENSG00000099331|ENSG00000214944|ENSG00000134909|ENSG00000141522|ENSG00000050327|ENSG00000049245|ENSG00000011426|ENSG00000165801|ENSG00000065243|ENSG00000196914|ENSG00000072274|ENSG00000139734|ENSG00000260220|ENSG00000076706|ENSG00000101977|ENSG00000104728|ENSG00000145819|ENSG00000175220|ENSG00000140575|ENSG00000114993|ENSG00000173218…	RHOC GTPase cycle	74	ENR	REAC:R-HSA-9013106	1	1.70E-05	REAC:R-HSA-9013106	FALSE	REAC:R-HSA-9013106
hsa-miR-93-5p	miRNA transcription	5	0.9930547538		0.006945246167		ENSG00000196700|ENSG00000147862|ENSG00000112033|ENSG00000084093|ENSG00000112658|ENSG00000100644|ENSG00000141448|ENSG00000112531|ENSG00000166949|ENSG00000112715|ENSG00000196498|ENSG00000100811|ENSG00000091831|ENSG00000204531|ENSG00000072736|ENSG00000186818|ENSG00000232810|ENSG00000122691|ENSG00000173039|ENSG00000132170|ENSG00000186951|ENSG00000100311|ENSG00000131759|ENSG00000068024|ENSG00000125378…	negative regulation of miRNA metabolic process	29	ENR	GO:2000629	1	0.006945246167	GO:2000629	FALSE	GO:2000629
hsa-miR-93-5p	miRNA transcription	5	0.9934879097		0.006512090252		ENSG00000171388|ENSG00000249859|ENSG00000118689|ENSG00000196700|ENSG00000136634|ENSG00000084093|ENSG00000143190|ENSG00000172179|ENSG00000196498|ENSG00000109320|ENSG00000177606|ENSG00000168610|ENSG00000072310|ENSG00000204531|ENSG00000107485|ENSG00000184937|ENSG00000173039|ENSG00000100311|ENSG00000056586|ENSG00000118513|ENSG00000125378|ENSG00000125398|ENSG00000175592|ENSG00000088247|ENSG00000136997…	regulation of miRNA metabolic process	90	ENR	GO:2000628	1	0.006512090252	GO:2000628	FALSE	GO:2000628
hsa-miR-93-5p	PIP3 activates AKT signaling	20	0.999797526		2.02E-04		ENSG00000196468|ENSG00000171608|ENSG00000099341|ENSG00000105568|ENSG00000149357|ENSG00000168283|ENSG00000254647|ENSG00000004487|ENSG00000149480|ENSG00000105723|ENSG00000175634|ENSG00000132906|ENSG00000198373|ENSG00000115233|ENSG00000178562|ENSG00000196591|ENSG00000150907|ENSG00000169047|ENSG00000222028|ENSG00000197170|ENSG00000100311|ENSG00000150991|ENSG00000115602|ENSG00000109321|ENSG00000115808…	PIP3 activates AKT signaling	252	ENR	REAC:R-HSA-1257604	1	2.02E-04	REAC:R-HSA-1257604	FALSE	REAC:R-HSA-1257604
hsa-miR-93-5p	transforming growth factor beta receptor superfamily signaling pathway	2	0.9861311822		0.01386881785		ENSG00000105855|ENSG00000147869|ENSG00000213639|ENSG00000134363|ENSG00000183691|ENSG00000177426|ENSG00000259207|ENSG00000196498|ENSG00000132964|ENSG00000124486|ENSG00000163217|ENSG00000135409|ENSG00000135503|ENSG00000150093|ENSG00000106799|ENSG00000136603|ENSG00000143375|ENSG00000168056|ENSG00000133740|ENSG00000133895|ENSG00000140564|ENSG00000112237|ENSG00000150991|ENSG00000163513|ENSG00000090006…	Signaling by TGFB family members	119	ENR	REAC:R-HSA-9006936	1	0.01386881785	REAC:R-HSA-9006936	FALSE	REAC:R-HSA-9006936
hsa-miR-93-5p	regulation of kinase activity	9	0.9941058933		0.005894106718		ENSG00000096968|ENSG00000213231|ENSG00000097007|ENSG00000214827|ENSG00000111907|ENSG00000149269|ENSG00000149273|ENSG00000163806|ENSG00000132535|ENSG00000241186|ENSG00000254647|ENSG00000143933|ENSG00000196262|ENSG00000259384|ENSG00000160014|ENSG00000271503|ENSG00000272398|ENSG00000161010|ENSG00000004975|ENSG00000164078|ENSG00000276231|ENSG00000198668|ENSG00000086991|ENSG00000129465|ENSG00000168615…	positive regulation of kinase activity	292	ENR	GO:0033674	1	0.005894106718	GO:0033674	FALSE	GO:0033674
hsa-miR-93-5p	positive regulation of cell cycle	1	0.9981958158		0.00180418421		ENSG00000206557|ENSG00000214309|ENSG00000149091|ENSG00000097046|ENSG00000105173|ENSG00000117748|ENSG00000163806|ENSG00000149311|ENSG00000099804|ENSG00000114867|ENSG00000164045|ENSG00000099956|ENSG00000005483|ENSG00000150093|ENSG00000150457|ENSG00000006634|ENSG00000133884|ENSG00000008710|ENSG00000151247|ENSG00000108443|ENSG00000169372|ENSG00000134058|ENSG00000185088|ENSG00000165891|ENSG00000134371…	G1/S transition of mitotic cell cycle	213	ENR	GO:0000082	1	0.00180418421	GO:0000082	FALSE	GO:0000082
hsa-miR-93-5p	cell growth	7	0.9994703383		5.30E-04		ENSG00000130477|ENSG00000097007|ENSG00000130558|ENSG00000099250|ENSG00000114554|ENSG00000196189|ENSG00000132872|ENSG00000133104|ENSG00000133110|ENSG00000105723|ENSG00000134909|ENSG00000134987|ENSG00000135622|ENSG00000135638|ENSG00000150093|ENSG00000164404|ENSG00000137261|ENSG00000115310|ENSG00000139233|ENSG00000115414|ENSG00000169057|ENSG00000008294|ENSG00000140557|ENSG00000108379|ENSG00000141576…	developmental cell growth	233	ENR	GO:0048588	1	5.30E-04	GO:0048588	FALSE	GO:0048588
hsa-miR-93-5p	regulation of vascular associated smooth muscle cell proliferation	6	0.9677324851		0.03226751486		ENSG00000096968|ENSG00000065970|ENSG00000066468|ENSG00000166225|ENSG00000116688|ENSG00000178607|ENSG00000136634|ENSG00000116604|ENSG00000017427|ENSG00000164120|ENSG00000064989|ENSG00000177606|ENSG00000255364|ENSG00000078401|ENSG00000100985|ENSG00000135341|ENSG00000232810|ENSG00000130816|ENSG00000152661|ENSG00000162733|ENSG00000115461|ENSG00000164362|ENSG00000197122|ENSG00000087245|ENSG00000100311…	positive regulation of vascular associated smooth muscle cell proliferation	38	ENR	GO:1904707	1	0.03226751486	GO:1904707	FALSE	GO:1904707
hsa-miR-93-5p	positive regulation of cell cycle	1	0.999821968		1.78E-04		ENSG00000206557|ENSG00000214309|ENSG00000058091|ENSG00000149091|ENSG00000107872|ENSG00000109132|ENSG00000111907|ENSG00000002822|ENSG00000116691|ENSG00000128250|ENSG00000114670|ENSG00000128989|ENSG00000163806|ENSG00000132688|ENSG00000149311|ENSG00000140015|ENSG00000143420|ENSG00000143933|ENSG00000149474|ENSG00000160014|ENSG00000114867|ENSG00000149503|ENSG00000161692|ENSG00000165304|ENSG00000164045…	mitotic cell cycle phase transition	432	ENR	GO:0044772	1	1.78E-04	GO:0044772	FALSE	GO:0044772
hsa-miR-93-5p	VEGFA VEGFR2 signaling	11	0.9867935961		0.01320640392		ENSG00000096968|ENSG00000100030|ENSG00000176105|ENSG00000134352|ENSG00000105397|ENSG00000117676|ENSG00000105329|ENSG00000089685|ENSG00000171791|ENSG00000104365|ENSG00000164171|ENSG00000105647|ENSG00000174775|ENSG00000142208|ENSG00000137070|ENSG00000140992|ENSG00000168610|ENSG00000242252|ENSG00000184557|ENSG00000118260|ENSG00000177885|ENSG00000102882|ENSG00000029559|ENSG00000169032|ENSG00000124813…	Interleukin 11 signaling pathway	44	ENR	WP:WP2332	1	0.01320640392	WP:WP2332	FALSE	WP:WP2332
hsa-miR-93-5p	miRNA transcription	5	0.9784090793		0.02159092073		ENSG00000196700|ENSG00000147862|ENSG00000112033|ENSG00000084093|ENSG00000112658|ENSG00000100644|ENSG00000141448|ENSG00000166949|ENSG00000112715|ENSG00000196498|ENSG00000100811|ENSG00000091831|ENSG00000204531|ENSG00000072736|ENSG00000186818|ENSG00000232810|ENSG00000122691|ENSG00000173039|ENSG00000132170|ENSG00000186951|ENSG00000100311|ENSG00000131759|ENSG00000068024|ENSG00000125378|ENSG00000125398…	negative regulation of miRNA transcription	27	ENR	GO:1902894	1	0.02159092073	GO:1902894	FALSE	GO:1902894
hsa-miR-93-5p	miRNA transcription	5	0.9991695289		8.30E-04		ENSG00000171388|ENSG00000118689|ENSG00000196700|ENSG00000136634|ENSG00000084093|ENSG00000143190|ENSG00000172179|ENSG00000196498|ENSG00000177606|ENSG00000168610|ENSG00000072310|ENSG00000204531|ENSG00000107485|ENSG00000184937|ENSG00000173039|ENSG00000100311|ENSG00000118513|ENSG00000125378|ENSG00000125398|ENSG00000175592|ENSG00000136997|ENSG00000141027|ENSG00000120738|ENSG00000141052|ENSG00000134250…	regulation of miRNA transcription	75	ENR	GO:1902893	1	8.30E-04	GO:1902893	FALSE	GO:1902893
hsa-miR-93-5p	miRNA transcription	5	0.9965027805		0.003497219485		ENSG00000171388|ENSG00000249859|ENSG00000123908|ENSG00000196700|ENSG00000136634|ENSG00000143190|ENSG00000134744|ENSG00000196498|ENSG00000177606|ENSG00000168610|ENSG00000072310|ENSG00000124571|ENSG00000107485|ENSG00000184937|ENSG00000100201|ENSG00000186666|ENSG00000197157|ENSG00000100311|ENSG00000140694|ENSG00000056586|ENSG00000141027|ENSG00000141052|ENSG00000134250|ENSG00000107779|ENSG00000144535…	miRNA metabolic process	106	ENR	GO:0010586	1	0.003497219485	GO:0010586	FALSE	GO:0010586
hsa-miR-93-5p	regulation of nervous system development	13	0.9994226537		5.77E-04		ENSG00000145681|ENSG00000114554|ENSG00000196189|ENSG00000004399|ENSG00000251322|ENSG00000004487|ENSG00000114745|ENSG00000157766|ENSG00000196584|ENSG00000150093|ENSG00000196591|ENSG00000115310|ENSG00000164690|ENSG00000150630|ENSG00000115414|ENSG00000103257|ENSG00000173673|ENSG00000007372|ENSG00000198026|ENSG00000116478|ENSG00000187664|ENSG00000116641|ENSG00000127870|ENSG00000022840|ENSG00000069812…	regulation of neurogenesis	388	ENR	GO:0050767	1	5.77E-04	GO:0050767	FALSE	GO:0050767
hsa-miR-93-5p	regulation of kinase activity	9	0.994859877		0.005140123		ENSG00000096968|ENSG00000213231|ENSG00000097007|ENSG00000214827|ENSG00000111907|ENSG00000149269|ENSG00000149273|ENSG00000163806|ENSG00000132535|ENSG00000241186|ENSG00000254647|ENSG00000143933|ENSG00000196262|ENSG00000259384|ENSG00000160014|ENSG00000271503|ENSG00000272398|ENSG00000161010|ENSG00000004975|ENSG00000164078|ENSG00000276231|ENSG00000198668|ENSG00000086991|ENSG00000129465|ENSG00000168615…	positive regulation of protein kinase activity	275	ENR	GO:0045860	1	0.005140123	GO:0045860	FALSE	GO:0045860
hsa-miR-93-5p	transforming growth factor beta receptor superfamily signaling pathway	2	0.9974248613		0.002575138685		ENSG00000171236|ENSG00000097007|ENSG00000105329|ENSG00000003402|ENSG00000133110|ENSG00000134986|ENSG00000164120|ENSG00000099942|ENSG00000184113|ENSG00000168522|ENSG00000005339|ENSG00000168556|ENSG00000135925|ENSG00000168610|ENSG00000005884|ENSG00000168615|ENSG00000196591|ENSG00000164404|ENSG00000150457|ENSG00000164442|ENSG00000138615|ENSG00000152894|ENSG00000168056|ENSG00000131196|ENSG00000108175…	cellular response to transforming growth factor beta stimulus	261	ENR	GO:0071560	1	0.002575138685	GO:0071560	FALSE	GO:0071560
hsa-miR-93-5p	VEGFA VEGFR2 signaling	11	0.9947327386		0.0052672614		ENSG00000145192|ENSG00000213218|ENSG00000001084|ENSG00000158571|ENSG00000114650|ENSG00000142330|ENSG00000003402|ENSG00000005882|ENSG00000254647|ENSG00000259384|ENSG00000133124|ENSG00000115053|ENSG00000165953|ENSG00000164266|ENSG00000121691|ENSG00000115211|ENSG00000167701|ENSG00000149212|ENSG00000129596|ENSG00000170852|ENSG00000150907|ENSG00000115415|ENSG00000008405|ENSG00000175564|ENSG00000132670…	response to peptide hormone	429	ENR	GO:0043434	1	0.0052672614	GO:0043434	FALSE	GO:0043434
hsa-miR-93-5p	regulation of vascular associated smooth muscle cell proliferation	6	0.9914169357		0.008583064306		ENSG00000096968|ENSG00000171388|ENSG00000065970|ENSG00000119699|ENSG00000171862|ENSG00000066468|ENSG00000136634|ENSG00000164850|ENSG00000165795|ENSG00000164120|ENSG00000177606|ENSG00000219438|ENSG00000111276|ENSG00000123454|ENSG00000124762|ENSG00000150593|ENSG00000140416|ENSG00000152661|ENSG00000120063|ENSG00000185532|ENSG00000087245|ENSG00000172638|ENSG00000100311|ENSG00000154734|ENSG00000125378…	regulation of vascular associated smooth muscle cell proliferation	61	ENR	GO:1904705	1	0.008583064306	GO:1904705	FALSE	GO:1904705
hsa-miR-93-5p	regulation of kinase activity	9	0.9989936657		0.001006334292		ENSG00000213231|ENSG00000214827|ENSG00000244274|ENSG00000111907|ENSG00000149269|ENSG00000149273|ENSG00000163806|ENSG00000241186|ENSG00000254647|ENSG00000143933|ENSG00000196262|ENSG00000259384|ENSG00000160014|ENSG00000271503|ENSG00000272398|ENSG00000004975|ENSG00000164045|ENSG00000164078|ENSG00000171033|ENSG00000005249|ENSG00000276231|ENSG00000198668|ENSG00000086991|ENSG00000129465|ENSG00000164342…	regulation of protein kinase activity	451	ENR	GO:0045859	1	0.001006334292	GO:0045859	FALSE	GO:0045859
hsa-miR-93-5p	cellular response to oxygen levels	8	0.9982179179		0.001782082149		ENSG00000270141|ENSG00000132356|ENSG00000173198|ENSG00000003402|ENSG00000173376|ENSG00000153904|ENSG00000100292|ENSG00000124479|ENSG00000164442|ENSG00000115310|ENSG00000269858|ENSG00000163586|ENSG00000073756|ENSG00000152455|ENSG00000105373|ENSG00000165240|ENSG00000134086|ENSG00000138379|ENSG00000124212|ENSG00000240583|ENSG00000151651|ENSG00000116016|ENSG00000116044|ENSG00000134318|ENSG00000089163…	cellular response to hypoxia	142	ENR	GO:0071456	1	0.001782082149	GO:0071456	FALSE	GO:0071456
hsa-miR-93-5p	cellular response to oxygen levels	8	0.9996592573		3.41E-04		ENSG00000270141|ENSG00000132356|ENSG00000114573|ENSG00000173198|ENSG00000003402|ENSG00000105974|ENSG00000173376|ENSG00000153904|ENSG00000100292|ENSG00000124479|ENSG00000164442|ENSG00000115310|ENSG00000269858|ENSG00000100151|ENSG00000150907|ENSG00000163586|ENSG00000073756|ENSG00000152455|ENSG00000105373|ENSG00000165240|ENSG00000134086|ENSG00000138379|ENSG00000124212|ENSG00000240583|ENSG00000151651…	cellular response to oxygen levels	166	ENR	GO:0071453	1	3.41E-04	GO:0071453	FALSE	GO:0071453
hsa-miR-93-5p	regulation of nervous system development	13	0.9999660665		3.39E-05		ENSG00000145681|ENSG00000196083|ENSG00000114554|ENSG00000196189|ENSG00000004399|ENSG00000251322|ENSG00000004487|ENSG00000114745|ENSG00000169992|ENSG00000157766|ENSG00000196584|ENSG00000150093|ENSG00000196591|ENSG00000115310|ENSG00000164690|ENSG00000150630|ENSG00000115414|ENSG00000141668|ENSG00000151208|ENSG00000172071|ENSG00000103257|ENSG00000173673|ENSG00000007372|ENSG00000198026|ENSG00000116478…	regulation of nervous system development	463	ENR	GO:0051960	1	3.39E-05	GO:0051960	FALSE	GO:0051960
hsa-miR-93-5p	cellular response to oxygen levels	8	0.9955539519		0.004446048057		ENSG00000065615|ENSG00000132356|ENSG00000204305|ENSG00000168209|ENSG00000114573|ENSG00000105329|ENSG00000114650|ENSG00000173198|ENSG00000003402|ENSG00000149311|ENSG00000173376|ENSG00000133110|ENSG00000272398|ENSG00000100292|ENSG00000109610|ENSG00000164171|ENSG00000132906|ENSG00000005339|ENSG00000121691|ENSG00000164305|ENSG00000196591|ENSG00000164442|ENSG00000115310|ENSG00000007171|ENSG00000150630…	response to oxygen levels	345	ENR	GO:0070482	1	0.004446048057	GO:0070482	FALSE	GO:0070482
hsa-miR-93-5p	regulation of nervous system development	13	0.9716270901		0.02837290994		ENSG00000145681|ENSG00000099250|ENSG00000196083|ENSG00000114554|ENSG00000196189|ENSG00000105329|ENSG00000173198|ENSG00000004399|ENSG00000251322|ENSG00000004487|ENSG00000169992|ENSG00000105894|ENSG00000134909|ENSG00000157766|ENSG00000175505|ENSG00000196584|ENSG00000150093|ENSG00000196591|ENSG00000137817|ENSG00000137825|ENSG00000164690|ENSG00000150630|ENSG00000133703|ENSG00000169032|ENSG00000107954…	positive regulation of nervous system development	292	ENR	GO:0051962	1	0.02837290994	GO:0051962	FALSE	GO:0051962
hsa-miR-93-5p	protein localization to nucleus	10	0.9999785814		2.14E-05		ENSG00000096968|ENSG00000114423|ENSG00000132341|ENSG00000114503|ENSG00000105329|ENSG00000099901|ENSG00000005007|ENSG00000171033|ENSG00000196497|ENSG00000168610|ENSG00000164188|ENSG00000111196|ENSG00000115268|ENSG00000181555|ENSG00000116698|ENSG00000164690|ENSG00000198952|ENSG00000205323|ENSG00000152104|ENSG00000008710|ENSG00000100296|ENSG00000151247|ENSG00000112159|ENSG00000169371|ENSG00000056972…	nuclear transport	334	ENR	GO:0051169	1	2.14E-05	GO:0051169	FALSE	GO:0051169
hsa-miR-93-5p	transforming growth factor beta receptor superfamily signaling pathway	2	0.9617079831		0.03829201694		ENSG00000096968|ENSG00000171236|ENSG00000097007|ENSG00000107872|ENSG00000168214|ENSG00000147869|ENSG00000105329|ENSG00000133104|ENSG00000134986|ENSG00000197921|ENSG00000106031|ENSG00000005339|ENSG00000168556|ENSG00000163217|ENSG00000005884|ENSG00000196591|ENSG00000137261|ENSG00000150457|ENSG00000164442|ENSG00000165623|ENSG00000171243|ENSG00000138615|ENSG00000103226|ENSG00000133895|ENSG00000125912…	regulation of transmembrane receptor protein serine/threonine kinase signaling pathway	263	ENR	GO:0090092	1	0.03829201694	GO:0090092	FALSE	GO:0090092
hsa-miR-93-5p	transforming growth factor beta receptor superfamily signaling pathway	2	0.9992980539		7.02E-04		ENSG00000096968|ENSG00000171236|ENSG00000097007|ENSG00000107872|ENSG00000168214|ENSG00000147869|ENSG00000105329|ENSG00000241186|ENSG00000133104|ENSG00000134986|ENSG00000164120|ENSG00000197921|ENSG00000106031|ENSG00000184113|ENSG00000168522|ENSG00000005339|ENSG00000168556|ENSG00000163217|ENSG00000168610|ENSG00000005884|ENSG00000168615|ENSG00000196591|ENSG00000164404|ENSG00000137261|ENSG00000150457…	transmembrane receptor protein serine/threonine kinase signaling pathway	374	ENR	GO:0007178	1	7.02E-04	GO:0007178	FALSE	GO:0007178
hsa-miR-93-5p	cellular response to oxygen levels	8	0.9725310703		0.02746892973		ENSG00000132356|ENSG00000204305|ENSG00000168209|ENSG00000105329|ENSG00000114650|ENSG00000173198|ENSG00000003402|ENSG00000149311|ENSG00000173376|ENSG00000133110|ENSG00000272398|ENSG00000100292|ENSG00000109610|ENSG00000164171|ENSG00000132906|ENSG00000005339|ENSG00000121691|ENSG00000164305|ENSG00000164442|ENSG00000115310|ENSG00000007171|ENSG00000150630|ENSG00000196839|ENSG00000100151|ENSG00000150995…	response to decreased oxygen levels	316	ENR	GO:0036293	1	0.02746892973	GO:0036293	FALSE	GO:0036293
hsa-miR-93-5p	protein localization to nucleus	10	0.9998455539		1.54E-04		ENSG00000096968|ENSG00000114423|ENSG00000132341|ENSG00000138814|ENSG00000105329|ENSG00000108559|ENSG00000124207|ENSG00000171033|ENSG00000196497|ENSG00000047410|ENSG00000168610|ENSG00000140326|ENSG00000134242|ENSG00000135272|ENSG00000124762|ENSG00000164690|ENSG00000184845|ENSG00000178028|ENSG00000140464|ENSG00000073756|ENSG00000125450|ENSG00000185823|ENSG00000169371|ENSG00000056972|ENSG00000189058…	import into nucleus	168	ENR	GO:0051170	1	1.54E-04	GO:0051170	FALSE	GO:0051170
hsa-miR-93-5p	transforming growth factor beta receptor superfamily signaling pathway	2	0.9981147936		0.001885206403		ENSG00000171236|ENSG00000105329|ENSG00000134986|ENSG00000164120|ENSG00000184113|ENSG00000168522|ENSG00000005339|ENSG00000168556|ENSG00000168610|ENSG00000005884|ENSG00000168615|ENSG00000196591|ENSG00000164404|ENSG00000150457|ENSG00000164442|ENSG00000138615|ENSG00000152894|ENSG00000168056|ENSG00000108175|ENSG00000133895|ENSG00000171310|ENSG00000090006|ENSG00000100324|ENSG00000197323|ENSG00000169375…	transforming growth factor beta receptor signaling pathway	206	ENR	GO:0007179	1	0.001885206403	GO:0007179	FALSE	GO:0007179
hsa-miR-93-5p	cell growth	7	0.9966540526		0.003345947365		ENSG00000130477|ENSG00000097007|ENSG00000130558|ENSG00000099250|ENSG00000114554|ENSG00000196189|ENSG00000105329|ENSG00000132872|ENSG00000133104|ENSG00000133110|ENSG00000134909|ENSG00000134987|ENSG00000135622|ENSG00000135638|ENSG00000150093|ENSG00000137261|ENSG00000115310|ENSG00000164690|ENSG00000139233|ENSG00000115414|ENSG00000169057|ENSG00000008294|ENSG00000140557|ENSG00000108379|ENSG00000141576…	developmental growth involved in morphogenesis	248	ENR	GO:0060560	1	0.003345947365	GO:0060560	FALSE	GO:0060560
hsa-miR-93-5p	cellular response to oxygen levels	8	0.9981673897		0.001832610291		ENSG00000270141|ENSG00000132356|ENSG00000173198|ENSG00000003402|ENSG00000173376|ENSG00000153904|ENSG00000100292|ENSG00000124479|ENSG00000164442|ENSG00000115310|ENSG00000269858|ENSG00000100151|ENSG00000163586|ENSG00000073756|ENSG00000152455|ENSG00000105373|ENSG00000165240|ENSG00000134086|ENSG00000138379|ENSG00000124212|ENSG00000240583|ENSG00000151651|ENSG00000116016|ENSG00000116044|ENSG00000134318…	cellular response to decreased oxygen levels	149	ENR	GO:0036294	1	0.001832610291	GO:0036294	FALSE	GO:0036294
hsa-miR-93-5p	VEGFA VEGFR2 signaling	11	0.9995284406		4.72E-04		ENSG00000000419|ENSG00000129946|ENSG00000189403|ENSG00000205542|ENSG00000149269|ENSG00000148672|ENSG00000114867|ENSG00000115053|ENSG00000149782|ENSG00000005339|ENSG00000163217|ENSG00000163346|ENSG00000070756|ENSG00000086991|ENSG00000115241|ENSG00000150093|ENSG00000196961|ENSG00000150907|ENSG00000115414|ENSG00000131196|ENSG00000115415|ENSG00000164867|ENSG00000152104|ENSG00000133816|ENSG00000197157…	VEGFA VEGFR2 signaling	430	ENR	WP:WP3888	1	4.72E-04	WP:WP3888	FALSE	WP:WP3888
hsa-miR-93-5p	regulation of kinase activity	9	0.9997813366		2.19E-04		ENSG00000213231|ENSG00000214827|ENSG00000244274|ENSG00000111907|ENSG00000149269|ENSG00000149273|ENSG00000163806|ENSG00000241186|ENSG00000254647|ENSG00000143933|ENSG00000196262|ENSG00000259384|ENSG00000160014|ENSG00000271503|ENSG00000272398|ENSG00000167470|ENSG00000004975|ENSG00000164045|ENSG00000164078|ENSG00000171033|ENSG00000005249|ENSG00000276231|ENSG00000198668|ENSG00000086991|ENSG00000129465…	regulation of kinase activity	483	ENR	GO:0043549	1	2.19E-04	GO:0043549	FALSE	GO:0043549
hsa-miR-93-5p	RHO GTPase cycle	3	0.9981461484		0.001853851649		ENSG00000142627|ENSG00000104140|ENSG00000139436|ENSG00000149269|ENSG00000196700|ENSG00000035499|ENSG00000124171|ENSG00000180370|ENSG00000108262|ENSG00000182504|ENSG00000070831|ENSG00000106299|ENSG00000143549|ENSG00000130669|ENSG00000167460|ENSG00000102606|ENSG00000151914|ENSG00000124486|ENSG00000178252|ENSG00000102981|ENSG00000165322|ENSG00000137843|ENSG00000154447|ENSG00000151208|ENSG00000140575…	RHOV GTPase cycle	37	ENR	REAC:R-HSA-9013424	1	0.001853851649	REAC:R-HSA-9013424	FALSE	REAC:R-HSA-9013424
hsa-miR-93-5p	RHO GTPase cycle	3	0.9968003216		0.003199678433		ENSG00000007952|ENSG00000105137|ENSG00000133789|ENSG00000139436|ENSG00000149269|ENSG00000166398|ENSG00000105974|ENSG00000149357|ENSG00000254999|ENSG00000035499|ENSG00000047365|ENSG00000139641|ENSG00000102119|ENSG00000028116|ENSG00000070831|ENSG00000156299|ENSG00000165300|ENSG00000134909|ENSG00000130669|ENSG00000049245|ENSG00000135905|ENSG00000072274|ENSG00000139211|ENSG00000150054|ENSG00000164040…	RAC3 GTPase cycle	94	ENR	REAC:R-HSA-9013423	1	0.003199678433	REAC:R-HSA-9013423	FALSE	REAC:R-HSA-9013423
hsa-miR-93-5p	regulation of actin filament-based process	12	0.9981612831		0.001838716851		ENSG00000196405|ENSG00000097007|ENSG00000130558|ENSG00000196072|ENSG00000099250|ENSG00000205542|ENSG00000163794|ENSG00000196189|ENSG00000159363|ENSG00000251322|ENSG00000004487|ENSG00000133104|ENSG00000134909|ENSG00000134987|ENSG00000135622|ENSG00000168685|ENSG00000184838|ENSG00000196544|ENSG00000137261|ENSG00000006611|ENSG00000164051|ENSG00000115310|ENSG00000133706|ENSG00000115414|ENSG00000108379…	regulation of cellular component size	376	ENR	GO:0032535	1	0.001838716851	GO:0032535	FALSE	GO:0032535
hsa-miR-93-5p	PIP3 activates AKT signaling	20	0.9911331773		0.008866822733		ENSG00000196468|ENSG00000171608|ENSG00000122025|ENSG00000162344|ENSG00000105568|ENSG00000105976|ENSG00000254647|ENSG00000134853|ENSG00000033327|ENSG00000140009|ENSG00000178562|ENSG00000169047|ENSG00000107242|ENSG00000163519|ENSG00000138798|ENSG00000100311|ENSG00000115602|ENSG00000109321|ENSG00000115808|ENSG00000179295|ENSG00000010810|ENSG00000113070|ENSG00000117020|ENSG00000198001|ENSG00000166225…	Negative regulation of the PI3K/AKT network	99	ENR	REAC:R-HSA-199418	1	0.008866822733	REAC:R-HSA-199418	FALSE	REAC:R-HSA-199418
hsa-miR-93-5p	forebrain development	18	0.9886341468		0.01136585319		ENSG00000132341|ENSG00000105810|ENSG00000099250|ENSG00000171094|ENSG00000114554|ENSG00000132510|ENSG00000105953|ENSG00000173376|ENSG00000134595|ENSG00000203857|ENSG00000156925|ENSG00000129682|ENSG00000149557|ENSG00000099942|ENSG00000177551|ENSG00000134438|ENSG00000135111|ENSG00000144355|ENSG00000106462|ENSG00000164305|ENSG00000136535|ENSG00000162992|ENSG00000136352|ENSG00000184845|ENSG00000140443…	limbic system development	126	ENR	GO:0021761	1	0.01136585319	GO:0021761	FALSE	GO:0021761
hsa-miR-93-5p	Pleural mesothelioma	4	0.9999318933		6.81E-05		ENSG00000097007|ENSG00000189403|ENSG00000171608|ENSG00000213281|ENSG00000134245|ENSG00000105329|ENSG00000115596|ENSG00000149311|ENSG00000116171|ENSG00000004975|ENSG00000070831|ENSG00000169884|ENSG00000196455|ENSG00000121691|ENSG00000177606|ENSG00000135925|ENSG00000133056|ENSG00000177885|ENSG00000124762|ENSG00000081059|ENSG00000133703|ENSG00000169047|ENSG00000108379|ENSG00000100485|ENSG00000154342…	DNA damage response only ATM dependent	110	ENR	WP:WP710	1	6.81E-05	WP:WP710	FALSE	WP:WP710
hsa-miR-93-5p	mesonephric tubule development	16	0.9615324171		0.03846758287		ENSG00000163659|ENSG00000099250|ENSG00000147869|ENSG00000105329|ENSG00000003402|ENSG00000004399|ENSG00000174059|ENSG00000075891|ENSG00000272398|ENSG00000177464|ENSG00000134569|ENSG00000164120|ENSG00000197921|ENSG00000183943|ENSG00000198081|ENSG00000164190|ENSG00000132906|ENSG00000121691|ENSG00000163217|ENSG00000005884|ENSG00000162365|ENSG00000166341|ENSG00000164690|ENSG00000128309|ENSG00000107485…	renal system development	328	ENR	GO:0072001	1	0.03846758287	GO:0072001	FALSE	GO:0072001
hsa-miR-93-5p	regulation of neuron projection development	17	0.9982179179		0.001782082149		ENSG00000069869|ENSG00000130294|ENSG00000197959|ENSG00000138814|ENSG00000130540|ENSG00000198576|ENSG00000099250|ENSG00000176248|ENSG00000198908|ENSG00000124006|ENSG00000132640|ENSG00000132535|ENSG00000251322|ENSG00000114745|ENSG00000125249|ENSG00000133083|ENSG00000070831|ENSG00000134313|ENSG00000105894|ENSG00000106299|ENSG00000134569|ENSG00000135905|ENSG00000150093|ENSG00000277363|ENSG00000137817…	dendrite morphogenesis	142	ENR	GO:0048813	1	0.001782082149	GO:0048813	FALSE	GO:0048813
hsa-miR-93-5p	Pleural mesothelioma	4	0.9999747513		2.52E-05		ENSG00000189403|ENSG00000204305|ENSG00000147869|ENSG00000002822|ENSG00000149269|ENSG00000149311|ENSG00000254647|ENSG00000271503|ENSG00000114867|ENSG00000004975|ENSG00000169884|ENSG00000196363|ENSG00000275302|ENSG00000175634|ENSG00000104371|ENSG00000164171|ENSG00000135925|ENSG00000005884|ENSG00000150093|ENSG00000150457|ENSG00000196776|ENSG00000150630|ENSG00000149968|ENSG00000164736|ENSG00000150907…	Pleural mesothelioma	435	ENR	WP:WP5087	1	2.52E-05	WP:WP5087	FALSE	WP:WP5087
hsa-miR-93-5p	positive regulation of cell cycle	1	0.9999914212		8.58E-06		ENSG00000214309|ENSG00000097007|ENSG00000097046|ENSG00000105146|ENSG00000109132|ENSG00000188313|ENSG00000002822|ENSG00000105329|ENSG00000163806|ENSG00000136634|ENSG00000254647|ENSG00000114867|ENSG00000149503|ENSG00000161692|ENSG00000099901|ENSG00000164045|ENSG00000143536|ENSG00000149554|ENSG00000169884|ENSG00000106003|ENSG00000106031|ENSG00000168496|ENSG00000176155|ENSG00000179051|ENSG00000164256…	positive regulation of cell cycle	349	ENR	GO:0045787	1	8.58E-06	GO:0045787	FALSE	GO:0045787
hsa-miR-93-5p	positive regulation of cell cycle	1	0.9888695783		0.0111304217		ENSG00000149091|ENSG00000215174|ENSG00000002822|ENSG00000116691|ENSG00000128250|ENSG00000114670|ENSG00000149311|ENSG00000149503|ENSG00000169857|ENSG00000149554|ENSG00000170242|ENSG00000164120|ENSG00000132275|ENSG00000164305|ENSG00000150457|ENSG00000115317|ENSG00000152894|ENSG00000151164|ENSG00000008405|ENSG00000197299|ENSG00000009954|ENSG00000010244|ENSG00000165891|ENSG00000012048|ENSG00000180806…	negative regulation of cell cycle	388	ENR	GO:0045786	1	0.0111304217	GO:0045786	FALSE	GO:0045786
hsa-miR-93-5p	forebrain development	18	0.9999014816		9.85E-05		ENSG00000132341|ENSG00000163508|ENSG00000132510|ENSG00000132640|ENSG00000251322|ENSG00000004487|ENSG00000174951|ENSG00000130449|ENSG00000156925|ENSG00000149557|ENSG00000197921|ENSG00000099942|ENSG00000140006|ENSG00000135638|ENSG00000164305|ENSG00000136535|ENSG00000163492|ENSG00000164853|ENSG00000285077|ENSG00000115310|ENSG00000164690|ENSG00000187742|ENSG00000150764|ENSG00000107831|ENSG00000111783…	telencephalon development	279	ENR	GO:0021537	1	9.85E-05	GO:0021537	FALSE	GO:0021537
hsa-miR-93-5p	regulation of neuron projection development	17	0.9867208503		0.01327914971		ENSG00000113657|ENSG00000097007|ENSG00000099250|ENSG00000114554|ENSG00000003402|ENSG00000132535|ENSG00000004399|ENSG00000132932|ENSG00000173376|ENSG00000254647|ENSG00000004487|ENSG00000171617|ENSG00000004975|ENSG00000102572|ENSG00000134313|ENSG00000105894|ENSG00000149557|ENSG00000134909|ENSG00000115091|ENSG00000164171|ENSG00000198846|ENSG00000155875|ENSG00000119782|ENSG00000005884|ENSG00000136960…	positive regulation of cell projection organization	357	ENR	GO:0031346	1	0.01327914971	GO:0031346	FALSE	GO:0031346
hsa-miR-93-5p	protein localization to nucleus	10	0.99993436		6.56E-05		ENSG00000096968|ENSG00000114423|ENSG00000132341|ENSG00000138814|ENSG00000105329|ENSG00000108559|ENSG00000124207|ENSG00000171033|ENSG00000196497|ENSG00000047410|ENSG00000168610|ENSG00000134242|ENSG00000135272|ENSG00000124762|ENSG00000164690|ENSG00000184845|ENSG00000178028|ENSG00000140464|ENSG00000073756|ENSG00000125450|ENSG00000185823|ENSG00000169371|ENSG00000056972|ENSG00000189058|ENSG00000125686…	protein import into nucleus	163	ENR	GO:0006606	1	6.56E-05	GO:0006606	FALSE	GO:0006606
hsa-miR-93-5p	forebrain development	18	0.9821682591		0.01783174094		ENSG00000132341|ENSG00000163508|ENSG00000132510|ENSG00000132640|ENSG00000004487|ENSG00000156925|ENSG00000149557|ENSG00000099942|ENSG00000135638|ENSG00000164305|ENSG00000136535|ENSG00000163492|ENSG00000285077|ENSG00000115310|ENSG00000150764|ENSG00000107831|ENSG00000164828|ENSG00000162928|ENSG00000169057|ENSG00000108175|ENSG00000066735|ENSG00000108819|ENSG00000110492|ENSG00000004848|ENSG00000144868…	pallium development	194	ENR	GO:0021543	1	0.01783174094	GO:0021543	FALSE	GO:0021543
hsa-miR-93-5p	positive regulation of cell cycle	1	0.9609486108		0.03905138916		ENSG00000096968|ENSG00000097007|ENSG00000110092|ENSG00000105810|ENSG00000105173|ENSG00000254087|ENSG00000105568|ENSG00000134480|ENSG00000112242|ENSG00000170315|ENSG00000198176|ENSG00000139687|ENSG00000143947|ENSG00000007968|ENSG00000020426|ENSG00000104695|ENSG00000135446|ENSG00000221914|ENSG00000221983|ENSG00000129757|ENSG00000112576|ENSG00000118971|ENSG00000113558|ENSG00000123080|ENSG00000123374…	G1 Phase	46	ENR	REAC:R-HSA-69236	1	0.03905138916	REAC:R-HSA-69236	FALSE	REAC:R-HSA-69236
hsa-miR-93-5p	positive regulation of cell cycle	1	0.9609486108		0.03905138916		ENSG00000096968|ENSG00000097007|ENSG00000110092|ENSG00000105810|ENSG00000105173|ENSG00000254087|ENSG00000105568|ENSG00000134480|ENSG00000112242|ENSG00000170315|ENSG00000198176|ENSG00000139687|ENSG00000143947|ENSG00000007968|ENSG00000020426|ENSG00000104695|ENSG00000135446|ENSG00000221914|ENSG00000221983|ENSG00000129757|ENSG00000112576|ENSG00000118971|ENSG00000113558|ENSG00000123080|ENSG00000123374…	Cyclin D associated events in G1	46	ENR	REAC:R-HSA-69231	1	0.03905138916	REAC:R-HSA-69231	FALSE	REAC:R-HSA-69231
hsa-miR-93-5p	protein localization to nucleus	10	0.9999868799		1.31E-05		ENSG00000096968|ENSG00000114423|ENSG00000132341|ENSG00000188807|ENSG00000105329|ENSG00000159363|ENSG00000254647|ENSG00000115020|ENSG00000143748|ENSG00000105993|ENSG00000171033|ENSG00000196497|ENSG00000005339|ENSG00000168610|ENSG00000150457|ENSG00000184900|ENSG00000006712|ENSG00000107140|ENSG00000164690|ENSG00000150753|ENSG00000164828|ENSG00000115484|ENSG00000105373|ENSG00000172071|ENSG00000169371…	protein localization to nucleus	315	ENR	GO:0034504	1	1.31E-05	GO:0034504	FALSE	GO:0034504
hsa-miR-93-5p	VEGFA VEGFR2 signaling	11	0.9960006751		0.003999324901		ENSG00000096968|ENSG00000145192|ENSG00000213218|ENSG00000132356|ENSG00000001084|ENSG00000132376|ENSG00000105329|ENSG00000142330|ENSG00000003402|ENSG00000005882|ENSG00000254647|ENSG00000259384|ENSG00000133124|ENSG00000105723|ENSG00000115053|ENSG00000168447|ENSG00000165953|ENSG00000106128|ENSG00000164266|ENSG00000167701|ENSG00000168610|ENSG00000149212|ENSG00000150907|ENSG00000169047|ENSG00000115415…	cellular response to peptide hormone stimulus	304	ENR	GO:0071375	1	0.003999324901	GO:0071375	FALSE	GO:0071375
hsa-miR-93-5p	mesonephric tubule development	16	0.9622536007		0.03774639932		ENSG00000081181|ENSG00000147869|ENSG00000134245|ENSG00000105329|ENSG00000115596|ENSG00000124145|ENSG00000075891|ENSG00000183691|ENSG00000121691|ENSG00000251493|ENSG00000166341|ENSG00000164690|ENSG00000107485|ENSG00000184937|ENSG00000107831|ENSG00000185008|ENSG00000178585|ENSG00000185630|ENSG00000008710|ENSG00000109906|ENSG00000115884|ENSG00000075711|ENSG00000125931|ENSG00000141646|ENSG00000196159…	mesonephros development	106	ENR	GO:0001823	1	0.03774639932	GO:0001823	FALSE	GO:0001823
hsa-miR-93-5p	PIP3 activates AKT signaling	20	0.9994709405		5.29E-04		ENSG00000196468|ENSG00000171608|ENSG00000099341|ENSG00000105568|ENSG00000149357|ENSG00000168283|ENSG00000254647|ENSG00000004487|ENSG00000148660|ENSG00000149480|ENSG00000105723|ENSG00000175634|ENSG00000183943|ENSG00000005249|ENSG00000132906|ENSG00000198668|ENSG00000198373|ENSG00000115233|ENSG00000178562|ENSG00000196591|ENSG00000150907|ENSG00000150995|ENSG00000169047|ENSG00000222028|ENSG00000197170…	Intracellular signaling by second messengers	292	ENR	REAC:R-HSA-9006925	1	5.29E-04	REAC:R-HSA-9006925	FALSE	REAC:R-HSA-9006925
hsa-miR-106b-5p	RHO GTPase cycle	1	0.9999501939		4.98E-05		ENSG00000105974|ENSG00000132589|ENSG00000035499|ENSG00000124164|ENSG00000099331|ENSG00000214944|ENSG00000134909|ENSG00000141522|ENSG00000050327|ENSG00000049245|ENSG00000011426|ENSG00000165801|ENSG00000065243|ENSG00000196914|ENSG00000072274|ENSG00000139734|ENSG00000260220|ENSG00000076706|ENSG00000101977|ENSG00000104728|ENSG00000145819|ENSG00000175220|ENSG00000140575|ENSG00000114993|ENSG00000173218…	RHOC GTPase cycle	74	ENR	REAC:R-HSA-9013106	1	4.98E-05	REAC:R-HSA-9013106	FALSE	REAC:R-HSA-9013106
hsa-miR-106b-5p	miRNA transcription	2	0.9999180026		8.20E-05		ENSG00000196700|ENSG00000147862|ENSG00000112033|ENSG00000084093|ENSG00000112658|ENSG00000100644|ENSG00000141448|ENSG00000112531|ENSG00000166949|ENSG00000112715|ENSG00000196498|ENSG00000100811|ENSG00000091831|ENSG00000204531|ENSG00000072736|ENSG00000186818|ENSG00000232810|ENSG00000122691|ENSG00000173039|ENSG00000132170|ENSG00000186951|ENSG00000100311|ENSG00000131759|ENSG00000068024|ENSG00000125378…	negative regulation of miRNA metabolic process	29	ENR	GO:2000629	1	8.20E-05	GO:2000629	FALSE	GO:2000629
hsa-miR-106b-5p	miRNA transcription	2	0.9999159221		8.41E-05		ENSG00000171388|ENSG00000249859|ENSG00000118689|ENSG00000196700|ENSG00000136634|ENSG00000084093|ENSG00000143190|ENSG00000172179|ENSG00000196498|ENSG00000109320|ENSG00000177606|ENSG00000168610|ENSG00000072310|ENSG00000204531|ENSG00000107485|ENSG00000184937|ENSG00000173039|ENSG00000100311|ENSG00000056586|ENSG00000118513|ENSG00000125378|ENSG00000125398|ENSG00000175592|ENSG00000088247|ENSG00000136997…	regulation of miRNA metabolic process	90	ENR	GO:2000628	1	8.41E-05	GO:2000628	FALSE	GO:2000628
hsa-miR-106b-5p	regulation of TOR signaling	10	0.9798986105		0.02010138945		ENSG00000249915|ENSG00000132356|ENSG00000168209|ENSG00000149311|ENSG00000125508|ENSG00000149357|ENSG00000162409|ENSG00000176994|ENSG00000080546|ENSG00000105723|ENSG00000139971|ENSG00000175634|ENSG00000142875|ENSG00000124486|ENSG00000162946|ENSG00000138678|ENSG00000099910|ENSG00000177889|ENSG00000077585|ENSG00000149212|ENSG00000148730|ENSG00000100150|ENSG00000107485|ENSG00000115355|ENSG00000133706…	TOR signaling	167	ENR	GO:0031929	1	0.02010138945	GO:0031929	FALSE	GO:0031929
hsa-miR-106b-5p	PIP3 activates AKT signaling	11	0.9969910464		0.003008953637		ENSG00000196468|ENSG00000171608|ENSG00000099341|ENSG00000105568|ENSG00000149357|ENSG00000168283|ENSG00000254647|ENSG00000004487|ENSG00000149480|ENSG00000105723|ENSG00000175634|ENSG00000132906|ENSG00000198373|ENSG00000115233|ENSG00000178562|ENSG00000196591|ENSG00000150907|ENSG00000169047|ENSG00000222028|ENSG00000197170|ENSG00000100311|ENSG00000150991|ENSG00000115602|ENSG00000109321|ENSG00000115808…	PIP3 activates AKT signaling	252	ENR	REAC:R-HSA-1257604	1	0.003008953637	REAC:R-HSA-1257604	FALSE	REAC:R-HSA-1257604
hsa-miR-106b-5p	muscle tissue development	7	0.9655820742		0.03441792578		ENSG00000163508|ENSG00000121361|ENSG00000168214|ENSG00000124006|ENSG00000132510|ENSG00000183091|ENSG00000105723|ENSG00000070831|ENSG00000134853|ENSG00000135111|ENSG00000148814|ENSG00000163217|ENSG00000086991|ENSG00000150093|ENSG00000164442|ENSG00000164458|ENSG00000150593|ENSG00000163069|ENSG00000203883|ENSG00000164736|ENSG00000184937|ENSG00000197893|ENSG00000185532|ENSG00000154342|ENSG00000115641…	cardiocyte differentiation	149	ENR	GO:0035051	1	0.03441792578	GO:0035051	FALSE	GO:0035051
hsa-miR-106b-5p	regulation of TOR signaling	10	0.9748695741		0.02513042587		ENSG00000132356|ENSG00000149311|ENSG00000125508|ENSG00000149357|ENSG00000162409|ENSG00000176994|ENSG00000080546|ENSG00000142875|ENSG00000099910|ENSG00000177889|ENSG00000077585|ENSG00000149212|ENSG00000100150|ENSG00000133706|ENSG00000108443|ENSG00000040531|ENSG00000134086|ENSG00000217128|ENSG00000134248|ENSG00000160584|ENSG00000100387|ENSG00000100393|ENSG00000104343|ENSG00000130766|ENSG00000108523…	TORC1 signaling	98	ENR	GO:0038202	1	0.02513042587	GO:0038202	FALSE	GO:0038202
hsa-miR-106b-5p	A network map of Macrophage stimulating protein MSP signaling	3	0.9946663594		0.005333640556		ENSG00000069956|ENSG00000196468|ENSG00000171608|ENSG00000162337|ENSG00000070018|ENSG00000162344|ENSG00000134245|ENSG00000115596|ENSG00000187682|ENSG00000177283|ENSG00000004975|ENSG00000169884|ENSG00000183691|ENSG00000129682|ENSG00000134853|ENSG00000135100|ENSG00000177606|ENSG00000135925|ENSG00000168610|ENSG00000177885|ENSG00000169032|ENSG00000107831|ENSG00000163251|ENSG00000108379|ENSG00000138798…	Embryonic stem cell pluripotency pathways	116	ENR	WP:WP3931	1	0.005333640556	WP:WP3931	FALSE	WP:WP3931
hsa-miR-106b-5p	regulation of amide metabolic process	12	0.9980081295		0.001991870502		ENSG00000125447|ENSG00000206557|ENSG00000132356|ENSG00000155100|ENSG00000156928|ENSG00000139970|ENSG00000132478|ENSG00000179134|ENSG00000123908|ENSG00000142864|ENSG00000229474|ENSG00000099622|ENSG00000149273|ENSG00000176974|ENSG00000100982|ENSG00000170881|ENSG00000114867|ENSG00000171617|ENSG00000115053|ENSG00000130203|ENSG00000171817|ENSG00000047410|ENSG00000199001|ENSG00000115310|ENSG00000133318…	negative regulation of amide metabolic process	151	ENR	GO:0034249	1	0.001991870502	GO:0034249	FALSE	GO:0034249
hsa-miR-106b-5p	muscle system process	13	0.9951043096		0.004895690382		ENSG00000121361|ENSG00000198626|ENSG00000265107|ENSG00000105974|ENSG00000196296|ENSG00000106299|ENSG00000129682|ENSG00000149575|ENSG00000133026|ENSG00000140416|ENSG00000139926|ENSG00000075142|ENSG00000100345|ENSG00000169554|ENSG00000197535|ENSG00000115935|ENSG00000197702|ENSG00000264424|ENSG00000075711|ENSG00000107796|ENSG00000152049|ENSG00000128641|ENSG00000197879|ENSG00000128833|ENSG00000101306…	actin filament-based movement	129	ENR	GO:0030048	1	0.004895690382	GO:0030048	FALSE	GO:0030048
hsa-miR-106b-5p	regulation of amide metabolic process	12	0.9999900972		9.90E-06		ENSG00000153944|ENSG00000206557|ENSG00000155100|ENSG00000155906|ENSG00000163577|ENSG00000114503|ENSG00000156928|ENSG00000158417|ENSG00000163412|ENSG00000179134|ENSG00000142864|ENSG00000163794|ENSG00000229474|ENSG00000149273|ENSG00000005882|ENSG00000170881|ENSG00000271503|ENSG00000114867|ENSG00000171401|ENSG00000171617|ENSG00000005007|ENSG00000115053|ENSG00000175634|ENSG00000164171|ENSG00000175766…	regulation of amide metabolic process	439	ENR	GO:0034248	1	9.90E-06	GO:0034248	FALSE	GO:0034248
hsa-miR-106b-5p	regulation of monoatomic cation transmembrane transport	14	0.9613107992		0.03868920079		ENSG00000097007|ENSG00000205542|ENSG00000105329|ENSG00000143933|ENSG00000114796|ENSG00000160014|ENSG00000162494|ENSG00000123560|ENSG00000196296|ENSG00000162728|ENSG00000149575|ENSG00000119782|ENSG00000198668|ENSG00000186810|ENSG00000198373|ENSG00000150093|ENSG00000150594|ENSG00000151150|ENSG00000063176|ENSG00000108405|ENSG00000169252|ENSG00000183023|ENSG00000213366|ENSG00000100739|ENSG00000165240…	regulation of monoatomic ion transmembrane transport	323	ENR	GO:0034765	1	0.03868920079	GO:0034765	FALSE	GO:0034765
hsa-miR-106b-5p	regulation of mitotic cell cycle	5	0.9910157656		0.008984234424		ENSG00000206557|ENSG00000214309|ENSG00000149091|ENSG00000097046|ENSG00000105173|ENSG00000117748|ENSG00000163806|ENSG00000149311|ENSG00000099804|ENSG00000114867|ENSG00000164045|ENSG00000099956|ENSG00000005483|ENSG00000150093|ENSG00000150457|ENSG00000006634|ENSG00000133884|ENSG00000008710|ENSG00000151247|ENSG00000108443|ENSG00000169372|ENSG00000134058|ENSG00000185088|ENSG00000165891|ENSG00000134371…	G1/S transition of mitotic cell cycle	213	ENR	GO:0000082	1	0.008984234424	GO:0000082	FALSE	GO:0000082
hsa-miR-106b-5p	cell growth	8	0.9989723474		0.001027652603		ENSG00000130477|ENSG00000097007|ENSG00000130558|ENSG00000099250|ENSG00000114554|ENSG00000196189|ENSG00000132872|ENSG00000133104|ENSG00000133110|ENSG00000105723|ENSG00000134909|ENSG00000134987|ENSG00000135622|ENSG00000135638|ENSG00000150093|ENSG00000164404|ENSG00000137261|ENSG00000115310|ENSG00000139233|ENSG00000115414|ENSG00000169057|ENSG00000008294|ENSG00000140557|ENSG00000108379|ENSG00000141576…	developmental cell growth	233	ENR	GO:0048588	1	0.001027652603	GO:0048588	FALSE	GO:0048588
hsa-miR-106b-5p	regulation of monoatomic cation transmembrane transport	14	0.9726885431		0.02731145694		ENSG00000097007|ENSG00000132376|ENSG00000163794|ENSG00000105329|ENSG00000143933|ENSG00000148660|ENSG00000114796|ENSG00000160014|ENSG00000162494|ENSG00000271503|ENSG00000123560|ENSG00000196296|ENSG00000275302|ENSG00000149575|ENSG00000119782|ENSG00000164266|ENSG00000198668|ENSG00000277632|ENSG00000186810|ENSG00000198373|ENSG00000150093|ENSG00000150594|ENSG00000151150|ENSG00000164867|ENSG00000063176…	regulation of metal ion transport	369	ENR	GO:0010959	1	0.02731145694	GO:0010959	FALSE	GO:0010959
hsa-miR-106b-5p	regulation of mitotic cell cycle	5	0.9721154338		0.02788456615		ENSG00000110092|ENSG00000149091|ENSG00000171862|ENSG00000253729|ENSG00000188373|ENSG00000117748|ENSG00000118762|ENSG00000168411|ENSG00000149311|ENSG00000170855|ENSG00000183765|ENSG00000171791|ENSG00000173846|ENSG00000106144|ENSG00000139687|ENSG00000185499|ENSG00000204120|ENSG00000213689|ENSG00000177595|ENSG00000106462|ENSG00000122641|ENSG00000123374|ENSG00000129355|ENSG00000111276|ENSG00000124762…	negative regulation of cell cycle G1/S phase transition	79	ENR	GO:1902807	1	0.02788456615	GO:1902807	FALSE	GO:1902807
hsa-miR-106b-5p	muscle tissue development	7	0.9890710052		0.01092899479		ENSG00000097007|ENSG00000168214|ENSG00000105329|ENSG00000132510|ENSG00000105723|ENSG00000156925|ENSG00000148814|ENSG00000163217|ENSG00000086991|ENSG00000150093|ENSG00000164442|ENSG00000140416|ENSG00000107831|ENSG00000115641|ENSG00000183023|ENSG00000134250|ENSG00000111245|ENSG00000111087|ENSG00000151748|ENSG00000198812|ENSG00000008083|ENSG00000117152|ENSG00000101306|ENSG00000078114|ENSG00000166225…	cardiac muscle tissue development	230	ENR	GO:0048738	1	0.01092899479	GO:0048738	FALSE	GO:0048738
hsa-miR-106b-5p	regulation of mitotic cell cycle	5	0.9643674769		0.03563252308		ENSG00000206557|ENSG00000214309|ENSG00000058091|ENSG00000149091|ENSG00000107872|ENSG00000109132|ENSG00000111907|ENSG00000002822|ENSG00000116691|ENSG00000128250|ENSG00000114670|ENSG00000128989|ENSG00000163806|ENSG00000132688|ENSG00000149311|ENSG00000140015|ENSG00000143420|ENSG00000143933|ENSG00000149474|ENSG00000160014|ENSG00000114867|ENSG00000149503|ENSG00000161692|ENSG00000165304|ENSG00000164045…	mitotic cell cycle phase transition	432	ENR	GO:0044772	1	0.03563252308	GO:0044772	FALSE	GO:0044772
hsa-miR-106b-5p	miRNA transcription	2	0.9997360028		2.64E-04		ENSG00000196700|ENSG00000147862|ENSG00000112033|ENSG00000084093|ENSG00000112658|ENSG00000100644|ENSG00000141448|ENSG00000166949|ENSG00000112715|ENSG00000196498|ENSG00000100811|ENSG00000091831|ENSG00000204531|ENSG00000072736|ENSG00000186818|ENSG00000232810|ENSG00000122691|ENSG00000173039|ENSG00000132170|ENSG00000186951|ENSG00000100311|ENSG00000131759|ENSG00000068024|ENSG00000125378|ENSG00000125398…	negative regulation of miRNA transcription	27	ENR	GO:1902894	1	2.64E-04	GO:1902894	FALSE	GO:1902894
hsa-miR-106b-5p	miRNA transcription	2	0.9999940473		5.95E-06		ENSG00000171388|ENSG00000118689|ENSG00000196700|ENSG00000136634|ENSG00000084093|ENSG00000143190|ENSG00000172179|ENSG00000196498|ENSG00000177606|ENSG00000168610|ENSG00000072310|ENSG00000204531|ENSG00000107485|ENSG00000184937|ENSG00000173039|ENSG00000100311|ENSG00000118513|ENSG00000125378|ENSG00000125398|ENSG00000175592|ENSG00000136997|ENSG00000141027|ENSG00000120738|ENSG00000141052|ENSG00000134250…	regulation of miRNA transcription	75	ENR	GO:1902893	1	5.95E-06	GO:1902893	FALSE	GO:1902893
hsa-miR-106b-5p	miRNA transcription	2	0.9999457918		5.42E-05		ENSG00000171388|ENSG00000249859|ENSG00000123908|ENSG00000196700|ENSG00000136634|ENSG00000143190|ENSG00000134744|ENSG00000196498|ENSG00000177606|ENSG00000168610|ENSG00000072310|ENSG00000124571|ENSG00000107485|ENSG00000184937|ENSG00000100201|ENSG00000186666|ENSG00000197157|ENSG00000100311|ENSG00000140694|ENSG00000056586|ENSG00000141027|ENSG00000141052|ENSG00000134250|ENSG00000107779|ENSG00000144535…	miRNA metabolic process	106	ENR	GO:0010586	1	5.42E-05	GO:0010586	FALSE	GO:0010586
hsa-miR-106b-5p	cell growth	8	0.9999999922		7.75E-09		ENSG00000114554|ENSG00000163794|ENSG00000196189|ENSG00000149357|ENSG00000254647|ENSG00000114867|ENSG00000170242|ENSG00000162998|ENSG00000163217|ENSG00000150093|ENSG00000164404|ENSG00000115310|ENSG00000164736|ENSG00000164823|ENSG00000115414|ENSG00000197019|ENSG00000008294|ENSG00000164934|ENSG00000173848|ENSG00000176624|ENSG00000090432|ENSG00000177189|ENSG00000012048|ENSG00000166148|ENSG00000116586…	cell growth	499	ENR	GO:0016049	1	7.75E-09	GO:0016049	FALSE	GO:0016049
hsa-miR-106b-5p	ossification	4	0.956793879		0.04320612105		ENSG00000157933|ENSG00000147869|ENSG00000204217|ENSG00000141646|ENSG00000125845|ENSG00000170365|ENSG00000183691|ENSG00000137834|ENSG00000121989|ENSG00000113658|ENSG00000163217|ENSG00000135409|ENSG00000072401|ENSG00000263761|ENSG00000101938|ENSG00000108854|ENSG00000114739|ENSG00000198742|ENSG00000109332|ENSG00000163430|ENSG00000120693|ENSG00000139567|ENSG00000138696|ENSG00000180875|ENSG00000039319…	Signaling by BMP	28	ENR	REAC:R-HSA-201451	1	0.04320612105	REAC:R-HSA-201451	FALSE	REAC:R-HSA-201451
hsa-miR-106b-5p	vesicle cytoskeletal trafficking	23	0.9999527912		4.72E-05		ENSG00000091536|ENSG00000130294|ENSG00000196072|ENSG00000143553|ENSG00000162069|ENSG00000155980|ENSG00000075945|ENSG00000132872|ENSG00000070718|ENSG00000169994|ENSG00000047579|ENSG00000106299|ENSG00000132842|ENSG00000142347|ENSG00000176658|ENSG00000163820|ENSG00000177879|ENSG00000172575|ENSG00000165714|ENSG00000072803|ENSG00000139220|ENSG00000137177|ENSG00000157483|ENSG00000169057|ENSG00000196586…	vesicle cytoskeletal trafficking	71	ENR	GO:0099518	1	4.72E-05	GO:0099518	FALSE	GO:0099518
hsa-miR-106b-5p	positive regulation of cellular catabolic process	15	0.995339174		0.004660826045		ENSG00000132356|ENSG00000097007|ENSG00000189403|ENSG00000114520|ENSG00000114573|ENSG00000128250|ENSG00000149311|ENSG00000159363|ENSG00000196235|ENSG00000136634|ENSG00000080546|ENSG00000114867|ENSG00000160803|ENSG00000100292|ENSG00000105723|ENSG00000197172|ENSG00000005022|ENSG00000149557|ENSG00000196455|ENSG00000198876|ENSG00000164305|ENSG00000168610|ENSG00000163820|ENSG00000181555|ENSG00000115317…	regulation of autophagy	357	ENR	GO:0010506	1	0.004660826045	GO:0010506	FALSE	GO:0010506
hsa-miR-106b-5p	muscle tissue development	7	0.9871739404		0.01282605965		ENSG00000154330|ENSG00000097007|ENSG00000168214|ENSG00000105329|ENSG00000132510|ENSG00000105723|ENSG00000156925|ENSG00000148814|ENSG00000163217|ENSG00000086991|ENSG00000150093|ENSG00000164442|ENSG00000140416|ENSG00000164690|ENSG00000107831|ENSG00000115641|ENSG00000183023|ENSG00000105887|ENSG00000134250|ENSG00000111245|ENSG00000111087|ENSG00000151748|ENSG00000198812|ENSG00000008083|ENSG00000117152…	striated muscle tissue development	247	ENR	GO:0014706	1	0.01282605965	GO:0014706	FALSE	GO:0014706
hsa-miR-106b-5p	Rho protein signal transduction	24	0.9999925551		7.44E-06		ENSG00000113319|ENSG00000097007|ENSG00000159314|ENSG00000105137|ENSG00000099250|ENSG00000177464|ENSG00000134569|ENSG00000142632|ENSG00000134909|ENSG00000099942|ENSG00000136002|ENSG00000168522|ENSG00000163219|ENSG00000136828|ENSG00000136895|ENSG00000005884|ENSG00000150093|ENSG00000137727|ENSG00000137962|ENSG00000285077|ENSG00000115310|ENSG00000138640|ENSG00000139132|ENSG00000133703|ENSG00000008256…	regulation of small GTPase mediated signal transduction	306	ENR	GO:0051056	1	7.44E-06	GO:0051056	FALSE	GO:0051056
hsa-miR-106b-5p	RHO GTPase cycle	1	0.9999985359		1.46E-06		ENSG00000105137|ENSG00000139436|ENSG00000149269|ENSG00000105974|ENSG00000033867|ENSG00000149357|ENSG00000035499|ENSG00000070831|ENSG00000106299|ENSG00000134909|ENSG00000130669|ENSG00000049245|ENSG00000102606|ENSG00000198373|ENSG00000072274|ENSG00000150054|ENSG00000139734|ENSG00000152661|ENSG00000107099|ENSG00000145819|ENSG00000169379|ENSG00000175220|ENSG00000077264|ENSG00000173218|ENSG00000105281…	RHOJ GTPase cycle	55	ENR	REAC:R-HSA-9013409	1	1.46E-06	REAC:R-HSA-9013409	FALSE	REAC:R-HSA-9013409
hsa-miR-106b-5p	RHO GTPase cycle	1	0.9961536733		0.003846326695		ENSG00000105137|ENSG00000131089|ENSG00000163171|ENSG00000139436|ENSG00000149269|ENSG00000105974|ENSG00000033867|ENSG00000149357|ENSG00000035499|ENSG00000070831|ENSG00000047932|ENSG00000106299|ENSG00000134909|ENSG00000130669|ENSG00000049245|ENSG00000102606|ENSG00000198373|ENSG00000072274|ENSG00000150054|ENSG00000139734|ENSG00000266028|ENSG00000152661|ENSG00000145819|ENSG00000169379|ENSG00000175220…	RHOQ GTPase cycle	59	ENR	REAC:R-HSA-9013406	1	0.003846326695	REAC:R-HSA-9013406	FALSE	REAC:R-HSA-9013406
hsa-miR-106b-5p	regulation of mitotic cell cycle	5	0.9981829591		0.001817040905		ENSG00000214309|ENSG00000149091|ENSG00000109132|ENSG00000002822|ENSG00000116691|ENSG00000128250|ENSG00000114670|ENSG00000149311|ENSG00000140015|ENSG00000254647|ENSG00000114867|ENSG00000149503|ENSG00000161692|ENSG00000164045|ENSG00000169857|ENSG00000149554|ENSG00000169884|ENSG00000170242|ENSG00000171033|ENSG00000176155|ENSG00000179051|ENSG00000196510|ENSG00000005483|ENSG00000151164|ENSG00000008710…	regulation of mitotic cell cycle	496	ENR	GO:0007346	1	0.001817040905	GO:0007346	FALSE	GO:0007346
hsa-miR-106b-5p	regulation of TOR signaling	10	0.9968287111		0.003171288933		ENSG00000249915|ENSG00000132356|ENSG00000168209|ENSG00000149311|ENSG00000125508|ENSG00000149357|ENSG00000162409|ENSG00000176994|ENSG00000080546|ENSG00000105723|ENSG00000139971|ENSG00000142875|ENSG00000124486|ENSG00000138678|ENSG00000099910|ENSG00000177889|ENSG00000077585|ENSG00000149212|ENSG00000100150|ENSG00000133706|ENSG00000133794|ENSG00000108443|ENSG00000040531|ENSG00000134086|ENSG00000217128…	regulation of TOR signaling	147	ENR	GO:0032006	1	0.003171288933	GO:0032006	FALSE	GO:0032006
hsa-miR-106b-5p	regulation of amide metabolic process	12	0.9872662844		0.01273371563		ENSG00000206557|ENSG00000155100|ENSG00000156928|ENSG00000132478|ENSG00000179134|ENSG00000123908|ENSG00000142864|ENSG00000229474|ENSG00000099622|ENSG00000149273|ENSG00000176974|ENSG00000100982|ENSG00000170881|ENSG00000114867|ENSG00000171617|ENSG00000115053|ENSG00000171817|ENSG00000047410|ENSG00000199001|ENSG00000148730|ENSG00000140464|ENSG00000214706|ENSG00000125107|ENSG00000142279|ENSG00000151247…	negative regulation of translation	128	ENR	GO:0017148	1	0.01273371563	GO:0017148	FALSE	GO:0017148
hsa-miR-106b-5p	regulation of neuron projection development	16	0.9988330418		0.001166958215		ENSG00000114554|ENSG00000196189|ENSG00000149269|ENSG00000003402|ENSG00000004399|ENSG00000251322|ENSG00000254647|ENSG00000004487|ENSG00000114745|ENSG00000148660|ENSG00000171617|ENSG00000102572|ENSG00000149557|ENSG00000174672|ENSG00000119782|ENSG00000005884|ENSG00000196591|ENSG00000115310|ENSG00000115355|ENSG00000196961|ENSG00000115414|ENSG00000005810|ENSG00000099365|ENSG00000010810|ENSG00000116044…	regulation of neuron projection development	457	ENR	GO:0010975	1	0.001166958215	GO:0010975	FALSE	GO:0010975
hsa-miR-106b-5p	cellular response to oxygen levels	6	0.9985877325		0.001412267511		ENSG00000270141|ENSG00000132356|ENSG00000173198|ENSG00000003402|ENSG00000173376|ENSG00000153904|ENSG00000100292|ENSG00000124479|ENSG00000164442|ENSG00000115310|ENSG00000269858|ENSG00000163586|ENSG00000073756|ENSG00000152455|ENSG00000105373|ENSG00000165240|ENSG00000134086|ENSG00000138379|ENSG00000124212|ENSG00000240583|ENSG00000151651|ENSG00000116016|ENSG00000116044|ENSG00000134318|ENSG00000089163…	cellular response to hypoxia	142	ENR	GO:0071456	1	0.001412267511	GO:0071456	FALSE	GO:0071456
hsa-miR-106b-5p	ossification	4	0.9908702916		0.009129708442		ENSG00000145192|ENSG00000163501|ENSG00000151014|ENSG00000107872|ENSG00000147155|ENSG00000147655|ENSG00000147869|ENSG00000151388|ENSG00000152785|ENSG00000154122|ENSG00000155850|ENSG00000156103|ENSG00000196305|ENSG00000169884|ENSG00000164190|ENSG00000162496|ENSG00000162878|ENSG00000277632|ENSG00000121691|ENSG00000164188|ENSG00000115268|ENSG00000165623|ENSG00000166341|ENSG00000164690|ENSG00000166509…	ossification	423	ENR	GO:0001503	1	0.009129708442	GO:0001503	FALSE	GO:0001503
hsa-miR-106b-5p	cellular response to oxygen levels	6	0.9997373509		2.63E-04		ENSG00000270141|ENSG00000132356|ENSG00000114573|ENSG00000173198|ENSG00000003402|ENSG00000105974|ENSG00000173376|ENSG00000153904|ENSG00000100292|ENSG00000124479|ENSG00000164442|ENSG00000115310|ENSG00000269858|ENSG00000100151|ENSG00000150907|ENSG00000163586|ENSG00000073756|ENSG00000152455|ENSG00000105373|ENSG00000165240|ENSG00000134086|ENSG00000138379|ENSG00000124212|ENSG00000240583|ENSG00000151651…	cellular response to oxygen levels	166	ENR	GO:0071453	1	2.63E-04	GO:0071453	FALSE	GO:0071453
hsa-miR-106b-5p	forebrain development	9	0.9999998536		1.46E-07		ENSG00000163508|ENSG00000118702|ENSG00000114554|ENSG00000251322|ENSG00000004487|ENSG00000156925|ENSG00000149557|ENSG00000164305|ENSG00000164853|ENSG00000115310|ENSG00000164690|ENSG00000115317|ENSG00000187742|ENSG00000150764|ENSG00000111783|ENSG00000164828|ENSG00000162928|ENSG00000115507|ENSG00000151012|ENSG00000165240|ENSG00000010810|ENSG00000240583|ENSG00000165819|ENSG00000004848|ENSG00000007372…	forebrain development	417	ENR	GO:0030900	1	1.46E-07	GO:0030900	FALSE	GO:0030900
hsa-miR-106b-5p	cellular response to oxygen levels	6	0.9985156586		0.001484341448		ENSG00000065615|ENSG00000132356|ENSG00000204305|ENSG00000168209|ENSG00000114573|ENSG00000105329|ENSG00000114650|ENSG00000173198|ENSG00000003402|ENSG00000149311|ENSG00000173376|ENSG00000133110|ENSG00000272398|ENSG00000100292|ENSG00000109610|ENSG00000164171|ENSG00000132906|ENSG00000005339|ENSG00000121691|ENSG00000164305|ENSG00000196591|ENSG00000164442|ENSG00000115310|ENSG00000007171|ENSG00000150630…	response to oxygen levels	345	ENR	GO:0070482	1	0.001484341448	GO:0070482	FALSE	GO:0070482
hsa-miR-106b-5p	regulation of monoatomic cation transmembrane transport	14	0.978604659		0.02139534102		ENSG00000205542|ENSG00000163794|ENSG00000143933|ENSG00000148660|ENSG00000114796|ENSG00000160014|ENSG00000162494|ENSG00000271503|ENSG00000123560|ENSG00000196296|ENSG00000162728|ENSG00000275302|ENSG00000149575|ENSG00000119782|ENSG00000164266|ENSG00000198668|ENSG00000277632|ENSG00000150093|ENSG00000150594|ENSG00000151150|ENSG00000164867|ENSG00000183023|ENSG00000213366|ENSG00000165240|ENSG00000197386…	regulation of monoatomic ion transport	451	ENR	GO:0043269	1	0.02139534102	GO:0043269	FALSE	GO:0043269
hsa-miR-106b-5p	miRNA transcription	2	0.9690016746		0.03099832543		ENSG00000171388|ENSG00000196700|ENSG00000136634|ENSG00000143190|ENSG00000070814|ENSG00000115053|ENSG00000099956|ENSG00000144161|ENSG00000196498|ENSG00000115207|ENSG00000177606|ENSG00000168610|ENSG00000177700|ENSG00000072310|ENSG00000107833|ENSG00000106723|ENSG00000100142|ENSG00000107485|ENSG00000184937|ENSG00000272047|ENSG00000185697|ENSG00000100311|ENSG00000105373|ENSG00000125484|ENSG00000125630…	ncRNA transcription	141	ENR	GO:0098781	1	0.03099832543	GO:0098781	FALSE	GO:0098781
hsa-miR-106b-5p	muscle system process	13	0.9962565573		0.003743442718		ENSG00000163794|ENSG00000133019|ENSG00000003402|ENSG00000143933|ENSG00000148660|ENSG00000160014|ENSG00000100292|ENSG00000196296|ENSG00000170175|ENSG00000149575|ENSG00000164171|ENSG00000119782|ENSG00000198668|ENSG00000163217|ENSG00000196591|ENSG00000140416|ENSG00000150594|ENSG00000164708|ENSG00000196839|ENSG00000150907|ENSG00000131196|ENSG00000164867|ENSG00000197043|ENSG00000115592|ENSG00000183023…	muscle system process	429	ENR	GO:0003012	1	0.003743442718	GO:0003012	FALSE	GO:0003012
hsa-miR-106b-5p	cellular response to oxygen levels	6	0.9955567094		0.004443290613		ENSG00000132356|ENSG00000204305|ENSG00000168209|ENSG00000105329|ENSG00000114650|ENSG00000173198|ENSG00000003402|ENSG00000149311|ENSG00000173376|ENSG00000133110|ENSG00000272398|ENSG00000100292|ENSG00000109610|ENSG00000164171|ENSG00000132906|ENSG00000005339|ENSG00000121691|ENSG00000164305|ENSG00000164442|ENSG00000115310|ENSG00000007171|ENSG00000150630|ENSG00000196839|ENSG00000100151|ENSG00000150995…	response to decreased oxygen levels	316	ENR	GO:0036293	1	0.004443290613	GO:0036293	FALSE	GO:0036293
hsa-miR-106b-5p	ossification	4	0.9898355822		0.01016441783		ENSG00000096968|ENSG00000171236|ENSG00000097007|ENSG00000107872|ENSG00000168214|ENSG00000147869|ENSG00000105329|ENSG00000241186|ENSG00000133104|ENSG00000134986|ENSG00000164120|ENSG00000197921|ENSG00000106031|ENSG00000184113|ENSG00000168522|ENSG00000005339|ENSG00000168556|ENSG00000163217|ENSG00000168610|ENSG00000005884|ENSG00000168615|ENSG00000196591|ENSG00000164404|ENSG00000137261|ENSG00000150457…	transmembrane receptor protein serine/threonine kinase signaling pathway	374	ENR	GO:0007178	1	0.01016441783	GO:0007178	FALSE	GO:0007178
hsa-miR-106b-5p	cell growth	8	0.9974698506		0.002530149432		ENSG00000130477|ENSG00000097007|ENSG00000130558|ENSG00000099250|ENSG00000114554|ENSG00000196189|ENSG00000105329|ENSG00000132872|ENSG00000133104|ENSG00000133110|ENSG00000134909|ENSG00000134987|ENSG00000135622|ENSG00000135638|ENSG00000150093|ENSG00000137261|ENSG00000115310|ENSG00000164690|ENSG00000139233|ENSG00000115414|ENSG00000169057|ENSG00000008294|ENSG00000140557|ENSG00000108379|ENSG00000141576…	developmental growth involved in morphogenesis	248	ENR	GO:0060560	1	0.002530149432	GO:0060560	FALSE	GO:0060560
hsa-miR-106b-5p	ossification	4	0.9898024792		0.01019752077		ENSG00000171236|ENSG00000097007|ENSG00000107872|ENSG00000168214|ENSG00000147869|ENSG00000105329|ENSG00000241186|ENSG00000133104|ENSG00000134986|ENSG00000164120|ENSG00000197921|ENSG00000106031|ENSG00000184113|ENSG00000168522|ENSG00000005339|ENSG00000168556|ENSG00000163217|ENSG00000168610|ENSG00000005884|ENSG00000168615|ENSG00000196591|ENSG00000164404|ENSG00000150457|ENSG00000164442|ENSG00000150593…	transforming growth factor beta receptor superfamily signaling pathway	341	ENR	GO:0141091	1	0.01019752077	GO:0141091	FALSE	GO:0141091
hsa-miR-106b-5p	cellular response to oxygen levels	6	0.9995339595		4.66E-04		ENSG00000270141|ENSG00000132356|ENSG00000173198|ENSG00000003402|ENSG00000173376|ENSG00000153904|ENSG00000100292|ENSG00000124479|ENSG00000164442|ENSG00000115310|ENSG00000269858|ENSG00000100151|ENSG00000163586|ENSG00000073756|ENSG00000152455|ENSG00000105373|ENSG00000165240|ENSG00000134086|ENSG00000138379|ENSG00000124212|ENSG00000240583|ENSG00000151651|ENSG00000116016|ENSG00000116044|ENSG00000134318…	cellular response to decreased oxygen levels	149	ENR	GO:0036294	1	4.66E-04	GO:0036294	FALSE	GO:0036294
hsa-miR-106b-5p	A network map of Macrophage stimulating protein MSP signaling	3	0.9658387374		0.03416126263		ENSG00000129946|ENSG00000171608|ENSG00000149269|ENSG00000213639|ENSG00000099942|ENSG00000164171|ENSG00000136068|ENSG00000005884|ENSG00000005961|ENSG00000150093|ENSG00000150630|ENSG00000150760|ENSG00000169032|ENSG00000115414|ENSG00000169231|ENSG00000100311|ENSG00000169398|ENSG00000115904|ENSG00000010810|ENSG00000197702|ENSG00000111245|ENSG00000134318|ENSG00000101306|ENSG00000116473|ENSG00000017427…	Focal adhesion	198	ENR	WP:WP306	1	0.03416126263	WP:WP306	FALSE	WP:WP306
hsa-miR-106b-5p	RHO GTPase cycle	1	0.9999994526		5.47E-07		ENSG00000113319|ENSG00000159314|ENSG00000186517|ENSG00000130158|ENSG00000139436|ENSG00000149269|ENSG00000105974|ENSG00000149357|ENSG00000254999|ENSG00000139641|ENSG00000070831|ENSG00000106299|ENSG00000142632|ENSG00000071205|ENSG00000134909|ENSG00000136002|ENSG00000130669|ENSG00000135905|ENSG00000163219|ENSG00000196220|ENSG00000132970|ENSG00000072274|ENSG00000196935|ENSG00000150054|ENSG00000139734…	RAC1 GTPase cycle	184	ENR	REAC:R-HSA-9013149	1	5.47E-07	REAC:R-HSA-9013149	FALSE	REAC:R-HSA-9013149
hsa-miR-106b-5p	RHO GTPase cycle	1	0.9999676736		3.23E-05		ENSG00000142627|ENSG00000104140|ENSG00000139436|ENSG00000149269|ENSG00000196700|ENSG00000035499|ENSG00000124171|ENSG00000180370|ENSG00000108262|ENSG00000182504|ENSG00000070831|ENSG00000106299|ENSG00000143549|ENSG00000130669|ENSG00000167460|ENSG00000102606|ENSG00000151914|ENSG00000124486|ENSG00000178252|ENSG00000102981|ENSG00000165322|ENSG00000137843|ENSG00000154447|ENSG00000151208|ENSG00000140575…	RHOV GTPase cycle	37	ENR	REAC:R-HSA-9013424	1	3.23E-05	REAC:R-HSA-9013424	FALSE	REAC:R-HSA-9013424
hsa-miR-106b-5p	RHO GTPase cycle	1	0.9999519777		4.80E-05		ENSG00000113319|ENSG00000159314|ENSG00000105137|ENSG00000186517|ENSG00000130158|ENSG00000139436|ENSG00000149269|ENSG00000105974|ENSG00000149357|ENSG00000070831|ENSG00000106299|ENSG00000142632|ENSG00000071205|ENSG00000134909|ENSG00000136002|ENSG00000186399|ENSG00000130669|ENSG00000135905|ENSG00000196220|ENSG00000196914|ENSG00000072274|ENSG00000196935|ENSG00000139734|ENSG00000137727|ENSG00000242247…	CDC42 GTPase cycle	155	ENR	REAC:R-HSA-9013148	1	4.80E-05	REAC:R-HSA-9013148	FALSE	REAC:R-HSA-9013148
hsa-miR-106b-5p	RHO GTPase cycle	1	0.9993706506		6.29E-04		ENSG00000007952|ENSG00000105137|ENSG00000133789|ENSG00000139436|ENSG00000149269|ENSG00000166398|ENSG00000105974|ENSG00000149357|ENSG00000254999|ENSG00000035499|ENSG00000047365|ENSG00000139641|ENSG00000102119|ENSG00000028116|ENSG00000070831|ENSG00000156299|ENSG00000165300|ENSG00000134909|ENSG00000130669|ENSG00000049245|ENSG00000135905|ENSG00000072274|ENSG00000139211|ENSG00000150054|ENSG00000164040…	RAC3 GTPase cycle	94	ENR	REAC:R-HSA-9013423	1	6.29E-04	REAC:R-HSA-9013423	FALSE	REAC:R-HSA-9013423
hsa-miR-106b-5p	ossification	4	0.9574626048		0.04253739517		ENSG00000105329|ENSG00000134363|ENSG00000207927|ENSG00000095739|ENSG00000106991|ENSG00000142303|ENSG00000183691|ENSG00000177426|ENSG00000050748|ENSG00000005339|ENSG00000109320|ENSG00000177606|ENSG00000122641|ENSG00000168610|ENSG00000069702|ENSG00000102882|ENSG00000157077|ENSG00000106799|ENSG00000197859|ENSG00000136603|ENSG00000168056|ENSG00000124813|ENSG00000115415|ENSG00000166147|ENSG00000106366…	TGF beta receptor signaling in skeletal dysplasias	59	ENR	WP:WP4816	1	0.04253739517	WP:WP4816	FALSE	WP:WP4816
hsa-miR-106b-5p	RHO GTPase cycle	1	0.99971427		2.86E-04		ENSG00000130052|ENSG00000105974|ENSG00000132589|ENSG00000035499|ENSG00000099331|ENSG00000214944|ENSG00000134909|ENSG00000050327|ENSG00000049245|ENSG00000011426|ENSG00000065243|ENSG00000196914|ENSG00000072274|ENSG00000139734|ENSG00000076706|ENSG00000101977|ENSG00000104728|ENSG00000145819|ENSG00000175220|ENSG00000242173|ENSG00000173848|ENSG00000114993|ENSG00000173218|ENSG00000145675|ENSG00000169851…	RHOB GTPase cycle	70	ENR	REAC:R-HSA-9013026	1	2.86E-04	REAC:R-HSA-9013026	FALSE	REAC:R-HSA-9013026
hsa-miR-106b-5p	PIP3 activates AKT signaling	11	0.9818055845		0.01819441549		ENSG00000196468|ENSG00000171608|ENSG00000122025|ENSG00000162344|ENSG00000105568|ENSG00000105976|ENSG00000254647|ENSG00000134853|ENSG00000033327|ENSG00000140009|ENSG00000178562|ENSG00000169047|ENSG00000107242|ENSG00000163519|ENSG00000138798|ENSG00000100311|ENSG00000115602|ENSG00000109321|ENSG00000115808|ENSG00000179295|ENSG00000010810|ENSG00000113070|ENSG00000117020|ENSG00000198001|ENSG00000166225…	Negative regulation of the PI3K/AKT network	99	ENR	REAC:R-HSA-199418	1	0.01819441549	REAC:R-HSA-199418	FALSE	REAC:R-HSA-199418
hsa-miR-106b-5p	muscle tissue development	7	0.9964786541		0.003521345941		ENSG00000148848|ENSG00000154330|ENSG00000163792|ENSG00000003402|ENSG00000004487|ENSG00000170175|ENSG00000164976|ENSG00000169884|ENSG00000167080|ENSG00000163217|ENSG00000164305|ENSG00000086991|ENSG00000150093|ENSG00000116761|ENSG00000150593|ENSG00000140416|ENSG00000164690|ENSG00000150760|ENSG00000131196|ENSG00000131634|ENSG00000008294|ENSG00000115641|ENSG00000183023|ENSG00000173714|ENSG00000010278…	muscle cell differentiation	395	ENR	GO:0042692	1	0.003521345941	GO:0042692	FALSE	GO:0042692
hsa-miR-106b-5p	forebrain development	9	0.9991012064		8.99E-04		ENSG00000132341|ENSG00000105810|ENSG00000099250|ENSG00000171094|ENSG00000114554|ENSG00000132510|ENSG00000105953|ENSG00000173376|ENSG00000134595|ENSG00000203857|ENSG00000156925|ENSG00000129682|ENSG00000149557|ENSG00000099942|ENSG00000177551|ENSG00000134438|ENSG00000135111|ENSG00000144355|ENSG00000106462|ENSG00000164305|ENSG00000136535|ENSG00000162992|ENSG00000136352|ENSG00000184845|ENSG00000140443…	limbic system development	126	ENR	GO:0021761	1	8.99E-04	GO:0021761	FALSE	GO:0021761
hsa-miR-106b-5p	forebrain development	9	0.9855344531		0.01446554686		ENSG00000040199|ENSG00000132341|ENSG00000105810|ENSG00000162761|ENSG00000171094|ENSG00000171862|ENSG00000203859|ENSG00000132510|ENSG00000105953|ENSG00000203857|ENSG00000106571|ENSG00000084676|ENSG00000156925|ENSG00000172201|ENSG00000129682|ENSG00000149557|ENSG00000099942|ENSG00000108799|ENSG00000144355|ENSG00000136531|ENSG00000106462|ENSG00000164305|ENSG00000085978|ENSG00000162992|ENSG00000111262…	hippocampus development	95	ENR	GO:0021766	1	0.01446554686	GO:0021766	FALSE	GO:0021766
hsa-miR-106b-5p	muscle tissue development	7	0.9991717481		8.28E-04		ENSG00000154330|ENSG00000163501|ENSG00000163508|ENSG00000163659|ENSG00000109132|ENSG00000003402|ENSG00000156925|ENSG00000164976|ENSG00000169884|ENSG00000167080|ENSG00000163217|ENSG00000086991|ENSG00000150093|ENSG00000164442|ENSG00000140416|ENSG00000164690|ENSG00000095587|ENSG00000115641|ENSG00000183023|ENSG00000197321|ENSG00000151748|ENSG00000008083|ENSG00000008196|ENSG00000116128|ENSG00000049540…	muscle tissue development	420	ENR	GO:0060537	1	8.28E-04	GO:0060537	FALSE	GO:0060537
hsa-miR-106b-5p	A network map of Macrophage stimulating protein MSP signaling	3	0.9998826605		1.17E-04		ENSG00000169429|ENSG00000120875|ENSG00000097007|ENSG00000171855|ENSG00000187498|ENSG00000128052|ENSG00000171862|ENSG00000105329|ENSG00000162409|ENSG00000136634|ENSG00000143799|ENSG00000124181|ENSG00000157240|ENSG00000164078|ENSG00000169884|ENSG00000134853|ENSG00000099942|ENSG00000050748|ENSG00000109320|ENSG00000177606|ENSG00000100784|ENSG00000150093|ENSG00000177885|ENSG00000102882|ENSG00000150593…	A network map of Macrophage stimulating protein MSP signaling	82	ENR	WP:WP5353	1	1.17E-04	WP:WP5353	FALSE	WP:WP5353
hsa-miR-106b-5p	regulation of TOR signaling	10	0.9718491141		0.0281508859		ENSG00000177058|ENSG00000132356|ENSG00000164924|ENSG00000149311|ENSG00000165025|ENSG00000183735|ENSG00000125508|ENSG00000149357|ENSG00000162409|ENSG00000176994|ENSG00000235387|ENSG00000239282|ENSG00000274070|ENSG00000080546|ENSG00000072062|ENSG00000085415|ENSG00000176641|ENSG00000142875|ENSG00000111203|ENSG00000157020|ENSG00000099910|ENSG00000102882|ENSG00000177889|ENSG00000145214|ENSG00000165699…	regulation of TORC1 signaling	92	ENR	GO:1903432	1	0.0281508859	GO:1903432	FALSE	GO:1903432
hsa-miR-106b-5p	regulation of neuron projection development	16	0.9980953468		0.001904653184		ENSG00000130294|ENSG00000097007|ENSG00000130540|ENSG00000099250|ENSG00000132561|ENSG00000132640|ENSG00000132535|ENSG00000251322|ENSG00000114745|ENSG00000130347|ENSG00000169992|ENSG00000134313|ENSG00000105894|ENSG00000134569|ENSG00000099942|ENSG00000135905|ENSG00000198851|ENSG00000154642|ENSG00000150093|ENSG00000196591|ENSG00000196655|ENSG00000137261|ENSG00000137817|ENSG00000137825|ENSG00000164796…	dendrite development	238	ENR	GO:0016358	1	0.001904653184	GO:0016358	FALSE	GO:0016358
hsa-miR-106b-5p	ossification	4	0.9562754025		0.04372459754		ENSG00000171236|ENSG00000097007|ENSG00000115226|ENSG00000105329|ENSG00000003402|ENSG00000133110|ENSG00000134986|ENSG00000164120|ENSG00000099942|ENSG00000184113|ENSG00000168522|ENSG00000005339|ENSG00000168556|ENSG00000135925|ENSG00000168610|ENSG00000005884|ENSG00000168615|ENSG00000196591|ENSG00000164404|ENSG00000150457|ENSG00000164442|ENSG00000138615|ENSG00000152894|ENSG00000168056|ENSG00000131196…	response to transforming growth factor beta	267	ENR	GO:0071559	1	0.04372459754	GO:0071559	FALSE	GO:0071559
hsa-miR-106b-5p	positive regulation of cellular catabolic process	15	0.9777460613		0.0222539387		ENSG00000114520|ENSG00000114573|ENSG00000149311|ENSG00000159363|ENSG00000196235|ENSG00000080546|ENSG00000160803|ENSG00000100292|ENSG00000141971|ENSG00000005022|ENSG00000115020|ENSG00000149557|ENSG00000099940|ENSG00000196455|ENSG00000115145|ENSG00000198668|ENSG00000164305|ENSG00000133056|ENSG00000163820|ENSG00000196683|ENSG00000115307|ENSG00000006715|ENSG00000115317|ENSG00000149212|ENSG00000171298…	macroautophagy	325	ENR	GO:0016236	1	0.0222539387	GO:0016236	FALSE	GO:0016236
hsa-miR-106b-5p	A network map of Macrophage stimulating protein MSP signaling	3	0.9618624298		0.03813757023		ENSG00000097007|ENSG00000189403|ENSG00000171608|ENSG00000213281|ENSG00000134245|ENSG00000105329|ENSG00000115596|ENSG00000149311|ENSG00000116171|ENSG00000004975|ENSG00000070831|ENSG00000169884|ENSG00000196455|ENSG00000121691|ENSG00000177606|ENSG00000135925|ENSG00000133056|ENSG00000177885|ENSG00000124762|ENSG00000081059|ENSG00000133703|ENSG00000169047|ENSG00000108379|ENSG00000100485|ENSG00000154342…	DNA damage response only ATM dependent	110	ENR	WP:WP710	1	0.03813757023	WP:WP710	FALSE	WP:WP710
hsa-miR-106b-5p	PIP3 activates AKT signaling	11	0.9891062385		0.01089376152		ENSG00000110092|ENSG00000105810|ENSG00000123908|ENSG00000140464|ENSG00000159216|ENSG00000197122|ENSG00000134698|ENSG00000067955|ENSG00000126070|ENSG00000078687|ENSG00000092847|ENSG00000179295|ENSG00000090905|ENSG00000100354|ENSG00000155363|ENSG00000112576|ENSG00000118971	Regulation of RUNX1 Expression and Activity	17	ENR	REAC:R-HSA-8934593	1	0.01089376152	REAC:R-HSA-8934593	FALSE	REAC:R-HSA-8934593
hsa-miR-106b-5p	positive regulation of cellular catabolic process	15	0.9999999667		3.33E-08		ENSG00000141698|ENSG00000206557|ENSG00000132356|ENSG00000151014|ENSG00000152520|ENSG00000189403|ENSG00000166889|ENSG00000114520|ENSG00000149115|ENSG00000174840|ENSG00000132463|ENSG00000179134|ENSG00000205022|ENSG00000128250|ENSG00000229474|ENSG00000149311|ENSG00000196235|ENSG00000254647|ENSG00000080546|ENSG00000105679|ENSG00000100292|ENSG00000105723|ENSG00000214456|ENSG00000005007|ENSG00000005022…	positive regulation of cellular catabolic process	332	ENR	GO:0031331	1	3.33E-08	GO:0031331	FALSE	GO:0031331
hsa-miR-106b-5p	regulation of mitotic cell cycle	5	0.9924207753		0.007579224729		ENSG00000110092|ENSG00000149091|ENSG00000171862|ENSG00000253729|ENSG00000117748|ENSG00000118762|ENSG00000168411|ENSG00000149311|ENSG00000170855|ENSG00000183765|ENSG00000171791|ENSG00000173846|ENSG00000106144|ENSG00000139687|ENSG00000185499|ENSG00000204120|ENSG00000213689|ENSG00000177595|ENSG00000106462|ENSG00000122641|ENSG00000123374|ENSG00000111276|ENSG00000124762|ENSG00000147883|ENSG00000178199…	negative regulation of G1/S transition of mitotic cell cycle	73	ENR	GO:2000134	1	0.007579224729	GO:2000134	FALSE	GO:2000134
hsa-miR-106b-5p	A network map of Macrophage stimulating protein MSP signaling	3	0.9785682646		0.02143173537		ENSG00000114423|ENSG00000097007|ENSG00000110092|ENSG00000129946|ENSG00000171608|ENSG00000213281|ENSG00000149269|ENSG00000110395|ENSG00000148660|ENSG00000070808|ENSG00000099942|ENSG00000175634|ENSG00000050748|ENSG00000130669|ENSG00000051382|ENSG00000177606|ENSG00000169752|ENSG00000177885|ENSG00000002330|ENSG00000102882|ENSG00000111276|ENSG00000124762|ENSG00000157168|ENSG00000133703|ENSG00000169032…	ErbB signaling pathway	89	ENR	WP:WP673	1	0.02143173537	WP:WP673	FALSE	WP:WP673
hsa-miR-106b-5p	muscle system process	13	0.9768151615		0.02318483845		ENSG00000163794|ENSG00000196689|ENSG00000133019|ENSG00000132932|ENSG00000143933|ENSG00000160014|ENSG00000196296|ENSG00000170175|ENSG00000149575|ENSG00000168447|ENSG00000164171|ENSG00000119782|ENSG00000198668|ENSG00000163217|ENSG00000140416|ENSG00000150594|ENSG00000164708|ENSG00000196839|ENSG00000181072|ENSG00000197043|ENSG00000171298|ENSG00000108405|ENSG00000108443|ENSG00000169252|ENSG00000183023…	muscle contraction	342	ENR	GO:0006936	1	0.02318483845	GO:0006936	FALSE	GO:0006936
hsa-miR-106b-5p	muscle system process	13	0.9777693404		0.0222306596		ENSG00000183044|ENSG00000196689|ENSG00000133019|ENSG00000124205|ENSG00000105974|ENSG00000168447|ENSG00000164171|ENSG00000135111|ENSG00000144596|ENSG00000119782|ENSG00000136160|ENSG00000148680|ENSG00000150594|ENSG00000184845|ENSG00000196839|ENSG00000135914|ENSG00000181072|ENSG00000185532|ENSG00000125124|ENSG00000138698|ENSG00000073756|ENSG00000108405|ENSG00000137573|ENSG00000169252|ENSG00000183023…	smooth muscle contraction	104	ENR	GO:0006939	1	0.0222306596	GO:0006939	FALSE	GO:0006939
hsa-miR-106b-5p	regulation of amide metabolic process	12	0.9996672076		3.33E-04		ENSG00000153944|ENSG00000206557|ENSG00000155100|ENSG00000155906|ENSG00000163577|ENSG00000114503|ENSG00000156928|ENSG00000158417|ENSG00000132478|ENSG00000163412|ENSG00000179134|ENSG00000142864|ENSG00000163794|ENSG00000229474|ENSG00000099622|ENSG00000149273|ENSG00000170881|ENSG00000271503|ENSG00000114867|ENSG00000171401|ENSG00000171617|ENSG00000005007|ENSG00000115053|ENSG00000175634|ENSG00000164171…	regulation of translation	378	ENR	GO:0006417	1	3.33E-04	GO:0006417	FALSE	GO:0006417
hsa-miR-106b-5p	RHO GTPase cycle	1	0.9995919943		4.08E-04		ENSG00000113319|ENSG00000186517|ENSG00000105974|ENSG00000132589|ENSG00000124164|ENSG00000142632|ENSG00000214944|ENSG00000071205|ENSG00000134909|ENSG00000136002|ENSG00000196914|ENSG00000072274|ENSG00000196935|ENSG00000139734|ENSG00000137727|ENSG00000120318|ENSG00000137962|ENSG00000285077|ENSG00000104728|ENSG00000138640|ENSG00000198826|ENSG00000173848|ENSG00000140575|ENSG00000047648|ENSG00000185825…	RHOA GTPase cycle	149	ENR	REAC:R-HSA-8980692	1	4.08E-04	REAC:R-HSA-8980692	FALSE	REAC:R-HSA-8980692
hsa-miR-106b-5p	regulation of neuron projection development	16	0.9985877325		0.001412267511		ENSG00000069869|ENSG00000130294|ENSG00000197959|ENSG00000138814|ENSG00000130540|ENSG00000198576|ENSG00000099250|ENSG00000176248|ENSG00000198908|ENSG00000124006|ENSG00000132640|ENSG00000132535|ENSG00000251322|ENSG00000114745|ENSG00000125249|ENSG00000133083|ENSG00000070831|ENSG00000134313|ENSG00000105894|ENSG00000106299|ENSG00000134569|ENSG00000135905|ENSG00000150093|ENSG00000277363|ENSG00000137817…	dendrite morphogenesis	142	ENR	GO:0048813	1	0.001412267511	GO:0048813	FALSE	GO:0048813
hsa-miR-106b-5p	A network map of Macrophage stimulating protein MSP signaling	3	0.9894566587		0.01054334135		ENSG00000189403|ENSG00000204305|ENSG00000147869|ENSG00000002822|ENSG00000149269|ENSG00000149311|ENSG00000254647|ENSG00000271503|ENSG00000114867|ENSG00000004975|ENSG00000169884|ENSG00000196363|ENSG00000275302|ENSG00000175634|ENSG00000104371|ENSG00000164171|ENSG00000135925|ENSG00000005884|ENSG00000150093|ENSG00000150457|ENSG00000196776|ENSG00000150630|ENSG00000149968|ENSG00000164736|ENSG00000150907…	Pleural mesothelioma	435	ENR	WP:WP5087	1	0.01054334135	WP:WP5087	FALSE	WP:WP5087
hsa-miR-106b-5p	forebrain development	9	0.9999727076		2.73E-05		ENSG00000132341|ENSG00000163508|ENSG00000132510|ENSG00000132640|ENSG00000251322|ENSG00000004487|ENSG00000174951|ENSG00000130449|ENSG00000156925|ENSG00000149557|ENSG00000197921|ENSG00000099942|ENSG00000140006|ENSG00000135638|ENSG00000164305|ENSG00000136535|ENSG00000163492|ENSG00000164853|ENSG00000285077|ENSG00000115310|ENSG00000164690|ENSG00000187742|ENSG00000150764|ENSG00000107831|ENSG00000111783…	telencephalon development	279	ENR	GO:0021537	1	2.73E-05	GO:0021537	FALSE	GO:0021537
hsa-miR-106b-5p	Rho protein signal transduction	24	0.9999495995		5.04E-05		ENSG00000120156|ENSG00000040608|ENSG00000097007|ENSG00000130052|ENSG00000174943|ENSG00000099250|ENSG00000139679|ENSG00000164251|ENSG00000105976|ENSG00000136238|ENSG00000177106|ENSG00000177464|ENSG00000034971|ENSG00000099331|ENSG00000214944|ENSG00000141522|ENSG00000130203|ENSG00000005884|ENSG00000078589|ENSG00000150093|ENSG00000275342|ENSG00000137727|ENSG00000135898|ENSG00000169855|ENSG00000111913…	regulation of Rho protein signal transduction	88	ENR	GO:0035023	1	5.04E-05	GO:0035023	FALSE	GO:0035023
hsa-miR-106b-5p	regulation of neuron projection development	16	0.995339174		0.004660826045		ENSG00000113657|ENSG00000097007|ENSG00000099250|ENSG00000114554|ENSG00000003402|ENSG00000132535|ENSG00000004399|ENSG00000132932|ENSG00000173376|ENSG00000254647|ENSG00000004487|ENSG00000171617|ENSG00000004975|ENSG00000102572|ENSG00000134313|ENSG00000105894|ENSG00000149557|ENSG00000134909|ENSG00000115091|ENSG00000164171|ENSG00000198846|ENSG00000155875|ENSG00000119782|ENSG00000005884|ENSG00000136960…	positive regulation of cell projection organization	357	ENR	GO:0031346	1	0.004660826045	GO:0031346	FALSE	GO:0031346
hsa-miR-106b-5p	vesicle cytoskeletal trafficking	23	0.9592622096		0.04073779044		ENSG00000188807|ENSG00000196072|ENSG00000114520|ENSG00000002822|ENSG00000162069|ENSG00000163806|ENSG00000149311|ENSG00000159363|ENSG00000149503|ENSG00000149557|ENSG00000196459|ENSG00000149636|ENSG00000179051|ENSG00000115163|ENSG00000196544|ENSG00000163618|ENSG00000150093|ENSG00000115268|ENSG00000163820|ENSG00000196655|ENSG00000007255|ENSG00000164828|ENSG00000113966|ENSG00000197102|ENSG00000115561…	establishment of organelle localization	486	ENR	GO:0051656	1	0.04073779044	GO:0051656	FALSE	GO:0051656
hsa-miR-106b-5p	regulation of monoatomic cation transmembrane transport	14	0.9802341683		0.01976583168		ENSG00000097007|ENSG00000205542|ENSG00000105329|ENSG00000143933|ENSG00000114796|ENSG00000160014|ENSG00000162494|ENSG00000123560|ENSG00000196296|ENSG00000149575|ENSG00000119782|ENSG00000198668|ENSG00000186810|ENSG00000198373|ENSG00000150093|ENSG00000150594|ENSG00000151150|ENSG00000063176|ENSG00000108405|ENSG00000183023|ENSG00000213366|ENSG00000100739|ENSG00000165240|ENSG00000197386|ENSG00000166592…	regulation of monoatomic cation transmembrane transport	283	ENR	GO:1904062	1	0.01976583168	GO:1904062	FALSE	GO:1904062
hsa-miR-106b-5p	mesenchyme development	25	0.9976933293		0.002306670695		ENSG00000249915|ENSG00000163508|ENSG00000171236|ENSG00000130558|ENSG00000168214|ENSG00000070018|ENSG00000105329|ENSG00000122694|ENSG00000106948|ENSG00000162517|ENSG00000140682|ENSG00000144730|ENSG00000141579|ENSG00000163376|ENSG00000167985|ENSG00000070814|ENSG00000168675|ENSG00000176542|ENSG00000183691|ENSG00000124216|ENSG00000183779|ENSG00000189120|ENSG00000196154|ENSG00000225663|ENSG00000260001…	epithelial to mesenchymal transition	166	ENR	GO:0001837	1	0.002306670695	GO:0001837	FALSE	GO:0001837
hsa-miR-106b-5p	miRNA transcription	2	0.9998902574		1.10E-04		ENSG00000171388|ENSG00000196700|ENSG00000136634|ENSG00000143190|ENSG00000115053|ENSG00000099956|ENSG00000196498|ENSG00000177606|ENSG00000168610|ENSG00000072310|ENSG00000107485|ENSG00000184937|ENSG00000185697|ENSG00000100311|ENSG00000105373|ENSG00000141027|ENSG00000141052|ENSG00000134250|ENSG00000107779|ENSG00000007372|ENSG00000187531|ENSG00000141510|ENSG00000013573|ENSG00000112033|ENSG00000141646…	regulation of ncRNA transcription	97	ENR	GO:0140747	1	1.10E-04	GO:0140747	FALSE	GO:0140747
hsa-miR-106b-5p	cell growth	8	0.99997544		2.46E-05		ENSG00000163794|ENSG00000196189|ENSG00000149357|ENSG00000254647|ENSG00000114867|ENSG00000170242|ENSG00000162998|ENSG00000163217|ENSG00000164404|ENSG00000115310|ENSG00000164736|ENSG00000164823|ENSG00000115414|ENSG00000197019|ENSG00000008294|ENSG00000173848|ENSG00000090432|ENSG00000177189|ENSG00000012048|ENSG00000166148|ENSG00000116586|ENSG00000017427|ENSG00000116670|ENSG00000127870|ENSG00000022267…	regulation of cell growth	424	ENR	GO:0001558	1	2.46E-05	GO:0001558	FALSE	GO:0001558
hsa-miR-106b-5p	ossification	4	0.9838508862		0.01614911381		ENSG00000105329|ENSG00000134363|ENSG00000207927|ENSG00000095739|ENSG00000106991|ENSG00000183691|ENSG00000177426|ENSG00000050748|ENSG00000005339|ENSG00000109320|ENSG00000177606|ENSG00000122641|ENSG00000168610|ENSG00000069702|ENSG00000102882|ENSG00000157077|ENSG00000106799|ENSG00000136603|ENSG00000124813|ENSG00000115415|ENSG00000106366|ENSG00000138798|ENSG00000143768|ENSG00000163513|ENSG00000125378…	TGF beta receptor signaling	55	ENR	WP:WP560	1	0.01614911381	WP:WP560	FALSE	WP:WP560
hsa-miR-106b-5p	RHO GTPase cycle	1	0.9999999998		2.37E-10		ENSG00000153944|ENSG00000159314|ENSG00000130158|ENSG00000114554|ENSG00000149269|ENSG00000004399|ENSG00000149357|ENSG00000149532|ENSG00000115085|ENSG00000136002|ENSG00000115145|ENSG00000163219|ENSG00000137218|ENSG00000150054|ENSG00000150093|ENSG00000006607|ENSG00000137727|ENSG00000137831|ENSG00000137962|ENSG00000116984|ENSG00000138640|ENSG00000115355|ENSG00000150760|ENSG00000151208|ENSG00000173848…	RHO GTPase cycle	449	ENR	REAC:R-HSA-9012999	1	2.37E-10	REAC:R-HSA-9012999	FALSE	REAC:R-HSA-9012999
hsa-miR-106b-5p	forebrain development	9	0.9859486363		0.01405136365		ENSG00000132341|ENSG00000163508|ENSG00000132510|ENSG00000132640|ENSG00000004487|ENSG00000156925|ENSG00000149557|ENSG00000099942|ENSG00000135638|ENSG00000164305|ENSG00000136535|ENSG00000163492|ENSG00000285077|ENSG00000115310|ENSG00000150764|ENSG00000107831|ENSG00000164828|ENSG00000162928|ENSG00000169057|ENSG00000108175|ENSG00000066735|ENSG00000108819|ENSG00000110492|ENSG00000004848|ENSG00000144868…	pallium development	194	ENR	GO:0021543	1	0.01405136365	GO:0021543	FALSE	GO:0021543
hsa-miR-106b-5p	regulation of mitotic cell cycle	5	0.997274083		0.002725916957		ENSG00000206557|ENSG00000214309|ENSG00000149091|ENSG00000097046|ENSG00000105173|ENSG00000188373|ENSG00000117748|ENSG00000163806|ENSG00000149311|ENSG00000099804|ENSG00000114867|ENSG00000164045|ENSG00000143536|ENSG00000099956|ENSG00000005483|ENSG00000150093|ENSG00000150457|ENSG00000006634|ENSG00000006712|ENSG00000133884|ENSG00000008710|ENSG00000151247|ENSG00000108443|ENSG00000255192|ENSG00000169372…	cell cycle G1/S phase transition	241	ENR	GO:0044843	1	0.002725916957	GO:0044843	FALSE	GO:0044843
hsa-miR-106b-5p	Rho protein signal transduction	24	0.9999990244		9.76E-07		ENSG00000120156|ENSG00000097007|ENSG00000099250|ENSG00000213463|ENSG00000187510|ENSG00000105976|ENSG00000177106|ENSG00000177464|ENSG00000070831|ENSG00000214944|ENSG00000130203|ENSG00000196914|ENSG00000005884|ENSG00000150093|ENSG00000275342|ENSG00000137727|ENSG00000137962|ENSG00000150594|ENSG00000135898|ENSG00000111913|ENSG00000140030|ENSG00000140945|ENSG00000173848|ENSG00000047648|ENSG00000173611…	Rho protein signal transduction	143	ENR	GO:0007266	1	9.76E-07	GO:0007266	FALSE	GO:0007266
hsa-miR-106b-5p	positive regulation of cellular catabolic process	15	0.9548754828		0.0451245172		ENSG00000153130|ENSG00000114520|ENSG00000128052|ENSG00000183735|ENSG00000162409|ENSG00000176994|ENSG00000196235|ENSG00000106100|ENSG00000080546|ENSG00000100292|ENSG00000177169|ENSG00000005022|ENSG00000167207|ENSG00000136436|ENSG00000065135|ENSG00000163820|ENSG00000184584|ENSG00000102882|ENSG00000149212|ENSG00000048707|ENSG00000269335|ENSG00000104765|ENSG00000103197|ENSG00000169252|ENSG00000204977…	positive regulation of macroautophagy	75	ENR	GO:0016239	1	0.0451245172	GO:0016239	FALSE	GO:0016239
hsa-miR-106b-5p	A network map of Macrophage stimulating protein MSP signaling	3	0.9755266221		0.02447337794		ENSG00000096968|ENSG00000110092|ENSG00000129946|ENSG00000171608|ENSG00000128052|ENSG00000133818|ENSG00000171862|ENSG00000213281|ENSG00000066468|ENSG00000118689|ENSG00000105976|ENSG00000019991|ENSG00000171791|ENSG00000124181|ENSG00000126458|ENSG00000134853|ENSG00000175634|ENSG00000051382|ENSG00000168610|ENSG00000068078|ENSG00000177885|ENSG00000002330|ENSG00000102882|ENSG00000157168|ENSG00000140443…	EGFR tyrosine kinase inhibitor resistance	84	ENR	WP:WP4806	1	0.02447337794	WP:WP4806	FALSE	WP:WP4806
hsa-miR-106b-5p	axonogenesis	17	0.9999700746		2.99E-05		ENSG00000109132|ENSG00000114554|ENSG00000196189|ENSG00000149269|ENSG00000004399|ENSG00000075891|ENSG00000149557|ENSG00000174672|ENSG00000196470|ENSG00000150093|ENSG00000115310|ENSG00000164690|ENSG00000115414|ENSG00000151150|ENSG00000005810|ENSG00000115904|ENSG00000010810|ENSG00000004848|ENSG00000007372|ENSG00000197956|ENSG00000016082|ENSG00000198198|ENSG00000116641|ENSG00000198400|ENSG00000127870…	axonogenesis	466	ENR	GO:0007409	1	2.99E-05	GO:0007409	FALSE	GO:0007409
hsa-miR-106b-5p	mesenchyme development	25	0.9857211725		0.01427882748		ENSG00000163508|ENSG00000171236|ENSG00000130558|ENSG00000099250|ENSG00000109132|ENSG00000168214|ENSG00000196189|ENSG00000105329|ENSG00000075891|ENSG00000135622|ENSG00000162998|ENSG00000135925|ENSG00000164188|ENSG00000196591|ENSG00000164442|ENSG00000150593|ENSG00000115310|ENSG00000164690|ENSG00000204301|ENSG00000107485|ENSG00000197451|ENSG00000107831|ENSG00000100201|ENSG00000115414|ENSG00000168646…	mesenchymal cell differentiation	248	ENR	GO:0048762	1	0.01427882748	GO:0048762	FALSE	GO:0048762
hsa-miR-106b-5p	vesicle cytoskeletal trafficking	23	0.9825621691		0.0174378309		ENSG00000130294|ENSG00000188807|ENSG00000114446|ENSG00000168172|ENSG00000196072|ENSG00000162069|ENSG00000196230|ENSG00000132872|ENSG00000168280|ENSG00000132589|ENSG00000132604|ENSG00000149557|ENSG00000132842|ENSG00000196544|ENSG00000163820|ENSG00000196659|ENSG00000115355|ENSG00000139220|ENSG00000164828|ENSG00000169057|ENSG00000197102|ENSG00000197386|ENSG00000143951|ENSG00000100360|ENSG00000197535…	cytoskeleton-dependent intracellular transport	211	ENR	GO:0030705	1	0.0174378309	GO:0030705	FALSE	GO:0030705
hsa-miR-106b-5p	cellular response to oxygen levels	6	0.9940039091		0.00599609092		ENSG00000132356|ENSG00000204305|ENSG00000168209|ENSG00000105329|ENSG00000114650|ENSG00000173198|ENSG00000003402|ENSG00000149311|ENSG00000173376|ENSG00000133110|ENSG00000272398|ENSG00000100292|ENSG00000109610|ENSG00000164171|ENSG00000132906|ENSG00000005339|ENSG00000121691|ENSG00000164305|ENSG00000164442|ENSG00000115310|ENSG00000007171|ENSG00000150630|ENSG00000196839|ENSG00000150995|ENSG00000169057…	response to hypoxia	303	ENR	GO:0001666	1	0.00599609092	GO:0001666	FALSE	GO:0001666
hsa-miR-106b-5p	axonogenesis	17	0.9999612489		3.88E-05		ENSG00000118257|ENSG00000186868|ENSG00000136021|ENSG00000139352|ENSG00000176165|ENSG00000099250|ENSG00000109132|ENSG00000171862|ENSG00000066468|ENSG00000114554|ENSG00000160551|ENSG00000105953|ENSG00000173376|ENSG00000204852|ENSG00000133083|ENSG00000172425|ENSG00000198954|ENSG00000174013|ENSG00000214944|ENSG00000144290|ENSG00000177551|ENSG00000074047|ENSG00000135049|ENSG00000165704|ENSG00000122585…	central nervous system neuron development	87	ENR	GO:0021954	1	3.88E-05	GO:0021954	FALSE	GO:0021954
hsa-miR-106b-5p	axonogenesis	17	0.9974567978		0.002543202215		ENSG00000163508|ENSG00000123607|ENSG00000139352|ENSG00000176165|ENSG00000099250|ENSG00000109132|ENSG00000114554|ENSG00000162367|ENSG00000105953|ENSG00000173376|ENSG00000251322|ENSG00000204852|ENSG00000133083|ENSG00000130449|ENSG00000214944|ENSG00000139915|ENSG00000197921|ENSG00000144290|ENSG00000177551|ENSG00000135638|ENSG00000198846|ENSG00000135049|ENSG00000144355|ENSG00000135472|ENSG00000136535…	central nervous system neuron differentiation	181	ENR	GO:0021953	1	0.002543202215	GO:0021953	FALSE	GO:0021953
hsa-miR-106b-5p	miRNA transcription	2	0.9999984863		1.51E-06		ENSG00000171388|ENSG00000118689|ENSG00000196700|ENSG00000136634|ENSG00000084093|ENSG00000143190|ENSG00000172179|ENSG00000196498|ENSG00000177606|ENSG00000168610|ENSG00000072310|ENSG00000204531|ENSG00000107485|ENSG00000184937|ENSG00000173039|ENSG00000100311|ENSG00000118513|ENSG00000125378|ENSG00000125398|ENSG00000175592|ENSG00000136997|ENSG00000141027|ENSG00000120738|ENSG00000141052|ENSG00000134250…	miRNA transcription	76	ENR	GO:0061614	1	1.51E-06	GO:0061614	FALSE	GO:0061614
hsa-miR-106b-5p	axonogenesis	17	0.9952433076		0.0047566924		ENSG00000077279|ENSG00000109132|ENSG00000171862|ENSG00000111678|ENSG00000085433|ENSG00000104133|ENSG00000147862|ENSG00000204852|ENSG00000100503|ENSG00000133083|ENSG00000198198|ENSG00000198954|ENSG00000133216|ENSG00000174013|ENSG00000214944|ENSG00000221866|ENSG00000182580|ENSG00000074047|ENSG00000182704|ENSG00000152784|ENSG00000160460|ENSG00000007168|ENSG00000166579|ENSG00000118276|ENSG00000154928…	central nervous system neuron axonogenesis	38	ENR	GO:0021955	1	0.0047566924	GO:0021955	FALSE	GO:0021955
hsa-miR-106b-5p	PIP3 activates AKT signaling	11	0.9941915407		0.005808459287		ENSG00000196468|ENSG00000171608|ENSG00000099341|ENSG00000105568|ENSG00000149357|ENSG00000168283|ENSG00000254647|ENSG00000004487|ENSG00000148660|ENSG00000149480|ENSG00000105723|ENSG00000175634|ENSG00000183943|ENSG00000005249|ENSG00000132906|ENSG00000198668|ENSG00000198373|ENSG00000115233|ENSG00000178562|ENSG00000196591|ENSG00000150907|ENSG00000150995|ENSG00000169047|ENSG00000222028|ENSG00000197170…	Intracellular signaling by second messengers	292	ENR	REAC:R-HSA-9006925	1	0.005808459287	REAC:R-HSA-9006925	FALSE	REAC:R-HSA-9006925
hsa-miR-106b-5p	mesenchyme development	25	0.9980093862		0.001990613841		ENSG00000163508|ENSG00000171236|ENSG00000130558|ENSG00000099250|ENSG00000109132|ENSG00000168214|ENSG00000196189|ENSG00000105329|ENSG00000121570|ENSG00000075891|ENSG00000156925|ENSG00000135622|ENSG00000162998|ENSG00000135925|ENSG00000164188|ENSG00000196591|ENSG00000164442|ENSG00000150593|ENSG00000166341|ENSG00000115310|ENSG00000164690|ENSG00000204301|ENSG00000107485|ENSG00000197451|ENSG00000103226…	mesenchyme development	316	ENR	GO:0060485	1	0.001990613841	GO:0060485	FALSE	GO:0060485
hsa-miR-106b-5p	cell growth	8	0.9512706611		0.04872933888		ENSG00000099250|ENSG00000168243|ENSG00000196189|ENSG00000105329|ENSG00000105568|ENSG00000133104|ENSG00000105723|ENSG00000168395|ENSG00000135622|ENSG00000162998|ENSG00000163217|ENSG00000164404|ENSG00000137261|ENSG00000164442|ENSG00000115310|ENSG00000164736|ENSG00000095587|ENSG00000164823|ENSG00000007341|ENSG00000197019|ENSG00000169057|ENSG00000008294|ENSG00000057019|ENSG00000108379|ENSG00000063176…	negative regulation of growth	244	ENR	GO:0045926	1	0.04872933888	GO:0045926	FALSE	GO:0045926
hsa-miR-15b-5p	regulation of kinase activity	3	0.999999942		5.80E-08		ENSG00000001084|ENSG00000215174|ENSG00000244274|ENSG00000128989|ENSG00000149273|ENSG00000143420|ENSG00000143933|ENSG00000154237|ENSG00000196262|ENSG00000160014|ENSG00000114867|ENSG00000171033|ENSG00000005249|ENSG00000119782|ENSG00000164266|ENSG00000198668|ENSG00000196591|ENSG00000150457|ENSG00000150593|ENSG00000158615|ENSG00000008294|ENSG00000008405|ENSG00000183023|ENSG00000010810|ENSG00000007372…	negative regulation of protein modification process	400	ENR	GO:0031400	1	5.80E-08	GO:0031400	FALSE	GO:0031400
hsa-miR-15b-5p	Pleural mesothelioma	2	0.981805528		0.01819447197		ENSG00000163545|ENSG00000114978|ENSG00000137693|ENSG00000151967|ENSG00000283154|ENSG00000120162|ENSG00000196159|ENSG00000104375|ENSG00000126016|ENSG00000153303|ENSG00000018408|ENSG00000047644|ENSG00000162105|ENSG00000186575|ENSG00000131023|ENSG00000074219|ENSG00000144560|ENSG00000007866|ENSG00000129474|ENSG00000150457|ENSG00000151923|ENSG00000160602|ENSG00000166341|ENSG00000075413|ENSG00000101109…	hippo signaling	44	ENR	GO:0035329	1	0.01819447197	GO:0035329	FALSE	GO:0035329
hsa-miR-15b-5p	Pleural mesothelioma	2	0.99999995		5.00E-08		ENSG00000058091|ENSG00000109472|ENSG00000147655|ENSG00000154237|ENSG00000272398|ENSG00000004975|ENSG00000169884|ENSG00000170242|ENSG00000104371|ENSG00000196470|ENSG00000136155|ENSG00000162998|ENSG00000135925|ENSG00000163346|ENSG00000005884|ENSG00000154856|ENSG00000158813|ENSG00000150457|ENSG00000006712|ENSG00000171243|ENSG00000196781|ENSG00000164690|ENSG00000075290|ENSG00000164736|ENSG00000150764…	cell-cell signaling by wnt	454	ENR	GO:0198738	1	5.00E-08	GO:0198738	FALSE	GO:0198738
hsa-miR-15b-5p	glucose import	12	0.9990549302		9.45E-04		ENSG00000162344|ENSG00000128989|ENSG00000142330|ENSG00000169696|ENSG00000197822|ENSG00000185950|ENSG00000110436|ENSG00000147257|ENSG00000197594|ENSG00000254647|ENSG00000105723|ENSG00000091039|ENSG00000135100|ENSG00000070371|ENSG00000151615|ENSG00000173262|ENSG00000178752|ENSG00000165699|ENSG00000163069|ENSG00000184845|ENSG00000054277|ENSG00000157500|ENSG00000169047|ENSG00000170890|ENSG00000174697…	glucose import	74	ENR	GO:0046323	1	9.45E-04	GO:0046323	FALSE	GO:0046323
hsa-miR-15b-5p	Insulin signaling	1	0.9730897438		0.02691025617		ENSG00000096968|ENSG00000132356|ENSG00000213231|ENSG00000114450|ENSG00000196468|ENSG00000158571|ENSG00000168209|ENSG00000171608|ENSG00000213281|ENSG00000123836|ENSG00000168243|ENSG00000160741|ENSG00000105568|ENSG00000254647|ENSG00000133124|ENSG00000196455|ENSG00000175634|ENSG00000164171|ENSG00000175766|ENSG00000132906|ENSG00000168685|ENSG00000005884|ENSG00000133056|ENSG00000005961|ENSG00000150093…	Focal adhesion PI3K Akt mTOR signaling pathway	301	ENR	WP:WP3932	1	0.02691025617	WP:WP3932	FALSE	WP:WP3932
hsa-miR-15b-5p	Pleural mesothelioma	2	0.9958215236		0.004178476377		ENSG00000069956|ENSG00000196468|ENSG00000171608|ENSG00000162337|ENSG00000070018|ENSG00000162344|ENSG00000134245|ENSG00000115596|ENSG00000187682|ENSG00000177283|ENSG00000004975|ENSG00000169884|ENSG00000183691|ENSG00000129682|ENSG00000134853|ENSG00000135100|ENSG00000177606|ENSG00000135925|ENSG00000168610|ENSG00000177885|ENSG00000169032|ENSG00000107831|ENSG00000163251|ENSG00000108379|ENSG00000138798…	Embryonic stem cell pluripotency pathways	116	ENR	WP:WP3931	1	0.004178476377	WP:WP3931	FALSE	WP:WP3931
hsa-miR-15b-5p	regulation of kinase activity	3	0.9895253275		0.01047467254		ENSG00000097007|ENSG00000132376|ENSG00000244274|ENSG00000196262|ENSG00000197114|ENSG00000105723|ENSG00000167470|ENSG00000197372|ENSG00000171033|ENSG00000005249|ENSG00000150457|ENSG00000107140|ENSG00000150593|ENSG00000133895|ENSG00000183023|ENSG00000165672|ENSG00000170027|ENSG00000116288|ENSG00000112029|ENSG00000018408|ENSG00000116670|ENSG00000100744|ENSG00000116717|ENSG00000244474|ENSG00000071575…	negative regulation of transferase activity	194	ENR	GO:0051348	1	0.01047467254	GO:0051348	FALSE	GO:0051348
hsa-miR-15b-5p	regulation of kinase activity	3	0.9823782811		0.01762171891		ENSG00000096968|ENSG00000213231|ENSG00000097007|ENSG00000214827|ENSG00000111907|ENSG00000105325|ENSG00000149269|ENSG00000149273|ENSG00000163806|ENSG00000132535|ENSG00000241186|ENSG00000168283|ENSG00000254647|ENSG00000143933|ENSG00000196262|ENSG00000259384|ENSG00000160014|ENSG00000271503|ENSG00000272398|ENSG00000105723|ENSG00000161010|ENSG00000004975|ENSG00000164078|ENSG00000143748|ENSG00000110244…	positive regulation of transferase activity	366	ENR	GO:0051347	1	0.01762171891	GO:0051347	FALSE	GO:0051347
hsa-miR-15b-5p	Pleural mesothelioma	2	0.9998971377		1.03E-04		ENSG00000104901|ENSG00000058091|ENSG00000147655|ENSG00000168214|ENSG00000105329|ENSG00000133067|ENSG00000154237|ENSG00000177283|ENSG00000105723|ENSG00000004975|ENSG00000169884|ENSG00000134569|ENSG00000170242|ENSG00000104371|ENSG00000196470|ENSG00000136155|ENSG00000162998|ENSG00000135925|ENSG00000198435|ENSG00000145506|ENSG00000158813|ENSG00000150457|ENSG00000171243|ENSG00000196781|ENSG00000164690…	canonical Wnt signaling pathway	305	ENR	GO:0060070	1	1.03E-04	GO:0060070	FALSE	GO:0060070
hsa-miR-15b-5p	protein secretion	13	0.9777891411		0.02221085887		ENSG00000081760|ENSG00000123836|ENSG00000128266|ENSG00000104219|ENSG00000133019|ENSG00000142330|ENSG00000145087|ENSG00000159363|ENSG00000143420|ENSG00000254647|ENSG00000196262|ENSG00000148672|ENSG00000271503|ENSG00000152254|ENSG00000164038|ENSG00000167470|ENSG00000169992|ENSG00000123983|ENSG00000170011|ENSG00000177542|ENSG00000162852|ENSG00000171033|ENSG00000181031|ENSG00000174672|ENSG00000198643…	regulation of protein transport	440	ENR	GO:0051223	1	0.02221085887	GO:0051223	FALSE	GO:0051223
hsa-miR-15b-5p	glucose import	12	0.9618957927		0.03810420732		ENSG00000145192|ENSG00000104918|ENSG00000132356|ENSG00000001084|ENSG00000132376|ENSG00000158571|ENSG00000114650|ENSG00000142330|ENSG00000003402|ENSG00000005882|ENSG00000136634|ENSG00000254647|ENSG00000133124|ENSG00000105723|ENSG00000115053|ENSG00000165953|ENSG00000106128|ENSG00000121691|ENSG00000167701|ENSG00000149212|ENSG00000170852|ENSG00000150907|ENSG00000169047|ENSG00000115415|ENSG00000008405…	response to insulin	263	ENR	GO:0032868	1	0.03810420732	GO:0032868	FALSE	GO:0032868
hsa-miR-15b-5p	glucose import	12	0.9786729436		0.02132705637		ENSG00000145192|ENSG00000132356|ENSG00000001084|ENSG00000132376|ENSG00000142330|ENSG00000003402|ENSG00000005882|ENSG00000254647|ENSG00000133124|ENSG00000105723|ENSG00000115053|ENSG00000165953|ENSG00000106128|ENSG00000167701|ENSG00000149212|ENSG00000150907|ENSG00000169047|ENSG00000115415|ENSG00000108443|ENSG00000132670|ENSG00000115904|ENSG00000197535|ENSG00000100889|ENSG00000011405|ENSG00000007372…	cellular response to insulin stimulus	200	ENR	GO:0032869	1	0.02132705637	GO:0032869	FALSE	GO:0032869
hsa-miR-15b-5p	regulation of synapse structure or activity	7	0.9912318358		0.008768164196		ENSG00000130294|ENSG00000197959|ENSG00000198576|ENSG00000196083|ENSG00000198908|ENSG00000251322|ENSG00000254647|ENSG00000070831|ENSG00000106299|ENSG00000130203|ENSG00000162946|ENSG00000277363|ENSG00000137825|ENSG00000135333|ENSG00000138443|ENSG00000139220|ENSG00000170396|ENSG00000115183|ENSG00000107404|ENSG00000010810|ENSG00000169760|ENSG00000179915|ENSG00000273079|ENSG00000198844|ENSG00000001617…	regulation of postsynapse organization	104	ENR	GO:0099175	1	0.008768164196	GO:0099175	FALSE	GO:0099175
hsa-miR-15b-5p	regulation of kinase activity	3	0.986387806		0.01361219396		ENSG00000097007|ENSG00000132376|ENSG00000176108|ENSG00000162337|ENSG00000244274|ENSG00000070018|ENSG00000254087|ENSG00000122188|ENSG00000130695|ENSG00000139546|ENSG00000105974|ENSG00000176994|ENSG00000196262|ENSG00000197114|ENSG00000139687|ENSG00000197372|ENSG00000171033|ENSG00000130203|ENSG00000005249|ENSG00000134242|ENSG00000150457|ENSG00000277363|ENSG00000107140|ENSG00000124762|ENSG00000150593…	negative regulation of protein kinase activity	150	ENR	GO:0006469	1	0.01361219396	GO:0006469	FALSE	GO:0006469
hsa-miR-15b-5p	regulation of synapse structure or activity	7	0.9578619006		0.04213809936		ENSG00000130294|ENSG00000099250|ENSG00000196083|ENSG00000104219|ENSG00000110076|ENSG00000128594|ENSG00000132535|ENSG00000146938|ENSG00000251322|ENSG00000156959|ENSG00000254647|ENSG00000157916|ENSG00000165246|ENSG00000165917|ENSG00000169992|ENSG00000170175|ENSG00000171723|ENSG00000134569|ENSG00000187902|ENSG00000260230|ENSG00000099942|ENSG00000168522|ENSG00000135905|ENSG00000136279|ENSG00000005884…	postsynapse organization	198	ENR	GO:0099173	1	0.04213809936	GO:0099173	FALSE	GO:0099173
hsa-miR-15b-5p	Alzheimer 39 s disease	5	0.9999822362		1.78E-05		ENSG00000204305|ENSG00000284032|ENSG00000171608|ENSG00000213281|ENSG00000099341|ENSG00000196230|ENSG00000168280|ENSG00000254647|ENSG00000143933|ENSG00000133124|ENSG00000160014|ENSG00000177283|ENSG00000196296|ENSG00000004975|ENSG00000169884|ENSG00000005022|ENSG00000196455|ENSG00000104371|ENSG00000284214|ENSG00000132906|ENSG00000149782|ENSG00000198668|ENSG00000135925|ENSG00000164305|ENSG00000115233…	Alzheimer 39 s disease and miRNA effects	264	ENR	WP:WP2059	1	1.78E-05	WP:WP2059	FALSE	WP:WP2059
hsa-miR-15b-5p	Insulin signaling	1	0.9656116176		0.03438838235		ENSG00000249915|ENSG00000113946|ENSG00000163577|ENSG00000171608|ENSG00000162337|ENSG00000168214|ENSG00000070018|ENSG00000134245|ENSG00000105329|ENSG00000149269|ENSG00000115596|ENSG00000162521|ENSG00000188153|ENSG00000177283|ENSG00000169884|ENSG00000124216|ENSG00000184113|ENSG00000106462|ENSG00000135925|ENSG00000072415|ENSG00000150457|ENSG00000177885|ENSG00000106799|ENSG00000204301|ENSG00000075290…	Epithelial to mesenchymal transition in colorectal cancer	161	ENR	WP:WP4239	1	0.03438838235	WP:WP4239	FALSE	WP:WP4239
hsa-miR-15b-5p	regulation of neurogenesis	6	0.9956095799		0.004390420078		ENSG00000114554|ENSG00000163794|ENSG00000196189|ENSG00000149357|ENSG00000254647|ENSG00000114867|ENSG00000170242|ENSG00000162998|ENSG00000163217|ENSG00000150093|ENSG00000164404|ENSG00000115310|ENSG00000164736|ENSG00000164823|ENSG00000115414|ENSG00000197019|ENSG00000008294|ENSG00000164934|ENSG00000173848|ENSG00000176624|ENSG00000090432|ENSG00000177189|ENSG00000012048|ENSG00000166148|ENSG00000116586…	cell growth	499	ENR	GO:0016049	1	0.004390420078	GO:0016049	FALSE	GO:0016049
hsa-miR-15b-5p	protein localization to nucleus	9	0.989744243		0.01025575701		ENSG00000096968|ENSG00000132341|ENSG00000163564|ENSG00000105329|ENSG00000159363|ENSG00000254647|ENSG00000006042|ENSG00000133083|ENSG00000143748|ENSG00000169251|ENSG00000171033|ENSG00000047410|ENSG00000005339|ENSG00000072274|ENSG00000134242|ENSG00000150457|ENSG00000184900|ENSG00000135272|ENSG00000107140|ENSG00000164690|ENSG00000178028|ENSG00000150753|ENSG00000115484|ENSG00000073712|ENSG00000073756…	regulation of protein localization to nucleus	148	ENR	GO:1900180	1	0.01025575701	GO:1900180	FALSE	GO:1900180
hsa-miR-15b-5p	regulation of synapse structure or activity	7	0.9999960656		3.93E-06		ENSG00000130294|ENSG00000097007|ENSG00000196083|ENSG00000196189|ENSG00000196230|ENSG00000251322|ENSG00000136634|ENSG00000156959|ENSG00000254647|ENSG00000132639|ENSG00000114867|ENSG00000169992|ENSG00000134569|ENSG00000150093|ENSG00000137825|ENSG00000138443|ENSG00000139220|ENSG00000107954|ENSG00000169057|ENSG00000170396|ENSG00000140557|ENSG00000141668|ENSG00000005810|ENSG00000151208|ENSG00000173114…	regulation of synapse structure or activity	249	ENR	GO:0050803	1	3.93E-06	GO:0050803	FALSE	GO:0050803
hsa-miR-15b-5p	cellular response to external stimulus	14	0.9855125213		0.01448747865		ENSG00000132356|ENSG00000132382|ENSG00000149357|ENSG00000005882|ENSG00000133110|ENSG00000080546|ENSG00000114867|ENSG00000102572|ENSG00000196455|ENSG00000005339|ENSG00000132275|ENSG00000149485|ENSG00000133056|ENSG00000134602|ENSG00000006715|ENSG00000149212|ENSG00000100150|ENSG00000100151|ENSG00000133706|ENSG00000150907|ENSG00000108443|ENSG00000115592|ENSG00000134001|ENSG00000172071|ENSG00000145040…	cellular response to nutrient levels	245	ENR	GO:0031669	1	0.01448747865	GO:0031669	FALSE	GO:0031669
hsa-miR-15b-5p	Insulin signaling	1	0.9999986244		1.38E-06		ENSG00000114423|ENSG00000069956|ENSG00000132356|ENSG00000142949|ENSG00000129946|ENSG00000171608|ENSG00000132589|ENSG00000162409|ENSG00000132639|ENSG00000133124|ENSG00000105723|ENSG00000196455|ENSG00000175634|ENSG00000130758|ENSG00000177606|ENSG00000006062|ENSG00000177885|ENSG00000076944|ENSG00000024422|ENSG00000140443|ENSG00000136854|ENSG00000169032|ENSG00000150907|ENSG00000008256|ENSG00000169047…	Insulin signaling	160	ENR	WP:WP481	1	1.38E-06	WP:WP481	FALSE	WP:WP481
hsa-miR-15b-5p	regulation of protein catabolic process	4	0.999999613		3.87E-07		ENSG00000206557|ENSG00000198961|ENSG00000001084|ENSG00000107872|ENSG00000128250|ENSG00000169884|ENSG00000100991|ENSG00000196470|ENSG00000183580|ENSG00000164292|ENSG00000196510|ENSG00000005812|ENSG00000115233|ENSG00000198862|ENSG00000133612|ENSG00000164690|ENSG00000168646|ENSG00000001629|ENSG00000164934|ENSG00000011275|ENSG00000197170|ENSG00000013561|ENSG00000034677|ENSG00000063978|ENSG00000197329…	proteasome-mediated ubiquitin-dependent protein catabolic process	400	ENR	GO:0043161	1	3.87E-07	GO:0043161	FALSE	GO:0043161
hsa-miR-15b-5p	cellular response to external stimulus	14	0.9781630761		0.02183692392		ENSG00000132356|ENSG00000132382|ENSG00000149357|ENSG00000005882|ENSG00000023572|ENSG00000133110|ENSG00000080546|ENSG00000114867|ENSG00000102572|ENSG00000196455|ENSG00000106268|ENSG00000005339|ENSG00000132275|ENSG00000149485|ENSG00000133056|ENSG00000134602|ENSG00000006715|ENSG00000149212|ENSG00000100150|ENSG00000100151|ENSG00000133706|ENSG00000150907|ENSG00000066735|ENSG00000108443|ENSG00000115592…	cellular response to extracellular stimulus	274	ENR	GO:0031668	1	0.02183692392	GO:0031668	FALSE	GO:0031668
hsa-miR-15b-5p	Alzheimer 39 s disease	5	0.9856329201		0.0143670799		ENSG00000120875|ENSG00000164086|ENSG00000105568|ENSG00000106100|ENSG00000143947|ENSG00000071242|ENSG00000166484|ENSG00000167207|ENSG00000050748|ENSG00000184216|ENSG00000109320|ENSG00000177606|ENSG00000100784|ENSG00000102882|ENSG00000168884|ENSG00000177889|ENSG00000072803|ENSG00000269335|ENSG00000169032|ENSG00000137713|ENSG00000157625|ENSG00000076984|ENSG00000166167|ENSG00000055130|ENSG00000150991…	MAP kinase activation	63	ENR	REAC:R-HSA-450294	1	0.0143670799	REAC:R-HSA-450294	FALSE	REAC:R-HSA-450294
hsa-miR-15b-5p	Pleural mesothelioma	2	0.9969831735		0.003016826461		ENSG00000123607|ENSG00000147655|ENSG00000168214|ENSG00000139292|ENSG00000187123|ENSG00000105974|ENSG00000132846|ENSG00000133067|ENSG00000154237|ENSG00000169884|ENSG00000170242|ENSG00000188760|ENSG00000136155|ENSG00000177565|ENSG00000213889|ENSG00000198435|ENSG00000158813|ENSG00000141551|ENSG00000124766|ENSG00000133794|ENSG00000073711|ENSG00000073536|ENSG00000138798|ENSG00000169218|ENSG00000154342…	positive regulation of canonical Wnt signaling pathway	105	ENR	GO:0090263	1	0.003016826461	GO:0090263	FALSE	GO:0090263
hsa-miR-15b-5p	Insulin signaling	1	0.9996532893		3.47E-04		ENSG00000110092|ENSG00000105810|ENSG00000171608|ENSG00000171862|ENSG00000213281|ENSG00000066468|ENSG00000105173|ENSG00000118689|ENSG00000110395|ENSG00000149311|ENSG00000105976|ENSG00000139618|ENSG00000124181|ENSG00000139687|ENSG00000134853|ENSG00000051382|ENSG00000027075|ENSG00000133056|ENSG00000184481|ENSG00000118971|ENSG00000123080|ENSG00000177885|ENSG00000102882|ENSG00000123374|ENSG00000111276…	Glioblastoma signaling pathways	82	ENR	WP:WP2261	1	3.47E-04	WP:WP2261	FALSE	WP:WP2261
hsa-miR-15b-5p	protein secretion	13	0.9808675725		0.01913242754		ENSG00000065615|ENSG00000096968|ENSG00000081760|ENSG00000131620|ENSG00000123836|ENSG00000128266|ENSG00000133019|ENSG00000142330|ENSG00000132872|ENSG00000145087|ENSG00000159363|ENSG00000196535|ENSG00000143420|ENSG00000147262|ENSG00000254647|ENSG00000148660|ENSG00000196262|ENSG00000105649|ENSG00000132639|ENSG00000148672|ENSG00000271503|ENSG00000152254|ENSG00000164038|ENSG00000167470|ENSG00000169992…	establishment of protein localization to extracellular region	367	ENR	GO:0035592	1	0.01913242754	GO:0035592	FALSE	GO:0035592
hsa-miR-15b-5p	regulation of synapse structure or activity	7	0.9998303389		1.70E-04		ENSG00000196083|ENSG00000196189|ENSG00000104219|ENSG00000110076|ENSG00000196230|ENSG00000128594|ENSG00000004399|ENSG00000146938|ENSG00000251322|ENSG00000156959|ENSG00000254647|ENSG00000157916|ENSG00000165246|ENSG00000114867|ENSG00000165917|ENSG00000169992|ENSG00000170175|ENSG00000171723|ENSG00000187902|ENSG00000260230|ENSG00000186472|ENSG00000005884|ENSG00000150093|ENSG00000150471|ENSG00000164061…	synapse organization	485	ENR	GO:0050808	1	1.70E-04	GO:0050808	FALSE	GO:0050808
hsa-miR-15b-5p	Insulin signaling	1	0.9990850732		9.15E-04		ENSG00000100030|ENSG00000117020|ENSG00000117676|ENSG00000102096|ENSG00000141564|ENSG00000137193|ENSG00000137764|ENSG00000163932|ENSG00000114867|ENSG00000071242|ENSG00000072062|ENSG00000175634|ENSG00000050748|ENSG00000121879|ENSG00000051382|ENSG00000105647|ENSG00000105851|ENSG00000156976|ENSG00000142208|ENSG00000100784|ENSG00000075151|ENSG00000107643|ENSG00000065559|ENSG00000154229|ENSG00000102882…	Translation inhibitors in chronically activated PDGFRA cells	46	ENR	WP:WP4566	1	9.15E-04	WP:WP4566	FALSE	WP:WP4566
hsa-miR-15b-5p	regulation of synapse structure or activity	7	0.9999958478		4.15E-06		ENSG00000130294|ENSG00000097007|ENSG00000196083|ENSG00000196189|ENSG00000196230|ENSG00000251322|ENSG00000136634|ENSG00000156959|ENSG00000254647|ENSG00000132639|ENSG00000114867|ENSG00000169992|ENSG00000134569|ENSG00000150093|ENSG00000137825|ENSG00000138443|ENSG00000139220|ENSG00000107954|ENSG00000169057|ENSG00000170396|ENSG00000140557|ENSG00000141668|ENSG00000005810|ENSG00000151208|ENSG00000173114…	regulation of synapse organization	242	ENR	GO:0050807	1	4.15E-06	GO:0050807	FALSE	GO:0050807
hsa-miR-15b-5p	regulation of neuron projection development	10	0.9999871871		1.28E-05		ENSG00000114554|ENSG00000196189|ENSG00000149269|ENSG00000003402|ENSG00000004399|ENSG00000251322|ENSG00000254647|ENSG00000004487|ENSG00000114745|ENSG00000148660|ENSG00000171617|ENSG00000102572|ENSG00000149557|ENSG00000174672|ENSG00000119782|ENSG00000005884|ENSG00000196591|ENSG00000115310|ENSG00000115355|ENSG00000196961|ENSG00000115414|ENSG00000005810|ENSG00000099365|ENSG00000010810|ENSG00000116044…	regulation of neuron projection development	457	ENR	GO:0010975	1	1.28E-05	GO:0010975	FALSE	GO:0010975
hsa-miR-15b-5p	Insulin signaling	1	0.9999869173		1.31E-05		ENSG00000114423|ENSG00000069956|ENSG00000132356|ENSG00000129946|ENSG00000171608|ENSG00000139155|ENSG00000132589|ENSG00000147100|ENSG00000162409|ENSG00000254647|ENSG00000133124|ENSG00000105723|ENSG00000196455|ENSG00000175634|ENSG00000130758|ENSG00000072310|ENSG00000006062|ENSG00000149212|ENSG00000169032|ENSG00000150907|ENSG00000169047|ENSG00000197408|ENSG00000107263|ENSG00000151247|ENSG00000100485…	Angiopoietin like protein 8 regulatory pathway	132	ENR	WP:WP3915	1	1.31E-05	WP:WP3915	FALSE	WP:WP3915
hsa-miR-15b-5p	Pleural mesothelioma	2	0.9999999603		3.97E-08		ENSG00000058091|ENSG00000109472|ENSG00000147655|ENSG00000154237|ENSG00000272398|ENSG00000004975|ENSG00000169884|ENSG00000170242|ENSG00000104371|ENSG00000196470|ENSG00000136155|ENSG00000162998|ENSG00000135925|ENSG00000163346|ENSG00000005884|ENSG00000154856|ENSG00000158813|ENSG00000150457|ENSG00000006712|ENSG00000171243|ENSG00000196781|ENSG00000164690|ENSG00000075290|ENSG00000164736|ENSG00000150764…	Wnt signaling pathway	452	ENR	GO:0016055	1	3.97E-08	GO:0016055	FALSE	GO:0016055
hsa-miR-15b-5p	protein localization to nucleus	9	0.9978180745		0.002181925506		ENSG00000096968|ENSG00000114423|ENSG00000132341|ENSG00000114503|ENSG00000105329|ENSG00000099901|ENSG00000005007|ENSG00000171033|ENSG00000196497|ENSG00000168610|ENSG00000164188|ENSG00000111196|ENSG00000115268|ENSG00000181555|ENSG00000116698|ENSG00000164690|ENSG00000198952|ENSG00000205323|ENSG00000152104|ENSG00000008710|ENSG00000100296|ENSG00000151247|ENSG00000112159|ENSG00000169371|ENSG00000056972…	nucleocytoplasmic transport	334	ENR	GO:0006913	1	0.002181925506	GO:0006913	FALSE	GO:0006913
hsa-miR-15b-5p	regulation of protein catabolic process	4	0.9925323661		0.007467633869		ENSG00000189283|ENSG00000159363|ENSG00000134588|ENSG00000136634|ENSG00000254647|ENSG00000124486|ENSG00000135919|ENSG00000164690|ENSG00000007171|ENSG00000147164|ENSG00000107185|ENSG00000005810|ENSG00000140564|ENSG00000273841|ENSG00000105373|ENSG00000155313|ENSG00000163602|ENSG00000010810|ENSG00000157119|ENSG00000157150|ENSG00000181790|ENSG00000116288|ENSG00000162191|ENSG00000166634|ENSG00000141646…	negative regulation of protein catabolic process	110	ENR	GO:0042177	1	0.007467633869	GO:0042177	FALSE	GO:0042177
hsa-miR-15b-5p	regulation of protein catabolic process	4	0.9999999658		3.42E-08		ENSG00000114423|ENSG00000001084|ENSG00000163659|ENSG00000189283|ENSG00000105325|ENSG00000104219|ENSG00000128250|ENSG00000159363|ENSG00000136634|ENSG00000254647|ENSG00000160803|ENSG00000105723|ENSG00000169884|ENSG00000180304|ENSG00000115233|ENSG00000145506|ENSG00000168615|ENSG00000239697|ENSG00000249751|ENSG00000150594|ENSG00000164690|ENSG00000007171|ENSG00000196724|ENSG00000147164|ENSG00000164736…	regulation of protein catabolic process	365	ENR	GO:0042176	1	3.42E-08	GO:0042176	FALSE	GO:0042176
hsa-miR-15b-5p	regulation of post-translational protein modification	8	0.9993198438		6.80E-04		ENSG00000114423|ENSG00000168090|ENSG00000001084|ENSG00000097007|ENSG00000105325|ENSG00000132522|ENSG00000149273|ENSG00000114742|ENSG00000172428|ENSG00000168283|ENSG00000004487|ENSG00000196262|ENSG00000105723|ENSG00000144228|ENSG00000133134|ENSG00000189139|ENSG00000005810|ENSG00000008405|ENSG00000169139|ENSG00000108387|ENSG00000105373|ENSG00000197329|ENSG00000010810|ENSG00000157119|ENSG00000169689…	regulation of protein modification by small protein conjugation or removal	242	ENR	GO:1903320	1	6.80E-04	GO:1903320	FALSE	GO:1903320
hsa-miR-15b-5p	regulation of cellular response to growth factor stimulus	15	0.9598296356		0.04017036436		ENSG00000171236|ENSG00000097007|ENSG00000107872|ENSG00000168214|ENSG00000147869|ENSG00000105329|ENSG00000241186|ENSG00000133104|ENSG00000134986|ENSG00000164120|ENSG00000197921|ENSG00000106031|ENSG00000184113|ENSG00000168522|ENSG00000005339|ENSG00000168556|ENSG00000163217|ENSG00000168610|ENSG00000005884|ENSG00000168615|ENSG00000196591|ENSG00000164404|ENSG00000150457|ENSG00000164442|ENSG00000150593…	transforming growth factor beta receptor superfamily signaling pathway	341	ENR	GO:0141091	1	0.04017036436	GO:0141091	FALSE	GO:0141091
hsa-miR-15b-5p	regulation of post-translational protein modification	8	0.9885715002		0.01142849985		ENSG00000114423|ENSG00000249915|ENSG00000123609|ENSG00000105325|ENSG00000105974|ENSG00000162517|ENSG00000168283|ENSG00000004487|ENSG00000105723|ENSG00000106305|ENSG00000010072|ENSG00000163743|ENSG00000134242|ENSG00000177889|ENSG00000078902|ENSG00000140525|ENSG00000005810|ENSG00000008405|ENSG00000169139|ENSG00000108387|ENSG00000105373|ENSG00000197329|ENSG00000139174|ENSG00000157119|ENSG00000103423…	positive regulation of protein modification by small protein conjugation or removal	134	ENR	GO:1903322	1	0.01142849985	GO:1903322	FALSE	GO:1903322
hsa-miR-15b-5p	Insulin signaling	1	0.9997203375		2.80E-04		ENSG00000096968|ENSG00000132356|ENSG00000171862|ENSG00000162409|ENSG00000136238|ENSG00000124181|ENSG00000105723|ENSG00000084676|ENSG00000070831|ENSG00000109320|ENSG00000162924|ENSG00000168610|ENSG00000184557|ENSG00000177885|ENSG00000002330|ENSG00000102882|ENSG00000274211|ENSG00000269335|ENSG00000169032|ENSG00000150907|ENSG00000169047|ENSG00000115415|ENSG00000164867|ENSG00000173039|ENSG00000174697…	Leptin signaling pathway	71	ENR	WP:WP2034	1	2.80E-04	WP:WP2034	FALSE	WP:WP2034
hsa-miR-15b-5p	regulation of protein catabolic process	4	0.9999996198		3.80E-07		ENSG00000001084|ENSG00000189283|ENSG00000105325|ENSG00000128250|ENSG00000134588|ENSG00000160803|ENSG00000105723|ENSG00000169884|ENSG00000130203|ENSG00000124486|ENSG00000115233|ENSG00000145506|ENSG00000163743|ENSG00000249751|ENSG00000141551|ENSG00000164690|ENSG00000196724|ENSG00000168646|ENSG00000001629|ENSG00000140543|ENSG00000137273|ENSG00000008710|ENSG00000006025|ENSG00000273841|ENSG00000013561…	regulation of proteasomal protein catabolic process	192	ENR	GO:0061136	1	3.80E-07	GO:0061136	FALSE	GO:0061136
hsa-miR-15b-5p	Alzheimer 39 s disease	5	0.9734065144		0.02659348561		ENSG00000120875|ENSG00000164086|ENSG00000105568|ENSG00000124391|ENSG00000106100|ENSG00000143947|ENSG00000071242|ENSG00000166484|ENSG00000167207|ENSG00000050748|ENSG00000184216|ENSG00000109320|ENSG00000177606|ENSG00000100784|ENSG00000163701|ENSG00000102882|ENSG00000168884|ENSG00000177889|ENSG00000072803|ENSG00000269335|ENSG00000169032|ENSG00000137713|ENSG00000056736|ENSG00000157625|ENSG00000076984…	Interleukin-17 signaling	71	ENR	REAC:R-HSA-448424	1	0.02659348561	REAC:R-HSA-448424	FALSE	REAC:R-HSA-448424
hsa-miR-15b-5p	Alzheimer 39 s disease	5	0.9975404218		0.002459578177		ENSG00000196083|ENSG00000160633|ENSG00000050748|ENSG00000184216|ENSG00000109320|ENSG00000100784|ENSG00000136560|ENSG00000006062|ENSG00000102882|ENSG00000078902|ENSG00000169032|ENSG00000157625|ENSG00000076984|ENSG00000173039|ENSG00000151247|ENSG00000055208|ENSG00000100324|ENSG00000108984|ENSG00000213341|ENSG00000134070|ENSG00000136997|ENSG00000172936|ENSG00000095015|ENSG00000112062|ENSG00000126767…	Interleukin 1 IL 1 structural pathway	49	ENR	WP:WP2637	1	0.002459578177	WP:WP2637	FALSE	WP:WP2637
hsa-miR-15b-5p	Insulin signaling	1	0.9880741346		0.0119258654		ENSG00000129946|ENSG00000171608|ENSG00000149269|ENSG00000213639|ENSG00000099942|ENSG00000164171|ENSG00000136068|ENSG00000005884|ENSG00000005961|ENSG00000150093|ENSG00000150630|ENSG00000150760|ENSG00000169032|ENSG00000115414|ENSG00000169231|ENSG00000100311|ENSG00000169398|ENSG00000115904|ENSG00000010810|ENSG00000197702|ENSG00000111245|ENSG00000134318|ENSG00000101306|ENSG00000116473|ENSG00000017427…	Focal adhesion	198	ENR	WP:WP306	1	0.0119258654	WP:WP306	FALSE	WP:WP306
hsa-miR-15b-5p	protein localization to nucleus	9	0.9914792957		0.008520704336		ENSG00000081760|ENSG00000123836|ENSG00000104219|ENSG00000133019|ENSG00000142330|ENSG00000159363|ENSG00000149357|ENSG00000254647|ENSG00000157916|ENSG00000196262|ENSG00000148672|ENSG00000114867|ENSG00000169992|ENSG00000123983|ENSG00000170011|ENSG00000162852|ENSG00000181031|ENSG00000005339|ENSG00000180304|ENSG00000272636|ENSG00000005884|ENSG00000150093|ENSG00000196683|ENSG00000115310|ENSG00000164690…	positive regulation of protein localization	490	ENR	GO:1903829	1	0.008520704336	GO:1903829	FALSE	GO:1903829
hsa-miR-15b-5p	regulation of kinase activity	3	0.9999869384		1.31E-05		ENSG00000097007|ENSG00000132376|ENSG00000215174|ENSG00000244274|ENSG00000105568|ENSG00000143933|ENSG00000154237|ENSG00000196262|ENSG00000160014|ENSG00000114867|ENSG00000197114|ENSG00000167470|ENSG00000197372|ENSG00000171033|ENSG00000099942|ENSG00000005249|ENSG00000164266|ENSG00000198668|ENSG00000150457|ENSG00000107140|ENSG00000150593|ENSG00000158615|ENSG00000008294|ENSG00000133895|ENSG00000183023…	negative regulation of phosphorylation	288	ENR	GO:0042326	1	1.31E-05	GO:0042326	FALSE	GO:0042326
hsa-miR-15b-5p	cellular response to external stimulus	14	0.976893054		0.023106946		ENSG00000132356|ENSG00000132382|ENSG00000134245|ENSG00000105974|ENSG00000134294|ENSG00000162409|ENSG00000080546|ENSG00000102572|ENSG00000196455|ENSG00000162772|ENSG00000132275|ENSG00000149485|ENSG00000072310|ENSG00000133056|ENSG00000134602|ENSG00000124762|ENSG00000006715|ENSG00000149212|ENSG00000100150|ENSG00000140443|ENSG00000100151|ENSG00000133706|ENSG00000150907|ENSG00000002726|ENSG00000134001…	cellular response to starvation	177	ENR	GO:0009267	1	0.023106946	GO:0009267	FALSE	GO:0009267
hsa-miR-15b-5p	Pleural mesothelioma	2	0.9996929598		3.07E-04		ENSG00000129946|ENSG00000196468|ENSG00000105810|ENSG00000171608|ENSG00000162337|ENSG00000213281|ENSG00000070018|ENSG00000162344|ENSG00000134245|ENSG00000115596|ENSG00000124151|ENSG00000149311|ENSG00000139618|ENSG00000070770|ENSG00000177283|ENSG00000099860|ENSG00000139687|ENSG00000004975|ENSG00000169884|ENSG00000197921|ENSG00000175634|ENSG00000140009|ENSG00000177606|ENSG00000135925|ENSG00000177885…	Breast cancer pathway	154	ENR	WP:WP4262	1	3.07E-04	WP:WP4262	FALSE	WP:WP4262
hsa-miR-15b-5p	regulation of cellular response to growth factor stimulus	15	0.9989821077		0.001017892341		ENSG00000171236|ENSG00000097007|ENSG00000171388|ENSG00000196468|ENSG00000107872|ENSG00000099250|ENSG00000168214|ENSG00000147869|ENSG00000151388|ENSG00000003402|ENSG00000173269|ENSG00000133104|ENSG00000134986|ENSG00000183287|ENSG00000197921|ENSG00000106031|ENSG00000005339|ENSG00000168556|ENSG00000005884|ENSG00000164161|ENSG00000136830|ENSG00000150093|ENSG00000196591|ENSG00000150457|ENSG00000164442…	regulation of cellular response to growth factor stimulus	318	ENR	GO:0090287	1	0.001017892341	GO:0090287	FALSE	GO:0090287
hsa-miR-15b-5p	Alzheimer 39 s disease	5	0.9589413123		0.04105868772		ENSG00000160959|ENSG00000120875|ENSG00000189403|ENSG00000204305|ENSG00000164086|ENSG00000174123|ENSG00000105568|ENSG00000106100|ENSG00000143947|ENSG00000071242|ENSG00000166484|ENSG00000174516|ENSG00000167207|ENSG00000050748|ENSG00000184216|ENSG00000109320|ENSG00000177606|ENSG00000100784|ENSG00000102882|ENSG00000168884|ENSG00000177889|ENSG00000072803|ENSG00000269335|ENSG00000169032|ENSG00000160703…	Toll Like Receptor 10 (TLR10) Cascade	96	ENR	REAC:R-HSA-168142	1	0.04105868772	REAC:R-HSA-168142	FALSE	REAC:R-HSA-168142
hsa-miR-15b-5p	regulation of neuron projection development	10	0.9995856912		4.14E-04		ENSG00000130294|ENSG00000097007|ENSG00000130540|ENSG00000099250|ENSG00000132561|ENSG00000132640|ENSG00000132535|ENSG00000251322|ENSG00000114745|ENSG00000130347|ENSG00000169992|ENSG00000134313|ENSG00000105894|ENSG00000134569|ENSG00000099942|ENSG00000135905|ENSG00000198851|ENSG00000154642|ENSG00000150093|ENSG00000196591|ENSG00000196655|ENSG00000137261|ENSG00000137817|ENSG00000137825|ENSG00000164796…	dendrite development	238	ENR	GO:0016358	1	4.14E-04	GO:0016358	FALSE	GO:0016358
hsa-miR-15b-5p	regulation of cellular response to growth factor stimulus	15	0.9890426449		0.01095735514		ENSG00000171236|ENSG00000097007|ENSG00000115226|ENSG00000105329|ENSG00000003402|ENSG00000133110|ENSG00000134986|ENSG00000164120|ENSG00000099942|ENSG00000184113|ENSG00000168522|ENSG00000005339|ENSG00000168556|ENSG00000135925|ENSG00000168610|ENSG00000005884|ENSG00000168615|ENSG00000196591|ENSG00000164404|ENSG00000150457|ENSG00000164442|ENSG00000138615|ENSG00000152894|ENSG00000168056|ENSG00000131196…	response to transforming growth factor beta	267	ENR	GO:0071559	1	0.01095735514	GO:0071559	FALSE	GO:0071559
hsa-miR-15b-5p	Insulin signaling	1	0.9901417895		0.009858210455		ENSG00000069869|ENSG00000096968|ENSG00000114423|ENSG00000097007|ENSG00000188313|ENSG00000149269|ENSG00000105974|ENSG00000124151|ENSG00000124181|ENSG00000070808|ENSG00000070831|ENSG00000033327|ENSG00000099942|ENSG00000124356|ENSG00000115145|ENSG00000177606|ENSG00000168610|ENSG00000133056|ENSG00000177885|ENSG00000106976|ENSG00000196961|ENSG00000133703|ENSG00000136854|ENSG00000169032|ENSG00000150907…	EGF EGFR signaling pathway	158	ENR	WP:WP437	1	0.009858210455	WP:WP437	FALSE	WP:WP437
hsa-miR-15b-5p	regulation of synapse structure or activity	7	0.9971396809		0.002860319073		ENSG00000196083|ENSG00000196189|ENSG00000104219|ENSG00000110076|ENSG00000128594|ENSG00000004399|ENSG00000146938|ENSG00000251322|ENSG00000156959|ENSG00000165246|ENSG00000114867|ENSG00000169992|ENSG00000164171|ENSG00000179051|ENSG00000186472|ENSG00000150054|ENSG00000150471|ENSG00000164061|ENSG00000152894|ENSG00000115414|ENSG00000141668|ENSG00000005810|ENSG00000151208|ENSG00000047648|ENSG00000132670…	cell junction assembly	449	ENR	GO:0034329	1	0.002860319073	GO:0034329	FALSE	GO:0034329
hsa-miR-15b-5p	Diseases of signal transduction by growth factor receptors and second messengers	16	0.9869935196		0.0130064804		ENSG00000110092|ENSG00000105810|ENSG00000123908|ENSG00000140464|ENSG00000159216|ENSG00000197122|ENSG00000134698|ENSG00000067955|ENSG00000126070|ENSG00000078687|ENSG00000092847|ENSG00000179295|ENSG00000090905|ENSG00000100354|ENSG00000155363|ENSG00000112576|ENSG00000118971	Regulation of RUNX1 Expression and Activity	17	ENR	REAC:R-HSA-8934593	1	0.0130064804	REAC:R-HSA-8934593	FALSE	REAC:R-HSA-8934593
hsa-miR-15b-5p	regulation of synapse structure or activity	7	0.9993292951		6.71E-04		ENSG00000097007|ENSG00000099250|ENSG00000196083|ENSG00000196189|ENSG00000156959|ENSG00000132639|ENSG00000114867|ENSG00000169992|ENSG00000184113|ENSG00000179051|ENSG00000140557|ENSG00000141668|ENSG00000005810|ENSG00000151208|ENSG00000173114|ENSG00000174482|ENSG00000047648|ENSG00000175928|ENSG00000132670|ENSG00000173517|ENSG00000189058|ENSG00000169398|ENSG00000143951|ENSG00000169756|ENSG00000169760…	regulation of cell junction assembly	211	ENR	GO:1901888	1	6.71E-04	GO:1901888	FALSE	GO:1901888
hsa-miR-15b-5p	Alzheimer 39 s disease	5	0.9999913953		8.60E-06		ENSG00000204305|ENSG00000171608|ENSG00000213281|ENSG00000099341|ENSG00000196230|ENSG00000168280|ENSG00000254647|ENSG00000143933|ENSG00000133124|ENSG00000160014|ENSG00000177283|ENSG00000196296|ENSG00000004975|ENSG00000169884|ENSG00000005022|ENSG00000196455|ENSG00000104371|ENSG00000132906|ENSG00000149782|ENSG00000198668|ENSG00000135925|ENSG00000164305|ENSG00000115233|ENSG00000086991|ENSG00000115310…	Alzheimer 39 s disease	259	ENR	WP:WP5124	1	8.60E-06	WP:WP5124	FALSE	WP:WP5124
hsa-miR-15b-5p	glucose import	12	0.9877451683		0.01225483169		ENSG00000145192|ENSG00000132356|ENSG00000132376|ENSG00000069275|ENSG00000005882|ENSG00000254647|ENSG00000133124|ENSG00000105723|ENSG00000188394|ENSG00000115053|ENSG00000165953|ENSG00000091039|ENSG00000072310|ENSG00000177879|ENSG00000177885|ENSG00000149212|ENSG00000148730|ENSG00000140443|ENSG00000150907|ENSG00000169047|ENSG00000137936|ENSG00000100485|ENSG00000108443|ENSG00000132670|ENSG00000134982…	insulin receptor signaling pathway	120	ENR	GO:0008286	1	0.01225483169	GO:0008286	FALSE	GO:0008286
hsa-miR-15b-5p	regulation of kinase activity	3	0.9994157712		5.84E-04		ENSG00000163661|ENSG00000244274|ENSG00000213906|ENSG00000132688|ENSG00000254647|ENSG00000196262|ENSG00000075891|ENSG00000167470|ENSG00000170242|ENSG00000171033|ENSG00000005249|ENSG00000179051|ENSG00000119782|ENSG00000015413|ENSG00000150457|ENSG00000150593|ENSG00000124275|ENSG00000138271|ENSG00000163586|ENSG00000183023|ENSG00000240583|ENSG00000165672|ENSG00000177189|ENSG00000092871|ENSG00000257017…	negative regulation of catalytic activity	396	ENR	GO:0043086	1	5.84E-04	GO:0043086	FALSE	GO:0043086
hsa-miR-15b-5p	Alzheimer 39 s disease	5	0.9589413123		0.04105868772		ENSG00000160959|ENSG00000120875|ENSG00000189403|ENSG00000204305|ENSG00000164086|ENSG00000174123|ENSG00000105568|ENSG00000106100|ENSG00000143947|ENSG00000071242|ENSG00000166484|ENSG00000174516|ENSG00000167207|ENSG00000050748|ENSG00000184216|ENSG00000109320|ENSG00000177606|ENSG00000100784|ENSG00000102882|ENSG00000168884|ENSG00000177889|ENSG00000072803|ENSG00000269335|ENSG00000169032|ENSG00000160703…	MyD88 cascade initiated on plasma membrane	96	ENR	REAC:R-HSA-975871	1	0.04105868772	REAC:R-HSA-975871	FALSE	REAC:R-HSA-975871
hsa-miR-15b-5p	Insulin signaling	1	0.977551872		0.02244812804		ENSG00000206557|ENSG00000214309|ENSG00000149091|ENSG00000097046|ENSG00000105173|ENSG00000188373|ENSG00000117748|ENSG00000163806|ENSG00000149311|ENSG00000099804|ENSG00000114867|ENSG00000164045|ENSG00000143536|ENSG00000099956|ENSG00000005483|ENSG00000150093|ENSG00000150457|ENSG00000006634|ENSG00000006712|ENSG00000133884|ENSG00000008710|ENSG00000151247|ENSG00000108443|ENSG00000255192|ENSG00000169372…	cell cycle G1/S phase transition	241	ENR	GO:0044843	1	0.02244812804	GO:0044843	FALSE	GO:0044843
hsa-miR-15b-5p	regulation of post-translational protein modification	8	0.9867195758		0.01328042424		ENSG00000114423|ENSG00000249915|ENSG00000123609|ENSG00000105325|ENSG00000105974|ENSG00000162517|ENSG00000168283|ENSG00000004487|ENSG00000105723|ENSG00000106305|ENSG00000010072|ENSG00000163743|ENSG00000134242|ENSG00000177889|ENSG00000078902|ENSG00000140525|ENSG00000005810|ENSG00000008405|ENSG00000169139|ENSG00000108387|ENSG00000105373|ENSG00000197329|ENSG00000139174|ENSG00000157119|ENSG00000103423…	positive regulation of post-translational protein modification	135	ENR	GO:1901875	1	0.01328042424	GO:1901875	FALSE	GO:1901875
hsa-miR-15b-5p	regulation of post-translational protein modification	8	0.9998170993		1.83E-04		ENSG00000114423|ENSG00000168090|ENSG00000001084|ENSG00000097007|ENSG00000105325|ENSG00000132522|ENSG00000149273|ENSG00000114742|ENSG00000172428|ENSG00000168283|ENSG00000004487|ENSG00000196262|ENSG00000105723|ENSG00000144228|ENSG00000133134|ENSG00000189139|ENSG00000005810|ENSG00000008405|ENSG00000169139|ENSG00000108387|ENSG00000105373|ENSG00000197329|ENSG00000010810|ENSG00000157119|ENSG00000169689…	regulation of post-translational protein modification	247	ENR	GO:1901873	1	1.83E-04	GO:1901873	FALSE	GO:1901873
hsa-miR-15b-5p	regulation of kinase activity	3	0.9999966468		3.35E-06		ENSG00000097007|ENSG00000132376|ENSG00000158571|ENSG00000168209|ENSG00000215174|ENSG00000244274|ENSG00000128989|ENSG00000105568|ENSG00000143420|ENSG00000143933|ENSG00000154237|ENSG00000196262|ENSG00000160014|ENSG00000114867|ENSG00000197114|ENSG00000004939|ENSG00000167470|ENSG00000197372|ENSG00000171033|ENSG00000099942|ENSG00000005249|ENSG00000119782|ENSG00000164266|ENSG00000198668|ENSG00000168610…	negative regulation of phosphate metabolic process	355	ENR	GO:0045936	1	3.35E-06	GO:0045936	FALSE	GO:0045936
hsa-miR-15b-5p	Alzheimer 39 s disease	5	0.9507138679		0.04928613208		ENSG00000160959|ENSG00000120875|ENSG00000189403|ENSG00000204305|ENSG00000105568|ENSG00000106100|ENSG00000177606|ENSG00000263528|ENSG00000129465|ENSG00000164342|ENSG00000168884|ENSG00000177889|ENSG00000072803|ENSG00000269335|ENSG00000169032|ENSG00000150991|ENSG00000100324|ENSG00000108984|ENSG00000139318|ENSG00000166130|ENSG00000134070|ENSG00000177189|ENSG00000126767|ENSG00000140853|ENSG00000107968…	Toll Like Receptor 3 (TLR3) Cascade	103	ENR	REAC:R-HSA-168164	1	0.04928613208	REAC:R-HSA-168164	FALSE	REAC:R-HSA-168164
hsa-miR-15b-5p	regulation of protein catabolic process	4	0.9999998533		1.47E-07		ENSG00000206557|ENSG00000198961|ENSG00000001084|ENSG00000107872|ENSG00000128250|ENSG00000170881|ENSG00000167470|ENSG00000171617|ENSG00000169884|ENSG00000100991|ENSG00000174672|ENSG00000196470|ENSG00000183580|ENSG00000164292|ENSG00000196510|ENSG00000005812|ENSG00000115233|ENSG00000198862|ENSG00000133612|ENSG00000115307|ENSG00000164690|ENSG00000168646|ENSG00000001629|ENSG00000008710|ENSG00000164934…	proteasomal protein catabolic process	496	ENR	GO:0010498	1	1.47E-07	GO:0010498	FALSE	GO:0010498
hsa-miR-15b-5p	Diseases of signal transduction by growth factor receptors and second messengers	16	0.9999844919		1.55E-05		ENSG00000163501|ENSG00000196468|ENSG00000114503|ENSG00000213281|ENSG00000213639|ENSG00000114742|ENSG00000148660|ENSG00000005075|ENSG00000175634|ENSG00000104371|ENSG00000196498|ENSG00000005339|ENSG00000198668|ENSG00000115233|ENSG00000086991|ENSG00000137218|ENSG00000005961|ENSG00000196591|ENSG00000159784|ENSG00000164690|ENSG00000150907|ENSG00000115414|ENSG00000115415|ENSG00000197157|ENSG00000197170…	Diseases of signal transduction by growth factor receptors and second messengers	417	ENR	REAC:R-HSA-5663202	1	1.55E-05	REAC:R-HSA-5663202	FALSE	REAC:R-HSA-5663202
hsa-miR-15b-5p	regulation of cell-substrate adhesion	23	0.998871229		0.001128771027		ENSG00000096968|ENSG00000097007|ENSG00000099250|ENSG00000173376|ENSG00000174951|ENSG00000133110|ENSG00000099942|ENSG00000179051|ENSG00000198851|ENSG00000005884|ENSG00000107140|ENSG00000150760|ENSG00000115414|ENSG00000140945|ENSG00000047648|ENSG00000100311|ENSG00000086548|ENSG00000132670|ENSG00000141293|ENSG00000151882|ENSG00000173517|ENSG00000189058|ENSG00000169398|ENSG00000177076|ENSG00000188771…	regulation of cell-substrate adhesion	215	ENR	GO:0010810	1	0.001128771027	GO:0010810	FALSE	GO:0010810
hsa-miR-15b-5p	Insulin signaling	1	0.9935317309		0.006468269079		ENSG00000096968|ENSG00000110092|ENSG00000129946|ENSG00000171608|ENSG00000128052|ENSG00000133818|ENSG00000171862|ENSG00000213281|ENSG00000066468|ENSG00000118689|ENSG00000105976|ENSG00000019991|ENSG00000171791|ENSG00000124181|ENSG00000126458|ENSG00000134853|ENSG00000175634|ENSG00000051382|ENSG00000168610|ENSG00000068078|ENSG00000177885|ENSG00000002330|ENSG00000102882|ENSG00000157168|ENSG00000140443…	EGFR tyrosine kinase inhibitor resistance	84	ENR	WP:WP4806	1	0.006468269079	WP:WP4806	FALSE	WP:WP4806
hsa-miR-15b-5p	axonogenesis	24	0.9999999875		1.25E-08		ENSG00000109132|ENSG00000114554|ENSG00000196189|ENSG00000149269|ENSG00000004399|ENSG00000075891|ENSG00000149557|ENSG00000174672|ENSG00000196470|ENSG00000150093|ENSG00000115310|ENSG00000164690|ENSG00000115414|ENSG00000151150|ENSG00000005810|ENSG00000115904|ENSG00000010810|ENSG00000004848|ENSG00000007372|ENSG00000197956|ENSG00000016082|ENSG00000198198|ENSG00000116641|ENSG00000198400|ENSG00000127870…	axonogenesis	466	ENR	GO:0007409	1	1.25E-08	GO:0007409	FALSE	GO:0007409
hsa-miR-15b-5p	regulation of epithelial cell migration	25	0.9822802226		0.01771977739		ENSG00000188807|ENSG00000196405|ENSG00000189403|ENSG00000196468|ENSG00000196754|ENSG00000001631|ENSG00000109132|ENSG00000205542|ENSG00000147869|ENSG00000213463|ENSG00000213906|ENSG00000196189|ENSG00000261150|ENSG00000241186|ENSG00000004399|ENSG00000149480|ENSG00000100292|ENSG00000164171|ENSG00000179051|ENSG00000163217|ENSG00000005884|ENSG00000150093|ENSG00000164458|ENSG00000115310|ENSG00000164690…	ameboidal-type cell migration	428	ENR	GO:0001667	1	0.01771977739	GO:0001667	FALSE	GO:0001667
hsa-miR-15b-5p	axonogenesis	24	0.9997645192		2.35E-04		ENSG00000099250|ENSG00000114554|ENSG00000132561|ENSG00000196189|ENSG00000168280|ENSG00000004399|ENSG00000133067|ENSG00000134115|ENSG00000134121|ENSG00000149557|ENSG00000135622|ENSG00000196470|ENSG00000136535|ENSG00000136830|ENSG00000138347|ENSG00000164690|ENSG00000107485|ENSG00000107831|ENSG00000005810|ENSG00000108379|ENSG00000143434|ENSG00000143590|ENSG00000169398|ENSG00000115904|ENSG00000010810…	neuron projection guidance	249	ENR	GO:0097485	1	2.35E-04	GO:0097485	FALSE	GO:0097485
hsa-miR-15b-5p	regulation of neurogenesis	6	0.9999534911		4.65E-05		ENSG00000130477|ENSG00000097007|ENSG00000196531|ENSG00000130558|ENSG00000099250|ENSG00000118702|ENSG00000168214|ENSG00000196189|ENSG00000261150|ENSG00000132872|ENSG00000132932|ENSG00000133104|ENSG00000259384|ENSG00000105723|ENSG00000134909|ENSG00000134987|ENSG00000135622|ENSG00000106128|ENSG00000164190|ENSG00000163217|ENSG00000168610|ENSG00000137261|ENSG00000150457|ENSG00000164442|ENSG00000115310…	regulation of developmental growth	322	ENR	GO:0048638	1	4.65E-05	GO:0048638	FALSE	GO:0048638
hsa-miR-15b-5p	Insulin signaling	1	0.9869935196		0.0130064804		ENSG00000123374|ENSG00000111276|ENSG00000110092|ENSG00000124762|ENSG00000105810|ENSG00000105173|ENSG00000112242|ENSG00000198176|ENSG00000139687|ENSG00000007968|ENSG00000175305|ENSG00000101412|ENSG00000135446|ENSG00000129757|ENSG00000114126|ENSG00000112576|ENSG00000118971	Aberrant regulation of mitotic G1/S transition in cancer due to RB1 defects	17	ENR	REAC:R-HSA-9659787	1	0.0130064804	REAC:R-HSA-9659787	FALSE	REAC:R-HSA-9659787
hsa-miR-15b-5p	regulation of neurogenesis	6	0.9994511678		5.49E-04		ENSG00000130477|ENSG00000196531|ENSG00000198399|ENSG00000099250|ENSG00000118702|ENSG00000168214|ENSG00000176248|ENSG00000131711|ENSG00000203879|ENSG00000132872|ENSG00000132932|ENSG00000259384|ENSG00000188394|ENSG00000213023|ENSG00000134909|ENSG00000106128|ENSG00000164190|ENSG00000163217|ENSG00000247596|ENSG00000162946|ENSG00000184371|ENSG00000140463|ENSG00000184937|ENSG00000107831|ENSG00000115414…	positive regulation of developmental growth	165	ENR	GO:0048639	1	5.49E-04	GO:0048639	FALSE	GO:0048639
hsa-miR-15b-5p	axonogenesis	24	0.9997645192		2.35E-04		ENSG00000099250|ENSG00000114554|ENSG00000132561|ENSG00000196189|ENSG00000168280|ENSG00000004399|ENSG00000133067|ENSG00000134115|ENSG00000134121|ENSG00000149557|ENSG00000135622|ENSG00000196470|ENSG00000136535|ENSG00000136830|ENSG00000138347|ENSG00000164690|ENSG00000107485|ENSG00000107831|ENSG00000005810|ENSG00000108379|ENSG00000143434|ENSG00000143590|ENSG00000169398|ENSG00000115904|ENSG00000010810…	axon guidance	249	ENR	GO:0007411	1	2.35E-04	GO:0007411	FALSE	GO:0007411
hsa-miR-15b-5p	Alzheimer 39 s disease	5	0.9589413123		0.04105868772		ENSG00000160959|ENSG00000120875|ENSG00000189403|ENSG00000204305|ENSG00000164086|ENSG00000174123|ENSG00000105568|ENSG00000106100|ENSG00000143947|ENSG00000071242|ENSG00000166484|ENSG00000174516|ENSG00000167207|ENSG00000050748|ENSG00000184216|ENSG00000109320|ENSG00000177606|ENSG00000100784|ENSG00000102882|ENSG00000168884|ENSG00000177889|ENSG00000072803|ENSG00000269335|ENSG00000169032|ENSG00000160703…	Toll Like Receptor 5 (TLR5) Cascade	96	ENR	REAC:R-HSA-168176	1	0.04105868772	REAC:R-HSA-168176	FALSE	REAC:R-HSA-168176
hsa-miR-15b-5p	Pleural mesothelioma	2	0.990966783		0.009033216988		ENSG00000130600|ENSG00000105810|ENSG00000162337|ENSG00000070018|ENSG00000147869|ENSG00000134245|ENSG00000115596|ENSG00000070770|ENSG00000177283|ENSG00000004975|ENSG00000169884|ENSG00000104371|ENSG00000162772|ENSG00000132964|ENSG00000177606|ENSG00000106462|ENSG00000135925|ENSG00000145506|ENSG00000081059|ENSG00000164736|ENSG00000163251|ENSG00000228526|ENSG00000168646|ENSG00000178585|ENSG00000108379…	lncRNA in canonical Wnt signaling and colorectal cancer	97	ENR	WP:WP4258	1	0.009033216988	WP:WP4258	FALSE	WP:WP4258
hsa-miR-15b-5p	regulation of neurogenesis	6	0.9998959704		1.04E-04		ENSG00000213218|ENSG00000130477|ENSG00000196531|ENSG00000099250|ENSG00000118702|ENSG00000168214|ENSG00000163794|ENSG00000132872|ENSG00000132932|ENSG00000254647|ENSG00000259384|ENSG00000114867|ENSG00000170242|ENSG00000134909|ENSG00000167674|ENSG00000099956|ENSG00000106128|ENSG00000164190|ENSG00000163217|ENSG00000107831|ENSG00000012232|ENSG00000115414|ENSG00000169057|ENSG00000108379|ENSG00000141576…	positive regulation of growth	258	ENR	GO:0045927	1	1.04E-04	GO:0045927	FALSE	GO:0045927
hsa-miR-15b-5p	regulation of kinase activity	3	0.9999688962		3.11E-05		ENSG00000213231|ENSG00000097007|ENSG00000132376|ENSG00000214827|ENSG00000111907|ENSG00000149269|ENSG00000149273|ENSG00000163806|ENSG00000241186|ENSG00000143933|ENSG00000259384|ENSG00000160014|ENSG00000272398|ENSG00000004975|ENSG00000164045|ENSG00000164078|ENSG00000197372|ENSG00000171033|ENSG00000005249|ENSG00000276231|ENSG00000198668|ENSG00000168615|ENSG00000150457|ENSG00000107140|ENSG00000150593…	regulation of protein serine/threonine kinase activity	264	ENR	GO:0071900	1	3.11E-05	GO:0071900	FALSE	GO:0071900
hsa-miR-15b-5p	Insulin signaling	1	0.9869935196		0.0130064804		ENSG00000123374|ENSG00000111276|ENSG00000110092|ENSG00000124762|ENSG00000105810|ENSG00000105173|ENSG00000112242|ENSG00000198176|ENSG00000139687|ENSG00000007968|ENSG00000175305|ENSG00000101412|ENSG00000135446|ENSG00000129757|ENSG00000114126|ENSG00000112576|ENSG00000118971	Defective binding of RB1 mutants to E2F1,(E2F2, E2F3)	17	ENR	REAC:R-HSA-9661069	1	0.0130064804	REAC:R-HSA-9661069	FALSE	REAC:R-HSA-9661069
hsa-miR-15b-5p	regulation of kinase activity	3	0.9999962266		3.77E-06		ENSG00000097007|ENSG00000132376|ENSG00000158571|ENSG00000168209|ENSG00000215174|ENSG00000244274|ENSG00000128989|ENSG00000105568|ENSG00000143420|ENSG00000143933|ENSG00000154237|ENSG00000196262|ENSG00000160014|ENSG00000114867|ENSG00000197114|ENSG00000004939|ENSG00000105723|ENSG00000167470|ENSG00000197372|ENSG00000171033|ENSG00000099942|ENSG00000005249|ENSG00000119782|ENSG00000164266|ENSG00000198668…	negative regulation of phosphorus metabolic process	356	ENR	GO:0010563	1	3.77E-06	GO:0010563	FALSE	GO:0010563
hsa-miR-15b-5p	regulation of TOR signaling	11	0.9826131528		0.01738684722		ENSG00000249915|ENSG00000132356|ENSG00000168209|ENSG00000149311|ENSG00000125508|ENSG00000149357|ENSG00000162409|ENSG00000176994|ENSG00000080546|ENSG00000105723|ENSG00000139971|ENSG00000175634|ENSG00000142875|ENSG00000124486|ENSG00000162946|ENSG00000138678|ENSG00000099910|ENSG00000177889|ENSG00000077585|ENSG00000149212|ENSG00000148730|ENSG00000100150|ENSG00000107485|ENSG00000115355|ENSG00000133706…	TOR signaling	167	ENR	GO:0031929	1	0.01738684722	GO:0031929	FALSE	GO:0031929
hsa-miR-15b-5p	Diseases of signal transduction by growth factor receptors and second messengers	16	0.9952710414		0.004728958604		ENSG00000196468|ENSG00000171608|ENSG00000099341|ENSG00000105568|ENSG00000149357|ENSG00000168283|ENSG00000254647|ENSG00000004487|ENSG00000149480|ENSG00000105723|ENSG00000175634|ENSG00000132906|ENSG00000198373|ENSG00000115233|ENSG00000178562|ENSG00000196591|ENSG00000150907|ENSG00000169047|ENSG00000222028|ENSG00000197170|ENSG00000100311|ENSG00000150991|ENSG00000115602|ENSG00000109321|ENSG00000115808…	PIP3 activates AKT signaling	252	ENR	REAC:R-HSA-1257604	1	0.004728958604	REAC:R-HSA-1257604	FALSE	REAC:R-HSA-1257604
hsa-miR-15b-5p	Pleural mesothelioma	2	0.9888948054		0.01110519464		ENSG00000171016|ENSG00000110092|ENSG00000116128|ENSG00000071564|ENSG00000162337|ENSG00000070018|ENSG00000107984|ENSG00000122025|ENSG00000112033|ENSG00000164930|ENSG00000142208|ENSG00000125084|ENSG00000140464|ENSG00000156076|ENSG00000168646|ENSG00000113712|ENSG00000131759|ENSG00000134982|ENSG00000173801|ENSG00000109906|ENSG00000136997|ENSG00000079102|ENSG00000101115|ENSG00000082701|ENSG00000168036…	Wnt beta catenin signaling pathway in leukemia	26	ENR	WP:WP3658	1	0.01110519464	WP:WP3658	FALSE	WP:WP3658
hsa-miR-15b-5p	regulation of kinase activity	3	0.9941095444		0.005890455592		ENSG00000097007|ENSG00000132376|ENSG00000176108|ENSG00000162337|ENSG00000244274|ENSG00000070018|ENSG00000254087|ENSG00000122188|ENSG00000130695|ENSG00000139546|ENSG00000105974|ENSG00000176994|ENSG00000196262|ENSG00000197114|ENSG00000139687|ENSG00000167470|ENSG00000197372|ENSG00000171033|ENSG00000130203|ENSG00000005249|ENSG00000134242|ENSG00000150457|ENSG00000277363|ENSG00000107140|ENSG00000124762…	negative regulation of kinase activity	159	ENR	GO:0033673	1	0.005890455592	GO:0033673	FALSE	GO:0033673
hsa-miR-15b-5p	regulation of kinase activity	3	0.9757869989		0.02421300107		ENSG00000096968|ENSG00000213231|ENSG00000097007|ENSG00000214827|ENSG00000111907|ENSG00000149269|ENSG00000149273|ENSG00000163806|ENSG00000132535|ENSG00000241186|ENSG00000254647|ENSG00000143933|ENSG00000196262|ENSG00000259384|ENSG00000160014|ENSG00000271503|ENSG00000272398|ENSG00000161010|ENSG00000004975|ENSG00000164078|ENSG00000276231|ENSG00000198668|ENSG00000086991|ENSG00000129465|ENSG00000168615…	positive regulation of kinase activity	292	ENR	GO:0033674	1	0.02421300107	GO:0033674	FALSE	GO:0033674
hsa-miR-15b-5p	regulation of protein catabolic process	4	0.999994109		5.89E-06		ENSG00000001084|ENSG00000189283|ENSG00000163564|ENSG00000105325|ENSG00000128250|ENSG00000134588|ENSG00000140682|ENSG00000070770|ENSG00000170881|ENSG00000160803|ENSG00000105723|ENSG00000169884|ENSG00000135049|ENSG00000124486|ENSG00000145506|ENSG00000162946|ENSG00000177383|ENSG00000163743|ENSG00000198890|ENSG00000141551|ENSG00000164690|ENSG00000146802|ENSG00000196724|ENSG00000269335|ENSG00000140464…	regulation of ubiquitin-dependent protein catabolic process	173	ENR	GO:2000058	1	5.89E-06	GO:2000058	FALSE	GO:2000058
hsa-miR-15b-5p	regulation of neurogenesis	6	0.9998215895		1.78E-04		ENSG00000197993|ENSG00000099250|ENSG00000176248|ENSG00000114554|ENSG00000198753|ENSG00000196189|ENSG00000149269|ENSG00000131711|ENSG00000203879|ENSG00000004399|ENSG00000133104|ENSG00000177169|ENSG00000129682|ENSG00000134569|ENSG00000134909|ENSG00000174672|ENSG00000135622|ENSG00000247596|ENSG00000162946|ENSG00000137261|ENSG00000072518|ENSG00000115310|ENSG00000135333|ENSG00000136603|ENSG00000169032…	regulation of axonogenesis	158	ENR	GO:0050770	1	1.78E-04	GO:0050770	FALSE	GO:0050770
hsa-miR-15b-5p	regulation of neurogenesis	6	0.9961220557		0.003877944262		ENSG00000130477|ENSG00000097007|ENSG00000130558|ENSG00000099250|ENSG00000114554|ENSG00000196189|ENSG00000132872|ENSG00000133104|ENSG00000133110|ENSG00000105723|ENSG00000134909|ENSG00000134987|ENSG00000135622|ENSG00000135638|ENSG00000150093|ENSG00000164404|ENSG00000137261|ENSG00000115310|ENSG00000139233|ENSG00000115414|ENSG00000169057|ENSG00000008294|ENSG00000140557|ENSG00000108379|ENSG00000141576…	developmental cell growth	233	ENR	GO:0048588	1	0.003877944262	GO:0048588	FALSE	GO:0048588
hsa-miR-15b-5p	Alzheimer 39 s disease	5	0.9994130323		5.87E-04		ENSG00000170276|ENSG00000196083|ENSG00000124181|ENSG00000050748|ENSG00000184216|ENSG00000109320|ENSG00000177606|ENSG00000162924|ENSG00000006062|ENSG00000102882|ENSG00000177889|ENSG00000078902|ENSG00000169967|ENSG00000269335|ENSG00000169032|ENSG00000157625|ENSG00000076984|ENSG00000130159|ENSG00000173039|ENSG00000055208|ENSG00000100324|ENSG00000108984|ENSG00000145675|ENSG00000139946|ENSG00000197329…	IL 1 signaling pathway	54	ENR	WP:WP195	1	5.87E-04	WP:WP195	FALSE	WP:WP195
hsa-miR-15b-5p	regulation of neuron projection development	10	0.9587453863		0.04125461371		ENSG00000069869|ENSG00000138814|ENSG00000097007|ENSG00000171094|ENSG00000176248|ENSG00000198908|ENSG00000124006|ENSG00000114745|ENSG00000125249|ENSG00000130347|ENSG00000105894|ENSG00000099942|ENSG00000058866|ENSG00000106462|ENSG00000137261|ENSG00000137817|ENSG00000137825|ENSG00000164796|ENSG00000273749|ENSG00000135298|ENSG00000215474|ENSG00000147852|ENSG00000002746|ENSG00000257923|ENSG00000004139…	regulation of dendrite development	99	ENR	GO:0050773	1	0.04125461371	GO:0050773	FALSE	GO:0050773
hsa-miR-15b-5p	protein localization to lysosome	17	0.9574490127		0.04255098735		ENSG00000069869|ENSG00000125447|ENSG00000111670|ENSG00000103111|ENSG00000138760|ENSG00000104497|ENSG00000176428|ENSG00000168297|ENSG00000143952|ENSG00000139722|ENSG00000135968|ENSG00000196455|ENSG00000132842|ENSG00000137642|ENSG00000221838|ENSG00000065000|ENSG00000109971|ENSG00000124479|ENSG00000164077|ENSG00000266412|ENSG00000078142|ENSG00000138039|ENSG00000156931|ENSG00000126581|ENSG00000005893…	protein targeting to vacuole	47	ENR	GO:0006623	1	0.04255098735	GO:0006623	FALSE	GO:0006623
hsa-miR-15b-5p	protein localization to lysosome	17	0.9883153817		0.0116846183		ENSG00000069869|ENSG00000125447|ENSG00000111670|ENSG00000138760|ENSG00000104497|ENSG00000168297|ENSG00000143952|ENSG00000135968|ENSG00000196455|ENSG00000132842|ENSG00000137642|ENSG00000221838|ENSG00000109971|ENSG00000124479|ENSG00000266412|ENSG00000078142|ENSG00000138039|ENSG00000126581|ENSG00000005893|ENSG00000126775|ENSG00000120885|ENSG00000090581|ENSG00000185009|ENSG00000132612|ENSG00000103174…	protein targeting to lysosome	32	ENR	GO:0006622	1	0.0116846183	GO:0006622	FALSE	GO:0006622
hsa-miR-15b-5p	Insulin signaling	1	0.9539328229		0.04606717705		ENSG00000206557|ENSG00000214309|ENSG00000058091|ENSG00000149091|ENSG00000107872|ENSG00000109132|ENSG00000111907|ENSG00000002822|ENSG00000116691|ENSG00000128250|ENSG00000114670|ENSG00000128989|ENSG00000163806|ENSG00000132688|ENSG00000149311|ENSG00000140015|ENSG00000143420|ENSG00000143933|ENSG00000149474|ENSG00000160014|ENSG00000114867|ENSG00000149503|ENSG00000161692|ENSG00000165304|ENSG00000164045…	mitotic cell cycle phase transition	432	ENR	GO:0044772	1	0.04606717705	GO:0044772	FALSE	GO:0044772
hsa-miR-15b-5p	regulation of neurogenesis	6	0.999977454		2.25E-05		ENSG00000097007|ENSG00000130558|ENSG00000099250|ENSG00000163794|ENSG00000196189|ENSG00000251322|ENSG00000004487|ENSG00000133104|ENSG00000134909|ENSG00000134987|ENSG00000135622|ENSG00000168685|ENSG00000184838|ENSG00000137261|ENSG00000164051|ENSG00000115310|ENSG00000133706|ENSG00000115414|ENSG00000108379|ENSG00000143032|ENSG00000143320|ENSG00000143434|ENSG00000169375|ENSG00000165240|ENSG00000105887…	regulation of cell size	195	ENR	GO:0008361	1	2.25E-05	GO:0008361	FALSE	GO:0008361
hsa-miR-15b-5p	regulation of protein catabolic process	4	0.9963632528		0.003636747219		ENSG00000001084|ENSG00000163564|ENSG00000105325|ENSG00000128250|ENSG00000140682|ENSG00000170881|ENSG00000105723|ENSG00000135049|ENSG00000145506|ENSG00000162946|ENSG00000177383|ENSG00000163743|ENSG00000141551|ENSG00000269335|ENSG00000168646|ENSG00000001629|ENSG00000140543|ENSG00000138798|ENSG00000013561|ENSG00000105373|ENSG00000153071|ENSG00000034677|ENSG00000107404|ENSG00000169398|ENSG00000139174…	positive regulation of ubiquitin-dependent protein catabolic process	106	ENR	GO:2000060	1	0.003636747219	GO:2000060	FALSE	GO:2000060
hsa-miR-15b-5p	regulation of neurogenesis	6	0.9999961881		3.81E-06		ENSG00000145681|ENSG00000114554|ENSG00000196189|ENSG00000004399|ENSG00000251322|ENSG00000004487|ENSG00000114745|ENSG00000157766|ENSG00000196584|ENSG00000150093|ENSG00000196591|ENSG00000115310|ENSG00000164690|ENSG00000150630|ENSG00000115414|ENSG00000103257|ENSG00000173673|ENSG00000007372|ENSG00000198026|ENSG00000116478|ENSG00000187664|ENSG00000116641|ENSG00000127870|ENSG00000022840|ENSG00000069812…	regulation of neurogenesis	388	ENR	GO:0050767	1	3.81E-06	GO:0050767	FALSE	GO:0050767
hsa-miR-15b-5p	regulation of protein catabolic process	4	0.9999967764		3.22E-06		ENSG00000001084|ENSG00000189283|ENSG00000105325|ENSG00000128250|ENSG00000170881|ENSG00000160803|ENSG00000105723|ENSG00000169884|ENSG00000115233|ENSG00000145506|ENSG00000177383|ENSG00000198890|ENSG00000249751|ENSG00000164690|ENSG00000146802|ENSG00000196724|ENSG00000168646|ENSG00000001629|ENSG00000008710|ENSG00000013561|ENSG00000105373|ENSG00000034677|ENSG00000169398|ENSG00000155313|ENSG00000078140…	regulation of proteolysis involved in protein catabolic process	233	ENR	GO:1903050	1	3.22E-06	GO:1903050	FALSE	GO:1903050
hsa-miR-15b-5p	Pleural mesothelioma	2	0.9963956586		0.00360434144		ENSG00000097007|ENSG00000123607|ENSG00000147655|ENSG00000168214|ENSG00000139292|ENSG00000187123|ENSG00000105974|ENSG00000132846|ENSG00000133067|ENSG00000154237|ENSG00000169884|ENSG00000170242|ENSG00000188760|ENSG00000136155|ENSG00000177565|ENSG00000213889|ENSG00000163346|ENSG00000198435|ENSG00000162946|ENSG00000106723|ENSG00000158813|ENSG00000141551|ENSG00000135299|ENSG00000124766|ENSG00000164690…	positive regulation of Wnt signaling pathway	141	ENR	GO:0030177	1	0.00360434144	GO:0030177	FALSE	GO:0030177
hsa-miR-15b-5p	regulation of synapse structure or activity	7	0.990260999		0.009739001028		ENSG00000130294|ENSG00000197959|ENSG00000198576|ENSG00000171862|ENSG00000163110|ENSG00000171867|ENSG00000198908|ENSG00000088899|ENSG00000132535|ENSG00000143761|ENSG00000251322|ENSG00000254647|ENSG00000198954|ENSG00000047579|ENSG00000070831|ENSG00000156299|ENSG00000106299|ENSG00000130203|ENSG00000135905|ENSG00000085733|ENSG00000105409|ENSG00000005884|ENSG00000111249|ENSG00000277363|ENSG00000100600…	neuron projection organization	91	ENR	GO:0106027	1	0.009739001028	GO:0106027	FALSE	GO:0106027
hsa-miR-15b-5p	regulation of cellular response to growth factor stimulus	15	0.9685480116		0.03145198844		ENSG00000171236|ENSG00000097007|ENSG00000105329|ENSG00000003402|ENSG00000133110|ENSG00000134986|ENSG00000164120|ENSG00000099942|ENSG00000184113|ENSG00000168522|ENSG00000005339|ENSG00000168556|ENSG00000135925|ENSG00000168610|ENSG00000005884|ENSG00000168615|ENSG00000196591|ENSG00000164404|ENSG00000150457|ENSG00000164442|ENSG00000138615|ENSG00000152894|ENSG00000168056|ENSG00000131196|ENSG00000108175…	cellular response to transforming growth factor beta stimulus	261	ENR	GO:0071560	1	0.03145198844	GO:0071560	FALSE	GO:0071560
hsa-miR-15b-5p	regulation of protein catabolic process	4	0.9851178561		0.01488214388		ENSG00000189283|ENSG00000134588|ENSG00000172425|ENSG00000204599|ENSG00000204463|ENSG00000124486|ENSG00000168078|ENSG00000129292|ENSG00000164690|ENSG00000166170|ENSG00000273841|ENSG00000105373|ENSG00000034713|ENSG00000155313|ENSG00000163602|ENSG00000173473|ENSG00000157119|ENSG00000158941|ENSG00000116288|ENSG00000162191|ENSG00000166963|ENSG00000078081|ENSG00000126583|ENSG00000198171|ENSG00000147162…	negative regulation of proteasomal protein catabolic process	49	ENR	GO:1901799	1	0.01488214388	GO:1901799	FALSE	GO:1901799
hsa-miR-15b-5p	regulation of protein catabolic process	4	0.9830032798		0.0169967202		ENSG00000114423|ENSG00000001084|ENSG00000163659|ENSG00000105325|ENSG00000128250|ENSG00000105723|ENSG00000180304|ENSG00000145506|ENSG00000168615|ENSG00000239697|ENSG00000249751|ENSG00000150594|ENSG00000164736|ENSG00000150907|ENSG00000168646|ENSG00000001629|ENSG00000013561|ENSG00000105373|ENSG00000034677|ENSG00000157119|ENSG00000151651|ENSG00000100387|ENSG00000092148|ENSG00000116030|ENSG00000013275…	positive regulation of protein catabolic process	206	ENR	GO:0045732	1	0.0169967202	GO:0045732	FALSE	GO:0045732
hsa-miR-15b-5p	regulation of kinase activity	3	0.9999999113		8.87E-08		ENSG00000213231|ENSG00000214827|ENSG00000244274|ENSG00000111907|ENSG00000149269|ENSG00000149273|ENSG00000163806|ENSG00000241186|ENSG00000254647|ENSG00000143933|ENSG00000196262|ENSG00000259384|ENSG00000160014|ENSG00000271503|ENSG00000272398|ENSG00000004975|ENSG00000164045|ENSG00000164078|ENSG00000171033|ENSG00000005249|ENSG00000276231|ENSG00000198668|ENSG00000086991|ENSG00000129465|ENSG00000164342…	regulation of protein kinase activity	451	ENR	GO:0045859	1	8.87E-08	GO:0045859	FALSE	GO:0045859
hsa-miR-15b-5p	regulation of TOR signaling	11	0.95716306		0.04283693996		ENSG00000177058|ENSG00000165025|ENSG00000183735|ENSG00000125508|ENSG00000149357|ENSG00000239282|ENSG00000085415|ENSG00000157020|ENSG00000099910|ENSG00000077585|ENSG00000052795|ENSG00000133706|ENSG00000103091|ENSG00000114316|ENSG00000108443|ENSG00000040531|ENSG00000217128|ENSG00000134248|ENSG00000160584|ENSG00000100387|ENSG00000100393|ENSG00000130766|ENSG00000108523|ENSG00000137193|ENSG00000116586…	positive regulation of TORC1 signaling	53	ENR	GO:1904263	1	0.04283693996	GO:1904263	FALSE	GO:1904263
hsa-miR-15b-5p	regulation of TOR signaling	11	0.9911204661		0.008879533857		ENSG00000249915|ENSG00000132356|ENSG00000168209|ENSG00000149311|ENSG00000125508|ENSG00000149357|ENSG00000162409|ENSG00000176994|ENSG00000080546|ENSG00000105723|ENSG00000139971|ENSG00000142875|ENSG00000124486|ENSG00000138678|ENSG00000099910|ENSG00000177889|ENSG00000077585|ENSG00000149212|ENSG00000100150|ENSG00000133706|ENSG00000133794|ENSG00000108443|ENSG00000040531|ENSG00000134086|ENSG00000217128…	regulation of TOR signaling	147	ENR	GO:0032006	1	0.008879533857	GO:0032006	FALSE	GO:0032006
hsa-miR-15b-5p	Insulin signaling	1	0.9566683671		0.0433316329		ENSG00000100030|ENSG00000132356|ENSG00000171608|ENSG00000121879|ENSG00000051382|ENSG00000105647|ENSG00000142208|ENSG00000168078|ENSG00000102882|ENSG00000165699|ENSG00000079277|ENSG00000169032|ENSG00000099875|ENSG00000126934|ENSG00000151247|ENSG00000198793|ENSG00000103197|ENSG00000034152|ENSG00000108984|ENSG00000145675|ENSG00000173327|ENSG00000117461|ENSG00000197442|ENSG00000187840|ENSG00000132155	4 hydroxytamoxifen dexamethasone and retinoic acids regulation of p27 expression	25	ENR	WP:WP3879	1	0.0433316329	WP:WP3879	FALSE	WP:WP3879
hsa-miR-15b-5p	regulation of synapse structure or activity	7	0.9605722221		0.0394277779		ENSG00000196083|ENSG00000196189|ENSG00000198908|ENSG00000156959|ENSG00000125249|ENSG00000198739|ENSG00000132639|ENSG00000114867|ENSG00000169992|ENSG00000189108|ENSG00000135333|ENSG00000185008|ENSG00000140557|ENSG00000141668|ENSG00000005810|ENSG00000151208|ENSG00000173114|ENSG00000174482|ENSG00000135298|ENSG00000154342|ENSG00000175928|ENSG00000181790|ENSG00000169760|ENSG00000179915|ENSG00000125848…	regulation of synapse assembly	113	ENR	GO:0051963	1	0.0394277779	GO:0051963	FALSE	GO:0051963
hsa-miR-15b-5p	regulation of TOR signaling	11	0.9864170813		0.01358291874		ENSG00000177058|ENSG00000165025|ENSG00000183735|ENSG00000125508|ENSG00000149357|ENSG00000176994|ENSG00000239282|ENSG00000085415|ENSG00000124486|ENSG00000157020|ENSG00000099910|ENSG00000077585|ENSG00000052795|ENSG00000133706|ENSG00000103091|ENSG00000114316|ENSG00000174697|ENSG00000108443|ENSG00000040531|ENSG00000057593|ENSG00000117525|ENSG00000217128|ENSG00000134248|ENSG00000160584|ENSG00000100387…	positive regulation of TOR signaling	73	ENR	GO:0032008	1	0.01358291874	GO:0032008	FALSE	GO:0032008
hsa-miR-15b-5p	protein localization to lysosome	17	0.9946332644		0.005366735648		ENSG00000069869|ENSG00000125447|ENSG00000138760|ENSG00000136100|ENSG00000159363|ENSG00000176428|ENSG00000149357|ENSG00000110651|ENSG00000133135|ENSG00000142408|ENSG00000141971|ENSG00000143952|ENSG00000139722|ENSG00000135968|ENSG00000196455|ENSG00000132842|ENSG00000137642|ENSG00000115145|ENSG00000118855|ENSG00000124479|ENSG00000156931|ENSG00000136738|ENSG00000077585|ENSG00000006715|ENSG00000115310…	protein localization to vacuole	88	ENR	GO:0072665	1	0.005366735648	GO:0072665	FALSE	GO:0072665
hsa-miR-15b-5p	regulation of post-translational protein modification	8	0.9989718864		0.001028113643		ENSG00000114423|ENSG00000001084|ENSG00000097007|ENSG00000105325|ENSG00000132522|ENSG00000149273|ENSG00000114742|ENSG00000168283|ENSG00000004487|ENSG00000196262|ENSG00000105723|ENSG00000144228|ENSG00000133134|ENSG00000005810|ENSG00000008405|ENSG00000169139|ENSG00000108387|ENSG00000197329|ENSG00000010810|ENSG00000157119|ENSG00000169689|ENSG00000100387|ENSG00000266094|ENSG00000012048|ENSG00000108106…	regulation of protein ubiquitination	199	ENR	GO:0031396	1	0.001028113643	GO:0031396	FALSE	GO:0031396
hsa-miR-15b-5p	regulation of post-translational protein modification	8	0.9911206213		0.008879378697		ENSG00000114423|ENSG00000249915|ENSG00000123609|ENSG00000105325|ENSG00000105974|ENSG00000162517|ENSG00000168283|ENSG00000004487|ENSG00000105723|ENSG00000106305|ENSG00000010072|ENSG00000163743|ENSG00000134242|ENSG00000177889|ENSG00000140525|ENSG00000005810|ENSG00000008405|ENSG00000169139|ENSG00000108387|ENSG00000197329|ENSG00000139174|ENSG00000157119|ENSG00000103423|ENSG00000169689|ENSG00000100387…	positive regulation of protein ubiquitination	111	ENR	GO:0031398	1	0.008879378697	GO:0031398	FALSE	GO:0031398
hsa-miR-15b-5p	regulation of neurogenesis	6	0.9999492049		5.08E-05		ENSG00000145681|ENSG00000196083|ENSG00000114554|ENSG00000196189|ENSG00000004399|ENSG00000251322|ENSG00000004487|ENSG00000114745|ENSG00000169992|ENSG00000157766|ENSG00000196584|ENSG00000150093|ENSG00000196591|ENSG00000115310|ENSG00000164690|ENSG00000150630|ENSG00000115414|ENSG00000141668|ENSG00000151208|ENSG00000172071|ENSG00000103257|ENSG00000173673|ENSG00000007372|ENSG00000198026|ENSG00000116478…	regulation of nervous system development	463	ENR	GO:0051960	1	5.08E-05	GO:0051960	FALSE	GO:0051960
hsa-miR-15b-5p	protein secretion	13	0.9664270829		0.03357291711		ENSG00000065615|ENSG00000096968|ENSG00000081760|ENSG00000131620|ENSG00000123836|ENSG00000147869|ENSG00000128266|ENSG00000133019|ENSG00000142330|ENSG00000132872|ENSG00000145087|ENSG00000159363|ENSG00000196535|ENSG00000143420|ENSG00000147262|ENSG00000254647|ENSG00000148660|ENSG00000196262|ENSG00000105649|ENSG00000132639|ENSG00000148672|ENSG00000271503|ENSG00000152254|ENSG00000164038|ENSG00000167470…	protein localization to extracellular region	374	ENR	GO:0071692	1	0.03357291711	GO:0071692	FALSE	GO:0071692
hsa-miR-15b-5p	protein localization to nucleus	9	0.9978180745		0.002181925506		ENSG00000096968|ENSG00000114423|ENSG00000132341|ENSG00000114503|ENSG00000105329|ENSG00000099901|ENSG00000005007|ENSG00000171033|ENSG00000196497|ENSG00000168610|ENSG00000164188|ENSG00000111196|ENSG00000115268|ENSG00000181555|ENSG00000116698|ENSG00000164690|ENSG00000198952|ENSG00000205323|ENSG00000152104|ENSG00000008710|ENSG00000100296|ENSG00000151247|ENSG00000112159|ENSG00000169371|ENSG00000056972…	nuclear transport	334	ENR	GO:0051169	1	0.002181925506	GO:0051169	FALSE	GO:0051169
hsa-miR-15b-5p	Insulin signaling	1	0.9926497352		0.007350264824		ENSG00000096968|ENSG00000213218|ENSG00000132356|ENSG00000213231|ENSG00000114450|ENSG00000168209|ENSG00000171608|ENSG00000213281|ENSG00000105173|ENSG00000168243|ENSG00000105568|ENSG00000254647|ENSG00000259384|ENSG00000152254|ENSG00000197919|ENSG00000175634|ENSG00000164171|ENSG00000175766|ENSG00000276231|ENSG00000132906|ENSG00000168685|ENSG00000005884|ENSG00000005961|ENSG00000150093|ENSG00000150630…	PI3K Akt signaling pathway	336	ENR	WP:WP4172	1	0.007350264824	WP:WP4172	FALSE	WP:WP4172
hsa-miR-15b-5p	regulation of epithelial cell migration	25	0.9955493381		0.004450661946		ENSG00000120156|ENSG00000097007|ENSG00000099250|ENSG00000213463|ENSG00000173269|ENSG00000241186|ENSG00000136634|ENSG00000174951|ENSG00000176435|ENSG00000100292|ENSG00000070831|ENSG00000179388|ENSG00000183287|ENSG00000135046|ENSG00000188133|ENSG00000196411|ENSG00000198435|ENSG00000150093|ENSG00000250067|ENSG00000115310|ENSG00000150630|ENSG00000140945|ENSG00000073756|ENSG00000197702|ENSG00000165891…	sprouting angiogenesis	128	ENR	GO:0002040	1	0.004450661946	GO:0002040	FALSE	GO:0002040
hsa-miR-15b-5p	regulation of neurogenesis	6	0.9802436185		0.01975638154		ENSG00000130477|ENSG00000097007|ENSG00000130558|ENSG00000099250|ENSG00000114554|ENSG00000196189|ENSG00000105329|ENSG00000132872|ENSG00000133104|ENSG00000133110|ENSG00000134909|ENSG00000134987|ENSG00000135622|ENSG00000135638|ENSG00000150093|ENSG00000137261|ENSG00000115310|ENSG00000164690|ENSG00000139233|ENSG00000115414|ENSG00000169057|ENSG00000008294|ENSG00000140557|ENSG00000108379|ENSG00000141576…	developmental growth involved in morphogenesis	248	ENR	GO:0060560	1	0.01975638154	GO:0060560	FALSE	GO:0060560
hsa-miR-15b-5p	Insulin signaling	1	0.9916234081		0.008376591923		ENSG00000000419|ENSG00000129946|ENSG00000189403|ENSG00000205542|ENSG00000149269|ENSG00000148672|ENSG00000114867|ENSG00000115053|ENSG00000149782|ENSG00000005339|ENSG00000163217|ENSG00000163346|ENSG00000070756|ENSG00000086991|ENSG00000115241|ENSG00000150093|ENSG00000196961|ENSG00000150907|ENSG00000115414|ENSG00000131196|ENSG00000115415|ENSG00000164867|ENSG00000152104|ENSG00000133816|ENSG00000197157…	VEGFA VEGFR2 signaling	430	ENR	WP:WP3888	1	0.008376591923	WP:WP3888	FALSE	WP:WP3888
hsa-miR-15b-5p	regulation of kinase activity	3	0.9999999858		1.42E-08		ENSG00000213231|ENSG00000214827|ENSG00000244274|ENSG00000111907|ENSG00000149269|ENSG00000149273|ENSG00000163806|ENSG00000241186|ENSG00000254647|ENSG00000143933|ENSG00000196262|ENSG00000259384|ENSG00000160014|ENSG00000271503|ENSG00000272398|ENSG00000167470|ENSG00000004975|ENSG00000164045|ENSG00000164078|ENSG00000171033|ENSG00000005249|ENSG00000276231|ENSG00000198668|ENSG00000086991|ENSG00000129465…	regulation of kinase activity	483	ENR	GO:0043549	1	1.42E-08	GO:0043549	FALSE	GO:0043549
hsa-miR-15b-5p	regulation of neurogenesis	6	0.9999853003		1.47E-05		ENSG00000196405|ENSG00000097007|ENSG00000130558|ENSG00000196072|ENSG00000099250|ENSG00000205542|ENSG00000163794|ENSG00000196189|ENSG00000159363|ENSG00000251322|ENSG00000004487|ENSG00000133104|ENSG00000134909|ENSG00000134987|ENSG00000135622|ENSG00000168685|ENSG00000184838|ENSG00000196544|ENSG00000137261|ENSG00000006611|ENSG00000164051|ENSG00000115310|ENSG00000133706|ENSG00000115414|ENSG00000108379…	regulation of cellular component size	376	ENR	GO:0032535	1	1.47E-05	GO:0032535	FALSE	GO:0032535
hsa-miR-15b-5p	Pleural mesothelioma	2	0.9999181329		8.19E-05		ENSG00000104901|ENSG00000058091|ENSG00000097007|ENSG00000147655|ENSG00000168214|ENSG00000105568|ENSG00000133067|ENSG00000154237|ENSG00000105723|ENSG00000169884|ENSG00000134569|ENSG00000170242|ENSG00000104371|ENSG00000136155|ENSG00000162998|ENSG00000163346|ENSG00000198435|ENSG00000005884|ENSG00000145506|ENSG00000154856|ENSG00000106723|ENSG00000158813|ENSG00000150457|ENSG00000171243|ENSG00000196781…	regulation of Wnt signaling pathway	327	ENR	GO:0030111	1	8.19E-05	GO:0030111	FALSE	GO:0030111
hsa-miR-15b-5p	regulation of kinase activity	3	0.9999749387		2.51E-05		ENSG00000097007|ENSG00000132376|ENSG00000215174|ENSG00000244274|ENSG00000105568|ENSG00000143933|ENSG00000154237|ENSG00000196262|ENSG00000160014|ENSG00000114867|ENSG00000197114|ENSG00000197372|ENSG00000171033|ENSG00000099942|ENSG00000005249|ENSG00000164266|ENSG00000198668|ENSG00000150457|ENSG00000107140|ENSG00000150593|ENSG00000158615|ENSG00000008294|ENSG00000133895|ENSG00000183023|ENSG00000100739…	negative regulation of protein phosphorylation	270	ENR	GO:0001933	1	2.51E-05	GO:0001933	FALSE	GO:0001933
hsa-miR-15b-5p	Alzheimer 39 s disease	5	0.9999802159		1.98E-05		ENSG00000113319|ENSG00000196468|ENSG00000213281|ENSG00000105329|ENSG00000149269|ENSG00000105499|ENSG00000099942|ENSG00000136068|ENSG00000164305|ENSG00000006062|ENSG00000133703|ENSG00000169032|ENSG00000107831|ENSG00000131196|ENSG00000008735|ENSG00000100311|ENSG00000165059|ENSG00000291145|ENSG00000068831|ENSG00000100324|ENSG00000108984|ENSG00000197442|ENSG00000115904|ENSG00000134259|ENSG00000177189…	MAPK signaling pathway	246	ENR	WP:WP382	1	1.98E-05	WP:WP382	FALSE	WP:WP382
hsa-miR-15b-5p	protein secretion	13	0.9823782811		0.01762171891		ENSG00000065615|ENSG00000096968|ENSG00000081760|ENSG00000131620|ENSG00000123836|ENSG00000128266|ENSG00000133019|ENSG00000142330|ENSG00000132872|ENSG00000145087|ENSG00000159363|ENSG00000196535|ENSG00000143420|ENSG00000147262|ENSG00000254647|ENSG00000148660|ENSG00000196262|ENSG00000105649|ENSG00000132639|ENSG00000148672|ENSG00000271503|ENSG00000152254|ENSG00000164038|ENSG00000167470|ENSG00000169992…	protein secretion	366	ENR	GO:0009306	1	0.01762171891	GO:0009306	FALSE	GO:0009306
hsa-miR-15b-5p	protein localization to lysosome	17	0.9980674825		0.001932517455		ENSG00000069869|ENSG00000125447|ENSG00000138760|ENSG00000159363|ENSG00000149357|ENSG00000110651|ENSG00000133135|ENSG00000142408|ENSG00000143952|ENSG00000135968|ENSG00000196455|ENSG00000132842|ENSG00000137642|ENSG00000118855|ENSG00000124479|ENSG00000077585|ENSG00000115310|ENSG00000090581|ENSG00000105605|ENSG00000185009|ENSG00000132612|ENSG00000103174|ENSG00000185359|ENSG00000075785|ENSG00000134243…	protein localization to lysosome	59	ENR	GO:0061462	1	0.001932517455	GO:0061462	FALSE	GO:0061462
hsa-miR-15b-5p	regulation of TOR signaling	11	0.9588449069		0.04115509314		ENSG00000177058|ENSG00000132356|ENSG00000164924|ENSG00000149311|ENSG00000165025|ENSG00000183735|ENSG00000125508|ENSG00000149357|ENSG00000162409|ENSG00000176994|ENSG00000235387|ENSG00000239282|ENSG00000274070|ENSG00000080546|ENSG00000072062|ENSG00000085415|ENSG00000176641|ENSG00000142875|ENSG00000111203|ENSG00000157020|ENSG00000099910|ENSG00000102882|ENSG00000177889|ENSG00000145214|ENSG00000165699…	regulation of TORC1 signaling	92	ENR	GO:1903432	1	0.04115509314	GO:1903432	FALSE	GO:1903432
hsa-miR-15b-5p	Pleural mesothelioma	2	0.9992864761		7.14E-04		ENSG00000163501|ENSG00000069956|ENSG00000171608|ENSG00000162337|ENSG00000168214|ENSG00000253729|ENSG00000070018|ENSG00000134245|ENSG00000115596|ENSG00000177283|ENSG00000169884|ENSG00000196455|ENSG00000276231|ENSG00000144485|ENSG00000135925|ENSG00000133056|ENSG00000204301|ENSG00000075290|ENSG00000184916|ENSG00000107831|ENSG00000163251|ENSG00000124813|ENSG00000115415|ENSG00000108379|ENSG00000154342…	Osteoblast differentiation and related diseases	118	ENR	WP:WP4787	1	7.14E-04	WP:WP4787	FALSE	WP:WP4787
hsa-miR-15b-5p	Pleural mesothelioma	2	0.9998628271		1.37E-04		ENSG00000097007|ENSG00000189403|ENSG00000171608|ENSG00000213281|ENSG00000134245|ENSG00000105329|ENSG00000115596|ENSG00000149311|ENSG00000116171|ENSG00000004975|ENSG00000070831|ENSG00000169884|ENSG00000196455|ENSG00000121691|ENSG00000177606|ENSG00000135925|ENSG00000133056|ENSG00000177885|ENSG00000124762|ENSG00000081059|ENSG00000133703|ENSG00000169047|ENSG00000108379|ENSG00000100485|ENSG00000154342…	DNA damage response only ATM dependent	110	ENR	WP:WP710	1	1.37E-04	WP:WP710	FALSE	WP:WP710
hsa-miR-15b-5p	regulation of epithelial cell migration	25	0.9978460039		0.002153996148		ENSG00000196405|ENSG00000097007|ENSG00000189403|ENSG00000196468|ENSG00000171608|ENSG00000001631|ENSG00000099250|ENSG00000205542|ENSG00000213463|ENSG00000196189|ENSG00000261150|ENSG00000132698|ENSG00000173269|ENSG00000241186|ENSG00000174951|ENSG00000100292|ENSG00000105894|ENSG00000183287|ENSG00000164171|ENSG00000163217|ENSG00000005884|ENSG00000168615|ENSG00000136960|ENSG00000115310|ENSG00000150630…	regulation of epithelial cell migration	228	ENR	GO:0010632	1	0.002153996148	GO:0010632	FALSE	GO:0010632
hsa-miR-15b-5p	Pleural mesothelioma	2	0.999835559		1.64E-04		ENSG00000162337|ENSG00000070018|ENSG00000155367|ENSG00000134245|ENSG00000115596|ENSG00000105568|ENSG00000177283|ENSG00000004975|ENSG00000169884|ENSG00000177485|ENSG00000005339|ENSG00000177606|ENSG00000135925|ENSG00000145506|ENSG00000081059|ENSG00000163251|ENSG00000168646|ENSG00000073711|ENSG00000108379|ENSG00000154342|ENSG00000107404|ENSG00000134982|ENSG00000140807|ENSG00000163558|ENSG00000100393…	Wnt signaling pathway and pluripotency	100	ENR	WP:WP399	1	1.64E-04	WP:WP399	FALSE	WP:WP399
hsa-miR-15b-5p	Pleural mesothelioma	2	0.9896345562		0.01036544382		ENSG00000104901|ENSG00000058091|ENSG00000147655|ENSG00000168214|ENSG00000133067|ENSG00000154237|ENSG00000105723|ENSG00000169884|ENSG00000134569|ENSG00000170242|ENSG00000104371|ENSG00000136155|ENSG00000162998|ENSG00000198435|ENSG00000145506|ENSG00000158813|ENSG00000150457|ENSG00000171243|ENSG00000196781|ENSG00000164690|ENSG00000164736|ENSG00000150907|ENSG00000168646|ENSG00000108100|ENSG00000133794…	regulation of canonical Wnt signaling pathway	250	ENR	GO:0060828	1	0.01036544382	GO:0060828	FALSE	GO:0060828
hsa-miR-15b-5p	regulation of neuron projection development	10	0.9998763638		1.24E-04		ENSG00000069869|ENSG00000130294|ENSG00000197959|ENSG00000138814|ENSG00000130540|ENSG00000198576|ENSG00000099250|ENSG00000176248|ENSG00000198908|ENSG00000124006|ENSG00000132640|ENSG00000132535|ENSG00000251322|ENSG00000114745|ENSG00000125249|ENSG00000133083|ENSG00000070831|ENSG00000134313|ENSG00000105894|ENSG00000106299|ENSG00000134569|ENSG00000135905|ENSG00000150093|ENSG00000277363|ENSG00000137817…	dendrite morphogenesis	142	ENR	GO:0048813	1	1.24E-04	GO:0048813	FALSE	GO:0048813
hsa-miR-15b-5p	regulation of protein catabolic process	4	0.9845790281		0.01542097188		ENSG00000132356|ENSG00000151014|ENSG00000158571|ENSG00000168209|ENSG00000189283|ENSG00000099622|ENSG00000159363|ENSG00000136634|ENSG00000254647|ENSG00000114867|ENSG00000160803|ENSG00000004939|ENSG00000100292|ENSG00000105723|ENSG00000197172|ENSG00000214456|ENSG00000149557|ENSG00000168610|ENSG00000070756|ENSG00000111701|ENSG00000198890|ENSG00000134815|ENSG00000150594|ENSG00000164690|ENSG00000007171…	negative regulation of catabolic process	347	ENR	GO:0009895	1	0.01542097188	GO:0009895	FALSE	GO:0009895
hsa-miR-15b-5p	Pleural mesothelioma	2	0.9999999862		1.38E-08		ENSG00000189403|ENSG00000204305|ENSG00000147869|ENSG00000002822|ENSG00000149269|ENSG00000149311|ENSG00000254647|ENSG00000271503|ENSG00000114867|ENSG00000004975|ENSG00000169884|ENSG00000196363|ENSG00000275302|ENSG00000175634|ENSG00000104371|ENSG00000164171|ENSG00000135925|ENSG00000005884|ENSG00000150093|ENSG00000150457|ENSG00000196776|ENSG00000150630|ENSG00000149968|ENSG00000164736|ENSG00000150907…	Pleural mesothelioma	435	ENR	WP:WP5087	1	1.38E-08	WP:WP5087	FALSE	WP:WP5087
hsa-miR-15b-5p	Insulin signaling	1	0.9998396842		1.60E-04		ENSG00000132356|ENSG00000110092|ENSG00000083857|ENSG00000105810|ENSG00000168209|ENSG00000171862|ENSG00000213281|ENSG00000066468|ENSG00000110330|ENSG00000162409|ENSG00000080546|ENSG00000139687|ENSG00000175634|ENSG00000051382|ENSG00000073282|ENSG00000109320|ENSG00000162924|ENSG00000119487|ENSG00000068078|ENSG00000129474|ENSG00000165699|ENSG00000124762|ENSG00000164796|ENSG00000140443|ENSG00000133703…	Head and neck squamous cell carcinoma	74	ENR	WP:WP4674	1	1.60E-04	WP:WP4674	FALSE	WP:WP4674
hsa-miR-15b-5p	regulation of neuron projection development	10	0.999211578		7.88E-04		ENSG00000113657|ENSG00000097007|ENSG00000099250|ENSG00000114554|ENSG00000003402|ENSG00000132535|ENSG00000004399|ENSG00000132932|ENSG00000173376|ENSG00000254647|ENSG00000004487|ENSG00000171617|ENSG00000004975|ENSG00000102572|ENSG00000134313|ENSG00000105894|ENSG00000149557|ENSG00000134909|ENSG00000115091|ENSG00000164171|ENSG00000198846|ENSG00000155875|ENSG00000119782|ENSG00000005884|ENSG00000136960…	positive regulation of cell projection organization	357	ENR	GO:0031346	1	7.88E-04	GO:0031346	FALSE	GO:0031346
hsa-miR-15b-5p	regulation of protein catabolic process	4	0.9999971801		2.82E-06		ENSG00000001084|ENSG00000189283|ENSG00000105325|ENSG00000128250|ENSG00000134588|ENSG00000160803|ENSG00000105723|ENSG00000169884|ENSG00000124486|ENSG00000145506|ENSG00000163743|ENSG00000141551|ENSG00000164690|ENSG00000196724|ENSG00000168646|ENSG00000001629|ENSG00000140543|ENSG00000137273|ENSG00000273841|ENSG00000013561|ENSG00000105373|ENSG00000153071|ENSG00000034677|ENSG00000107404|ENSG00000163602…	regulation of proteasomal ubiquitin-dependent protein catabolic process	136	ENR	GO:0032434	1	2.82E-06	GO:0032434	FALSE	GO:0032434
hsa-miR-15b-5p	regulation of protein catabolic process	4	0.9964586886		0.00354131136		ENSG00000001084|ENSG00000101843|ENSG00000166233|ENSG00000167196|ENSG00000105325|ENSG00000128250|ENSG00000068903|ENSG00000173846|ENSG00000178381|ENSG00000105723|ENSG00000187866|ENSG00000165280|ENSG00000204388|ENSG00000072609|ENSG00000204389|ENSG00000050748|ENSG00000177479|ENSG00000145506|ENSG00000163743|ENSG00000141551|ENSG00000204628|ENSG00000168646|ENSG00000001629|ENSG00000140543|ENSG00000103126…	positive regulation of proteasomal ubiquitin-dependent protein catabolic process	86	ENR	GO:0032436	1	0.00354131136	GO:0032436	FALSE	GO:0032436
hsa-miR-15b-5p	regulation of cell-substrate adhesion	23	0.9783728724		0.02162712764		ENSG00000096968|ENSG00000097007|ENSG00000099250|ENSG00000173083|ENSG00000151388|ENSG00000173376|ENSG00000174059|ENSG00000174951|ENSG00000133110|ENSG00000099942|ENSG00000183943|ENSG00000164171|ENSG00000149781|ENSG00000179051|ENSG00000198851|ENSG00000005884|ENSG00000168615|ENSG00000005961|ENSG00000150093|ENSG00000158813|ENSG00000164946|ENSG00000107140|ENSG00000139220|ENSG00000150760|ENSG00000152894…	cell-substrate adhesion	351	ENR	GO:0031589	1	0.02162712764	GO:0031589	FALSE	GO:0031589
hsa-miR-15b-5p	regulation of cell-substrate adhesion	23	0.9955056321		0.004494367878		ENSG00000120156|ENSG00000097007|ENSG00000105810|ENSG00000099250|ENSG00000124145|ENSG00000174951|ENSG00000133110|ENSG00000126353|ENSG00000126458|ENSG00000259207|ENSG00000004142|ENSG00000179051|ENSG00000198851|ENSG00000074054|ENSG00000131142|ENSG00000162946|ENSG00000184371|ENSG00000144824|ENSG00000137077|ENSG00000140945|ENSG00000073712|ENSG00000047648|ENSG00000086548|ENSG00000132670|ENSG00000141293…	regulation of cell-matrix adhesion	121	ENR	GO:0001952	1	0.004494367878	GO:0001952	FALSE	GO:0001952
hsa-miR-15b-5p	protein localization to nucleus	9	0.9992534848		7.47E-04		ENSG00000096968|ENSG00000114423|ENSG00000132341|ENSG00000188807|ENSG00000105329|ENSG00000159363|ENSG00000254647|ENSG00000115020|ENSG00000143748|ENSG00000105993|ENSG00000171033|ENSG00000196497|ENSG00000005339|ENSG00000168610|ENSG00000150457|ENSG00000184900|ENSG00000006712|ENSG00000107140|ENSG00000164690|ENSG00000150753|ENSG00000164828|ENSG00000115484|ENSG00000105373|ENSG00000172071|ENSG00000169371…	protein localization to nucleus	315	ENR	GO:0034504	1	7.47E-04	GO:0034504	FALSE	GO:0034504
hsa-miR-15b-5p	Alzheimer 39 s disease	5	0.9689516785		0.03104832152		ENSG00000100030|ENSG00000102882|ENSG00000172575|ENSG00000058335|ENSG00000213281|ENSG00000135914|ENSG00000133703|ENSG00000169032|ENSG00000126934|ENSG00000150995|ENSG00000102468|ENSG00000112658|ENSG00000156052|ENSG00000147246|ENSG00000174775|ENSG00000162889|ENSG00000132155|ENSG00000158711|ENSG00000136574|ENSG00000126767	Serotonin receptor 2 and ELK SRF GATA4 signaling	20	ENR	WP:WP732	1	0.03104832152	WP:WP732	FALSE	WP:WP732
hsa-miR-15b-5p	cellular response to external stimulus	14	0.9957798511		0.004220148937		ENSG00000132356|ENSG00000001084|ENSG00000132382|ENSG00000105329|ENSG00000149357|ENSG00000005882|ENSG00000023572|ENSG00000133110|ENSG00000080546|ENSG00000114867|ENSG00000102572|ENSG00000149554|ENSG00000196455|ENSG00000164171|ENSG00000106268|ENSG00000005339|ENSG00000132275|ENSG00000149485|ENSG00000133056|ENSG00000164342|ENSG00000006062|ENSG00000134602|ENSG00000006715|ENSG00000149212|ENSG00000100150…	cellular response to external stimulus	341	ENR	GO:0071496	1	0.004220148937	GO:0071496	FALSE	GO:0071496
hsa-miR-15b-5p	Diseases of signal transduction by growth factor receptors and second messengers	16	0.9813424903		0.01865750966		ENSG00000196468|ENSG00000171608|ENSG00000099341|ENSG00000105568|ENSG00000149357|ENSG00000168283|ENSG00000254647|ENSG00000004487|ENSG00000148660|ENSG00000149480|ENSG00000105723|ENSG00000175634|ENSG00000183943|ENSG00000005249|ENSG00000132906|ENSG00000198668|ENSG00000198373|ENSG00000115233|ENSG00000178562|ENSG00000196591|ENSG00000150907|ENSG00000150995|ENSG00000169047|ENSG00000222028|ENSG00000197170…	Intracellular signaling by second messengers	292	ENR	REAC:R-HSA-9006925	1	0.01865750966	REAC:R-HSA-9006925	FALSE	REAC:R-HSA-9006925
hsa-miR-484	nucleoside triphosphate metabolic process	1	0.9773349637		0.02266503629		ENSG00000170950|ENSG00000132356|ENSG00000158571|ENSG00000168209|ENSG00000123836|ENSG00000159322|ENSG00000105953|ENSG00000160326|ENSG00000172331|ENSG00000162409|ENSG00000254647|ENSG00000141568|ENSG00000105679|ENSG00000004939|ENSG00000072062|ENSG00000152556|ENSG00000213689|ENSG00000149925|ENSG00000054179|ENSG00000067225|ENSG00000167588|ENSG00000168610|ENSG00000164708|ENSG00000067057|ENSG00000107798…	purine ribonucleoside diphosphate catabolic process	96	ENR	GO:0009181	1	0.02266503629	GO:0009181	FALSE	GO:0009181
hsa-miR-484	regulation of actin filament-based process	10	0.9999313861		6.86E-05		ENSG00000196405|ENSG00000097007|ENSG00000132376|ENSG00000099250|ENSG00000205542|ENSG00000099290|ENSG00000105329|ENSG00000149269|ENSG00000142330|ENSG00000251322|ENSG00000196296|ENSG00000004975|ENSG00000142632|ENSG00000132970|ENSG00000163217|ENSG00000196776|ENSG00000107140|ENSG00000138443|ENSG00000140416|ENSG00000164144|ENSG00000115355|ENSG00000100151|ENSG00000150764|ENSG00000139926|ENSG00000164889…	regulation of actin filament-based process	376	ENR	GO:0032970	1	6.86E-05	GO:0032970	FALSE	GO:0032970
hsa-miR-484	homeostasis of number of cells	5	0.9999999675		3.25E-08		ENSG00000096968|ENSG00000097007|ENSG00000189403|ENSG00000171608|ENSG00000188373|ENSG00000105329|ENSG00000240972|ENSG00000003402|ENSG00000105568|ENSG00000114742|ENSG00000105610|ENSG00000139370|ENSG00000004939|ENSG00000100292|ENSG00000134183|ENSG00000005022|ENSG00000132842|ENSG00000168447|ENSG00000135638|ENSG00000135905|ENSG00000168685|ENSG00000005483|ENSG00000164305|ENSG00000168610|ENSG00000129465…	homeostasis of number of cells	321	ENR	GO:0048872	1	3.25E-08	GO:0048872	FALSE	GO:0048872
hsa-miR-484	regulation of filopodium assembly	6	0.9995995281		4.00E-04		ENSG00000197959|ENSG00000113657|ENSG00000095777|ENSG00000009694|ENSG00000099250|ENSG00000119699|ENSG00000142185|ENSG00000126353|ENSG00000124839|ENSG00000070831|ENSG00000106299|ENSG00000099864|ENSG00000117598|ENSG00000136002|ENSG00000144566|ENSG00000145934|ENSG00000077327|ENSG00000102302|ENSG00000266028|ENSG00000267534|ENSG00000106799|ENSG00000167614|ENSG00000147251|ENSG00000139132|ENSG00000101445…	filopodium assembly	71	ENR	GO:0046847	1	4.00E-04	GO:0046847	FALSE	GO:0046847
hsa-miR-484	regulation of cell-substrate adhesion	4	0.9772532203		0.02274677967		ENSG00000120156|ENSG00000097007|ENSG00000099250|ENSG00000124145|ENSG00000259207|ENSG00000004142|ENSG00000164171|ENSG00000179051|ENSG00000074054|ENSG00000243244|ENSG00000144824|ENSG00000152894|ENSG00000115414|ENSG00000073712|ENSG00000047648|ENSG00000132670|ENSG00000140937|ENSG00000173517|ENSG00000189058|ENSG00000169398|ENSG00000143951|ENSG00000139174|ENSG00000169756|ENSG00000134318|ENSG00000163539…	cell-substrate junction organization	103	ENR	GO:0150115	1	0.02274677967	GO:0150115	FALSE	GO:0150115
hsa-miR-484	regulation of cell-substrate adhesion	4	0.9773349637		0.02266503629		ENSG00000120156|ENSG00000149930|ENSG00000097007|ENSG00000099250|ENSG00000128052|ENSG00000171862|ENSG00000136114|ENSG00000124145|ENSG00000136238|ENSG00000171791|ENSG00000156232|ENSG00000070759|ENSG00000119185|ENSG00000034971|ENSG00000184009|ENSG00000259207|ENSG00000004142|ENSG00000164171|ENSG00000179051|ENSG00000085733|ENSG00000102606|ENSG00000074054|ENSG00000166923|ENSG00000129474|ENSG00000165699…	cell-substrate junction assembly	96	ENR	GO:0007044	1	0.02266503629	GO:0007044	FALSE	GO:0007044
hsa-miR-484	regulation of cell-substrate adhesion	4	0.9894918703		0.0105081297		ENSG00000097007|ENSG00000099250|ENSG00000173083|ENSG00000151388|ENSG00000174059|ENSG00000174951|ENSG00000133110|ENSG00000164171|ENSG00000149781|ENSG00000179051|ENSG00000198851|ENSG00000005884|ENSG00000168615|ENSG00000005961|ENSG00000150093|ENSG00000158813|ENSG00000164946|ENSG00000139220|ENSG00000152894|ENSG00000115414|ENSG00000169231|ENSG00000140945|ENSG00000008710|ENSG00000047648|ENSG00000086548…	cell-matrix adhesion	235	ENR	GO:0007160	1	0.0105081297	GO:0007160	FALSE	GO:0007160
hsa-miR-484	nucleoside triphosphate metabolic process	1	0.9846391447		0.01536085534		ENSG00000132356|ENSG00000158571|ENSG00000168209|ENSG00000123836|ENSG00000159322|ENSG00000105953|ENSG00000160326|ENSG00000162409|ENSG00000004455|ENSG00000254647|ENSG00000141568|ENSG00000105679|ENSG00000004939|ENSG00000198018|ENSG00000143774|ENSG00000165609|ENSG00000054179|ENSG00000106992|ENSG00000167588|ENSG00000168610|ENSG00000164708|ENSG00000171314|ENSG00000115592|ENSG00000233381|ENSG00000119139…	ribonucleoside diphosphate metabolic process	122	ENR	GO:0009185	1	0.01536085534	GO:0009185	FALSE	GO:0009185
hsa-miR-484	respiratory system development	11	0.9988802358		0.001119764193		ENSG00000103196|ENSG00000111602|ENSG00000147655|ENSG00000168214|ENSG00000105329|ENSG00000121570|ENSG00000105649|ENSG00000114867|ENSG00000156925|ENSG00000183287|ENSG00000142552|ENSG00000132842|ENSG00000162878|ENSG00000136327|ENSG00000005884|ENSG00000164161|ENSG00000164690|ENSG00000196839|ENSG00000170482|ENSG00000133703|ENSG00000168056|ENSG00000169032|ENSG00000107831|ENSG00000164867|ENSG00000169057…	lung development	193	ENR	GO:0030324	1	0.001119764193	GO:0030324	FALSE	GO:0030324
hsa-miR-484	regulation of amide metabolic process	7	0.99512797		0.004872030041		ENSG00000125447|ENSG00000206557|ENSG00000132356|ENSG00000155100|ENSG00000156928|ENSG00000139970|ENSG00000132478|ENSG00000179134|ENSG00000123908|ENSG00000142864|ENSG00000229474|ENSG00000099622|ENSG00000149273|ENSG00000176974|ENSG00000100982|ENSG00000170881|ENSG00000114867|ENSG00000171617|ENSG00000115053|ENSG00000130203|ENSG00000171817|ENSG00000047410|ENSG00000199001|ENSG00000115310|ENSG00000133318…	negative regulation of amide metabolic process	151	ENR	GO:0034249	1	0.004872030041	GO:0034249	FALSE	GO:0034249
hsa-miR-484	non-membrane-bounded organelle assembly	14	0.9999709868		2.90E-05		ENSG00000154330|ENSG00000151014|ENSG00000152520|ENSG00000166889|ENSG00000158417|ENSG00000229474|ENSG00000149273|ENSG00000196230|ENSG00000003402|ENSG00000149503|ENSG00000176155|ENSG00000115163|ENSG00000182768|ENSG00000163217|ENSG00000150093|ENSG00000115268|ENSG00000006607|ENSG00000115307|ENSG00000140416|ENSG00000197102|ENSG00000164934|ENSG00000115561|ENSG00000009307|ENSG00000063978|ENSG00000010244…	non-membrane-bounded organelle assembly	409	ENR	GO:0140694	1	2.90E-05	GO:0140694	FALSE	GO:0140694
hsa-miR-484	respiratory system development	11	0.9980891103		0.001910889692		ENSG00000103196|ENSG00000111602|ENSG00000147655|ENSG00000168214|ENSG00000105329|ENSG00000121570|ENSG00000105649|ENSG00000114867|ENSG00000156925|ENSG00000183287|ENSG00000142552|ENSG00000132842|ENSG00000162878|ENSG00000136327|ENSG00000005884|ENSG00000164161|ENSG00000164690|ENSG00000196839|ENSG00000170482|ENSG00000133703|ENSG00000168056|ENSG00000169032|ENSG00000107831|ENSG00000164867|ENSG00000169057…	respiratory tube development	197	ENR	GO:0030323	1	0.001910889692	GO:0030323	FALSE	GO:0030323
hsa-miR-484	regulation of mRNA metabolic process	3	0.9730735246		0.02692647544		ENSG00000141698|ENSG00000206557|ENSG00000151014|ENSG00000152520|ENSG00000166889|ENSG00000149115|ENSG00000174840|ENSG00000123737|ENSG00000179134|ENSG00000123908|ENSG00000205022|ENSG00000229474|ENSG00000134644|ENSG00000134744|ENSG00000005007|ENSG00000028137|ENSG00000070756|ENSG00000151065|ENSG00000178199|ENSG00000112941|ENSG00000125107|ENSG00000272886|ENSG00000185728|ENSG00000107371|ENSG00000140694…	RNA destabilization	104	ENR	GO:0050779	1	0.02692647544	GO:0050779	FALSE	GO:0050779
hsa-miR-484	regulation of amide metabolic process	7	0.9999792742		2.07E-05		ENSG00000153944|ENSG00000206557|ENSG00000155100|ENSG00000155906|ENSG00000163577|ENSG00000114503|ENSG00000156928|ENSG00000158417|ENSG00000163412|ENSG00000179134|ENSG00000142864|ENSG00000163794|ENSG00000229474|ENSG00000149273|ENSG00000005882|ENSG00000170881|ENSG00000271503|ENSG00000114867|ENSG00000171401|ENSG00000171617|ENSG00000005007|ENSG00000115053|ENSG00000175634|ENSG00000164171|ENSG00000175766…	regulation of amide metabolic process	439	ENR	GO:0034248	1	2.07E-05	GO:0034248	FALSE	GO:0034248
hsa-miR-484	cell growth	2	0.9965993308		0.003400669214		ENSG00000130477|ENSG00000097007|ENSG00000130558|ENSG00000099250|ENSG00000114554|ENSG00000196189|ENSG00000132872|ENSG00000133104|ENSG00000133110|ENSG00000105723|ENSG00000134909|ENSG00000134987|ENSG00000135622|ENSG00000135638|ENSG00000150093|ENSG00000164404|ENSG00000137261|ENSG00000115310|ENSG00000139233|ENSG00000115414|ENSG00000169057|ENSG00000008294|ENSG00000140557|ENSG00000108379|ENSG00000141576…	developmental cell growth	233	ENR	GO:0048588	1	0.003400669214	GO:0048588	FALSE	GO:0048588
hsa-miR-484	nucleoside triphosphate metabolic process	1	0.9690423646		0.03095763538		ENSG00000132356|ENSG00000158571|ENSG00000168209|ENSG00000123836|ENSG00000159322|ENSG00000105953|ENSG00000160326|ENSG00000162409|ENSG00000004455|ENSG00000254647|ENSG00000141568|ENSG00000105679|ENSG00000004939|ENSG00000143774|ENSG00000054179|ENSG00000106992|ENSG00000167588|ENSG00000168610|ENSG00000164708|ENSG00000171314|ENSG00000115592|ENSG00000233381|ENSG00000119139|ENSG00000147853|ENSG00000141027…	purine ribonucleoside diphosphate metabolic process	112	ENR	GO:0009179	1	0.03095763538	GO:0009179	FALSE	GO:0009179
hsa-miR-484	homeostasis of number of cells	5	0.9996717547		3.28E-04		ENSG00000096968|ENSG00000189403|ENSG00000105810|ENSG00000171608|ENSG00000253729|ENSG00000254087|ENSG00000162367|ENSG00000003402|ENSG00000204420|ENSG00000105610|ENSG00000139370|ENSG00000004939|ENSG00000100292|ENSG00000139687|ENSG00000005022|ENSG00000135046|ENSG00000168447|ENSG00000162736|ENSG00000005483|ENSG00000164305|ENSG00000168610|ENSG00000135503|ENSG00000139734|ENSG00000184371|ENSG00000100714…	myeloid cell homeostasis	177	ENR	GO:0002262	1	3.28E-04	GO:0002262	FALSE	GO:0002262
hsa-miR-484	synapse organization	8	0.9621760122		0.03782398778		ENSG00000130294|ENSG00000099250|ENSG00000196083|ENSG00000104219|ENSG00000110076|ENSG00000128594|ENSG00000132535|ENSG00000146938|ENSG00000251322|ENSG00000156959|ENSG00000254647|ENSG00000157916|ENSG00000165246|ENSG00000165917|ENSG00000169992|ENSG00000170175|ENSG00000171723|ENSG00000134569|ENSG00000187902|ENSG00000260230|ENSG00000099942|ENSG00000168522|ENSG00000135905|ENSG00000136279|ENSG00000005884…	postsynapse organization	198	ENR	GO:0099173	1	0.03782398778	GO:0099173	FALSE	GO:0099173
hsa-miR-484	cell growth	2	0.9999996313		3.69E-07		ENSG00000114554|ENSG00000163794|ENSG00000196189|ENSG00000149357|ENSG00000254647|ENSG00000114867|ENSG00000170242|ENSG00000162998|ENSG00000163217|ENSG00000150093|ENSG00000164404|ENSG00000115310|ENSG00000164736|ENSG00000164823|ENSG00000115414|ENSG00000197019|ENSG00000008294|ENSG00000164934|ENSG00000173848|ENSG00000176624|ENSG00000090432|ENSG00000177189|ENSG00000012048|ENSG00000166148|ENSG00000116586…	cell growth	499	ENR	GO:0016049	1	3.69E-07	GO:0016049	FALSE	GO:0016049
hsa-miR-484	protein localization to plasma membrane	15	0.9953839376		0.00461606239		ENSG00000132376|ENSG00000138078|ENSG00000104219|ENSG00000132589|ENSG00000172476|ENSG00000254647|ENSG00000114745|ENSG00000157916|ENSG00000105649|ENSG00000116171|ENSG00000004939|ENSG00000123983|ENSG00000162852|ENSG00000162878|ENSG00000100023|ENSG00000005884|ENSG00000145506|ENSG00000150093|ENSG00000166341|ENSG00000115355|ENSG00000197562|ENSG00000151150|ENSG00000133961|ENSG00000108819|ENSG00000141293…	protein localization to plasma membrane	293	ENR	GO:0072659	1	0.00461606239	GO:0072659	FALSE	GO:0072659
hsa-miR-484	regulation of filopodium assembly	6	0.9760391472		0.02396085281		ENSG00000113657|ENSG00000196405|ENSG00000099250|ENSG00000115091|ENSG00000179051|ENSG00000155875|ENSG00000107140|ENSG00000138443|ENSG00000115355|ENSG00000107954|ENSG00000169762|ENSG00000214513|ENSG00000151491|ENSG00000165240|ENSG00000197386|ENSG00000143951|ENSG00000169760|ENSG00000051825|ENSG00000145555|ENSG00000075618|ENSG00000111837|ENSG00000147439|ENSG00000015285|ENSG00000100558|ENSG00000102081…	regulation of plasma membrane bounded cell projection assembly	202	ENR	GO:0120032	1	0.02396085281	GO:0120032	FALSE	GO:0120032
hsa-miR-484	cell growth	2	0.9570340724		0.04296592762		ENSG00000145681|ENSG00000114554|ENSG00000196189|ENSG00000004399|ENSG00000251322|ENSG00000004487|ENSG00000114745|ENSG00000157766|ENSG00000196584|ENSG00000150093|ENSG00000196591|ENSG00000115310|ENSG00000164690|ENSG00000150630|ENSG00000115414|ENSG00000103257|ENSG00000173673|ENSG00000007372|ENSG00000198026|ENSG00000116478|ENSG00000187664|ENSG00000116641|ENSG00000127870|ENSG00000022840|ENSG00000069812…	regulation of neurogenesis	388	ENR	GO:0050767	1	0.04296592762	GO:0050767	FALSE	GO:0050767
hsa-miR-484	proteasomal protein catabolic process	9	0.9523415531		0.04765844691		ENSG00000001084|ENSG00000189283|ENSG00000105325|ENSG00000128250|ENSG00000170881|ENSG00000160803|ENSG00000105723|ENSG00000169884|ENSG00000115233|ENSG00000145506|ENSG00000177383|ENSG00000198890|ENSG00000249751|ENSG00000164690|ENSG00000146802|ENSG00000196724|ENSG00000168646|ENSG00000001629|ENSG00000008710|ENSG00000013561|ENSG00000105373|ENSG00000034677|ENSG00000169398|ENSG00000155313|ENSG00000078140…	regulation of proteolysis involved in protein catabolic process	233	ENR	GO:1903050	1	0.04765844691	GO:1903050	FALSE	GO:1903050
hsa-miR-484	synapse organization	8	0.9966207037		0.003379296297		ENSG00000130294|ENSG00000097007|ENSG00000196083|ENSG00000196189|ENSG00000196230|ENSG00000251322|ENSG00000136634|ENSG00000156959|ENSG00000254647|ENSG00000132639|ENSG00000114867|ENSG00000169992|ENSG00000134569|ENSG00000150093|ENSG00000137825|ENSG00000138443|ENSG00000139220|ENSG00000107954|ENSG00000169057|ENSG00000170396|ENSG00000140557|ENSG00000141668|ENSG00000005810|ENSG00000151208|ENSG00000173114…	regulation of synapse structure or activity	249	ENR	GO:0050803	1	0.003379296297	GO:0050803	FALSE	GO:0050803
hsa-miR-484	nucleoside triphosphate metabolic process	1	0.9599952001		0.04000479992		ENSG00000132356|ENSG00000158571|ENSG00000168209|ENSG00000205542|ENSG00000123836|ENSG00000114573|ENSG00000159322|ENSG00000160326|ENSG00000004455|ENSG00000099795|ENSG00000254647|ENSG00000004779|ENSG00000105679|ENSG00000004939|ENSG00000165609|ENSG00000167588|ENSG00000168610|ENSG00000168653|ENSG00000115286|ENSG00000164708|ENSG00000169020|ENSG00000171314|ENSG00000063176|ENSG00000099624|ENSG00000115592…	ATP metabolic process	223	ENR	GO:0046034	1	0.04000479992	GO:0046034	FALSE	GO:0046034
hsa-miR-484	homeostasis of number of cells	5	0.9997433825		2.57E-04		ENSG00000096968|ENSG00000105810|ENSG00000253729|ENSG00000254087|ENSG00000162367|ENSG00000003402|ENSG00000204420|ENSG00000105610|ENSG00000004939|ENSG00000139687|ENSG00000005022|ENSG00000005483|ENSG00000164305|ENSG00000168610|ENSG00000135503|ENSG00000139734|ENSG00000164442|ENSG00000204103|ENSG00000107485|ENSG00000115415|ENSG00000125686|ENSG00000116016|ENSG00000100425|ENSG00000070495|ENSG00000100320…	erythrocyte differentiation	133	ENR	GO:0030218	1	2.57E-04	GO:0030218	FALSE	GO:0030218
hsa-miR-484	proteasomal protein catabolic process	9	0.9984798311		0.001520168942		ENSG00000206557|ENSG00000198961|ENSG00000001084|ENSG00000107872|ENSG00000128250|ENSG00000169884|ENSG00000100991|ENSG00000196470|ENSG00000183580|ENSG00000164292|ENSG00000196510|ENSG00000005812|ENSG00000115233|ENSG00000198862|ENSG00000133612|ENSG00000164690|ENSG00000168646|ENSG00000001629|ENSG00000164934|ENSG00000011275|ENSG00000197170|ENSG00000013561|ENSG00000034677|ENSG00000063978|ENSG00000197329…	proteasome-mediated ubiquitin-dependent protein catabolic process	400	ENR	GO:0043161	1	0.001520168942	GO:0043161	FALSE	GO:0043161
hsa-miR-484	nucleoside triphosphate metabolic process	1	0.9546075492		0.04539245076		ENSG00000170950|ENSG00000132356|ENSG00000158571|ENSG00000168209|ENSG00000123836|ENSG00000159322|ENSG00000105953|ENSG00000160326|ENSG00000172331|ENSG00000162409|ENSG00000254647|ENSG00000141568|ENSG00000105679|ENSG00000004939|ENSG00000072062|ENSG00000152556|ENSG00000213689|ENSG00000149925|ENSG00000067225|ENSG00000167588|ENSG00000168610|ENSG00000164708|ENSG00000067057|ENSG00000107798|ENSG00000078237…	ADP catabolic process	93	ENR	GO:0046032	1	0.04539245076	GO:0046032	FALSE	GO:0046032
hsa-miR-484	nucleoside triphosphate metabolic process	1	0.954954771		0.04504522904		ENSG00000132356|ENSG00000158571|ENSG00000168209|ENSG00000123836|ENSG00000159322|ENSG00000105953|ENSG00000160326|ENSG00000162409|ENSG00000004455|ENSG00000254647|ENSG00000141568|ENSG00000105679|ENSG00000004939|ENSG00000106992|ENSG00000167588|ENSG00000168610|ENSG00000164708|ENSG00000171314|ENSG00000115592|ENSG00000233381|ENSG00000147853|ENSG00000141027|ENSG00000100393|ENSG00000188316|ENSG00000009950…	ADP metabolic process	100	ENR	GO:0046031	1	0.04504522904	GO:0046031	FALSE	GO:0046031
hsa-miR-484	synapse organization	8	0.9999940634		5.94E-06		ENSG00000196083|ENSG00000196189|ENSG00000104219|ENSG00000110076|ENSG00000196230|ENSG00000128594|ENSG00000004399|ENSG00000146938|ENSG00000251322|ENSG00000156959|ENSG00000254647|ENSG00000157916|ENSG00000165246|ENSG00000114867|ENSG00000165917|ENSG00000169992|ENSG00000170175|ENSG00000171723|ENSG00000187902|ENSG00000260230|ENSG00000186472|ENSG00000005884|ENSG00000150093|ENSG00000150471|ENSG00000164061…	synapse organization	485	ENR	GO:0050808	1	5.94E-06	GO:0050808	FALSE	GO:0050808
hsa-miR-484	synapse organization	8	0.9984825378		0.001517462163		ENSG00000130294|ENSG00000097007|ENSG00000196083|ENSG00000196189|ENSG00000196230|ENSG00000251322|ENSG00000136634|ENSG00000156959|ENSG00000254647|ENSG00000132639|ENSG00000114867|ENSG00000169992|ENSG00000134569|ENSG00000150093|ENSG00000137825|ENSG00000138443|ENSG00000139220|ENSG00000107954|ENSG00000169057|ENSG00000170396|ENSG00000140557|ENSG00000141668|ENSG00000005810|ENSG00000151208|ENSG00000173114…	regulation of synapse organization	242	ENR	GO:0050807	1	0.001517462163	GO:0050807	FALSE	GO:0050807
hsa-miR-484	nucleoside triphosphate metabolic process	1	0.9618977753		0.03810222474		ENSG00000132356|ENSG00000158571|ENSG00000168209|ENSG00000123836|ENSG00000159322|ENSG00000105953|ENSG00000160326|ENSG00000162409|ENSG00000254647|ENSG00000141568|ENSG00000105679|ENSG00000004939|ENSG00000198018|ENSG00000165609|ENSG00000054179|ENSG00000167588|ENSG00000168610|ENSG00000164708|ENSG00000171314|ENSG00000115592|ENSG00000141027|ENSG00000197217|ENSG00000100393|ENSG00000188316|ENSG00000009950…	ribonucleoside diphosphate catabolic process	99	ENR	GO:0009191	1	0.03810222474	GO:0009191	FALSE	GO:0009191
hsa-miR-484	cell growth	2	0.9665492528		0.03345074718		ENSG00000114554|ENSG00000196189|ENSG00000149269|ENSG00000003402|ENSG00000004399|ENSG00000251322|ENSG00000254647|ENSG00000004487|ENSG00000114745|ENSG00000148660|ENSG00000171617|ENSG00000102572|ENSG00000149557|ENSG00000174672|ENSG00000119782|ENSG00000005884|ENSG00000196591|ENSG00000115310|ENSG00000115355|ENSG00000196961|ENSG00000115414|ENSG00000005810|ENSG00000099365|ENSG00000010810|ENSG00000116044…	regulation of neuron projection development	457	ENR	GO:0010975	1	0.03345074718	GO:0010975	FALSE	GO:0010975
hsa-miR-484	protein localization to nucleus	12	0.959514734		0.04048526596		ENSG00000096968|ENSG00000114423|ENSG00000132341|ENSG00000114503|ENSG00000105329|ENSG00000099901|ENSG00000005007|ENSG00000171033|ENSG00000196497|ENSG00000168610|ENSG00000164188|ENSG00000111196|ENSG00000115268|ENSG00000181555|ENSG00000116698|ENSG00000164690|ENSG00000198952|ENSG00000205323|ENSG00000152104|ENSG00000008710|ENSG00000100296|ENSG00000151247|ENSG00000112159|ENSG00000169371|ENSG00000056972…	nucleocytoplasmic transport	334	ENR	GO:0006913	1	0.04048526596	GO:0006913	FALSE	GO:0006913
hsa-miR-484	response to hypoxia	13	0.951592495		0.04840750499		ENSG00000065615|ENSG00000132356|ENSG00000204305|ENSG00000168209|ENSG00000114573|ENSG00000105329|ENSG00000114650|ENSG00000173198|ENSG00000003402|ENSG00000149311|ENSG00000173376|ENSG00000133110|ENSG00000272398|ENSG00000100292|ENSG00000109610|ENSG00000164171|ENSG00000132906|ENSG00000005339|ENSG00000121691|ENSG00000164305|ENSG00000196591|ENSG00000164442|ENSG00000115310|ENSG00000007171|ENSG00000150630…	response to oxygen levels	345	ENR	GO:0070482	1	0.04840750499	GO:0070482	FALSE	GO:0070482
hsa-miR-484	nucleoside triphosphate metabolic process	1	0.9884060646		0.01159393537		ENSG00000135069|ENSG00000160883|ENSG00000146733|ENSG00000148672|ENSG00000115419|ENSG00000141959|ENSG00000131473|ENSG00000159131|ENSG00000172340|ENSG00000067225|ENSG00000169710|ENSG00000128050|ENSG00000141526|ENSG00000168291|ENSG00000182054|ENSG00000131828|ENSG00000160211|ENSG00000143811|ENSG00000119689|ENSG00000074800|ENSG00000105220|ENSG00000134333|ENSG00000182199|ENSG00000078237|ENSG00000102144…	Metabolic reprogramming in colon cancer	42	ENR	WP:WP4290	1	0.01159393537	WP:WP4290	FALSE	WP:WP4290
hsa-miR-484	protein localization to nucleus	12	0.959514734		0.04048526596		ENSG00000096968|ENSG00000114423|ENSG00000132341|ENSG00000114503|ENSG00000105329|ENSG00000099901|ENSG00000005007|ENSG00000171033|ENSG00000196497|ENSG00000168610|ENSG00000164188|ENSG00000111196|ENSG00000115268|ENSG00000181555|ENSG00000116698|ENSG00000164690|ENSG00000198952|ENSG00000205323|ENSG00000152104|ENSG00000008710|ENSG00000100296|ENSG00000151247|ENSG00000112159|ENSG00000169371|ENSG00000056972…	nuclear transport	334	ENR	GO:0051169	1	0.04048526596	GO:0051169	FALSE	GO:0051169
hsa-miR-484	regulation of mRNA metabolic process	3	0.9840044665		0.01599553347		ENSG00000141698|ENSG00000206557|ENSG00000151014|ENSG00000189369|ENSG00000152520|ENSG00000114503|ENSG00000166889|ENSG00000149115|ENSG00000174840|ENSG00000132463|ENSG00000179134|ENSG00000142864|ENSG00000205022|ENSG00000229474|ENSG00000099622|ENSG00000149311|ENSG00000005007|ENSG00000168496|ENSG00000029363|ENSG00000070756|ENSG00000105771|ENSG00000111196|ENSG00000111701|ENSG00000116698|ENSG00000134815…	RNA catabolic process	306	ENR	GO:0006401	1	0.01599553347	GO:0006401	FALSE	GO:0006401
hsa-miR-484	regulation of mRNA metabolic process	3	0.9763594937		0.02364050634		ENSG00000141698|ENSG00000206557|ENSG00000151014|ENSG00000189369|ENSG00000152520|ENSG00000114503|ENSG00000166889|ENSG00000149115|ENSG00000174840|ENSG00000179134|ENSG00000142864|ENSG00000205022|ENSG00000229474|ENSG00000099622|ENSG00000149311|ENSG00000005007|ENSG00000029363|ENSG00000070756|ENSG00000105771|ENSG00000111196|ENSG00000111701|ENSG00000116698|ENSG00000134815|ENSG00000146278|ENSG00000151065…	mRNA catabolic process	251	ENR	GO:0006402	1	0.02364050634	GO:0006402	FALSE	GO:0006402
hsa-miR-484	response to hypoxia	13	0.9818034874		0.01819651257		ENSG00000132356|ENSG00000204305|ENSG00000168209|ENSG00000105329|ENSG00000114650|ENSG00000173198|ENSG00000003402|ENSG00000149311|ENSG00000173376|ENSG00000133110|ENSG00000272398|ENSG00000100292|ENSG00000109610|ENSG00000164171|ENSG00000132906|ENSG00000005339|ENSG00000121691|ENSG00000164305|ENSG00000164442|ENSG00000115310|ENSG00000007171|ENSG00000150630|ENSG00000196839|ENSG00000100151|ENSG00000150995…	response to decreased oxygen levels	316	ENR	GO:0036293	1	0.01819651257	GO:0036293	FALSE	GO:0036293
hsa-miR-484	proteasomal protein catabolic process	9	0.9993613508		6.39E-04		ENSG00000114423|ENSG00000001084|ENSG00000163659|ENSG00000189283|ENSG00000105325|ENSG00000104219|ENSG00000128250|ENSG00000159363|ENSG00000136634|ENSG00000254647|ENSG00000160803|ENSG00000105723|ENSG00000169884|ENSG00000180304|ENSG00000115233|ENSG00000145506|ENSG00000168615|ENSG00000239697|ENSG00000249751|ENSG00000150594|ENSG00000164690|ENSG00000007171|ENSG00000196724|ENSG00000147164|ENSG00000164736…	regulation of protein catabolic process	365	ENR	GO:0042176	1	6.39E-04	GO:0042176	FALSE	GO:0042176
hsa-miR-484	cell growth	2	0.9926403851		0.007359614875		ENSG00000130477|ENSG00000097007|ENSG00000130558|ENSG00000099250|ENSG00000114554|ENSG00000196189|ENSG00000105329|ENSG00000132872|ENSG00000133104|ENSG00000133110|ENSG00000134909|ENSG00000134987|ENSG00000135622|ENSG00000135638|ENSG00000150093|ENSG00000137261|ENSG00000115310|ENSG00000164690|ENSG00000139233|ENSG00000115414|ENSG00000169057|ENSG00000008294|ENSG00000140557|ENSG00000108379|ENSG00000141576…	developmental growth involved in morphogenesis	248	ENR	GO:0060560	1	0.007359614875	GO:0060560	FALSE	GO:0060560
hsa-miR-484	nucleoside triphosphate metabolic process	1	0.9976003222		0.002399677789		ENSG00000132341|ENSG00000132356|ENSG00000158571|ENSG00000168209|ENSG00000205542|ENSG00000123836|ENSG00000114573|ENSG00000159322|ENSG00000143156|ENSG00000160326|ENSG00000004455|ENSG00000099795|ENSG00000254647|ENSG00000143179|ENSG00000004779|ENSG00000105679|ENSG00000004939|ENSG00000198018|ENSG00000165609|ENSG00000167588|ENSG00000168610|ENSG00000168653|ENSG00000115286|ENSG00000164708|ENSG00000169020…	ribonucleoside triphosphate metabolic process	254	ENR	GO:0009199	1	0.002399677789	GO:0009199	FALSE	GO:0009199
hsa-miR-484	regulation of mRNA metabolic process	3	0.9682111848		0.03178881519		ENSG00000141698|ENSG00000206557|ENSG00000151014|ENSG00000152520|ENSG00000166889|ENSG00000149115|ENSG00000174840|ENSG00000123737|ENSG00000179134|ENSG00000123908|ENSG00000205022|ENSG00000229474|ENSG00000134644|ENSG00000134744|ENSG00000005007|ENSG00000070756|ENSG00000151065|ENSG00000178199|ENSG00000112941|ENSG00000125107|ENSG00000272886|ENSG00000185728|ENSG00000107371|ENSG00000140694|ENSG00000009307…	positive regulation of mRNA catabolic process	105	ENR	GO:0061014	1	0.03178881519	GO:0061014	FALSE	GO:0061014
hsa-miR-484	regulation of mRNA metabolic process	3	0.9935673021		0.006432697867		ENSG00000141698|ENSG00000206557|ENSG00000151014|ENSG00000152520|ENSG00000166889|ENSG00000149115|ENSG00000174840|ENSG00000123737|ENSG00000179134|ENSG00000123908|ENSG00000142864|ENSG00000205022|ENSG00000162385|ENSG00000229474|ENSG00000099622|ENSG00000134644|ENSG00000134744|ENSG00000005007|ENSG00000263528|ENSG00000070756|ENSG00000172346|ENSG00000265241|ENSG00000107929|ENSG00000111196|ENSG00000111701…	regulation of mRNA catabolic process	191	ENR	GO:0061013	1	0.006432697867	GO:0061013	FALSE	GO:0061013
hsa-miR-484	nucleoside triphosphate metabolic process	1	0.9950816287		0.00491837127		ENSG00000158571|ENSG00000205542|ENSG00000123836|ENSG00000114573|ENSG00000159322|ENSG00000097021|ENSG00000143156|ENSG00000160326|ENSG00000101473|ENSG00000004455|ENSG00000005882|ENSG00000254647|ENSG00000143179|ENSG00000163114|ENSG00000004779|ENSG00000004939|ENSG00000123983|ENSG00000143774|ENSG00000165609|ENSG00000103150|ENSG00000167588|ENSG00000168291|ENSG00000100714|ENSG00000115286|ENSG00000166743…	ribose phosphate metabolic process	485	ENR	GO:0019693	1	0.00491837127	GO:0019693	FALSE	GO:0019693
hsa-miR-484	cell growth	2	0.9773349637		0.02266503629		ENSG00000186868|ENSG00000040608|ENSG00000082684|ENSG00000097007|ENSG00000163785|ENSG00000130558|ENSG00000099250|ENSG00000176248|ENSG00000204217|ENSG00000196189|ENSG00000131711|ENSG00000203879|ENSG00000089820|ENSG00000091129|ENSG00000095539|ENSG00000134909|ENSG00000130203|ENSG00000134987|ENSG00000135622|ENSG00000085733|ENSG00000247596|ENSG00000162946|ENSG00000151615|ENSG00000137261|ENSG00000168758…	regulation of axon extension	96	ENR	GO:0030516	1	0.02266503629	GO:0030516	FALSE	GO:0030516
hsa-miR-484	nucleoside triphosphate metabolic process	1	0.9681813287		0.03181867129		ENSG00000132341|ENSG00000132356|ENSG00000158571|ENSG00000168209|ENSG00000205542|ENSG00000123836|ENSG00000114573|ENSG00000159322|ENSG00000143156|ENSG00000160326|ENSG00000004455|ENSG00000099795|ENSG00000254647|ENSG00000004779|ENSG00000105679|ENSG00000004939|ENSG00000198018|ENSG00000143774|ENSG00000165609|ENSG00000167588|ENSG00000168610|ENSG00000168653|ENSG00000115286|ENSG00000164708|ENSG00000196839…	purine nucleoside triphosphate metabolic process	254	ENR	GO:0009144	1	0.03181867129	GO:0009144	FALSE	GO:0009144
hsa-miR-484	regulation of mRNA metabolic process	3	0.9990900674		9.10E-04		ENSG00000141698|ENSG00000168066|ENSG00000206557|ENSG00000151014|ENSG00000152520|ENSG00000114503|ENSG00000166889|ENSG00000149115|ENSG00000174840|ENSG00000179134|ENSG00000142864|ENSG00000205022|ENSG00000229474|ENSG00000099622|ENSG00000005007|ENSG00000115053|ENSG00000070756|ENSG00000111196|ENSG00000111701|ENSG00000150459|ENSG00000134815|ENSG00000006712|ENSG00000133226|ENSG00000151065|ENSG00000151779…	regulation of mRNA metabolic process	302	ENR	GO:1903311	1	9.10E-04	GO:1903311	FALSE	GO:1903311
hsa-miR-484	regulation of filopodium assembly	6	0.9699977233		0.03000227673		ENSG00000113657|ENSG00000196405|ENSG00000099250|ENSG00000115091|ENSG00000179051|ENSG00000155875|ENSG00000107140|ENSG00000138443|ENSG00000115355|ENSG00000107954|ENSG00000169762|ENSG00000214513|ENSG00000151491|ENSG00000165240|ENSG00000197386|ENSG00000143951|ENSG00000169760|ENSG00000051825|ENSG00000145555|ENSG00000075618|ENSG00000111837|ENSG00000147439|ENSG00000015285|ENSG00000100558|ENSG00000102081…	regulation of cell projection assembly	204	ENR	GO:0060491	1	0.03000227673	GO:0060491	FALSE	GO:0060491
hsa-miR-484	nucleoside triphosphate metabolic process	1	0.997654497		0.002345502965		ENSG00000132341|ENSG00000132356|ENSG00000158571|ENSG00000168209|ENSG00000205542|ENSG00000123836|ENSG00000114573|ENSG00000159322|ENSG00000143156|ENSG00000160326|ENSG00000004455|ENSG00000099795|ENSG00000254647|ENSG00000143179|ENSG00000004779|ENSG00000105679|ENSG00000004939|ENSG00000198018|ENSG00000143774|ENSG00000165609|ENSG00000167588|ENSG00000168610|ENSG00000168653|ENSG00000115286|ENSG00000164708…	nucleoside triphosphate metabolic process	270	ENR	GO:0009141	1	0.002345502965	GO:0009141	FALSE	GO:0009141
hsa-miR-484	intracellular receptor signaling pathway	16	0.9995227524		4.77E-04		ENSG00000096968|ENSG00000189403|ENSG00000213626|ENSG00000149269|ENSG00000132522|ENSG00000168267|ENSG00000004487|ENSG00000139370|ENSG00000143171|ENSG00000214456|ENSG00000164430|ENSG00000099942|ENSG00000143970|ENSG00000106128|ENSG00000162496|ENSG00000196498|ENSG00000168610|ENSG00000164342|ENSG00000198597|ENSG00000164442|ENSG00000168884|ENSG00000115310|ENSG00000196792|ENSG00000155846|ENSG00000179148…	intracellular receptor signaling pathway	362	ENR	GO:0030522	1	4.77E-04	GO:0030522	FALSE	GO:0030522
hsa-miR-484	cell growth	2	0.9990585048		9.41E-04		ENSG00000130294|ENSG00000097007|ENSG00000130540|ENSG00000099250|ENSG00000132561|ENSG00000132640|ENSG00000132535|ENSG00000251322|ENSG00000114745|ENSG00000130347|ENSG00000169992|ENSG00000134313|ENSG00000105894|ENSG00000134569|ENSG00000099942|ENSG00000135905|ENSG00000198851|ENSG00000154642|ENSG00000150093|ENSG00000196591|ENSG00000196655|ENSG00000137261|ENSG00000137817|ENSG00000137825|ENSG00000164796…	dendrite development	238	ENR	GO:0016358	1	9.41E-04	GO:0016358	FALSE	GO:0016358
hsa-miR-484	regulation of mRNA metabolic process	3	0.965722949		0.03427705098		ENSG00000141698|ENSG00000206557|ENSG00000132356|ENSG00000151014|ENSG00000152520|ENSG00000189403|ENSG00000166889|ENSG00000114520|ENSG00000149115|ENSG00000174840|ENSG00000132463|ENSG00000179134|ENSG00000205022|ENSG00000128250|ENSG00000229474|ENSG00000149311|ENSG00000196235|ENSG00000254647|ENSG00000080546|ENSG00000105679|ENSG00000100292|ENSG00000105723|ENSG00000214456|ENSG00000005007|ENSG00000005022…	positive regulation of cellular catabolic process	332	ENR	GO:0031331	1	0.03427705098	GO:0031331	FALSE	GO:0031331
hsa-miR-484	negative regulation of catabolic process	17	0.9850263305		0.01497366951		ENSG00000151014|ENSG00000158571|ENSG00000168209|ENSG00000099622|ENSG00000136634|ENSG00000254647|ENSG00000114867|ENSG00000160803|ENSG00000004939|ENSG00000100292|ENSG00000105723|ENSG00000197172|ENSG00000214456|ENSG00000149557|ENSG00000168610|ENSG00000070756|ENSG00000111701|ENSG00000134815|ENSG00000151779|ENSG00000187742|ENSG00000197451|ENSG00000168646|ENSG00000169062|ENSG00000009307|ENSG00000056972…	negative regulation of cellular catabolic process	222	ENR	GO:0031330	1	0.01497366951	GO:0031330	FALSE	GO:0031330
hsa-miR-484	regulation of amide metabolic process	7	0.9995591153		4.41E-04		ENSG00000153944|ENSG00000206557|ENSG00000155100|ENSG00000155906|ENSG00000163577|ENSG00000114503|ENSG00000156928|ENSG00000158417|ENSG00000132478|ENSG00000163412|ENSG00000179134|ENSG00000142864|ENSG00000163794|ENSG00000229474|ENSG00000099622|ENSG00000149273|ENSG00000170881|ENSG00000271503|ENSG00000114867|ENSG00000171401|ENSG00000171617|ENSG00000005007|ENSG00000115053|ENSG00000175634|ENSG00000164171…	regulation of translation	378	ENR	GO:0006417	1	4.41E-04	GO:0006417	FALSE	GO:0006417
hsa-miR-484	intracellular receptor signaling pathway	16	0.9713808824		0.0286191176		ENSG00000069869|ENSG00000096968|ENSG00000213626|ENSG00000149269|ENSG00000134588|ENSG00000004487|ENSG00000143171|ENSG00000140009|ENSG00000106128|ENSG00000196498|ENSG00000196792|ENSG00000269858|ENSG00000155846|ENSG00000100201|ENSG00000173153|ENSG00000133794|ENSG00000108175|ENSG00000125107|ENSG00000008405|ENSG00000013561|ENSG00000153071|ENSG00000178913|ENSG00000125686|ENSG00000280789|ENSG00000141027…	steroid hormone mediated signaling pathway	141	ENR	GO:0043401	1	0.0286191176	GO:0043401	FALSE	GO:0043401
hsa-miR-484	regulation of mRNA metabolic process	3	0.9896631955		0.01033680453		ENSG00000141698|ENSG00000206557|ENSG00000151014|ENSG00000152520|ENSG00000166889|ENSG00000149115|ENSG00000174840|ENSG00000123737|ENSG00000179134|ENSG00000037897|ENSG00000123908|ENSG00000142864|ENSG00000205022|ENSG00000229474|ENSG00000099622|ENSG00000070501|ENSG00000134644|ENSG00000134744|ENSG00000005007|ENSG00000107614|ENSG00000028137|ENSG00000263528|ENSG00000070756|ENSG00000172346|ENSG00000107929…	regulation of RNA stability	187	ENR	GO:0043487	1	0.01033680453	GO:0043487	FALSE	GO:0043487
hsa-miR-484	nucleoside triphosphate metabolic process	1	0.9690423646		0.03095763538		ENSG00000132356|ENSG00000158571|ENSG00000168209|ENSG00000123836|ENSG00000159322|ENSG00000105953|ENSG00000160326|ENSG00000162409|ENSG00000004455|ENSG00000254647|ENSG00000141568|ENSG00000105679|ENSG00000004939|ENSG00000143774|ENSG00000054179|ENSG00000106992|ENSG00000167588|ENSG00000168610|ENSG00000164708|ENSG00000171314|ENSG00000115592|ENSG00000233381|ENSG00000119139|ENSG00000147853|ENSG00000141027…	purine nucleoside diphosphate metabolic process	112	ENR	GO:0009135	1	0.03095763538	GO:0009135	FALSE	GO:0009135
hsa-miR-484	negative regulation of catabolic process	17	0.9999572852		4.27E-05		ENSG00000132356|ENSG00000151014|ENSG00000158571|ENSG00000168209|ENSG00000189283|ENSG00000099622|ENSG00000159363|ENSG00000136634|ENSG00000254647|ENSG00000114867|ENSG00000160803|ENSG00000004939|ENSG00000100292|ENSG00000105723|ENSG00000197172|ENSG00000214456|ENSG00000149557|ENSG00000168610|ENSG00000070756|ENSG00000111701|ENSG00000198890|ENSG00000134815|ENSG00000150594|ENSG00000164690|ENSG00000007171…	negative regulation of catabolic process	347	ENR	GO:0009895	1	4.27E-05	GO:0009895	FALSE	GO:0009895
hsa-miR-484	regulation of mRNA metabolic process	3	0.9624014489		0.03759855109		ENSG00000141698|ENSG00000206557|ENSG00000151014|ENSG00000152520|ENSG00000166889|ENSG00000149115|ENSG00000174840|ENSG00000123737|ENSG00000179134|ENSG00000123908|ENSG00000142864|ENSG00000205022|ENSG00000229474|ENSG00000099622|ENSG00000134644|ENSG00000134744|ENSG00000005007|ENSG00000263528|ENSG00000070756|ENSG00000172346|ENSG00000107929|ENSG00000111701|ENSG00000151065|ENSG00000178199|ENSG00000270647…	regulation of mRNA stability	174	ENR	GO:0043488	1	0.03759855109	GO:0043488	FALSE	GO:0043488
hsa-miR-484	nucleoside triphosphate metabolic process	1	0.9773349637		0.02266503629		ENSG00000170950|ENSG00000132356|ENSG00000158571|ENSG00000168209|ENSG00000123836|ENSG00000159322|ENSG00000105953|ENSG00000160326|ENSG00000172331|ENSG00000162409|ENSG00000254647|ENSG00000141568|ENSG00000105679|ENSG00000004939|ENSG00000072062|ENSG00000152556|ENSG00000213689|ENSG00000149925|ENSG00000054179|ENSG00000067225|ENSG00000167588|ENSG00000168610|ENSG00000164708|ENSG00000067057|ENSG00000107798…	purine nucleoside diphosphate catabolic process	96	ENR	GO:0009137	1	0.02266503629	GO:0009137	FALSE	GO:0009137
hsa-miR-484	nucleoside triphosphate metabolic process	1	0.9870691747		0.0129308253		ENSG00000158571|ENSG00000205542|ENSG00000123836|ENSG00000114573|ENSG00000159322|ENSG00000097021|ENSG00000143156|ENSG00000160326|ENSG00000101473|ENSG00000004455|ENSG00000005882|ENSG00000254647|ENSG00000143179|ENSG00000163114|ENSG00000004779|ENSG00000004939|ENSG00000123983|ENSG00000143774|ENSG00000165609|ENSG00000103150|ENSG00000167588|ENSG00000168291|ENSG00000100714|ENSG00000115286|ENSG00000166743…	ribonucleotide metabolic process	471	ENR	GO:0009259	1	0.0129308253	GO:0009259	FALSE	GO:0009259
hsa-miR-484	nucleoside triphosphate metabolic process	1	0.9562230446		0.04377695538		ENSG00000132356|ENSG00000158571|ENSG00000168209|ENSG00000123836|ENSG00000159322|ENSG00000105953|ENSG00000160326|ENSG00000162409|ENSG00000004455|ENSG00000254647|ENSG00000141568|ENSG00000105679|ENSG00000004939|ENSG00000198018|ENSG00000143774|ENSG00000165609|ENSG00000054179|ENSG00000106992|ENSG00000167588|ENSG00000168610|ENSG00000164708|ENSG00000134326|ENSG00000171314|ENSG00000115592|ENSG00000233381…	nucleoside diphosphate metabolic process	129	ENR	GO:0009132	1	0.04377695538	GO:0009132	FALSE	GO:0009132
hsa-miR-484	respiratory system development	11	0.999303732		6.96E-04		ENSG00000103196|ENSG00000111602|ENSG00000109132|ENSG00000147655|ENSG00000168214|ENSG00000105329|ENSG00000121570|ENSG00000105649|ENSG00000114867|ENSG00000156925|ENSG00000183287|ENSG00000142552|ENSG00000132842|ENSG00000162878|ENSG00000136327|ENSG00000005884|ENSG00000164161|ENSG00000158813|ENSG00000164690|ENSG00000196839|ENSG00000170482|ENSG00000133703|ENSG00000168056|ENSG00000169032|ENSG00000107831…	respiratory system development	220	ENR	GO:0060541	1	6.96E-04	GO:0060541	FALSE	GO:0060541
hsa-miR-484	regulation of cell-substrate adhesion	4	0.9813059965		0.01869400349		ENSG00000096968|ENSG00000097007|ENSG00000099250|ENSG00000173083|ENSG00000151388|ENSG00000173376|ENSG00000174059|ENSG00000174951|ENSG00000133110|ENSG00000099942|ENSG00000183943|ENSG00000164171|ENSG00000149781|ENSG00000179051|ENSG00000198851|ENSG00000005884|ENSG00000168615|ENSG00000005961|ENSG00000150093|ENSG00000158813|ENSG00000164946|ENSG00000107140|ENSG00000139220|ENSG00000150760|ENSG00000152894…	cell-substrate adhesion	351	ENR	GO:0031589	1	0.01869400349	GO:0031589	FALSE	GO:0031589
hsa-miR-484	homeostasis of number of cells	5	0.9848964508		0.01510354921		ENSG00000003400|ENSG00000003402|ENSG00000154237|ENSG00000004939|ENSG00000164038|ENSG00000005022|ENSG00000277632|ENSG00000005483|ENSG00000164305|ENSG00000164342|ENSG00000164761|ENSG00000006607|ENSG00000164442|ENSG00000006712|ENSG00000155846|ENSG00000115415|ENSG00000164889|ENSG00000115602|ENSG00000165672|ENSG00000116016|ENSG00000151702|ENSG00000177706|ENSG00000011600|ENSG00000012223|ENSG00000070495…	myeloid cell differentiation	437	ENR	GO:0030099	1	0.01510354921	GO:0030099	FALSE	GO:0030099
hsa-miR-484	protein localization to plasma membrane	15	0.9809241784		0.01907582162		ENSG00000148943|ENSG00000132376|ENSG00000138078|ENSG00000104219|ENSG00000132535|ENSG00000163818|ENSG00000132589|ENSG00000156959|ENSG00000172476|ENSG00000254647|ENSG00000114745|ENSG00000157916|ENSG00000105649|ENSG00000116171|ENSG00000132639|ENSG00000114867|ENSG00000165917|ENSG00000004939|ENSG00000123983|ENSG00000162852|ENSG00000162878|ENSG00000100023|ENSG00000005884|ENSG00000145506|ENSG00000150093…	protein localization to cell periphery	360	ENR	GO:1990778	1	0.01907582162	GO:1990778	FALSE	GO:1990778
hsa-miR-484	cell growth	2	0.9999955132		4.49E-06		ENSG00000163794|ENSG00000196189|ENSG00000149357|ENSG00000254647|ENSG00000114867|ENSG00000170242|ENSG00000162998|ENSG00000163217|ENSG00000164404|ENSG00000115310|ENSG00000164736|ENSG00000164823|ENSG00000115414|ENSG00000197019|ENSG00000008294|ENSG00000173848|ENSG00000090432|ENSG00000177189|ENSG00000012048|ENSG00000166148|ENSG00000116586|ENSG00000017427|ENSG00000116670|ENSG00000127870|ENSG00000022267…	regulation of cell growth	424	ENR	GO:0001558	1	4.49E-06	GO:0001558	FALSE	GO:0001558
hsa-miR-484	cell growth	2	0.9700652316		0.02993476842		ENSG00000130477|ENSG00000097007|ENSG00000198399|ENSG00000130558|ENSG00000099250|ENSG00000176248|ENSG00000198689|ENSG00000114554|ENSG00000196189|ENSG00000124205|ENSG00000131711|ENSG00000203879|ENSG00000132872|ENSG00000133083|ENSG00000133110|ENSG00000177169|ENSG00000213023|ENSG00000214078|ENSG00000134909|ENSG00000130203|ENSG00000134987|ENSG00000135622|ENSG00000135638|ENSG00000124486|ENSG00000247596…	neuron projection extension	180	ENR	GO:1990138	1	0.02993476842	GO:1990138	FALSE	GO:1990138
hsa-miR-484	regulation of cell-substrate adhesion	4	0.9959230505		0.004076949547		ENSG00000120156|ENSG00000097007|ENSG00000105810|ENSG00000099250|ENSG00000124145|ENSG00000174951|ENSG00000133110|ENSG00000126353|ENSG00000126458|ENSG00000259207|ENSG00000004142|ENSG00000179051|ENSG00000198851|ENSG00000074054|ENSG00000131142|ENSG00000162946|ENSG00000184371|ENSG00000144824|ENSG00000137077|ENSG00000140945|ENSG00000073712|ENSG00000047648|ENSG00000086548|ENSG00000132670|ENSG00000141293…	regulation of cell-matrix adhesion	121	ENR	GO:0001952	1	0.004076949547	GO:0001952	FALSE	GO:0001952
hsa-miR-484	regulation of actin filament-based process	10	0.995846382		0.004153618019		ENSG00000196405|ENSG00000097007|ENSG00000132376|ENSG00000099250|ENSG00000205542|ENSG00000099290|ENSG00000105329|ENSG00000149269|ENSG00000142330|ENSG00000251322|ENSG00000004975|ENSG00000142632|ENSG00000132970|ENSG00000163217|ENSG00000196776|ENSG00000107140|ENSG00000138443|ENSG00000140416|ENSG00000164144|ENSG00000115355|ENSG00000100151|ENSG00000150764|ENSG00000164889|ENSG00000047648|ENSG00000197321…	regulation of actin cytoskeleton organization	334	ENR	GO:0032956	1	0.004153618019	GO:0032956	FALSE	GO:0032956
hsa-miR-484	nucleoside triphosphate metabolic process	1	0.9635665605		0.03643343947		ENSG00000132341|ENSG00000132356|ENSG00000158571|ENSG00000168209|ENSG00000205542|ENSG00000123836|ENSG00000114573|ENSG00000159322|ENSG00000143156|ENSG00000160326|ENSG00000004455|ENSG00000099795|ENSG00000254647|ENSG00000004779|ENSG00000105679|ENSG00000004939|ENSG00000198018|ENSG00000165609|ENSG00000167588|ENSG00000168610|ENSG00000168653|ENSG00000115286|ENSG00000164708|ENSG00000169020|ENSG00000171314…	purine ribonucleoside triphosphate metabolic process	247	ENR	GO:0009205	1	0.03643343947	GO:0009205	FALSE	GO:0009205
hsa-miR-484	homeostasis of number of cells	5	0.9999689241		3.11E-05		ENSG00000096968|ENSG00000105810|ENSG00000253729|ENSG00000254087|ENSG00000162367|ENSG00000003402|ENSG00000204420|ENSG00000105610|ENSG00000004939|ENSG00000100292|ENSG00000139687|ENSG00000005022|ENSG00000168447|ENSG00000005483|ENSG00000164305|ENSG00000168610|ENSG00000135503|ENSG00000139734|ENSG00000164442|ENSG00000204103|ENSG00000107485|ENSG00000115415|ENSG00000125686|ENSG00000116016|ENSG00000100425…	erythrocyte homeostasis	142	ENR	GO:0034101	1	3.11E-05	GO:0034101	FALSE	GO:0034101
hsa-miR-484	regulation of amide metabolic process	7	0.9898616045		0.01013839554		ENSG00000206557|ENSG00000184708|ENSG00000123908|ENSG00000110367|ENSG00000114867|ENSG00000142279|ENSG00000134698|ENSG00000126070|ENSG00000242372|ENSG00000128016|ENSG00000078687|ENSG00000092847|ENSG00000090905|ENSG00000100354|ENSG00000144791|ENSG00000135930|ENSG00000173933|ENSG00000129474	miRNA-mediated gene silencing by inhibition of translation	18	ENR	GO:0035278	1	0.01013839554	GO:0035278	FALSE	GO:0035278
hsa-miR-484	proteasomal protein catabolic process	9	0.9996491852		3.51E-04		ENSG00000206557|ENSG00000198961|ENSG00000001084|ENSG00000107872|ENSG00000128250|ENSG00000170881|ENSG00000167470|ENSG00000171617|ENSG00000169884|ENSG00000100991|ENSG00000174672|ENSG00000196470|ENSG00000183580|ENSG00000164292|ENSG00000196510|ENSG00000005812|ENSG00000115233|ENSG00000198862|ENSG00000133612|ENSG00000115307|ENSG00000164690|ENSG00000168646|ENSG00000001629|ENSG00000008710|ENSG00000164934…	proteasomal protein catabolic process	496	ENR	GO:0010498	1	3.51E-04	GO:0010498	FALSE	GO:0010498
hsa-miR-484	protein localization to nucleus	12	0.9923914255		0.007608574506		ENSG00000096968|ENSG00000114423|ENSG00000132341|ENSG00000188807|ENSG00000105329|ENSG00000159363|ENSG00000254647|ENSG00000115020|ENSG00000143748|ENSG00000105993|ENSG00000171033|ENSG00000196497|ENSG00000005339|ENSG00000168610|ENSG00000150457|ENSG00000184900|ENSG00000006712|ENSG00000107140|ENSG00000164690|ENSG00000150753|ENSG00000164828|ENSG00000115484|ENSG00000105373|ENSG00000172071|ENSG00000169371…	protein localization to nucleus	315	ENR	GO:0034504	1	0.007608574506	GO:0034504	FALSE	GO:0034504
hsa-miR-484	regulation of cell-substrate adhesion	4	0.9990125313		9.87E-04		ENSG00000096968|ENSG00000097007|ENSG00000099250|ENSG00000173376|ENSG00000174951|ENSG00000133110|ENSG00000099942|ENSG00000179051|ENSG00000198851|ENSG00000005884|ENSG00000107140|ENSG00000150760|ENSG00000115414|ENSG00000140945|ENSG00000047648|ENSG00000100311|ENSG00000086548|ENSG00000132670|ENSG00000141293|ENSG00000151882|ENSG00000173517|ENSG00000189058|ENSG00000169398|ENSG00000177076|ENSG00000188771…	regulation of cell-substrate adhesion	215	ENR	GO:0010810	1	9.87E-04	GO:0010810	FALSE	GO:0010810
hsa-miR-484	cell growth	2	0.9850710346		0.01492896544		ENSG00000133639|ENSG00000099250|ENSG00000168243|ENSG00000196189|ENSG00000105329|ENSG00000105568|ENSG00000133104|ENSG00000105723|ENSG00000139687|ENSG00000177169|ENSG00000213445|ENSG00000129682|ENSG00000135622|ENSG00000140009|ENSG00000162998|ENSG00000163217|ENSG00000184347|ENSG00000135503|ENSG00000135919|ENSG00000164404|ENSG00000137261|ENSG00000124762|ENSG00000115310|ENSG00000135333|ENSG00000164736…	negative regulation of cell growth	190	ENR	GO:0030308	1	0.01492896544	GO:0030308	FALSE	GO:0030308
hsa-miR-484	response to hypoxia	13	0.9878766977		0.01212330227		ENSG00000132356|ENSG00000204305|ENSG00000168209|ENSG00000105329|ENSG00000114650|ENSG00000173198|ENSG00000003402|ENSG00000149311|ENSG00000173376|ENSG00000133110|ENSG00000272398|ENSG00000100292|ENSG00000109610|ENSG00000164171|ENSG00000132906|ENSG00000005339|ENSG00000121691|ENSG00000164305|ENSG00000164442|ENSG00000115310|ENSG00000007171|ENSG00000150630|ENSG00000196839|ENSG00000150995|ENSG00000169057…	response to hypoxia	303	ENR	GO:0001666	1	0.01212330227	GO:0001666	FALSE	GO:0001666
hsa-miR-484	cell growth	2	0.9712598896		0.02874011044		ENSG00000130477|ENSG00000198399|ENSG00000099250|ENSG00000176248|ENSG00000123737|ENSG00000163794|ENSG00000131711|ENSG00000203879|ENSG00000132872|ENSG00000254647|ENSG00000114867|ENSG00000213023|ENSG00000070831|ENSG00000170242|ENSG00000134909|ENSG00000167674|ENSG00000099956|ENSG00000247596|ENSG00000162946|ENSG00000099910|ENSG00000106799|ENSG00000072849|ENSG00000163220|ENSG00000012232|ENSG00000115414…	positive regulation of cell growth	164	ENR	GO:0030307	1	0.02874011044	GO:0030307	FALSE	GO:0030307
hsa-miR-484	regulation of filopodium assembly	6	0.9999668665		3.31E-05		ENSG00000197959|ENSG00000113657|ENSG00000095777|ENSG00000009694|ENSG00000099250|ENSG00000119699|ENSG00000142185|ENSG00000126353|ENSG00000124839|ENSG00000070831|ENSG00000106299|ENSG00000099864|ENSG00000117598|ENSG00000144566|ENSG00000145934|ENSG00000106799|ENSG00000147251|ENSG00000101445|ENSG00000111913|ENSG00000137077|ENSG00000107954|ENSG00000141741|ENSG00000145675|ENSG00000172020|ENSG00000158856…	regulation of filopodium assembly	52	ENR	GO:0051489	1	3.31E-05	GO:0051489	FALSE	GO:0051489
hsa-miR-484	non-membrane-bounded organelle assembly	14	0.9948079497		0.005192050334		ENSG00000126524|ENSG00000158417|ENSG00000253729|ENSG00000083845|ENSG00000132603|ENSG00000084092|ENSG00000261236|ENSG00000150990|ENSG00000182768|ENSG00000115268|ENSG00000177954|ENSG00000172809|ENSG00000053372|ENSG00000073536|ENSG00000105373|ENSG00000125445|ENSG00000111641|ENSG00000112159|ENSG00000122687|ENSG00000130810|ENSG00000179041|ENSG00000197498|ENSG00000285025|ENSG00000079246|ENSG00000132591…	ribosome assembly	63	ENR	GO:0042255	1	0.005192050334	GO:0042255	FALSE	GO:0042255
hsa-miR-484	regulation of actin filament-based process	10	0.9964066878		0.003593312168		ENSG00000196405|ENSG00000205542|ENSG00000149269|ENSG00000251322|ENSG00000115091|ENSG00000163219|ENSG00000006611|ENSG00000196776|ENSG00000140416|ENSG00000164144|ENSG00000115355|ENSG00000155846|ENSG00000133816|ENSG00000047648|ENSG00000197321|ENSG00000151491|ENSG00000197535|ENSG00000115935|ENSG00000197694|ENSG00000178882|ENSG00000197879|ENSG00000049540|ENSG00000183688|ENSG00000198087|ENSG00000015285…	actin filament organization	463	ENR	GO:0007015	1	0.003593312168	GO:0007015	FALSE	GO:0007015
hsa-miR-484	nucleoside triphosphate metabolic process	1	0.9611363054		0.03886369464		ENSG00000158571|ENSG00000205542|ENSG00000123836|ENSG00000114573|ENSG00000159322|ENSG00000097021|ENSG00000143156|ENSG00000160326|ENSG00000101473|ENSG00000004455|ENSG00000005882|ENSG00000254647|ENSG00000163114|ENSG00000004779|ENSG00000004939|ENSG00000123983|ENSG00000143774|ENSG00000165609|ENSG00000103150|ENSG00000167588|ENSG00000168291|ENSG00000100714|ENSG00000115286|ENSG00000166743|ENSG00000167107…	purine ribonucleotide metabolic process	450	ENR	GO:0009150	1	0.03886369464	GO:0009150	FALSE	GO:0009150
hsa-miR-484	cell growth	2	0.9952425066		0.004757493425		ENSG00000099250|ENSG00000168243|ENSG00000196189|ENSG00000105329|ENSG00000105568|ENSG00000133104|ENSG00000105723|ENSG00000168395|ENSG00000135622|ENSG00000162998|ENSG00000163217|ENSG00000164404|ENSG00000137261|ENSG00000164442|ENSG00000115310|ENSG00000164736|ENSG00000095587|ENSG00000164823|ENSG00000007341|ENSG00000197019|ENSG00000169057|ENSG00000008294|ENSG00000057019|ENSG00000108379|ENSG00000063176…	negative regulation of growth	244	ENR	GO:0045926	1	0.004757493425	GO:0045926	FALSE	GO:0045926
hsa-miR-27a-3p	Wnt signaling pathway	5	0.9828864981		0.01711350192		ENSG00000171843|ENSG00000097007|ENSG00000163785|ENSG00000164953|ENSG00000147257|ENSG00000136238|ENSG00000177283|ENSG00000157240|ENSG00000004975|ENSG00000070831|ENSG00000156299|ENSG00000173821|ENSG00000142632|ENSG00000164932|ENSG00000162738|ENSG00000183579|ENSG00000162998|ENSG00000184634|ENSG00000141551|ENSG00000104290|ENSG00000135299|ENSG00000085741|ENSG00000087095|ENSG00000163251|ENSG00000188763…	non-canonical Wnt signaling pathway	70	ENR	GO:0035567	1	0.01711350192	GO:0035567	FALSE	GO:0035567
hsa-miR-27a-3p	positive regulation of cell development	6	0.9999992016		7.98E-07		ENSG00000163501|ENSG00000145681|ENSG00000189403|ENSG00000204305|ENSG00000114554|ENSG00000004399|ENSG00000251322|ENSG00000004487|ENSG00000164038|ENSG00000169884|ENSG00000115085|ENSG00000157766|ENSG00000276231|ENSG00000196584|ENSG00000150093|ENSG00000196591|ENSG00000164690|ENSG00000150630|ENSG00000196839|ENSG00000155846|ENSG00000115414|ENSG00000103257|ENSG00000010671|ENSG00000151651|ENSG00000007372…	positive regulation of cell development	450	ENR	GO:0010720	1	7.98E-07	GO:0010720	FALSE	GO:0010720
hsa-miR-27a-3p	positive regulation of cell development	6	0.9883162497		0.01168375029		ENSG00000163501|ENSG00000168172|ENSG00000189403|ENSG00000099250|ENSG00000117586|ENSG00000196189|ENSG00000196689|ENSG00000105329|ENSG00000132872|ENSG00000114745|ENSG00000133104|ENSG00000105723|ENSG00000197372|ENSG00000105894|ENSG00000134569|ENSG00000197921|ENSG00000135622|ENSG00000277632|ENSG00000162998|ENSG00000203710|ENSG00000198435|ENSG00000164342|ENSG00000204632|ENSG00000164761|ENSG00000137261…	negative regulation of cell development	279	ENR	GO:0010721	1	0.01168375029	GO:0010721	FALSE	GO:0010721
hsa-miR-27a-3p	Wnt signaling pathway	5	0.9999839732		1.60E-05		ENSG00000058091|ENSG00000109472|ENSG00000147655|ENSG00000154237|ENSG00000272398|ENSG00000004975|ENSG00000169884|ENSG00000170242|ENSG00000104371|ENSG00000196470|ENSG00000136155|ENSG00000162998|ENSG00000135925|ENSG00000163346|ENSG00000005884|ENSG00000154856|ENSG00000158813|ENSG00000150457|ENSG00000006712|ENSG00000171243|ENSG00000196781|ENSG00000164690|ENSG00000075290|ENSG00000164736|ENSG00000150764…	cell-cell signaling by wnt	454	ENR	GO:0198738	1	1.60E-05	GO:0198738	FALSE	GO:0198738
hsa-miR-27a-3p	mesenchyme development	4	0.9977262915		0.002273708453		ENSG00000118257|ENSG00000153944|ENSG00000249915|ENSG00000082684|ENSG00000099250|ENSG00000109132|ENSG00000164107|ENSG00000196189|ENSG00000124205|ENSG00000162517|ENSG00000171791|ENSG00000163376|ENSG00000095539|ENSG00000070814|ENSG00000121039|ENSG00000070831|ENSG00000135622|ENSG00000151617|ENSG00000164442|ENSG00000168758|ENSG00000181555|ENSG00000102882|ENSG00000136160|ENSG00000167680|ENSG00000164690…	stem cell development	87	ENR	GO:0048864	1	0.002273708453	GO:0048864	FALSE	GO:0048864
hsa-miR-27a-3p	muscle tissue development	2	0.9946197099		0.005380290062		ENSG00000120156|ENSG00000196531|ENSG00000171316|ENSG00000125850|ENSG00000168214|ENSG00000112414|ENSG00000138449|ENSG00000092969|ENSG00000120149|ENSG00000112658|ENSG00000112175|ENSG00000106991|ENSG00000169884|ENSG00000183691|ENSG00000136457|ENSG00000183072|ENSG00000164683|ENSG00000163217|ENSG00000069702|ENSG00000128917|ENSG00000166923|ENSG00000108821|ENSG00000064932|ENSG00000106799|ENSG00000101144…	trabecula morphogenesis	47	ENR	GO:0061383	1	0.005380290062	GO:0061383	FALSE	GO:0061383
hsa-miR-27a-3p	Glioblastoma signaling pathways	7	0.9832707049		0.01672929515		ENSG00000069956|ENSG00000196468|ENSG00000171608|ENSG00000162337|ENSG00000070018|ENSG00000162344|ENSG00000134245|ENSG00000115596|ENSG00000187682|ENSG00000177283|ENSG00000004975|ENSG00000169884|ENSG00000183691|ENSG00000129682|ENSG00000134853|ENSG00000135100|ENSG00000177606|ENSG00000135925|ENSG00000168610|ENSG00000177885|ENSG00000169032|ENSG00000107831|ENSG00000163251|ENSG00000108379|ENSG00000138798…	Embryonic stem cell pluripotency pathways	116	ENR	WP:WP3931	1	0.01672929515	WP:WP3931	FALSE	WP:WP3931
hsa-miR-27a-3p	Wnt signaling pathway	5	0.9949767569		0.005023243149		ENSG00000104901|ENSG00000058091|ENSG00000147655|ENSG00000168214|ENSG00000105329|ENSG00000133067|ENSG00000154237|ENSG00000177283|ENSG00000105723|ENSG00000004975|ENSG00000169884|ENSG00000134569|ENSG00000170242|ENSG00000104371|ENSG00000196470|ENSG00000136155|ENSG00000162998|ENSG00000135925|ENSG00000198435|ENSG00000145506|ENSG00000158813|ENSG00000150457|ENSG00000171243|ENSG00000196781|ENSG00000164690…	canonical Wnt signaling pathway	305	ENR	GO:0060070	1	0.005023243149	GO:0060070	FALSE	GO:0060070
hsa-miR-27a-3p	positive regulation of cellular catabolic process	15	0.9976777293		0.002322270671		ENSG00000153944|ENSG00000206557|ENSG00000155100|ENSG00000155906|ENSG00000163577|ENSG00000114503|ENSG00000156928|ENSG00000158417|ENSG00000163412|ENSG00000179134|ENSG00000142864|ENSG00000163794|ENSG00000229474|ENSG00000149273|ENSG00000005882|ENSG00000170881|ENSG00000271503|ENSG00000114867|ENSG00000171401|ENSG00000171617|ENSG00000005007|ENSG00000115053|ENSG00000175634|ENSG00000164171|ENSG00000175766…	regulation of amide metabolic process	439	ENR	GO:0034248	1	0.002322270671	GO:0034248	FALSE	GO:0034248
hsa-miR-27a-3p	mesenchyme development	4	0.999999548		4.52E-07		ENSG00000153944|ENSG00000163508|ENSG00000097007|ENSG00000099250|ENSG00000109132|ENSG00000168214|ENSG00000196189|ENSG00000213626|ENSG00000099381|ENSG00000075891|ENSG00000149480|ENSG00000156925|ENSG00000105894|ENSG00000197921|ENSG00000135622|ENSG00000125285|ENSG00000162998|ENSG00000135925|ENSG00000168610|ENSG00000150093|ENSG00000196591|ENSG00000164442|ENSG00000181555|ENSG00000164458|ENSG00000164690…	stem cell differentiation	245	ENR	GO:0048863	1	4.52E-07	GO:0048863	FALSE	GO:0048863
hsa-miR-27a-3p	renal system development	3	0.9625937276		0.03740627244		ENSG00000081181|ENSG00000147869|ENSG00000134245|ENSG00000105329|ENSG00000115596|ENSG00000124145|ENSG00000075891|ENSG00000183691|ENSG00000121691|ENSG00000251493|ENSG00000166341|ENSG00000164690|ENSG00000107485|ENSG00000184937|ENSG00000107831|ENSG00000185008|ENSG00000178585|ENSG00000185630|ENSG00000008710|ENSG00000115884|ENSG00000075711|ENSG00000125931|ENSG00000141646|ENSG00000196159|ENSG00000141449…	mesonephric epithelium development	102	ENR	GO:0072163	1	0.03740627244	GO:0072163	FALSE	GO:0072163
hsa-miR-27a-3p	renal system development	3	0.9625937276		0.03740627244		ENSG00000081181|ENSG00000147869|ENSG00000134245|ENSG00000105329|ENSG00000115596|ENSG00000124145|ENSG00000075891|ENSG00000183691|ENSG00000121691|ENSG00000251493|ENSG00000166341|ENSG00000164690|ENSG00000107485|ENSG00000184937|ENSG00000107831|ENSG00000185008|ENSG00000178585|ENSG00000185630|ENSG00000008710|ENSG00000115884|ENSG00000075711|ENSG00000125931|ENSG00000141646|ENSG00000196159|ENSG00000141449…	mesonephric tubule development	102	ENR	GO:0072164	1	0.03740627244	GO:0072164	FALSE	GO:0072164
hsa-miR-27a-3p	synapse organization	8	0.9845203761		0.0154796239		ENSG00000130294|ENSG00000197959|ENSG00000198576|ENSG00000196083|ENSG00000198908|ENSG00000251322|ENSG00000254647|ENSG00000070831|ENSG00000106299|ENSG00000130203|ENSG00000162946|ENSG00000277363|ENSG00000137825|ENSG00000135333|ENSG00000138443|ENSG00000139220|ENSG00000170396|ENSG00000115183|ENSG00000107404|ENSG00000010810|ENSG00000169760|ENSG00000179915|ENSG00000273079|ENSG00000198844|ENSG00000001617…	regulation of postsynapse organization	104	ENR	GO:0099175	1	0.0154796239	GO:0099175	FALSE	GO:0099175
hsa-miR-27a-3p	modulation of chemical synaptic transmission	9	0.9999999999		1.33E-10		ENSG00000149091|ENSG00000204305|ENSG00000163794|ENSG00000104219|ENSG00000128594|ENSG00000145087|ENSG00000146938|ENSG00000251322|ENSG00000254647|ENSG00000165246|ENSG00000196277|ENSG00000165917|ENSG00000169992|ENSG00000187902|ENSG00000260230|ENSG00000164129|ENSG00000005249|ENSG00000150093|ENSG00000163873|ENSG00000115310|ENSG00000150594|ENSG00000008056|ENSG00000164506|ENSG00000141668|ENSG00000151012…	regulation of trans-synaptic signaling	490	ENR	GO:0099177	1	1.33E-10	GO:0099177	FALSE	GO:0099177
hsa-miR-27a-3p	muscle tissue development	2	0.9996795402		3.20E-04		ENSG00000097007|ENSG00000168214|ENSG00000105329|ENSG00000132510|ENSG00000105723|ENSG00000156925|ENSG00000148814|ENSG00000163217|ENSG00000086991|ENSG00000150093|ENSG00000164442|ENSG00000140416|ENSG00000107831|ENSG00000115641|ENSG00000183023|ENSG00000134250|ENSG00000111245|ENSG00000111087|ENSG00000151748|ENSG00000198812|ENSG00000008083|ENSG00000117152|ENSG00000101306|ENSG00000078114|ENSG00000166225…	cardiac muscle tissue development	230	ENR	GO:0048738	1	3.20E-04	GO:0048738	FALSE	GO:0048738
hsa-miR-27a-3p	regulation of developmental growth	16	0.9934138154		0.006586184588		ENSG00000114554|ENSG00000163794|ENSG00000196189|ENSG00000149357|ENSG00000254647|ENSG00000114867|ENSG00000170242|ENSG00000162998|ENSG00000163217|ENSG00000150093|ENSG00000164404|ENSG00000115310|ENSG00000164736|ENSG00000164823|ENSG00000115414|ENSG00000197019|ENSG00000008294|ENSG00000164934|ENSG00000173848|ENSG00000176624|ENSG00000090432|ENSG00000177189|ENSG00000012048|ENSG00000166148|ENSG00000116586…	cell growth	499	ENR	GO:0016049	1	0.006586184588	GO:0016049	FALSE	GO:0016049
hsa-miR-27a-3p	muscle tissue development	2	0.98786992		0.01213008001		ENSG00000097007|ENSG00000168214|ENSG00000066468|ENSG00000163110|ENSG00000105723|ENSG00000183691|ENSG00000105989|ENSG00000163217|ENSG00000136574|ENSG00000069702|ENSG00000164442|ENSG00000106799|ENSG00000082482|ENSG00000157168|ENSG00000114861|ENSG00000176692|ENSG00000149256|ENSG00000185532|ENSG00000078579|ENSG00000078900|ENSG00000108946|ENSG00000060069|ENSG00000112062|ENSG00000173706|ENSG00000107779…	cardiac muscle tissue growth	75	ENR	GO:0055017	1	0.01213008001	GO:0055017	FALSE	GO:0055017
hsa-miR-27a-3p	response to transforming growth factor beta	1	0.9851938867		0.01480611326		ENSG00000171236|ENSG00000139146|ENSG00000140682|ENSG00000162521|ENSG00000144730|ENSG00000134986|ENSG00000168675|ENSG00000142611|ENSG00000183779|ENSG00000260001|ENSG00000005339|ENSG00000168556|ENSG00000005884|ENSG00000196591|ENSG00000072415|ENSG00000150457|ENSG00000164442|ENSG00000197415|ENSG00000136352|ENSG00000197859|ENSG00000136603|ENSG00000138615|ENSG00000133895|ENSG00000171310|ENSG00000090006…	regulation of transforming growth factor beta receptor signaling pathway	141	ENR	GO:0017015	1	0.01480611326	GO:0017015	FALSE	GO:0017015
hsa-miR-27a-3p	modulation of chemical synaptic transmission	9	0.9999999999		1.18E-10		ENSG00000149091|ENSG00000204305|ENSG00000163794|ENSG00000104219|ENSG00000128594|ENSG00000145087|ENSG00000146938|ENSG00000251322|ENSG00000254647|ENSG00000165246|ENSG00000196277|ENSG00000165917|ENSG00000169992|ENSG00000187902|ENSG00000260230|ENSG00000164129|ENSG00000005249|ENSG00000150093|ENSG00000163873|ENSG00000115310|ENSG00000150594|ENSG00000008056|ENSG00000164506|ENSG00000141668|ENSG00000151012…	modulation of chemical synaptic transmission	489	ENR	GO:0050804	1	1.18E-10	GO:0050804	FALSE	GO:0050804
hsa-miR-27a-3p	synapse organization	8	0.9999781125		2.19E-05		ENSG00000130294|ENSG00000097007|ENSG00000196083|ENSG00000196189|ENSG00000196230|ENSG00000251322|ENSG00000136634|ENSG00000156959|ENSG00000254647|ENSG00000132639|ENSG00000114867|ENSG00000169992|ENSG00000134569|ENSG00000150093|ENSG00000137825|ENSG00000138443|ENSG00000139220|ENSG00000107954|ENSG00000169057|ENSG00000170396|ENSG00000140557|ENSG00000141668|ENSG00000005810|ENSG00000151208|ENSG00000173114…	regulation of synapse structure or activity	249	ENR	GO:0050803	1	2.19E-05	GO:0050803	FALSE	GO:0050803
hsa-miR-27a-3p	Wnt signaling pathway	5	0.9837118891		0.01628811091		ENSG00000100030|ENSG00000213923|ENSG00000110092|ENSG00000116128|ENSG00000163785|ENSG00000071564|ENSG00000105810|ENSG00000141480|ENSG00000162337|ENSG00000070018|ENSG00000169118|ENSG00000136238|ENSG00000105723|ENSG00000004975|ENSG00000159692|ENSG00000182968|ENSG00000050748|ENSG00000126583|ENSG00000142208|ENSG00000166501|ENSG00000107643|ENSG00000154229|ENSG00000196628|ENSG00000135341|ENSG00000141551…	Wnt signaling pathway	47	ENR	WP:WP363	1	0.01628811091	WP:WP363	FALSE	WP:WP363
hsa-miR-27a-3p	myeloid cell differentiation	17	0.9577812009		0.04221879912		ENSG00000096968|ENSG00000105810|ENSG00000253729|ENSG00000254087|ENSG00000162367|ENSG00000003402|ENSG00000204420|ENSG00000105610|ENSG00000004939|ENSG00000139687|ENSG00000005022|ENSG00000005483|ENSG00000164305|ENSG00000168610|ENSG00000135503|ENSG00000139734|ENSG00000164442|ENSG00000204103|ENSG00000107485|ENSG00000115415|ENSG00000125686|ENSG00000116016|ENSG00000100425|ENSG00000070495|ENSG00000100320…	erythrocyte differentiation	133	ENR	GO:0030218	1	0.04221879912	GO:0030218	FALSE	GO:0030218
hsa-miR-27a-3p	regulation of hemopoiesis	18	0.9994911823		5.09E-04		ENSG00000163501|ENSG00000096996|ENSG00000163508|ENSG00000097007|ENSG00000189403|ENSG00000171608|ENSG00000188092|ENSG00000117586|ENSG00000196189|ENSG00000105329|ENSG00000168283|ENSG00000197272|ENSG00000177283|ENSG00000169884|ENSG00000179388|ENSG00000198018|ENSG00000106003|ENSG00000115085|ENSG00000132842|ENSG00000099956|ENSG00000198846|ENSG00000276231|ENSG00000168685|ENSG00000198851|ENSG00000203710…	T cell differentiation	308	ENR	GO:0030217	1	5.09E-04	GO:0030217	FALSE	GO:0030217
hsa-miR-27a-3p	myeloid cell differentiation	17	0.9660471823		0.03395281773		ENSG00000171608|ENSG00000168214|ENSG00000105329|ENSG00000003400|ENSG00000154237|ENSG00000164038|ENSG00000197372|ENSG00000132842|ENSG00000277632|ENSG00000164342|ENSG00000164761|ENSG00000006607|ENSG00000164442|ENSG00000204103|ENSG00000107485|ENSG00000155846|ENSG00000164889|ENSG00000100296|ENSG00000115602|ENSG00000100345|ENSG00000134250|ENSG00000110680|ENSG00000177706|ENSG00000011600|ENSG00000012223…	myeloid leukocyte differentiation	238	ENR	GO:0002573	1	0.03395281773	GO:0002573	FALSE	GO:0002573
hsa-miR-27a-3p	forebrain development	10	0.9723948788		0.02760512122		ENSG00000163508|ENSG00000139352|ENSG00000176165|ENSG00000132640|ENSG00000134294|ENSG00000004487|ENSG00000070770|ENSG00000129682|ENSG00000099942|ENSG00000135638|ENSG00000137267|ENSG00000136535|ENSG00000162946|ENSG00000072415|ENSG00000163492|ENSG00000136352|ENSG00000147316|ENSG00000285077|ENSG00000115310|ENSG00000140463|ENSG00000150764|ENSG00000164828|ENSG00000162928|ENSG00000169057|ENSG00000108175…	cerebral cortex development	130	ENR	GO:0021987	1	0.02760512122	GO:0021987	FALSE	GO:0021987
hsa-miR-27a-3p	Glioblastoma signaling pathways	7	0.999989012		1.10E-05		ENSG00000110092|ENSG00000105810|ENSG00000171608|ENSG00000171862|ENSG00000213281|ENSG00000066468|ENSG00000105173|ENSG00000118689|ENSG00000110395|ENSG00000149311|ENSG00000105976|ENSG00000139618|ENSG00000124181|ENSG00000139687|ENSG00000134853|ENSG00000051382|ENSG00000027075|ENSG00000133056|ENSG00000184481|ENSG00000118971|ENSG00000123080|ENSG00000177885|ENSG00000102882|ENSG00000123374|ENSG00000111276…	Glioblastoma signaling pathways	82	ENR	WP:WP2261	1	1.10E-05	WP:WP2261	FALSE	WP:WP2261
hsa-miR-27a-3p	synapse organization	8	0.9999952047		4.80E-06		ENSG00000196083|ENSG00000196189|ENSG00000104219|ENSG00000110076|ENSG00000196230|ENSG00000128594|ENSG00000004399|ENSG00000146938|ENSG00000251322|ENSG00000156959|ENSG00000254647|ENSG00000157916|ENSG00000165246|ENSG00000114867|ENSG00000165917|ENSG00000169992|ENSG00000170175|ENSG00000171723|ENSG00000187902|ENSG00000260230|ENSG00000186472|ENSG00000005884|ENSG00000150093|ENSG00000150471|ENSG00000164061…	synapse organization	485	ENR	GO:0050808	1	4.80E-06	GO:0050808	FALSE	GO:0050808
hsa-miR-27a-3p	synapse organization	8	0.9999755868		2.44E-05		ENSG00000130294|ENSG00000097007|ENSG00000196083|ENSG00000196189|ENSG00000196230|ENSG00000251322|ENSG00000136634|ENSG00000156959|ENSG00000254647|ENSG00000132639|ENSG00000114867|ENSG00000169992|ENSG00000134569|ENSG00000150093|ENSG00000137825|ENSG00000138443|ENSG00000139220|ENSG00000107954|ENSG00000169057|ENSG00000170396|ENSG00000140557|ENSG00000141668|ENSG00000005810|ENSG00000151208|ENSG00000173114…	regulation of synapse organization	242	ENR	GO:0050807	1	2.44E-05	GO:0050807	FALSE	GO:0050807
hsa-miR-27a-3p	muscle tissue development	2	0.9913980628		0.008601937211		ENSG00000121361|ENSG00000124006|ENSG00000132510|ENSG00000183091|ENSG00000105723|ENSG00000134853|ENSG00000135111|ENSG00000148814|ENSG00000163217|ENSG00000086991|ENSG00000150093|ENSG00000163069|ENSG00000184937|ENSG00000197893|ENSG00000185532|ENSG00000154342|ENSG00000115641|ENSG00000183023|ENSG00000179218|ENSG00000139174|ENSG00000141052|ENSG00000111245|ENSG00000107779|ENSG00000198812|ENSG00000117152…	cardiac muscle cell differentiation	115	ENR	GO:0055007	1	0.008601937211	GO:0055007	FALSE	GO:0055007
hsa-miR-27a-3p	Wnt signaling pathway	5	0.9999867819		1.32E-05		ENSG00000058091|ENSG00000109472|ENSG00000147655|ENSG00000154237|ENSG00000272398|ENSG00000004975|ENSG00000169884|ENSG00000170242|ENSG00000104371|ENSG00000196470|ENSG00000136155|ENSG00000162998|ENSG00000135925|ENSG00000163346|ENSG00000005884|ENSG00000154856|ENSG00000158813|ENSG00000150457|ENSG00000006712|ENSG00000171243|ENSG00000196781|ENSG00000164690|ENSG00000075290|ENSG00000164736|ENSG00000150764…	Wnt signaling pathway	452	ENR	GO:0016055	1	1.32E-05	GO:0016055	FALSE	GO:0016055
hsa-miR-27a-3p	modulation of chemical synaptic transmission	9	0.997301733		0.002698267044		ENSG00000113319|ENSG00000097007|ENSG00000204305|ENSG00000104219|ENSG00000132535|ENSG00000132872|ENSG00000251322|ENSG00000254647|ENSG00000105649|ENSG00000132639|ENSG00000105894|ENSG00000187902|ENSG00000137825|ENSG00000100151|ENSG00000133703|ENSG00000107954|ENSG00000169057|ENSG00000144619|ENSG00000011347|ENSG00000011600|ENSG00000111371|ENSG00000155897|ENSG00000170027|ENSG00000105464|ENSG00000102081…	regulation of synaptic plasticity	215	ENR	GO:0048167	1	0.002698267044	GO:0048167	FALSE	GO:0048167
hsa-miR-27a-3p	forebrain development	10	0.9999999498		5.02E-08		ENSG00000163508|ENSG00000118702|ENSG00000114554|ENSG00000251322|ENSG00000004487|ENSG00000156925|ENSG00000149557|ENSG00000164305|ENSG00000164853|ENSG00000115310|ENSG00000164690|ENSG00000115317|ENSG00000187742|ENSG00000150764|ENSG00000111783|ENSG00000164828|ENSG00000162928|ENSG00000115507|ENSG00000151012|ENSG00000165240|ENSG00000010810|ENSG00000240583|ENSG00000165819|ENSG00000004848|ENSG00000007372…	forebrain development	417	ENR	GO:0030900	1	5.02E-08	GO:0030900	FALSE	GO:0030900
hsa-miR-27a-3p	protein import into nucleus	11	0.9994677514		5.32E-04		ENSG00000096968|ENSG00000114423|ENSG00000132341|ENSG00000114503|ENSG00000105329|ENSG00000099901|ENSG00000005007|ENSG00000171033|ENSG00000196497|ENSG00000168610|ENSG00000164188|ENSG00000111196|ENSG00000115268|ENSG00000181555|ENSG00000116698|ENSG00000164690|ENSG00000198952|ENSG00000205323|ENSG00000152104|ENSG00000008710|ENSG00000100296|ENSG00000151247|ENSG00000112159|ENSG00000169371|ENSG00000056972…	nucleocytoplasmic transport	334	ENR	GO:0006913	1	5.32E-04	GO:0006913	FALSE	GO:0006913
hsa-miR-27a-3p	renal system development	3	0.9941781762		0.005821823774		ENSG00000163501|ENSG00000097007|ENSG00000111602|ENSG00000099250|ENSG00000147655|ENSG00000162337|ENSG00000114554|ENSG00000183117|ENSG00000134245|ENSG00000105329|ENSG00000149269|ENSG00000115596|ENSG00000004399|ENSG00000105976|ENSG00000136634|ENSG00000075891|ENSG00000183691|ENSG00000106031|ENSG00000135111|ENSG00000162775|ENSG00000198435|ENSG00000164161|ENSG00000184371|ENSG00000251493|ENSG00000177885…	morphogenesis of a branching epithelium	189	ENR	GO:0061138	1	0.005821823774	GO:0061138	FALSE	GO:0061138
hsa-miR-27a-3p	cognition	12	0.99945812		5.42E-04		ENSG00000183454|ENSG00000097007|ENSG00000101856|ENSG00000166342|ENSG00000214285|ENSG00000147571|ENSG00000160469|ENSG00000183117|ENSG00000163794|ENSG00000176884|ENSG00000251322|ENSG00000132639|ENSG00000172425|ENSG00000183691|ENSG00000110881|ENSG00000113231|ENSG00000136535|ENSG00000064687|ENSG00000150093|ENSG00000166349|ENSG00000171532|ENSG00000186297|ENSG00000100600|ENSG00000106236|ENSG00000123454…	associative learning	87	ENR	GO:0008306	1	5.42E-04	GO:0008306	FALSE	GO:0008306
hsa-miR-27a-3p	ameboidal-type cell migration	19	0.9991443577		8.56E-04		ENSG00000171236|ENSG00000196405|ENSG00000097007|ENSG00000189403|ENSG00000196468|ENSG00000171608|ENSG00000196754|ENSG00000001631|ENSG00000099250|ENSG00000205542|ENSG00000213463|ENSG00000213906|ENSG00000196189|ENSG00000261150|ENSG00000132698|ENSG00000173269|ENSG00000241186|ENSG00000004399|ENSG00000174951|ENSG00000176435|ENSG00000100292|ENSG00000179388|ENSG00000105894|ENSG00000183287|ENSG00000183943…	tissue migration	313	ENR	GO:0090130	1	8.56E-04	GO:0090130	FALSE	GO:0090130
hsa-miR-27a-3p	ameboidal-type cell migration	19	0.9988906657		0.001109334318		ENSG00000171236|ENSG00000196405|ENSG00000097007|ENSG00000189403|ENSG00000196468|ENSG00000171608|ENSG00000196754|ENSG00000001631|ENSG00000099250|ENSG00000205542|ENSG00000213463|ENSG00000213906|ENSG00000196189|ENSG00000261150|ENSG00000132698|ENSG00000173269|ENSG00000241186|ENSG00000004399|ENSG00000174951|ENSG00000176435|ENSG00000100292|ENSG00000179388|ENSG00000105894|ENSG00000183287|ENSG00000183943…	epithelium migration	307	ENR	GO:0090132	1	0.001109334318	GO:0090132	FALSE	GO:0090132
hsa-miR-27a-3p	mesenchyme development	4	0.9665032507		0.03349674929		ENSG00000118257|ENSG00000082684|ENSG00000099250|ENSG00000109132|ENSG00000164107|ENSG00000196189|ENSG00000124205|ENSG00000095539|ENSG00000070831|ENSG00000135622|ENSG00000151617|ENSG00000168758|ENSG00000136160|ENSG00000167680|ENSG00000164690|ENSG00000165731|ENSG00000168505|ENSG00000168621|ENSG00000135914|ENSG00000170558|ENSG00000115414|ENSG00000197043|ENSG00000170381|ENSG00000171119|ENSG00000125378…	mesenchymal cell migration	60	ENR	GO:0090497	1	0.03349674929	GO:0090497	FALSE	GO:0090497
hsa-miR-27a-3p	response to transforming growth factor beta	1	0.9999952463		4.75E-06		ENSG00000171236|ENSG00000097007|ENSG00000107872|ENSG00000168214|ENSG00000147869|ENSG00000105329|ENSG00000241186|ENSG00000133104|ENSG00000134986|ENSG00000164120|ENSG00000197921|ENSG00000106031|ENSG00000184113|ENSG00000168522|ENSG00000005339|ENSG00000168556|ENSG00000163217|ENSG00000168610|ENSG00000005884|ENSG00000168615|ENSG00000196591|ENSG00000164404|ENSG00000150457|ENSG00000164442|ENSG00000150593…	transforming growth factor beta receptor superfamily signaling pathway	341	ENR	GO:0141091	1	4.75E-06	GO:0141091	FALSE	GO:0141091
hsa-miR-27a-3p	muscle tissue development	2	0.9944862963		0.00551370366		ENSG00000148848|ENSG00000154330|ENSG00000163792|ENSG00000003402|ENSG00000004487|ENSG00000170175|ENSG00000164976|ENSG00000169884|ENSG00000167080|ENSG00000163217|ENSG00000164305|ENSG00000086991|ENSG00000150093|ENSG00000116761|ENSG00000150593|ENSG00000140416|ENSG00000164690|ENSG00000150760|ENSG00000131196|ENSG00000131634|ENSG00000008294|ENSG00000115641|ENSG00000183023|ENSG00000173714|ENSG00000010278…	muscle cell differentiation	395	ENR	GO:0042692	1	0.00551370366	GO:0042692	FALSE	GO:0042692
hsa-miR-27a-3p	renal system development	3	0.9683032381		0.0316967619		ENSG00000081181|ENSG00000147869|ENSG00000134245|ENSG00000105329|ENSG00000115596|ENSG00000124145|ENSG00000075891|ENSG00000183691|ENSG00000121691|ENSG00000251493|ENSG00000166341|ENSG00000164690|ENSG00000107485|ENSG00000184937|ENSG00000107831|ENSG00000185008|ENSG00000178585|ENSG00000185630|ENSG00000115884|ENSG00000075711|ENSG00000125931|ENSG00000141646|ENSG00000196159|ENSG00000141449|ENSG00000170365…	ureteric bud development	101	ENR	GO:0001657	1	0.0316967619	GO:0001657	FALSE	GO:0001657
hsa-miR-27a-3p	regulation of hemopoiesis	18	0.9996120238		3.88E-04		ENSG00000163501|ENSG00000189403|ENSG00000204305|ENSG00000164038|ENSG00000169884|ENSG00000115085|ENSG00000276231|ENSG00000277632|ENSG00000164342|ENSG00000164761|ENSG00000006712|ENSG00000164690|ENSG00000196839|ENSG00000155846|ENSG00000115415|ENSG00000164889|ENSG00000056586|ENSG00000010671|ENSG00000115904|ENSG00000151651|ENSG00000165819|ENSG00000011600|ENSG00000012223|ENSG00000019549|ENSG00000020633…	regulation of hemopoiesis	418	ENR	GO:1903706	1	3.88E-04	GO:1903706	FALSE	GO:1903706
hsa-miR-27a-3p	muscle tissue development	2	0.9995988776		4.01E-04		ENSG00000132356|ENSG00000163508|ENSG00000110066|ENSG00000196531|ENSG00000109132|ENSG00000168214|ENSG00000163792|ENSG00000105329|ENSG00000003402|ENSG00000163935|ENSG00000132429|ENSG00000164976|ENSG00000169884|ENSG00000179388|ENSG00000167674|ENSG00000184155|ENSG00000136068|ENSG00000167080|ENSG00000163217|ENSG00000136830|ENSG00000150093|ENSG00000164442|ENSG00000184357|ENSG00000140416|ENSG00000164690…	muscle organ development	357	ENR	GO:0007517	1	4.01E-04	GO:0007517	FALSE	GO:0007517
hsa-miR-27a-3p	muscle tissue development	2	0.9999999729		2.71E-08		ENSG00000154330|ENSG00000163501|ENSG00000163508|ENSG00000163659|ENSG00000109132|ENSG00000003402|ENSG00000156925|ENSG00000164976|ENSG00000169884|ENSG00000167080|ENSG00000163217|ENSG00000086991|ENSG00000150093|ENSG00000164442|ENSG00000140416|ENSG00000164690|ENSG00000095587|ENSG00000115641|ENSG00000183023|ENSG00000197321|ENSG00000151748|ENSG00000008083|ENSG00000008196|ENSG00000116128|ENSG00000049540…	muscle tissue development	420	ENR	GO:0060537	1	2.71E-08	GO:0060537	FALSE	GO:0060537
hsa-miR-27a-3p	Glioblastoma signaling pathways	7	0.9976231155		0.0023768845		ENSG00000169429|ENSG00000120875|ENSG00000097007|ENSG00000171855|ENSG00000187498|ENSG00000128052|ENSG00000171862|ENSG00000105329|ENSG00000162409|ENSG00000136634|ENSG00000143799|ENSG00000124181|ENSG00000157240|ENSG00000164078|ENSG00000169884|ENSG00000134853|ENSG00000099942|ENSG00000050748|ENSG00000109320|ENSG00000177606|ENSG00000100784|ENSG00000150093|ENSG00000177885|ENSG00000102882|ENSG00000150593…	A network map of Macrophage stimulating protein MSP signaling	82	ENR	WP:WP5353	1	0.0023768845	WP:WP5353	FALSE	WP:WP5353
hsa-miR-27a-3p	response to transforming growth factor beta	1	0.9999979216		2.08E-06		ENSG00000171236|ENSG00000097007|ENSG00000171388|ENSG00000196468|ENSG00000107872|ENSG00000099250|ENSG00000168214|ENSG00000147869|ENSG00000151388|ENSG00000003402|ENSG00000173269|ENSG00000133104|ENSG00000134986|ENSG00000183287|ENSG00000197921|ENSG00000106031|ENSG00000005339|ENSG00000168556|ENSG00000005884|ENSG00000164161|ENSG00000136830|ENSG00000150093|ENSG00000196591|ENSG00000150457|ENSG00000164442…	regulation of cellular response to growth factor stimulus	318	ENR	GO:0090287	1	2.08E-06	GO:0090287	FALSE	GO:0090287
hsa-miR-27a-3p	response to transforming growth factor beta	1	0.9999987605		1.24E-06		ENSG00000171236|ENSG00000097007|ENSG00000115226|ENSG00000105329|ENSG00000003402|ENSG00000133110|ENSG00000134986|ENSG00000164120|ENSG00000099942|ENSG00000184113|ENSG00000168522|ENSG00000005339|ENSG00000168556|ENSG00000135925|ENSG00000168610|ENSG00000005884|ENSG00000168615|ENSG00000196591|ENSG00000164404|ENSG00000150457|ENSG00000164442|ENSG00000138615|ENSG00000152894|ENSG00000168056|ENSG00000131196…	response to transforming growth factor beta	267	ENR	GO:0071559	1	1.24E-06	GO:0071559	FALSE	GO:0071559
hsa-miR-27a-3p	protein import into nucleus	11	0.9793988404		0.02060115957		ENSG00000162231|ENSG00000114503|ENSG00000198576|ENSG00000162385|ENSG00000070366|ENSG00000168280|ENSG00000108559|ENSG00000005007|ENSG00000047410|ENSG00000029363|ENSG00000265241|ENSG00000111196|ENSG00000181555|ENSG00000116698|ENSG00000198952|ENSG00000153207|ENSG00000205323|ENSG00000289565|ENSG00000169062|ENSG00000153140|ENSG00000125351|ENSG00000100296|ENSG00000151247|ENSG00000125450|ENSG00000126226…	mRNA transport	128	ENR	GO:0051028	1	0.02060115957	GO:0051028	FALSE	GO:0051028
hsa-miR-27a-3p	synapse organization	8	0.9988110211		0.001188978872		ENSG00000196083|ENSG00000196189|ENSG00000104219|ENSG00000110076|ENSG00000128594|ENSG00000004399|ENSG00000146938|ENSG00000251322|ENSG00000156959|ENSG00000165246|ENSG00000114867|ENSG00000169992|ENSG00000164171|ENSG00000179051|ENSG00000186472|ENSG00000150054|ENSG00000150471|ENSG00000164061|ENSG00000152894|ENSG00000115414|ENSG00000141668|ENSG00000005810|ENSG00000151208|ENSG00000047648|ENSG00000132670…	cell junction assembly	449	ENR	GO:0034329	1	0.001188978872	GO:0034329	FALSE	GO:0034329
hsa-miR-27a-3p	Glioblastoma signaling pathways	7	0.9968006226		0.003199377419		ENSG00000114423|ENSG00000097007|ENSG00000110092|ENSG00000129946|ENSG00000171608|ENSG00000213281|ENSG00000149269|ENSG00000110395|ENSG00000148660|ENSG00000070808|ENSG00000099942|ENSG00000175634|ENSG00000050748|ENSG00000130669|ENSG00000051382|ENSG00000177606|ENSG00000169752|ENSG00000177885|ENSG00000002330|ENSG00000102882|ENSG00000111276|ENSG00000124762|ENSG00000157168|ENSG00000133703|ENSG00000169032…	ErbB signaling pathway	89	ENR	WP:WP673	1	0.003199377419	WP:WP673	FALSE	WP:WP673
hsa-miR-27a-3p	renal system development	3	0.9622834097		0.03771659034		ENSG00000163501|ENSG00000097007|ENSG00000111602|ENSG00000099250|ENSG00000147655|ENSG00000114554|ENSG00000105329|ENSG00000149269|ENSG00000241186|ENSG00000004399|ENSG00000136634|ENSG00000075891|ENSG00000106031|ENSG00000198435|ENSG00000136541|ENSG00000164161|ENSG00000181555|ENSG00000166341|ENSG00000115310|ENSG00000164690|ENSG00000204301|ENSG00000133703|ENSG00000107831|ENSG00000169057|ENSG00000151208…	morphogenesis of a branching structure	205	ENR	GO:0001763	1	0.03771659034	GO:0001763	FALSE	GO:0001763
hsa-miR-27a-3p	synapse organization	8	0.970917847		0.02908215301		ENSG00000097007|ENSG00000099250|ENSG00000196083|ENSG00000196189|ENSG00000156959|ENSG00000132639|ENSG00000114867|ENSG00000169992|ENSG00000184113|ENSG00000179051|ENSG00000140557|ENSG00000141668|ENSG00000005810|ENSG00000151208|ENSG00000173114|ENSG00000174482|ENSG00000047648|ENSG00000175928|ENSG00000132670|ENSG00000173517|ENSG00000189058|ENSG00000169398|ENSG00000143951|ENSG00000169756|ENSG00000169760…	regulation of cell junction assembly	211	ENR	GO:1901888	1	0.02908215301	GO:1901888	FALSE	GO:1901888
hsa-miR-27a-3p	regulation of hemopoiesis	18	0.986458304		0.01354169604		ENSG00000163501|ENSG00000163508|ENSG00000189403|ENSG00000196189|ENSG00000149311|ENSG00000169884|ENSG00000005022|ENSG00000115085|ENSG00000276231|ENSG00000129465|ENSG00000150093|ENSG00000164690|ENSG00000196839|ENSG00000164889|ENSG00000056586|ENSG00000056972|ENSG00000165240|ENSG00000010671|ENSG00000115904|ENSG00000151651|ENSG00000165819|ENSG00000116251|ENSG00000070495|ENSG00000152457|ENSG00000020633…	lymphocyte differentiation	434	ENR	GO:0030098	1	0.01354169604	GO:0030098	FALSE	GO:0030098
hsa-miR-27a-3p	myeloid cell differentiation	17	0.9998041355		1.96E-04		ENSG00000003400|ENSG00000003402|ENSG00000154237|ENSG00000004939|ENSG00000164038|ENSG00000005022|ENSG00000277632|ENSG00000005483|ENSG00000164305|ENSG00000164342|ENSG00000164761|ENSG00000006607|ENSG00000164442|ENSG00000006712|ENSG00000155846|ENSG00000115415|ENSG00000164889|ENSG00000115602|ENSG00000165672|ENSG00000116016|ENSG00000151702|ENSG00000177706|ENSG00000011600|ENSG00000012223|ENSG00000070495…	myeloid cell differentiation	437	ENR	GO:0030099	1	1.96E-04	GO:0030099	FALSE	GO:0030099
hsa-miR-27a-3p	myeloid cell differentiation	17	0.9505024673		0.04949753269		ENSG00000096968|ENSG00000105810|ENSG00000253729|ENSG00000254087|ENSG00000162367|ENSG00000003402|ENSG00000204420|ENSG00000105610|ENSG00000004939|ENSG00000100292|ENSG00000139687|ENSG00000005022|ENSG00000168447|ENSG00000005483|ENSG00000164305|ENSG00000168610|ENSG00000135503|ENSG00000139734|ENSG00000164442|ENSG00000204103|ENSG00000107485|ENSG00000115415|ENSG00000125686|ENSG00000116016|ENSG00000100425…	erythrocyte homeostasis	142	ENR	GO:0034101	1	0.04949753269	GO:0034101	FALSE	GO:0034101
hsa-miR-27a-3p	regulation of hemopoiesis	18	0.9913447105		0.008655289482		ENSG00000163501|ENSG00000163508|ENSG00000189403|ENSG00000204305|ENSG00000196189|ENSG00000149311|ENSG00000169884|ENSG00000005022|ENSG00000115085|ENSG00000276231|ENSG00000129465|ENSG00000150093|ENSG00000164690|ENSG00000196839|ENSG00000131196|ENSG00000164889|ENSG00000056586|ENSG00000056972|ENSG00000165240|ENSG00000010671|ENSG00000115904|ENSG00000151651|ENSG00000165819|ENSG00000116251|ENSG00000070495…	mononuclear cell differentiation	484	ENR	GO:1903131	1	0.008655289482	GO:1903131	FALSE	GO:1903131
hsa-miR-27a-3p	regulation of miRNA metabolic process	13	0.9759801695		0.02401983049		ENSG00000171388|ENSG00000249859|ENSG00000118689|ENSG00000136634|ENSG00000143190|ENSG00000172179|ENSG00000109320|ENSG00000177606|ENSG00000168610|ENSG00000072310|ENSG00000107485|ENSG00000184937|ENSG00000173039|ENSG00000100311|ENSG00000118513|ENSG00000125378|ENSG00000175592|ENSG00000136997|ENSG00000120738|ENSG00000141052|ENSG00000134250|ENSG00000107779|ENSG00000007372|ENSG00000138035|ENSG00000179348…	positive regulation of miRNA metabolic process	65	ENR	GO:2000630	1	0.02401983049	GO:2000630	FALSE	GO:2000630
hsa-miR-27a-3p	muscle tissue development	2	0.960557978		0.03944202199		ENSG00000096968|ENSG00000097007|ENSG00000168214|ENSG00000066468|ENSG00000003402|ENSG00000019991|ENSG00000183691|ENSG00000149636|ENSG00000105989|ENSG00000163217|ENSG00000069702|ENSG00000227059|ENSG00000164442|ENSG00000106799|ENSG00000082482|ENSG00000145794|ENSG00000164690|ENSG00000157168|ENSG00000176692|ENSG00000149256|ENSG00000122180|ENSG00000078579|ENSG00000078900|ENSG00000108946|ENSG00000118513…	striated muscle cell proliferation	74	ENR	GO:0014855	1	0.03944202199	GO:0014855	FALSE	GO:0014855
hsa-miR-27a-3p	mesenchyme development	4	0.9999978108		2.19E-06		ENSG00000163508|ENSG00000171236|ENSG00000130558|ENSG00000099250|ENSG00000109132|ENSG00000168214|ENSG00000196189|ENSG00000105329|ENSG00000075891|ENSG00000135622|ENSG00000162998|ENSG00000135925|ENSG00000164188|ENSG00000196591|ENSG00000164442|ENSG00000150593|ENSG00000115310|ENSG00000164690|ENSG00000204301|ENSG00000107485|ENSG00000197451|ENSG00000107831|ENSG00000100201|ENSG00000115414|ENSG00000168646…	mesenchymal cell differentiation	248	ENR	GO:0048762	1	2.19E-06	GO:0048762	FALSE	GO:0048762
hsa-miR-27a-3p	response to transforming growth factor beta	1	0.9983572833		0.00164271669		ENSG00000097007|ENSG00000105701|ENSG00000107872|ENSG00000109132|ENSG00000168214|ENSG00000147869|ENSG00000151388|ENSG00000105974|ENSG00000134363|ENSG00000133104|ENSG00000188522|ENSG00000183691|ENSG00000188730|ENSG00000197921|ENSG00000106031|ENSG00000144355|ENSG00000124486|ENSG00000163217|ENSG00000135409|ENSG00000005884|ENSG00000251493|ENSG00000150593|ENSG00000171243|ENSG00000067141|ENSG00000136603…	cellular response to BMP stimulus	164	ENR	GO:0071773	1	0.00164271669	GO:0071773	FALSE	GO:0071773
hsa-miR-27a-3p	ameboidal-type cell migration	19	0.9999998199		1.80E-07		ENSG00000188807|ENSG00000196405|ENSG00000189403|ENSG00000196468|ENSG00000196754|ENSG00000001631|ENSG00000109132|ENSG00000205542|ENSG00000147869|ENSG00000213463|ENSG00000213906|ENSG00000196189|ENSG00000261150|ENSG00000241186|ENSG00000004399|ENSG00000149480|ENSG00000100292|ENSG00000164171|ENSG00000179051|ENSG00000163217|ENSG00000005884|ENSG00000150093|ENSG00000164458|ENSG00000115310|ENSG00000164690…	ameboidal-type cell migration	428	ENR	GO:0001667	1	1.80E-07	GO:0001667	FALSE	GO:0001667
hsa-miR-27a-3p	response to transforming growth factor beta	1	0.9983572833		0.00164271669		ENSG00000097007|ENSG00000105701|ENSG00000107872|ENSG00000109132|ENSG00000168214|ENSG00000147869|ENSG00000151388|ENSG00000105974|ENSG00000134363|ENSG00000133104|ENSG00000188522|ENSG00000183691|ENSG00000188730|ENSG00000197921|ENSG00000106031|ENSG00000144355|ENSG00000124486|ENSG00000163217|ENSG00000135409|ENSG00000005884|ENSG00000251493|ENSG00000150593|ENSG00000171243|ENSG00000067141|ENSG00000136603…	response to BMP	164	ENR	GO:0071772	1	0.00164271669	GO:0071772	FALSE	GO:0071772
hsa-miR-27a-3p	response to oxygen levels	14	0.9787261894		0.0212738106		ENSG00000132356|ENSG00000204305|ENSG00000168209|ENSG00000105329|ENSG00000114650|ENSG00000173198|ENSG00000003402|ENSG00000149311|ENSG00000173376|ENSG00000133110|ENSG00000272398|ENSG00000100292|ENSG00000109610|ENSG00000164171|ENSG00000132906|ENSG00000005339|ENSG00000121691|ENSG00000164305|ENSG00000164442|ENSG00000115310|ENSG00000007171|ENSG00000150630|ENSG00000196839|ENSG00000150995|ENSG00000169057…	response to hypoxia	303	ENR	GO:0001666	1	0.0212738106	GO:0001666	FALSE	GO:0001666
hsa-miR-27a-3p	regulation of developmental growth	16	0.9999761857		2.38E-05		ENSG00000130477|ENSG00000097007|ENSG00000196531|ENSG00000130558|ENSG00000099250|ENSG00000118702|ENSG00000168214|ENSG00000196189|ENSG00000261150|ENSG00000132872|ENSG00000132932|ENSG00000133104|ENSG00000259384|ENSG00000105723|ENSG00000134909|ENSG00000134987|ENSG00000135622|ENSG00000106128|ENSG00000164190|ENSG00000163217|ENSG00000168610|ENSG00000137261|ENSG00000150457|ENSG00000164442|ENSG00000115310…	regulation of developmental growth	322	ENR	GO:0048638	1	2.38E-05	GO:0048638	FALSE	GO:0048638
hsa-miR-27a-3p	regulation of developmental growth	16	0.9993803		6.20E-04		ENSG00000130477|ENSG00000196531|ENSG00000198399|ENSG00000099250|ENSG00000118702|ENSG00000168214|ENSG00000176248|ENSG00000131711|ENSG00000203879|ENSG00000132872|ENSG00000132932|ENSG00000259384|ENSG00000188394|ENSG00000213023|ENSG00000134909|ENSG00000106128|ENSG00000164190|ENSG00000163217|ENSG00000247596|ENSG00000162946|ENSG00000184371|ENSG00000140463|ENSG00000184937|ENSG00000107831|ENSG00000115414…	positive regulation of developmental growth	165	ENR	GO:0048639	1	6.20E-04	GO:0048639	FALSE	GO:0048639
hsa-miR-27a-3p	renal system development	3	0.9996457472		3.54E-04		ENSG00000081181|ENSG00000147869|ENSG00000134245|ENSG00000105329|ENSG00000115596|ENSG00000124145|ENSG00000174059|ENSG00000075891|ENSG00000272398|ENSG00000183691|ENSG00000197921|ENSG00000121691|ENSG00000251493|ENSG00000136160|ENSG00000166341|ENSG00000135333|ENSG00000164690|ENSG00000107485|ENSG00000184937|ENSG00000107831|ENSG00000185008|ENSG00000178585|ENSG00000115415|ENSG00000185630|ENSG00000008710…	kidney epithelium development	154	ENR	GO:0072073	1	3.54E-04	GO:0072073	FALSE	GO:0072073
hsa-miR-27a-3p	forebrain development	10	0.9993022115		6.98E-04		ENSG00000163508|ENSG00000123607|ENSG00000139352|ENSG00000176165|ENSG00000099250|ENSG00000109132|ENSG00000114554|ENSG00000162367|ENSG00000105953|ENSG00000173376|ENSG00000251322|ENSG00000204852|ENSG00000133083|ENSG00000130449|ENSG00000214944|ENSG00000139915|ENSG00000197921|ENSG00000144290|ENSG00000177551|ENSG00000135638|ENSG00000198846|ENSG00000135049|ENSG00000144355|ENSG00000135472|ENSG00000136535…	central nervous system neuron differentiation	181	ENR	GO:0021953	1	6.98E-04	GO:0021953	FALSE	GO:0021953
hsa-miR-27a-3p	regulation of miRNA metabolic process	13	0.9991912841		8.09E-04		ENSG00000171388|ENSG00000118689|ENSG00000196700|ENSG00000136634|ENSG00000084093|ENSG00000143190|ENSG00000172179|ENSG00000196498|ENSG00000177606|ENSG00000168610|ENSG00000072310|ENSG00000204531|ENSG00000107485|ENSG00000184937|ENSG00000173039|ENSG00000100311|ENSG00000118513|ENSG00000125378|ENSG00000125398|ENSG00000175592|ENSG00000136997|ENSG00000141027|ENSG00000120738|ENSG00000141052|ENSG00000134250…	miRNA transcription	76	ENR	GO:0061614	1	8.09E-04	GO:0061614	FALSE	GO:0061614
hsa-miR-27a-3p	regulation of developmental growth	16	0.9986942026		0.001305797414		ENSG00000213218|ENSG00000130477|ENSG00000196531|ENSG00000099250|ENSG00000118702|ENSG00000168214|ENSG00000163794|ENSG00000132872|ENSG00000132932|ENSG00000254647|ENSG00000259384|ENSG00000114867|ENSG00000170242|ENSG00000134909|ENSG00000167674|ENSG00000099956|ENSG00000106128|ENSG00000164190|ENSG00000163217|ENSG00000107831|ENSG00000012232|ENSG00000115414|ENSG00000169057|ENSG00000108379|ENSG00000141576…	positive regulation of growth	258	ENR	GO:0045927	1	0.001305797414	GO:0045927	FALSE	GO:0045927
hsa-miR-27a-3p	regulation of developmental growth	16	0.9738226393		0.02617736067		ENSG00000099250|ENSG00000168243|ENSG00000196189|ENSG00000105329|ENSG00000105568|ENSG00000133104|ENSG00000105723|ENSG00000168395|ENSG00000135622|ENSG00000162998|ENSG00000163217|ENSG00000164404|ENSG00000137261|ENSG00000164442|ENSG00000115310|ENSG00000164736|ENSG00000095587|ENSG00000164823|ENSG00000007341|ENSG00000197019|ENSG00000169057|ENSG00000008294|ENSG00000057019|ENSG00000108379|ENSG00000063176…	negative regulation of growth	244	ENR	GO:0045926	1	0.02617736067	GO:0045926	FALSE	GO:0045926
hsa-miR-27a-3p	regulation of miRNA metabolic process	13	0.9999447592		5.52E-05		ENSG00000171388|ENSG00000249859|ENSG00000118689|ENSG00000196700|ENSG00000136634|ENSG00000084093|ENSG00000143190|ENSG00000172179|ENSG00000196498|ENSG00000109320|ENSG00000177606|ENSG00000168610|ENSG00000072310|ENSG00000204531|ENSG00000107485|ENSG00000184937|ENSG00000173039|ENSG00000100311|ENSG00000056586|ENSG00000118513|ENSG00000125378|ENSG00000125398|ENSG00000175592|ENSG00000088247|ENSG00000136997…	regulation of miRNA metabolic process	90	ENR	GO:2000628	1	5.52E-05	GO:2000628	FALSE	GO:2000628
hsa-miR-27a-3p	myeloid cell differentiation	17	0.9555113483		0.04448865171		ENSG00000105329|ENSG00000164038|ENSG00000197372|ENSG00000277632|ENSG00000168610|ENSG00000164342|ENSG00000164761|ENSG00000198890|ENSG00000006712|ENSG00000204103|ENSG00000155846|ENSG00000115415|ENSG00000109906|ENSG00000134250|ENSG00000110680|ENSG00000011600|ENSG00000100425|ENSG00000012223|ENSG00000134371|ENSG00000100320|ENSG00000100644|ENSG00000170345|ENSG00000112531|ENSG00000113302|ENSG00000100813…	regulation of myeloid cell differentiation	215	ENR	GO:0045637	1	0.04448865171	GO:0045637	FALSE	GO:0045637
hsa-miR-27a-3p	muscle tissue development	2	0.9948359036		0.005164096442		ENSG00000163508|ENSG00000121361|ENSG00000168214|ENSG00000124006|ENSG00000132510|ENSG00000183091|ENSG00000105723|ENSG00000070831|ENSG00000134853|ENSG00000135111|ENSG00000148814|ENSG00000163217|ENSG00000086991|ENSG00000150093|ENSG00000164442|ENSG00000164458|ENSG00000150593|ENSG00000163069|ENSG00000203883|ENSG00000164736|ENSG00000184937|ENSG00000197893|ENSG00000185532|ENSG00000154342|ENSG00000115641…	cardiocyte differentiation	149	ENR	GO:0035051	1	0.005164096442	GO:0035051	FALSE	GO:0035051
hsa-miR-27a-3p	response to transforming growth factor beta	1	0.9950559082		0.004944091836		ENSG00000105855|ENSG00000147869|ENSG00000213639|ENSG00000134363|ENSG00000183691|ENSG00000177426|ENSG00000259207|ENSG00000196498|ENSG00000132964|ENSG00000124486|ENSG00000163217|ENSG00000135409|ENSG00000135503|ENSG00000150093|ENSG00000106799|ENSG00000136603|ENSG00000143375|ENSG00000168056|ENSG00000133740|ENSG00000133895|ENSG00000140564|ENSG00000112237|ENSG00000150991|ENSG00000163513|ENSG00000090006…	Signaling by TGFB family members	119	ENR	REAC:R-HSA-9006936	1	0.004944091836	REAC:R-HSA-9006936	FALSE	REAC:R-HSA-9006936
hsa-miR-27a-3p	positive regulation of cellular catabolic process	15	0.9836457656		0.01635423436		ENSG00000184708|ENSG00000159388|ENSG00000123908|ENSG00000112941|ENSG00000125107|ENSG00000198791|ENSG00000107864|ENSG00000128016|ENSG00000078687|ENSG00000090905|ENSG00000100354|ENSG00000168002|ENSG00000070756|ENSG00000121274|ENSG00000141232	regulation of nuclear-transcribed mRNA poly(A) tail shortening	15	ENR	GO:0060211	1	0.01635423436	GO:0060211	FALSE	GO:0060211
hsa-miR-27a-3p	modulation of chemical synaptic transmission	9	0.9657279258		0.0342720742		ENSG00000173805|ENSG00000188822|ENSG00000111371|ENSG00000120907|ENSG00000214285|ENSG00000188603|ENSG00000154822|ENSG00000168748|ENSG00000122733|ENSG00000152910|ENSG00000169992|ENSG00000174576|ENSG00000185666|ENSG00000164129|ENSG00000149295|ENSG00000170759|ENSG00000104267|ENSG00000115353|ENSG00000133703|ENSG00000136854|ENSG00000180914|ENSG00000109189|ENSG00000171132|ENSG00000135312|ENSG00000163812…	regulation of synaptic transmission, GABAergic	36	ENR	GO:0032228	1	0.0342720742	GO:0032228	FALSE	GO:0032228
hsa-miR-27a-3p	regulation of cell size	20	0.9820254354		0.01797456464		ENSG00000197993|ENSG00000099250|ENSG00000176248|ENSG00000114554|ENSG00000198753|ENSG00000196189|ENSG00000149269|ENSG00000131711|ENSG00000203879|ENSG00000004399|ENSG00000133104|ENSG00000177169|ENSG00000129682|ENSG00000134569|ENSG00000134909|ENSG00000174672|ENSG00000135622|ENSG00000247596|ENSG00000162946|ENSG00000137261|ENSG00000072518|ENSG00000115310|ENSG00000135333|ENSG00000136603|ENSG00000169032…	regulation of axonogenesis	158	ENR	GO:0050770	1	0.01797456464	GO:0050770	FALSE	GO:0050770
hsa-miR-27a-3p	cognition	12	0.9999999994		6.43E-10		ENSG00000198961|ENSG00000097007|ENSG00000204305|ENSG00000163794|ENSG00000110076|ENSG00000132535|ENSG00000132872|ENSG00000146938|ENSG00000251322|ENSG00000254647|ENSG00000132639|ENSG00000165246|ENSG00000134121|ENSG00000105877|ENSG00000105894|ENSG00000187902|ENSG00000168496|ENSG00000184113|ENSG00000005249|ENSG00000164190|ENSG00000164305|ENSG00000136535|ENSG00000005884|ENSG00000150093|ENSG00000204287…	cognition	322	ENR	GO:0050890	1	6.43E-10	GO:0050890	FALSE	GO:0050890
hsa-miR-27a-3p	regulation of cell size	20	0.9513458673		0.04865413275		ENSG00000130477|ENSG00000097007|ENSG00000130558|ENSG00000099250|ENSG00000114554|ENSG00000196189|ENSG00000132872|ENSG00000133104|ENSG00000133110|ENSG00000105723|ENSG00000134909|ENSG00000134987|ENSG00000135622|ENSG00000135638|ENSG00000150093|ENSG00000164404|ENSG00000137261|ENSG00000115310|ENSG00000139233|ENSG00000115414|ENSG00000169057|ENSG00000008294|ENSG00000140557|ENSG00000108379|ENSG00000141576…	developmental cell growth	233	ENR	GO:0048588	1	0.04865413275	GO:0048588	FALSE	GO:0048588
hsa-miR-27a-3p	regulation of miRNA metabolic process	13	0.9873446981		0.01265530189		ENSG00000171388|ENSG00000118689|ENSG00000136634|ENSG00000143190|ENSG00000172179|ENSG00000177606|ENSG00000168610|ENSG00000072310|ENSG00000107485|ENSG00000184937|ENSG00000173039|ENSG00000100311|ENSG00000118513|ENSG00000125378|ENSG00000175592|ENSG00000136997|ENSG00000120738|ENSG00000141052|ENSG00000134250|ENSG00000107779|ENSG00000007372|ENSG00000179348|ENSG00000141510|ENSG00000092969|ENSG00000134323…	positive regulation of miRNA transcription	56	ENR	GO:1902895	1	0.01265530189	GO:1902895	FALSE	GO:1902895
hsa-miR-27a-3p	regulation of cell size	20	0.9999367806		6.32E-05		ENSG00000097007|ENSG00000130558|ENSG00000099250|ENSG00000163794|ENSG00000196189|ENSG00000251322|ENSG00000004487|ENSG00000133104|ENSG00000134909|ENSG00000134987|ENSG00000135622|ENSG00000168685|ENSG00000184838|ENSG00000137261|ENSG00000164051|ENSG00000115310|ENSG00000133706|ENSG00000115414|ENSG00000108379|ENSG00000143032|ENSG00000143320|ENSG00000143434|ENSG00000169375|ENSG00000165240|ENSG00000105887…	regulation of cell size	195	ENR	GO:0008361	1	6.32E-05	GO:0008361	FALSE	GO:0008361
hsa-miR-27a-3p	regulation of miRNA metabolic process	13	0.9971380972		0.002861902837		ENSG00000171388|ENSG00000118689|ENSG00000196700|ENSG00000136634|ENSG00000084093|ENSG00000143190|ENSG00000172179|ENSG00000196498|ENSG00000177606|ENSG00000168610|ENSG00000072310|ENSG00000204531|ENSG00000107485|ENSG00000184937|ENSG00000173039|ENSG00000100311|ENSG00000118513|ENSG00000125378|ENSG00000125398|ENSG00000175592|ENSG00000136997|ENSG00000141027|ENSG00000120738|ENSG00000141052|ENSG00000134250…	regulation of miRNA transcription	75	ENR	GO:1902893	1	0.002861902837	GO:1902893	FALSE	GO:1902893
hsa-miR-27a-3p	regulation of miRNA metabolic process	13	0.9998858175		1.14E-04		ENSG00000171388|ENSG00000249859|ENSG00000123908|ENSG00000196700|ENSG00000136634|ENSG00000143190|ENSG00000134744|ENSG00000196498|ENSG00000177606|ENSG00000168610|ENSG00000072310|ENSG00000124571|ENSG00000107485|ENSG00000184937|ENSG00000100201|ENSG00000186666|ENSG00000197157|ENSG00000100311|ENSG00000140694|ENSG00000056586|ENSG00000141027|ENSG00000141052|ENSG00000134250|ENSG00000107779|ENSG00000144535…	miRNA metabolic process	106	ENR	GO:0010586	1	1.14E-04	GO:0010586	FALSE	GO:0010586
hsa-miR-27a-3p	positive regulation of cell development	6	0.9999964799		3.52E-06		ENSG00000145681|ENSG00000114554|ENSG00000196189|ENSG00000004399|ENSG00000251322|ENSG00000004487|ENSG00000114745|ENSG00000157766|ENSG00000196584|ENSG00000150093|ENSG00000196591|ENSG00000115310|ENSG00000164690|ENSG00000150630|ENSG00000115414|ENSG00000103257|ENSG00000173673|ENSG00000007372|ENSG00000198026|ENSG00000116478|ENSG00000187664|ENSG00000116641|ENSG00000127870|ENSG00000022840|ENSG00000069812…	regulation of neurogenesis	388	ENR	GO:0050767	1	3.52E-06	GO:0050767	FALSE	GO:0050767
hsa-miR-27a-3p	positive regulation of cell development	6	0.9997507992		2.49E-04		ENSG00000145681|ENSG00000099250|ENSG00000114554|ENSG00000105329|ENSG00000173198|ENSG00000004399|ENSG00000251322|ENSG00000004487|ENSG00000105894|ENSG00000134909|ENSG00000157766|ENSG00000175505|ENSG00000196584|ENSG00000150093|ENSG00000196591|ENSG00000137817|ENSG00000137825|ENSG00000164690|ENSG00000150630|ENSG00000133703|ENSG00000169032|ENSG00000107954|ENSG00000115414|ENSG00000169057|ENSG00000205927…	positive regulation of neurogenesis	244	ENR	GO:0050769	1	2.49E-04	GO:0050769	FALSE	GO:0050769
hsa-miR-27a-3p	response to transforming growth factor beta	1	0.9810557584		0.01894424155		ENSG00000157933|ENSG00000147869|ENSG00000204217|ENSG00000141646|ENSG00000125845|ENSG00000170365|ENSG00000183691|ENSG00000137834|ENSG00000121989|ENSG00000113658|ENSG00000163217|ENSG00000135409|ENSG00000072401|ENSG00000263761|ENSG00000101938|ENSG00000108854|ENSG00000114739|ENSG00000198742|ENSG00000109332|ENSG00000163430|ENSG00000120693|ENSG00000139567|ENSG00000138696|ENSG00000180875|ENSG00000039319…	Signaling by BMP	28	ENR	REAC:R-HSA-201451	1	0.01894424155	REAC:R-HSA-201451	FALSE	REAC:R-HSA-201451
hsa-miR-27a-3p	muscle tissue development	2	0.999952292		4.77E-05		ENSG00000154330|ENSG00000097007|ENSG00000168214|ENSG00000105329|ENSG00000132510|ENSG00000105723|ENSG00000156925|ENSG00000148814|ENSG00000163217|ENSG00000086991|ENSG00000150093|ENSG00000164442|ENSG00000140416|ENSG00000164690|ENSG00000107831|ENSG00000115641|ENSG00000183023|ENSG00000105887|ENSG00000134250|ENSG00000111245|ENSG00000111087|ENSG00000151748|ENSG00000198812|ENSG00000008083|ENSG00000117152…	striated muscle tissue development	247	ENR	GO:0014706	1	4.77E-05	GO:0014706	FALSE	GO:0014706
hsa-miR-27a-3p	mesenchyme development	4	0.9791451563		0.02085484368		ENSG00000118257|ENSG00000082684|ENSG00000099250|ENSG00000109132|ENSG00000164107|ENSG00000196189|ENSG00000124205|ENSG00000095539|ENSG00000070831|ENSG00000135622|ENSG00000151617|ENSG00000168758|ENSG00000136160|ENSG00000167680|ENSG00000164690|ENSG00000165731|ENSG00000168505|ENSG00000168621|ENSG00000135914|ENSG00000115414|ENSG00000197043|ENSG00000170381|ENSG00000171119|ENSG00000125378|ENSG00000143434…	neural crest cell migration	58	ENR	GO:0001755	1	0.02085484368	GO:0001755	FALSE	GO:0001755
hsa-miR-27a-3p	response to transforming growth factor beta	1	0.9999953552		4.64E-06		ENSG00000171236|ENSG00000097007|ENSG00000105329|ENSG00000003402|ENSG00000133110|ENSG00000134986|ENSG00000164120|ENSG00000099942|ENSG00000184113|ENSG00000168522|ENSG00000005339|ENSG00000168556|ENSG00000135925|ENSG00000168610|ENSG00000005884|ENSG00000168615|ENSG00000196591|ENSG00000164404|ENSG00000150457|ENSG00000164442|ENSG00000138615|ENSG00000152894|ENSG00000168056|ENSG00000131196|ENSG00000108175…	cellular response to transforming growth factor beta stimulus	261	ENR	GO:0071560	1	4.64E-06	GO:0071560	FALSE	GO:0071560
hsa-miR-27a-3p	mesenchyme development	4	0.9974245193		0.002575480728		ENSG00000118257|ENSG00000249915|ENSG00000082684|ENSG00000099250|ENSG00000109132|ENSG00000164107|ENSG00000196189|ENSG00000124205|ENSG00000162517|ENSG00000163376|ENSG00000095539|ENSG00000070814|ENSG00000121039|ENSG00000070831|ENSG00000135622|ENSG00000151617|ENSG00000164442|ENSG00000168758|ENSG00000102882|ENSG00000136160|ENSG00000167680|ENSG00000164690|ENSG00000165731|ENSG00000168505|ENSG00000157168…	neural crest cell development	81	ENR	GO:0014032	1	0.002575480728	GO:0014032	FALSE	GO:0014032
hsa-miR-27a-3p	mesenchyme development	4	0.9999680509		3.19E-05		ENSG00000118257|ENSG00000249915|ENSG00000082684|ENSG00000099250|ENSG00000109132|ENSG00000070018|ENSG00000164107|ENSG00000171863|ENSG00000196189|ENSG00000124205|ENSG00000162517|ENSG00000163376|ENSG00000095539|ENSG00000070814|ENSG00000121039|ENSG00000070831|ENSG00000135622|ENSG00000162998|ENSG00000135925|ENSG00000151617|ENSG00000164442|ENSG00000168758|ENSG00000102882|ENSG00000136160|ENSG00000167680…	neural crest cell differentiation	94	ENR	GO:0014033	1	3.19E-05	GO:0014033	FALSE	GO:0014033
hsa-miR-27a-3p	response to oxygen levels	14	0.9829409504		0.01705904955		ENSG00000270141|ENSG00000132356|ENSG00000173198|ENSG00000003402|ENSG00000173376|ENSG00000153904|ENSG00000100292|ENSG00000124479|ENSG00000164442|ENSG00000115310|ENSG00000269858|ENSG00000163586|ENSG00000073756|ENSG00000152455|ENSG00000105373|ENSG00000165240|ENSG00000134086|ENSG00000138379|ENSG00000124212|ENSG00000240583|ENSG00000151651|ENSG00000116016|ENSG00000116044|ENSG00000134318|ENSG00000089163…	cellular response to hypoxia	142	ENR	GO:0071456	1	0.01705904955	GO:0071456	FALSE	GO:0071456
hsa-miR-27a-3p	response to transforming growth factor beta	1	0.9990240638		9.76E-04		ENSG00000097007|ENSG00000105701|ENSG00000107872|ENSG00000168214|ENSG00000147869|ENSG00000105974|ENSG00000134363|ENSG00000133104|ENSG00000188522|ENSG00000183691|ENSG00000188730|ENSG00000197921|ENSG00000106031|ENSG00000144355|ENSG00000124486|ENSG00000163217|ENSG00000135409|ENSG00000005884|ENSG00000251493|ENSG00000150593|ENSG00000171243|ENSG00000067141|ENSG00000136603|ENSG00000148204|ENSG00000175065…	BMP signaling pathway	153	ENR	GO:0030509	1	9.76E-04	GO:0030509	FALSE	GO:0030509
hsa-miR-27a-3p	response to oxygen levels	14	0.9978092388		0.002190761165		ENSG00000270141|ENSG00000132356|ENSG00000114573|ENSG00000173198|ENSG00000003402|ENSG00000105974|ENSG00000173376|ENSG00000153904|ENSG00000100292|ENSG00000124479|ENSG00000164442|ENSG00000115310|ENSG00000269858|ENSG00000100151|ENSG00000150907|ENSG00000163586|ENSG00000073756|ENSG00000152455|ENSG00000105373|ENSG00000165240|ENSG00000134086|ENSG00000138379|ENSG00000124212|ENSG00000240583|ENSG00000151651…	cellular response to oxygen levels	166	ENR	GO:0071453	1	0.002190761165	GO:0071453	FALSE	GO:0071453
hsa-miR-27a-3p	positive regulation of cell development	6	0.9999835536		1.64E-05		ENSG00000145681|ENSG00000196083|ENSG00000114554|ENSG00000196189|ENSG00000004399|ENSG00000251322|ENSG00000004487|ENSG00000114745|ENSG00000169992|ENSG00000157766|ENSG00000196584|ENSG00000150093|ENSG00000196591|ENSG00000115310|ENSG00000164690|ENSG00000150630|ENSG00000115414|ENSG00000141668|ENSG00000151208|ENSG00000172071|ENSG00000103257|ENSG00000173673|ENSG00000007372|ENSG00000198026|ENSG00000116478…	regulation of nervous system development	463	ENR	GO:0051960	1	1.64E-05	GO:0051960	FALSE	GO:0051960
hsa-miR-27a-3p	positive regulation of cell development	6	0.9994429093		5.57E-04		ENSG00000145681|ENSG00000099250|ENSG00000196083|ENSG00000114554|ENSG00000196189|ENSG00000105329|ENSG00000173198|ENSG00000004399|ENSG00000251322|ENSG00000004487|ENSG00000169992|ENSG00000105894|ENSG00000134909|ENSG00000157766|ENSG00000175505|ENSG00000196584|ENSG00000150093|ENSG00000196591|ENSG00000137817|ENSG00000137825|ENSG00000164690|ENSG00000150630|ENSG00000133703|ENSG00000169032|ENSG00000107954…	positive regulation of nervous system development	292	ENR	GO:0051962	1	5.57E-04	GO:0051962	FALSE	GO:0051962
hsa-miR-27a-3p	response to oxygen levels	14	0.998445665		0.001554335043		ENSG00000065615|ENSG00000132356|ENSG00000204305|ENSG00000168209|ENSG00000114573|ENSG00000105329|ENSG00000114650|ENSG00000173198|ENSG00000003402|ENSG00000149311|ENSG00000173376|ENSG00000133110|ENSG00000272398|ENSG00000100292|ENSG00000109610|ENSG00000164171|ENSG00000132906|ENSG00000005339|ENSG00000121691|ENSG00000164305|ENSG00000196591|ENSG00000164442|ENSG00000115310|ENSG00000007171|ENSG00000150630…	response to oxygen levels	345	ENR	GO:0070482	1	0.001554335043	GO:0070482	FALSE	GO:0070482
hsa-miR-27a-3p	protein import into nucleus	11	0.9994677514		5.32E-04		ENSG00000096968|ENSG00000114423|ENSG00000132341|ENSG00000114503|ENSG00000105329|ENSG00000099901|ENSG00000005007|ENSG00000171033|ENSG00000196497|ENSG00000168610|ENSG00000164188|ENSG00000111196|ENSG00000115268|ENSG00000181555|ENSG00000116698|ENSG00000164690|ENSG00000198952|ENSG00000205323|ENSG00000152104|ENSG00000008710|ENSG00000100296|ENSG00000151247|ENSG00000112159|ENSG00000169371|ENSG00000056972…	nuclear transport	334	ENR	GO:0051169	1	5.32E-04	GO:0051169	FALSE	GO:0051169
hsa-miR-27a-3p	cognition	12	0.9999999915		8.49E-09		ENSG00000198961|ENSG00000097007|ENSG00000204305|ENSG00000163794|ENSG00000110076|ENSG00000132535|ENSG00000132872|ENSG00000146938|ENSG00000251322|ENSG00000132639|ENSG00000165246|ENSG00000105877|ENSG00000105894|ENSG00000187902|ENSG00000168496|ENSG00000184113|ENSG00000005249|ENSG00000164305|ENSG00000136535|ENSG00000005884|ENSG00000150093|ENSG00000133703|ENSG00000169057|ENSG00000151012|ENSG00000008735…	learning or memory	279	ENR	GO:0007611	1	8.49E-09	GO:0007611	FALSE	GO:0007611
hsa-miR-27a-3p	response to transforming growth factor beta	1	0.9998681983		1.32E-04		ENSG00000096968|ENSG00000171236|ENSG00000097007|ENSG00000107872|ENSG00000168214|ENSG00000147869|ENSG00000105329|ENSG00000133104|ENSG00000134986|ENSG00000197921|ENSG00000106031|ENSG00000005339|ENSG00000168556|ENSG00000163217|ENSG00000005884|ENSG00000196591|ENSG00000137261|ENSG00000150457|ENSG00000164442|ENSG00000165623|ENSG00000171243|ENSG00000138615|ENSG00000103226|ENSG00000133895|ENSG00000125912…	regulation of transmembrane receptor protein serine/threonine kinase signaling pathway	263	ENR	GO:0090092	1	1.32E-04	GO:0090092	FALSE	GO:0090092
hsa-miR-27a-3p	cognition	12	0.9996653171		3.35E-04		ENSG00000198961|ENSG00000198576|ENSG00000132718|ENSG00000183117|ENSG00000132872|ENSG00000251322|ENSG00000132639|ENSG00000105894|ENSG00000129682|ENSG00000187902|ENSG00000130203|ENSG00000168496|ENSG00000225950|ENSG00000005884|ENSG00000184845|ENSG00000148730|ENSG00000124788|ENSG00000137843|ENSG00000169057|ENSG00000073756|ENSG00000108443|ENSG00000108576|ENSG00000040531|ENSG00000153292|ENSG00000154118…	memory	125	ENR	GO:0007613	1	3.35E-04	GO:0007613	FALSE	GO:0007613
hsa-miR-27a-3p	cognition	12	0.9984563552		0.001543644776		ENSG00000097007|ENSG00000198576|ENSG00000132718|ENSG00000214285|ENSG00000183117|ENSG00000163794|ENSG00000110076|ENSG00000176884|ENSG00000132535|ENSG00000146938|ENSG00000251322|ENSG00000132639|ENSG00000165246|ENSG00000183691|ENSG00000105894|ENSG00000129682|ENSG00000184113|ENSG00000005249|ENSG00000136535|ENSG00000150093|ENSG00000184845|ENSG00000079337|ENSG00000124788|ENSG00000133703|ENSG00000137843…	learning	156	ENR	GO:0007612	1	0.001543644776	GO:0007612	FALSE	GO:0007612
hsa-miR-27a-3p	response to transforming growth factor beta	1	0.9999707869		2.92E-05		ENSG00000096968|ENSG00000171236|ENSG00000097007|ENSG00000107872|ENSG00000168214|ENSG00000147869|ENSG00000105329|ENSG00000241186|ENSG00000133104|ENSG00000134986|ENSG00000164120|ENSG00000197921|ENSG00000106031|ENSG00000184113|ENSG00000168522|ENSG00000005339|ENSG00000168556|ENSG00000163217|ENSG00000168610|ENSG00000005884|ENSG00000168615|ENSG00000196591|ENSG00000164404|ENSG00000137261|ENSG00000150457…	transmembrane receptor protein serine/threonine kinase signaling pathway	374	ENR	GO:0007178	1	2.92E-05	GO:0007178	FALSE	GO:0007178
hsa-miR-27a-3p	response to oxygen levels	14	0.9972832008		0.002716799163		ENSG00000132356|ENSG00000204305|ENSG00000168209|ENSG00000105329|ENSG00000114650|ENSG00000173198|ENSG00000003402|ENSG00000149311|ENSG00000173376|ENSG00000133110|ENSG00000272398|ENSG00000100292|ENSG00000109610|ENSG00000164171|ENSG00000132906|ENSG00000005339|ENSG00000121691|ENSG00000164305|ENSG00000164442|ENSG00000115310|ENSG00000007171|ENSG00000150630|ENSG00000196839|ENSG00000100151|ENSG00000150995…	response to decreased oxygen levels	316	ENR	GO:0036293	1	0.002716799163	GO:0036293	FALSE	GO:0036293
hsa-miR-27a-3p	ameboidal-type cell migration	19	0.9956575726		0.004342427361		ENSG00000097007|ENSG00000189403|ENSG00000196468|ENSG00000171608|ENSG00000196754|ENSG00000001631|ENSG00000099250|ENSG00000205542|ENSG00000213463|ENSG00000196189|ENSG00000173269|ENSG00000241186|ENSG00000004399|ENSG00000174951|ENSG00000176435|ENSG00000100292|ENSG00000179388|ENSG00000105894|ENSG00000183287|ENSG00000183943|ENSG00000163217|ENSG00000196411|ENSG00000150093|ENSG00000239697|ENSG00000203883…	endothelial cell migration	219	ENR	GO:0043542	1	0.004342427361	GO:0043542	FALSE	GO:0043542
hsa-miR-27a-3p	protein import into nucleus	11	0.9996879119		3.12E-04		ENSG00000096968|ENSG00000114423|ENSG00000132341|ENSG00000138814|ENSG00000105329|ENSG00000108559|ENSG00000124207|ENSG00000171033|ENSG00000196497|ENSG00000047410|ENSG00000168610|ENSG00000140326|ENSG00000134242|ENSG00000135272|ENSG00000124762|ENSG00000164690|ENSG00000184845|ENSG00000178028|ENSG00000140464|ENSG00000073756|ENSG00000125450|ENSG00000185823|ENSG00000169371|ENSG00000056972|ENSG00000189058…	import into nucleus	168	ENR	GO:0051170	1	3.12E-04	GO:0051170	FALSE	GO:0051170
hsa-miR-27a-3p	response to transforming growth factor beta	1	0.9774693555		0.02253064446		ENSG00000171236|ENSG00000139146|ENSG00000003402|ENSG00000140682|ENSG00000162521|ENSG00000144730|ENSG00000134986|ENSG00000168675|ENSG00000142611|ENSG00000183779|ENSG00000260001|ENSG00000005339|ENSG00000144355|ENSG00000168556|ENSG00000005884|ENSG00000196591|ENSG00000072415|ENSG00000150457|ENSG00000164442|ENSG00000197415|ENSG00000136352|ENSG00000197859|ENSG00000136603|ENSG00000138615|ENSG00000133895…	regulation of cellular response to transforming growth factor beta stimulus	144	ENR	GO:1903844	1	0.02253064446	GO:1903844	FALSE	GO:1903844
hsa-miR-27a-3p	response to transforming growth factor beta	1	0.9996947018		3.05E-04		ENSG00000171236|ENSG00000105329|ENSG00000134986|ENSG00000164120|ENSG00000184113|ENSG00000168522|ENSG00000005339|ENSG00000168556|ENSG00000168610|ENSG00000005884|ENSG00000168615|ENSG00000196591|ENSG00000164404|ENSG00000150457|ENSG00000164442|ENSG00000138615|ENSG00000152894|ENSG00000168056|ENSG00000108175|ENSG00000133895|ENSG00000171310|ENSG00000090006|ENSG00000100324|ENSG00000197323|ENSG00000169375…	transforming growth factor beta receptor signaling pathway	206	ENR	GO:0007179	1	3.05E-04	GO:0007179	FALSE	GO:0007179
hsa-miR-27a-3p	regulation of cell size	20	0.9611816522		0.03881834784		ENSG00000130477|ENSG00000097007|ENSG00000130558|ENSG00000099250|ENSG00000114554|ENSG00000196189|ENSG00000105329|ENSG00000132872|ENSG00000133104|ENSG00000133110|ENSG00000134909|ENSG00000134987|ENSG00000135622|ENSG00000135638|ENSG00000150093|ENSG00000137261|ENSG00000115310|ENSG00000164690|ENSG00000139233|ENSG00000115414|ENSG00000169057|ENSG00000008294|ENSG00000140557|ENSG00000108379|ENSG00000141576…	developmental growth involved in morphogenesis	248	ENR	GO:0060560	1	0.03881834784	GO:0060560	FALSE	GO:0060560
hsa-miR-27a-3p	response to oxygen levels	14	0.9948359036		0.005164096442		ENSG00000270141|ENSG00000132356|ENSG00000173198|ENSG00000003402|ENSG00000173376|ENSG00000153904|ENSG00000100292|ENSG00000124479|ENSG00000164442|ENSG00000115310|ENSG00000269858|ENSG00000100151|ENSG00000163586|ENSG00000073756|ENSG00000152455|ENSG00000105373|ENSG00000165240|ENSG00000134086|ENSG00000138379|ENSG00000124212|ENSG00000240583|ENSG00000151651|ENSG00000116016|ENSG00000116044|ENSG00000134318…	cellular response to decreased oxygen levels	149	ENR	GO:0036294	1	0.005164096442	GO:0036294	FALSE	GO:0036294
hsa-miR-27a-3p	renal system development	3	0.9999912722		8.73E-06		ENSG00000163501|ENSG00000206557|ENSG00000114446|ENSG00000097007|ENSG00000111602|ENSG00000171608|ENSG00000099250|ENSG00000147655|ENSG00000168214|ENSG00000105329|ENSG00000149269|ENSG00000151388|ENSG00000173269|ENSG00000004399|ENSG00000251322|ENSG00000075891|ENSG00000004975|ENSG00000156345|ENSG00000156925|ENSG00000197921|ENSG00000183943|ENSG00000099954|ENSG00000164305|ENSG00000198435|ENSG00000164161…	epithelial tube morphogenesis	338	ENR	GO:0060562	1	8.73E-06	GO:0060562	FALSE	GO:0060562
hsa-miR-27a-3p	modulation of chemical synaptic transmission	9	0.9851708694		0.01482913064		ENSG00000130477|ENSG00000149091|ENSG00000121361|ENSG00000214285|ENSG00000113262|ENSG00000163794|ENSG00000176884|ENSG00000134294|ENSG00000251322|ENSG00000116032|ENSG00000196277|ENSG00000142408|ENSG00000169992|ENSG00000260230|ENSG00000124493|ENSG00000162946|ENSG00000135919|ENSG00000163873|ENSG00000184845|ENSG00000136854|ENSG00000008735|ENSG00000073756|ENSG00000108405|ENSG00000115902|ENSG00000125675…	synaptic transmission, glutamatergic	111	ENR	GO:0035249	1	0.01482913064	GO:0035249	FALSE	GO:0035249
hsa-miR-27a-3p	modulation of chemical synaptic transmission	9	0.9909518684		0.009048131597		ENSG00000132356|ENSG00000183454|ENSG00000171608|ENSG00000198576|ENSG00000171862|ENSG00000213281|ENSG00000176884|ENSG00000132535|ENSG00000162409|ENSG00000251322|ENSG00000116032|ENSG00000051382|ENSG00000102882|ENSG00000165699|ENSG00000133703|ENSG00000103197|ENSG00000108443|ENSG00000115592|ENSG00000111725|ENSG00000145675|ENSG00000117461|ENSG00000100030|ENSG00000106617|ENSG00000117020|ENSG00000273079…	Synaptic signaling pathways associated with autism spectrum disorder	50	ENR	WP:WP4539	1	0.009048131597	WP:WP4539	FALSE	WP:WP4539
hsa-miR-27a-3p	regulation of cell size	20	0.9976526875		0.002347312519		ENSG00000196405|ENSG00000097007|ENSG00000130558|ENSG00000196072|ENSG00000099250|ENSG00000205542|ENSG00000163794|ENSG00000196189|ENSG00000159363|ENSG00000251322|ENSG00000004487|ENSG00000133104|ENSG00000134909|ENSG00000134987|ENSG00000135622|ENSG00000168685|ENSG00000184838|ENSG00000196544|ENSG00000137261|ENSG00000006611|ENSG00000164051|ENSG00000115310|ENSG00000133706|ENSG00000115414|ENSG00000108379…	regulation of cellular component size	376	ENR	GO:0032535	1	0.002347312519	GO:0032535	FALSE	GO:0032535
hsa-miR-27a-3p	Wnt signaling pathway	5	0.964077456		0.03592254401		ENSG00000104901|ENSG00000058091|ENSG00000097007|ENSG00000147655|ENSG00000168214|ENSG00000105568|ENSG00000133067|ENSG00000154237|ENSG00000105723|ENSG00000169884|ENSG00000134569|ENSG00000170242|ENSG00000104371|ENSG00000136155|ENSG00000162998|ENSG00000163346|ENSG00000198435|ENSG00000005884|ENSG00000145506|ENSG00000154856|ENSG00000106723|ENSG00000158813|ENSG00000150457|ENSG00000171243|ENSG00000196781…	regulation of Wnt signaling pathway	327	ENR	GO:0030111	1	0.03592254401	GO:0030111	FALSE	GO:0030111
hsa-miR-27a-3p	forebrain development	10	0.9532271252		0.0467728748		ENSG00000132341|ENSG00000105810|ENSG00000099250|ENSG00000171094|ENSG00000114554|ENSG00000132510|ENSG00000105953|ENSG00000173376|ENSG00000134595|ENSG00000203857|ENSG00000156925|ENSG00000129682|ENSG00000149557|ENSG00000099942|ENSG00000177551|ENSG00000134438|ENSG00000135111|ENSG00000144355|ENSG00000106462|ENSG00000164305|ENSG00000136535|ENSG00000162992|ENSG00000136352|ENSG00000184845|ENSG00000140443…	limbic system development	126	ENR	GO:0021761	1	0.0467728748	GO:0021761	FALSE	GO:0021761
hsa-miR-27a-3p	regulation of hemopoiesis	18	0.9882407709		0.01175922914		ENSG00000163501|ENSG00000096996|ENSG00000097007|ENSG00000189403|ENSG00000204305|ENSG00000117586|ENSG00000105329|ENSG00000136634|ENSG00000197272|ENSG00000164038|ENSG00000169884|ENSG00000179388|ENSG00000197372|ENSG00000115085|ENSG00000132842|ENSG00000099956|ENSG00000198846|ENSG00000276231|ENSG00000168685|ENSG00000277632|ENSG00000203710|ENSG00000198435|ENSG00000204252|ENSG00000164342|ENSG00000178562…	regulation of leukocyte differentiation	323	ENR	GO:1902105	1	0.01175922914	GO:1902105	FALSE	GO:1902105
hsa-miR-27a-3p	ameboidal-type cell migration	19	0.9991863542		8.14E-04		ENSG00000171236|ENSG00000196405|ENSG00000097007|ENSG00000189403|ENSG00000196468|ENSG00000171608|ENSG00000196754|ENSG00000001631|ENSG00000099250|ENSG00000205542|ENSG00000213463|ENSG00000213906|ENSG00000196189|ENSG00000261150|ENSG00000132698|ENSG00000173269|ENSG00000241186|ENSG00000004399|ENSG00000174951|ENSG00000176435|ENSG00000100292|ENSG00000179388|ENSG00000105894|ENSG00000183287|ENSG00000183943…	epithelial cell migration	304	ENR	GO:0010631	1	8.14E-04	GO:0010631	FALSE	GO:0010631
hsa-miR-27a-3p	Glioblastoma signaling pathways	7	0.9827883181		0.01721168193		ENSG00000097007|ENSG00000189403|ENSG00000171608|ENSG00000213281|ENSG00000134245|ENSG00000105329|ENSG00000115596|ENSG00000149311|ENSG00000116171|ENSG00000004975|ENSG00000070831|ENSG00000169884|ENSG00000196455|ENSG00000121691|ENSG00000177606|ENSG00000135925|ENSG00000133056|ENSG00000177885|ENSG00000124762|ENSG00000081059|ENSG00000133703|ENSG00000169047|ENSG00000108379|ENSG00000100485|ENSG00000154342…	DNA damage response only ATM dependent	110	ENR	WP:WP710	1	0.01721168193	WP:WP710	FALSE	WP:WP710
hsa-miR-27a-3p	positive regulation of cellular catabolic process	15	0.9995652446		4.35E-04		ENSG00000141698|ENSG00000206557|ENSG00000132356|ENSG00000151014|ENSG00000152520|ENSG00000189403|ENSG00000166889|ENSG00000114520|ENSG00000149115|ENSG00000174840|ENSG00000132463|ENSG00000179134|ENSG00000205022|ENSG00000128250|ENSG00000229474|ENSG00000149311|ENSG00000196235|ENSG00000254647|ENSG00000080546|ENSG00000105679|ENSG00000100292|ENSG00000105723|ENSG00000214456|ENSG00000005007|ENSG00000005022…	positive regulation of cellular catabolic process	332	ENR	GO:0031331	1	4.35E-04	GO:0031331	FALSE	GO:0031331
hsa-miR-27a-3p	renal system development	3	0.9820254354		0.01797456464		ENSG00000120156|ENSG00000197410|ENSG00000138814|ENSG00000134245|ENSG00000105329|ENSG00000115596|ENSG00000003402|ENSG00000174059|ENSG00000075891|ENSG00000272398|ENSG00000177464|ENSG00000183691|ENSG00000134853|ENSG00000197921|ENSG00000259207|ENSG00000005884|ENSG00000251493|ENSG00000136160|ENSG00000166341|ENSG00000164690|ENSG00000107485|ENSG00000169031|ENSG00000184937|ENSG00000107831|ENSG00000178585…	nephron development	158	ENR	GO:0072006	1	0.01797456464	GO:0072006	FALSE	GO:0072006
hsa-miR-27a-3p	renal system development	3	0.999999957		4.30E-08		ENSG00000163659|ENSG00000099250|ENSG00000147869|ENSG00000105329|ENSG00000003402|ENSG00000004399|ENSG00000174059|ENSG00000075891|ENSG00000272398|ENSG00000177464|ENSG00000134569|ENSG00000164120|ENSG00000197921|ENSG00000183943|ENSG00000198081|ENSG00000164190|ENSG00000132906|ENSG00000121691|ENSG00000163217|ENSG00000005884|ENSG00000162365|ENSG00000166341|ENSG00000164690|ENSG00000128309|ENSG00000107485…	renal system development	328	ENR	GO:0072001	1	4.30E-08	GO:0072001	FALSE	GO:0072001
hsa-miR-27a-3p	Wnt signaling pathway	5	0.9798154886		0.02018451144		ENSG00000104901|ENSG00000058091|ENSG00000147655|ENSG00000168214|ENSG00000133067|ENSG00000154237|ENSG00000105723|ENSG00000169884|ENSG00000134569|ENSG00000170242|ENSG00000104371|ENSG00000136155|ENSG00000162998|ENSG00000198435|ENSG00000145506|ENSG00000158813|ENSG00000150457|ENSG00000171243|ENSG00000196781|ENSG00000164690|ENSG00000164736|ENSG00000150907|ENSG00000168646|ENSG00000108100|ENSG00000133794…	regulation of canonical Wnt signaling pathway	250	ENR	GO:0060828	1	0.02018451144	GO:0060828	FALSE	GO:0060828
[truncated: 1,278 more rows]
